# Supplementary material for: Ongoing replication stress tolerance and clonal T cell responses distinguish liver and lung recurrence and outcomes in pancreatic cancer
Source: Nat Cancer. 2025 Jan 9;6(1):123–44. doi: 10.1038/s43018-024-00881-3 (PMC11779630; doi:10.1038/s43018-024-00881-3)
Supplement: Supplementary file 2 — Statistical source data. [file 43018_2024_881_MOESM2_ESM.xlsx]

## Sheet: Fig.1A
	Public_Patient_ID	Liver_Lung	Days from Diagnosis to FU	Survival
0	ST-00016028	Liver w/ Lung	382	1
1	ST-00016623	Liver w/ Lung	424	1
2	ST-00016499	Liver w/ Lung	537	1
3	ST-00015332	Liver w/ Lung	166	1
4	ST-00013013	Liver w/ Lung	460	1
5	ST-00022177	Liver w/ Lung	149	1
6	ST-00007298	Liver w/ Lung	327	1
7	ST-00017985	Liver w/ Lung	251	1
8	ST-00018724	Liver w/ Lung	1261	0
9	ST-00020904	Liver w/ Lung	216	1
10	ST-00020133	Liver w/ Lung	432	1
11	ST-00007313	Liver w/ Lung	610	1
12	ST-00007303	Liver w/ Lung	683	1
13	ST-00020217	Liver w/ Lung	753	1
14	ST-00021355	Liver w/ Lung	871	1
15	ST-00018236	Liver w/ Lung	1247	1
16	ST-00013971	Liver w/ Lung	416	1
17	ST-00019682	Liver w/ Lung	806	1
18	ST-00020258	Liver w/ Lung	974	1
19	ST-00017381	Liver w/ Lung	1258	1
20	ST-00011356	Liver w/ Lung	365	0
21	ST-00014524	Liver w/ Lung	190	1
22	ST-00020078	Liver w/ Lung	244	1
23	ST-00020169	Liver w/ Lung	512	1
24	ST-00021102	Liver w/ Lung	574	1
25	ST-00021067	Liver w/ Lung	660	1
26	ST-00009788	Liver w/ Lung	999	1
27	ST-00020064	Liver w/ Lung	1052	1
28	ST-00007180	Liver w/o Lung	203	1
29	ST-00020109	Liver w/o Lung	639	1
30	ST-00013544	Liver w/o Lung	1842	1
31	ST-00013158	Liver w/o Lung	428	1
32	ST-00002594	Liver w/o Lung	123	1
33	ST-00018269	Liver w/o Lung	372	1
34	ST-00016998	Liver w/o Lung	1327	0
35	ST-00012327	Liver w/o Lung	372	1
36	ST-00007174	Liver w/o Lung	133	1
37	ST-00017078	Liver w/o Lung	1678	0
38	ST-00020966	Liver w/o Lung	432	1
39	ST-00018002	Liver w/o Lung	520	1
40	ST-00021190	Liver w/o Lung	292	1
41	ST-00014391	Liver w/o Lung	189	1
42	ST-00007255	Liver w/o Lung	208	1
43	ST-00020181	Liver w/o Lung	403	1
44	ST-00007071	Liver w/o Lung	638	1
45	ST-00016806	Liver w/o Lung	359	1
46	ST-00007085	Liver w/o Lung	335	1
47	ST-00019367	Liver w/o Lung	391	1
48	ST-00022484	Liver w/o Lung	320	0
49	ST-00016289	Liver w/o Lung	406	1
50	ST-00022161	Liver w/o Lung	314	1
51	ST-00007126	Liver w/o Lung	506	1
52	ST-00019368	Liver w/o Lung	499	1
53	ST-00007223	Liver w/o Lung	468	1
54	ST-00007599	Liver w/o Lung	337	1
55	ST-00005813	Liver w/o Lung	325	1
56	ST-00017838	Liver w/o Lung	1295	0
57	ST-00006291	Liver w/o Lung	2003	0
58	ST-00019196	Liver w/o Lung	518	1
59	ST-00007613	Liver w/o Lung	283	1
60	ST-00006859	Liver w/o Lung	752	1
61	ST-00007284	Liver w/o Lung	570	1
62	ST-00002392	Liver w/o Lung	1644	1
63	ST-00007195	Liver w/o Lung	1193	1
64	ST-00014104	Liver w/o Lung	387	1
65	ST-00013160	Liver w/o Lung	559	1
66	ST-00019466	Liver w/o Lung	639	0
67	ST-00020107	Liver w/o Lung	709	1
68	ST-00006792	Liver w/o Lung	336	1
69	ST-00020936	Liver w/o Lung	411	1
70	ST-00024978	Liver w/o Lung	372	1
71	ST-00013291	Liver w/o Lung	855	1
72	ST-00021358	Liver w/o Lung	739	1
73	ST-00019056	Liver w/o Lung	1016	0
74	ST-00019040	Liver w/o Lung	672	1
75	ST-00018363	Liver w/o Lung	1423	1
76	ST-00007053	Liver w/o Lung	1384	1
77	ST-00020205	Liver w/o Lung	392	1
78	ST-00007175	Liver w/o Lung	549	1
79	ST-00007256	Liver w/o Lung	536	1
80	ST-00012908	Liver w/o Lung	956	1
81	ST-00018955	Liver w/o Lung	883	0
82	ST-00007179	Liver w/o Lung	817	1
83	ST-00013253	Liver w/o Lung	1547	1
84	ST-00013312	Liver w/o Lung	1121	1
85	ST-00007070	Liver w/o Lung	728	1
86	ST-00002461	Liver w/o Lung	945	1
87	ST-00020045	Liver w/o Lung	900	1
88	ST-00017310	Liver w/o Lung	1264	1
89	ST-00002064	Liver w/o Lung	1252	1
90	ST-00024980	Liver w/o Lung	652	1
91	ST-00020140	Liver w/o Lung	80	0
92	ST-00017003	Liver w/o Lung	202	0
93	ST-00020092	Liver w/o Lung	598	0
94	ST-00021335	Liver w/o Lung	982	0
95	ST-00020164	Liver w/o Lung	64	1
96	ST-00022200	Liver w/o Lung	75	1
97	ST-00020106	Liver w/o Lung	93	1
98	ST-00020069	Liver w/o Lung	120	1
99	ST-00020824	Liver w/o Lung	131	1
100	ST-00020890	Liver w/o Lung	142	1
101	ST-00020116	Liver w/o Lung	153	1
102	ST-00020277	Liver w/o Lung	169	1
103	ST-00007402	Liver w/o Lung	195	1
104	ST-00020260	Liver w/o Lung	212	1
105	ST-00021353	Liver w/o Lung	238	1
106	ST-00020070	Liver w/o Lung	284	1
107	ST-00012974	Liver w/o Lung	312	1
108	ST-00012975	Liver w/o Lung	316	1
109	ST-00021073	Liver w/o Lung	324	1
110	ST-00020118	Liver w/o Lung	331	1
111	ST-00020105	Liver w/o Lung	347	1
112	ST-00020891	Liver w/o Lung	347	1
113	ST-00020213	Liver w/o Lung	350	1
	ST-00020051	Liver w/o Lung	384	1
115	ST-00007398	Liver w/o Lung	395	1
116	ST-00020112	Liver w/o Lung	409	1
117	ST-00020168	Liver w/o Lung	419	1
118	ST-00020068	Liver w/o Lung	438	1
119	ST-00020301	Liver w/o Lung	441	1
120	ST-00020203	Liver w/o Lung	450	1
121	ST-00020888	Liver w/o Lung	457	1
122	ST-00024981	Liver w/o Lung	501	1
123	ST-00023078	Liver w/o Lung	539	1
124	ST-00020196	Liver w/o Lung	544	1
125	ST-00018063	Liver w/o Lung	572	1
126	ST-00019607	Liver w/o Lung	610	1
127	ST-00022975	Liver w/o Lung	772	1
128	ST-00020108	Liver w/o Lung	958	1
129	ST-00007590	Liver w/o Lung	1880	1
130	ST-00018373	Lung w/o Liver	742	1
131	ST-00017915	Lung w/o Liver	1483	0
132	ST-00021880	Lung w/o Liver	263	1
133	ST-00020102	Lung w/o Liver	735	1
134	ST-00011168	Lung w/o Liver	169	1
135	ST-00017440	Lung w/o Liver	192	1
136	ST-00018809	Lung w/o Liver	1156	0
137	ST-00014537	Lung w/o Liver	394	1
138	ST-00006650	Lung w/o Liver	1608	0
139	ST-00024982	Lung w/o Liver	386	1
140	ST-00013526	Lung w/o Liver	2280	0
141	ST-00013374	Lung w/o Liver	649	1
142	ST-00020207	Lung w/o Liver	327	1
143	ST-00007206	Lung w/o Liver	323	1
144	ST-00020209	Lung w/o Liver	1197	0
145	ST-00001788	Lung w/o Liver	490	1
146	ST-00024983	Lung w/o Liver	876	1
147	ST-00018367	Lung w/o Liver	819	1
148	ST-00007281	Lung w/o Liver	1093	1
149	ST-00007147	Lung w/o Liver	573	1
150	ST-00017804	Lung w/o Liver	1681	1
151	ST-00019598	Lung w/o Liver	984	0
152	ST-00007219	Lung w/o Liver	1641	1
153	ST-00015839	Lung w/o Liver	1104	1
154	ST-00016213	Lung w/o Liver	1795	0
155	ST-00013496	Lung w/o Liver	1970	0
156	ST-00003299	Lung w/o Liver	1982	1
157	ST-00007307	Lung w/o Liver	2322	0
158	ST-00004898	Lung w/o Liver	3199	0
160	ST-00020218	Lung w/o Liver	480	1
161	ST-00020149	Lung w/o Liver	117	1
162	ST-00018232	Lung w/o Liver	242	1
163	ST-00020882	Lung w/o Liver	768	1
164	ST-00020144	Lung w/o Liver	836	1

## Sheet: Fig.1B
	Public_Patient_ID	Recurrence_Sites	Days from Diagnosis to FU	Survival
0	ST-00016028	Liver Cohort	382	1
1	ST-00016623	Liver Cohort	424	1
2	ST-00016499	Liver Cohort	537	1
3	ST-00015332	Liver Cohort	166	1
4	ST-00013013	Liver Cohort	460	1
5	ST-00022177	Liver Cohort	149	1
6	ST-00007298	Liver Cohort	327	1
7	ST-00017985	Liver Cohort	251	1
8	ST-00018724	Liver Cohort	1261	0
9	ST-00020904	Liver Cohort	216	1
10	ST-00020133	Liver Cohort	432	1
11	ST-00007313	Liver Cohort	610	1
12	ST-00007303	Liver Cohort	683	1
13	ST-00020217	Liver Cohort	753	1
14	ST-00021355	Liver Cohort	871	1
15	ST-00018236	Liver Cohort	1247	1
16	ST-00013971	Liver Cohort	416	1
17	ST-00019682	Liver Cohort	806	1
18	ST-00020258	Liver Cohort	974	1
19	ST-00017381	Liver Cohort	1258	1
28	ST-00007180	Liver Cohort	203	1
29	ST-00020109	Liver Cohort	639	1
30	ST-00013544	Liver Cohort	1842	1
31	ST-00013158	Liver Cohort	428	1
32	ST-00002594	Liver Cohort	123	1
33	ST-00018269	Liver Cohort	372	1
34	ST-00016998	Liver Cohort	1327	0
35	ST-00012327	Liver Cohort	372	1
36	ST-00007174	Liver Cohort	133	1
37	ST-00017078	Liver Cohort	1678	0
38	ST-00020966	Liver Cohort	432	1
39	ST-00018002	Liver Cohort	520	1
40	ST-00021190	Liver Cohort	292	1
41	ST-00014391	Liver Cohort	189	1
42	ST-00007255	Liver Cohort	208	1
43	ST-00020181	Liver Cohort	403	1
44	ST-00007071	Liver Cohort	638	1
45	ST-00016806	Liver Cohort	359	1
46	ST-00007085	Liver Cohort	335	1
47	ST-00019367	Liver Cohort	391	1
48	ST-00022484	Liver Cohort	320	0
49	ST-00016289	Liver Cohort	406	1
50	ST-00022161	Liver Cohort	314	1
51	ST-00007126	Liver Cohort	506	1
52	ST-00019368	Liver Cohort	499	1
53	ST-00007223	Liver Cohort	468	1
54	ST-00007599	Liver Cohort	337	1
55	ST-00005813	Liver Cohort	325	1
56	ST-00017838	Liver Cohort	1295	0
57	ST-00006291	Liver Cohort	2003	0
58	ST-00019196	Liver Cohort	518	1
59	ST-00007613	Liver Cohort	283	1
60	ST-00006859	Liver Cohort	752	1
61	ST-00007284	Liver Cohort	570	1
62	ST-00002392	Liver Cohort	1644	1
63	ST-00007195	Liver Cohort	1193	1
64	ST-00014104	Liver Cohort	387	1
65	ST-00013160	Liver Cohort	559	1
66	ST-00019466	Liver Cohort	639	0
67	ST-00020107	Liver Cohort	709	1
68	ST-00006792	Liver Cohort	336	1
69	ST-00020936	Liver Cohort	411	1
70	ST-00024978	Liver Cohort	372	1
71	ST-00013291	Liver Cohort	855	1
72	ST-00021358	Liver Cohort	739	1
73	ST-00019056	Liver Cohort	1016	0
74	ST-00019040	Liver Cohort	672	1
75	ST-00018363	Liver Cohort	1423	1
76	ST-00007053	Liver Cohort	1384	1
77	ST-00020205	Liver Cohort	392	1
78	ST-00007175	Liver Cohort	549	1
79	ST-00007256	Liver Cohort	536	1
80	ST-00012908	Liver Cohort	956	1
81	ST-00018955	Liver Cohort	883	0
82	ST-00007179	Liver Cohort	817	1
83	ST-00013253	Liver Cohort	1547	1
84	ST-00013312	Liver Cohort	1121	1
85	ST-00007070	Liver Cohort	728	1
86	ST-00002461	Liver Cohort	945	1
87	ST-00020045	Liver Cohort	900	1
88	ST-00017310	Liver Cohort	1264	1
89	ST-00002064	Liver Cohort	1252	1
90	ST-00024980	Liver Cohort	652	1
128	ST-00020108	Liver Cohort	958	1
130	ST-00018373	Lung Cohort	742	1
131	ST-00017915	Lung Cohort	1483	0
132	ST-00021880	Lung Cohort	263	1
133	ST-00020102	Lung Cohort	735	1
134	ST-00011168	Lung Cohort	169	1
135	ST-00017440	Lung Cohort	192	1
136	ST-00018809	Lung Cohort	1156	0
137	ST-00014537	Lung Cohort	394	1
138	ST-00006650	Lung Cohort	1608	0
139	ST-00024982	Lung Cohort	386	1
140	ST-00013526	Lung Cohort	2280	0
141	ST-00013374	Lung Cohort	649	1
142	ST-00020207	Lung Cohort	327	1
143	ST-00007206	Lung Cohort	323	1
144	ST-00020209	Lung Cohort	1197	0
145	ST-00001788	Lung Cohort	490	1
146	ST-00024983	Lung Cohort	876	1
147	ST-00018367	Lung Cohort	819	1
148	ST-00007281	Lung Cohort	1093	1
149	ST-00007147	Lung Cohort	573	1
150	ST-00017804	Lung Cohort	1681	1
151	ST-00019598	Lung Cohort	984	0
152	ST-00007219	Lung Cohort	1641	1
153	ST-00015839	Lung Cohort	1104	1
154	ST-00016213	Lung Cohort	1795	0
155	ST-00013496	Lung Cohort	1970	0
156	ST-00003299	Lung Cohort	1982	1
157	ST-00007307	Lung Cohort	2322	0
158	ST-00004898	Lung Cohort	3199	0
160	ST-00020218	Lung Cohort	480	1
165	ST-00007178	Other Recurrence Site	139	1
166	ST-00018136	Other Recurrence Site	138	1
167	ST-00020085	Other Recurrence Site	528	1
168	ST-00007203	Other Recurrence Site	228	1
169	ST-00012814	Other Recurrence Site	365	1
170	ST-00007257	Other Recurrence Site	175	1
171	ST-00007266	Other Recurrence Site	250	1
172	ST-00012878	Other Recurrence Site	332	1
173	ST-00007646	Other Recurrence Site	883	1
174	ST-00017762	Other Recurrence Site	336	1
175	ST-00021786	Other Recurrence Site	172	1
176	ST-00010984	Other Recurrence Site	129	1
177	ST-00018386	Other Recurrence Site	361	1
178	ST-00019429	Other Recurrence Site	190	1
179	ST-00006371	Other Recurrence Site	734	1
180	ST-00007165	Other Recurrence Site	300	1
181	ST-00003662	Other Recurrence Site	233	1
182	ST-00020236	Other Recurrence Site	318	1
183	ST-00020153	Other Recurrence Site	409	1
184	ST-00007216	Other Recurrence Site	488	1
185	ST-00007279	Other Recurrence Site	257	1
186	ST-00018426	Other Recurrence Site	506	1
187	ST-00018525	Other Recurrence Site	918	0
188	ST-00019945	Other Recurrence Site	331	1
189	ST-00014023	Other Recurrence Site	1786	0
190	ST-00020148	Other Recurrence Site	617	1
191	ST-00010904	Other Recurrence Site	355	1
192	ST-00007168	Other Recurrence Site	539	1
193	ST-00021039	Other Recurrence Site	649	1
194	ST-00022883	Other Recurrence Site	362	0
195	ST-00021832	Other Recurrence Site	302	1
196	ST-00021563	Other Recurrence Site	338	1
197	ST-00020285	Other Recurrence Site	763	0
198	ST-00007183	Other Recurrence Site	359	1
199	ST-00014494	Other Recurrence Site	526	1
200	ST-00012890	Other Recurrence Site	1148	1
201	ST-00017080	Other Recurrence Site	693	1
202	ST-00021060	Other Recurrence Site	863	1
203	ST-00019303	Other Recurrence Site	731	1
204	ST-00018848	Other Recurrence Site	1088	1
205	ST-00020523	Other Recurrence Site	602	1
206	ST-00008601	Other Recurrence Site	683	1
207	ST-00015177	Other Recurrence Site	639	1
208	ST-00020093	Other Recurrence Site	600	1
209	ST-00018988	Other Recurrence Site	1065	0
210	ST-00017975	Other Recurrence Site	462	1
211	ST-00021789	Other Recurrence Site	1193	1
212	ST-00003635	Other Recurrence Site	602	1
213	ST-00016911	Other Recurrence Site	1186	1
214	ST-00010919	Other Recurrence Site	1089	1
215	ST-00015163	Other Recurrence Site	1498	1
216	ST-00007234	Other Recurrence Site	1140	1
217	ST-00018360	Other Recurrence Site	892	1
218	ST-00022354	Other Recurrence Site	1183	1
219	ST-00005536	Other Recurrence Site	882	1
220	ST-00017449	Other Recurrence Site	597	1
221	ST-00007267	Other Recurrence Site	791	1
222	ST-00017549	Other Recurrence Site	972	1
223	ST-00016256	Other Recurrence Site	1946	0
224	ST-00017297	Other Recurrence Site	732	1
225	ST-00019043	Other Recurrence Site	896	1
226	ST-00013415	Other Recurrence Site	758	1
227	ST-00014575	Other Recurrence Site	856	1
228	ST-00014490	Other Recurrence Site	883	1
229	ST-00015114	Other Recurrence Site	696	1
230	ST-00021837	Other Recurrence Site	1078	1
231	ST-00020128	Other Recurrence Site	877	1
232	ST-00020123	Other Recurrence Site	929	1
233	ST-00021220	Other Recurrence Site	789	0
234	ST-00020336	Other Recurrence Site	756	0
235	ST-00007585	Other Recurrence Site	1722	1
236	ST-00018616	Other Recurrence Site	1162	0
237	ST-00015136	Other Recurrence Site	1329	1
245	ST-00007099	No Documented Recurrence	31	1
246	ST-00018893	No Documented Recurrence	50	1
247	ST-00020127	No Documented Recurrence	87	1
248	ST-00020098	No Documented Recurrence	185	1
249	ST-00020208	No Documented Recurrence	337	0
250	ST-00007296	No Documented Recurrence	129	1
251	ST-00017041	No Documented Recurrence	133	1
252	ST-00007300	No Documented Recurrence	129	1
253	ST-00017945	No Documented Recurrence	178	1
254	ST-00021843	No Documented Recurrence	191	1
255	ST-00009776	No Documented Recurrence	163	1
256	ST-00010924	No Documented Recurrence	291	1
257	ST-00016844	No Documented Recurrence	226	1
258	ST-00022683	No Documented Recurrence	225	1
259	ST-00020952	No Documented Recurrence	282	1
260	ST-00020195	No Documented Recurrence	210	1
261	ST-00017074	No Documented Recurrence	217	1
262	ST-00022635	No Documented Recurrence	261	0
263	ST-00012818	No Documented Recurrence	200	1
264	ST-00017227	No Documented Recurrence	431	1
265	ST-00020186	No Documented Recurrence	455	1
266	ST-00018888	No Documented Recurrence	380	1
267	ST-00007061	No Documented Recurrence	334	1
268	ST-00017034	No Documented Recurrence	229	0
269	ST-00012931	No Documented Recurrence	252	1
270	ST-00007193	No Documented Recurrence	262	1
271	ST-00013861	No Documented Recurrence	353	1
272	ST-00007213	No Documented Recurrence	306	1
273	ST-00022524	No Documented Recurrence	286	0
274	ST-00007302	No Documented Recurrence	331	1
275	ST-00021370	No Documented Recurrence	530	0
276	ST-00019601	No Documented Recurrence	316	1
277	ST-00008056	No Documented Recurrence	302	1
278	ST-00022939	No Documented Recurrence	334	0
279	ST-00022617	No Documented Recurrence	318	0
280	ST-00012742	No Documented Recurrence	308	1
281	ST-00007208	No Documented Recurrence	361	1
282	ST-00017966	No Documented Recurrence	671	1
283	ST-00021351	No Documented Recurrence	650	1
284	ST-00018938	No Documented Recurrence	543	1
285	ST-00020204	No Documented Recurrence	703	1
286	ST-00020114	No Documented Recurrence	442	1
287	ST-00020341	No Documented Recurrence	385	1
288	ST-00007270	No Documented Recurrence	412	1
289	ST-00008108	No Documented Recurrence	413	1
290	ST-00014550	No Documented Recurrence	436	1
291	ST-00020223	No Documented Recurrence	497	1
292	ST-00017340	No Documented Recurrence	498	1
293	ST-00018584	No Documented Recurrence	529	1
294	ST-00007164	No Documented Recurrence	592	1
295	ST-00018628	No Documented Recurrence	598	1
296	ST-00019006	No Documented Recurrence	617	1
297	ST-00015760	No Documented Recurrence	621	1
298	ST-00019590	No Documented Recurrence	646	0
299	ST-00019458	No Documented Recurrence	654	0
300	ST-00020291	No Documented Recurrence	680	1
301	ST-00017967	No Documented Recurrence	869	1
302	ST-00021096	No Documented Recurrence	718	0
303	ST-00020312	No Documented Recurrence	953	0
304	ST-00021365	No Documented Recurrence	681	1
305	ST-00020640	No Documented Recurrence	717	0
306	ST-00020201	No Documented Recurrence	1091	0
307	ST-00021412	No Documented Recurrence	730	0
308	ST-00020630	No Documented Recurrence	786	0
309	ST-00020482	No Documented Recurrence	811	0
310	ST-00020225	No Documented Recurrence	949	0
311	ST-00020969	No Documented Recurrence	841	0
312	ST-00019171	No Documented Recurrence	847	0
313	ST-00020385	No Documented Recurrence	847	0
314	ST-00018821	No Documented Recurrence	907	0
315	ST-00018268	No Documented Recurrence	1054	1
316	ST-00020270	No Documented Recurrence	902	0
317	ST-00020117	No Documented Recurrence	1004	1
318	ST-00020222	No Documented Recurrence	1212	0
319	ST-00018179	No Documented Recurrence	1026	1
320	ST-00020221	No Documented Recurrence	1139	0
321	ST-00019194	No Documented Recurrence	1079	0
322	ST-00020183	No Documented Recurrence	1103	0
323	ST-00018301	No Documented Recurrence	1189	0
324	ST-00018362	No Documented Recurrence	1280	0
325	ST-00017261	No Documented Recurrence	1197	1
326	ST-00015973	No Documented Recurrence	1172	1
327	ST-00018050	No Documented Recurrence	1263	0
328	ST-00015184	No Documented Recurrence	1439	1
329	ST-00018257	No Documented Recurrence	1402	0
330	ST-00020175	No Documented Recurrence	1643	0
331	ST-00011357	No Documented Recurrence	1418	1
332	ST-00020165	No Documented Recurrence	1420	0
333	ST-00016257	No Documented Recurrence	1505	1
334	ST-00016742	No Documented Recurrence	1581	0
335	ST-00015777	No Documented Recurrence	1685	0
336	ST-00016858	No Documented Recurrence	2014	0
337	ST-00010889	No Documented Recurrence	1758	1
338	ST-00014696	No Documented Recurrence	1902	0
339	ST-00012319	No Documented Recurrence	1923	0
340	ST-00013091	No Documented Recurrence	1962	0
341	ST-00013084	No Documented Recurrence	2014	0
342	ST-00007239	No Documented Recurrence	2193	0
343	ST-00007185	No Documented Recurrence	2279	1
344	ST-00008043	No Documented Recurrence	2270	0
345	ST-00007120	No Documented Recurrence	2346	0
346	ST-00011343	No Documented Recurrence	2524	0
347	ST-00007067	No Documented Recurrence	2464	0

## Sheet: Fig.1B_cohorts
	exp(coef)	exp(coef) lower 95%	exp(coef) upper 95%	p	n
Lung to Liver	0.44941	0.270306	0.747189	0.00204554	114
Lung to Other_site	0.455067	0.268944	0.769996	0.00334647	103
Lung to No_Doc_Recur	0.906189	0.544697	1.50759	0.704464	133
Liver to Other_site	1.03021	0.736497	1.44105	0.862025	157
Liver to No_Doc_Recur	1.80529	1.2767	2.55273	0.000831922	187
Other_site to No_Doc_Recur	1.73214	1.20763	2.48446	0.00283498	176

## Sheet: Fig.1C_Lung
covariate	exp(coef)	exp(coef) lower 95%	exp(coef) upper 95%	p	model	n
Lung_Cohort	0.321881	0.145866	0.710293	0.00499987	Lung_Cohort	160
Grade	1.51132	1.11668	2.04542	0.00747923	Lung_Cohort	160
Stage	1.16766	0.780885	1.746	0.450193	Lung_Cohort	160
LV_Invasion_YES	1.40468	0.917988	2.1494	0.117421	Lung_Cohort	160
LN_Pos_YES	1.31024	0.838067	2.04844	0.235959	Lung_Cohort	160

## Sheet: Fig.1C_Liver
covariate	exp(coef)	exp(coef) lower 95%	exp(coef) upper 95%	p	model	n
Liver_Cohort	1.23015	0.851868	1.77641	0.269236	Liver_Cohort	160
Grade	1.41113	1.04461	1.90626	0.0248093	Liver_Cohort	160
Stage	1.19921	0.798464	1.8011	0.381347	Liver_Cohort	160
LV_Invasion_YES	1.23516	0.81883	1.86316	0.313952	Liver_Cohort	160
LN_Pos_YES	1.41687	0.914478	2.19526	0.118814	Liver_Cohort	160

## Sheet: Fig.1C_NoDoc
covariate	exp(coef)	exp(coef) lower 95%	exp(coef) upper 95%	p	model	n
No_Doc_Recur	0.954173	0.652013	1.39636	0.809198	No_Doc_Recur	160
Grade	1.41668	1.04731	1.91633	0.0238297	No_Doc_Recur	160
Stage	1.21205	0.801801	1.8322	0.361669	No_Doc_Recur	160
LV_Invasion_YES	1.22157	0.807664	1.8476	0.34309	No_Doc_Recur	160
LN_Pos_YES	1.43928	0.928693	2.23058	0.103308	No_Doc_Recur	160

## Sheet: Fig.1C_Other
covariate	exp(coef)	exp(coef) lower 95%	exp(coef) upper 95%	p	model	n
Other_Recurrence	1.28865	0.880665	1.88565	0.191659	Other_Recurrence	160
Grade	1.4347	1.06156	1.93899	0.0188394	Other_Recurrence	160
Stage	1.2441	0.820532	1.88632	0.303708	Other_Recurrence	160
LV_Invasion_YES	1.23687	0.81792	1.8704	0.313721	Other_Recurrence	160
LN_Pos_YES	1.40946	0.907399	2.18932	0.12664	Other_Recurrence	160

## Sheet: Fig.1D
	Public_Patient_ID	Recurrence_Sites	Days from Resection to Recurrence	Recurrence
0	ST-00016028	Liver Cohort	17	1
1	ST-00016623	Liver Cohort	20	1
2	ST-00016499	Liver Cohort	28	1
3	ST-00015332	Liver Cohort	33	1
4	ST-00013013	Liver Cohort	42	1
5	ST-00022177	Liver Cohort	47	1
6	ST-00007298	Liver Cohort	48	1
7	ST-00017985	Liver Cohort	87	1
8	ST-00018724	Liver Cohort	91	1
9	ST-00020904	Liver Cohort	108	1
10	ST-00020133	Liver Cohort	135	1
11	ST-00007313	Liver Cohort	152	1
12	ST-00007303	Liver Cohort	153	1
13	ST-00020217	Liver Cohort	162	1
14	ST-00021355	Liver Cohort	223	1
15	ST-00018236	Liver Cohort	230	1
16	ST-00013971	Liver Cohort	245	1
17	ST-00019682	Liver Cohort	317	1
18	ST-00020258	Liver Cohort	340	1
19	ST-00017381	Liver Cohort	797	1
28	ST-00007180	Liver Cohort	8	1
29	ST-00020109	Liver Cohort	11	1
30	ST-00013544	Liver Cohort	24	1
31	ST-00013158	Liver Cohort	43	1
32	ST-00002594	Liver Cohort	48	1
33	ST-00018269	Liver Cohort	48	1
34	ST-00016998	Liver Cohort	48	1
35	ST-00012327	Liver Cohort	54	1
36	ST-00007174	Liver Cohort	60	1
37	ST-00017078	Liver Cohort	60	1
38	ST-00020966	Liver Cohort	61	1
39	ST-00018002	Liver Cohort	69	1
40	ST-00021190	Liver Cohort	69	1
41	ST-00014391	Liver Cohort	71	1
42	ST-00007255	Liver Cohort	75	1
43	ST-00020181	Liver Cohort	81	1
44	ST-00007071	Liver Cohort	84	1
45	ST-00016806	Liver Cohort	85	1
46	ST-00007085	Liver Cohort	89	1
47	ST-00019367	Liver Cohort	90	1
48	ST-00022484	Liver Cohort	97	1
49	ST-00016289	Liver Cohort	106	1
50	ST-00022161	Liver Cohort	133	1
51	ST-00007126	Liver Cohort	141	1
52	ST-00019368	Liver Cohort	156	1
53	ST-00007223	Liver Cohort	158	1
54	ST-00007599	Liver Cohort	166	1
55	ST-00005813	Liver Cohort	167	1
56	ST-00017838	Liver Cohort	168	1
57	ST-00006291	Liver Cohort	172	1
58	ST-00019196	Liver Cohort	175	1
59	ST-00007613	Liver Cohort	182	1
60	ST-00006859	Liver Cohort	186	1
61	ST-00007284	Liver Cohort	200	1
62	ST-00002392	Liver Cohort	202	1
63	ST-00007195	Liver Cohort	224	1
64	ST-00014104	Liver Cohort	243	1
65	ST-00013160	Liver Cohort	244	1
66	ST-00019466	Liver Cohort	253	1
67	ST-00020107	Liver Cohort	259	1
68	ST-00006792	Liver Cohort	269	1
69	ST-00020936	Liver Cohort	275	1
70	ST-00024978	Liver Cohort	287	1
71	ST-00013291	Liver Cohort	298	1
72	ST-00021358	Liver Cohort	311	1
73	ST-00019056	Liver Cohort	316	1
74	ST-00019040	Liver Cohort	320	1
75	ST-00018363	Liver Cohort	321	1
76	ST-00007053	Liver Cohort	322	1
77	ST-00020205	Liver Cohort	343	1
78	ST-00007175	Liver Cohort	363	1
79	ST-00007256	Liver Cohort	379	1
80	ST-00012908	Liver Cohort	413	1
81	ST-00018955	Liver Cohort	454	1
82	ST-00007179	Liver Cohort	465	1
83	ST-00013253	Liver Cohort	483	1
84	ST-00013312	Liver Cohort	497	1
85	ST-00007070	Liver Cohort	507	1
86	ST-00002461	Liver Cohort	564	1
87	ST-00020045	Liver Cohort	662	1
88	ST-00017310	Liver Cohort	793	1
128	ST-00020108	Liver Cohort	309	1
89	ST-00002064	Liver Cohort	800	1
130	ST-00018373	Lung Cohort	2	1
131	ST-00017915	Lung Cohort	45	1
132	ST-00021880	Lung Cohort	69	1
133	ST-00020102	Lung Cohort	70	1
134	ST-00011168	Lung Cohort	76	1
135	ST-00017440	Lung Cohort	114	1
136	ST-00018809	Lung Cohort	146	1
137	ST-00014537	Lung Cohort	163	1
138	ST-00006650	Lung Cohort	195	1
139	ST-00024982	Lung Cohort	206	1
140	ST-00013526	Lung Cohort	221	1
141	ST-00013374	Lung Cohort	237	1
142	ST-00020207	Lung Cohort	242	1
143	ST-00007206	Lung Cohort	256	1
144	ST-00020209	Lung Cohort	303	1
145	ST-00001788	Lung Cohort	315	1
146	ST-00024983	Lung Cohort	388	1
147	ST-00018367	Lung Cohort	398	1
148	ST-00007281	Lung Cohort	489	1
149	ST-00007147	Lung Cohort	510	1
150	ST-00017804	Lung Cohort	530	1
151	ST-00019598	Lung Cohort	572	1
152	ST-00007219	Lung Cohort	574	1
153	ST-00015839	Lung Cohort	647	1
154	ST-00016213	Lung Cohort	1275	1
155	ST-00013496	Lung Cohort	1511	1
156	ST-00003299	Lung Cohort	1715	1
157	ST-00007307	Lung Cohort	1716	1
158	ST-00004898	Lung Cohort	1952	1
165	ST-00007178	Other Recurrence Site	50	1
166	ST-00018136	Other Recurrence Site	59	1
167	ST-00020085	Other Recurrence Site	59	1
168	ST-00007203	Other Recurrence Site	66	1
169	ST-00012814	Other Recurrence Site	70	1
170	ST-00007257	Other Recurrence Site	71	1
171	ST-00007266	Other Recurrence Site	71	1
172	ST-00012878	Other Recurrence Site	72	1
173	ST-00007646	Other Recurrence Site	74	1
174	ST-00017762	Other Recurrence Site	87	1
175	ST-00021786	Other Recurrence Site	90	1
176	ST-00010984	Other Recurrence Site	103	1
177	ST-00018386	Other Recurrence Site	111	1
178	ST-00019429	Other Recurrence Site	129	1
179	ST-00006371	Other Recurrence Site	129	1
180	ST-00007165	Other Recurrence Site	134	1
181	ST-00003662	Other Recurrence Site	140	1
182	ST-00020236	Other Recurrence Site	161	1
183	ST-00020153	Other Recurrence Site	167	1
184	ST-00007216	Other Recurrence Site	176	1
185	ST-00007279	Other Recurrence Site	216	1
186	ST-00018426	Other Recurrence Site	222	1
187	ST-00018525	Other Recurrence Site	240	1
188	ST-00019945	Other Recurrence Site	245	1
189	ST-00014023	Other Recurrence Site	250	1
190	ST-00020148	Other Recurrence Site	258	1
191	ST-00010904	Other Recurrence Site	264	1
192	ST-00007168	Other Recurrence Site	274	1
193	ST-00021039	Other Recurrence Site	283	1
194	ST-00022883	Other Recurrence Site	293	1
195	ST-00021832	Other Recurrence Site	297	1
196	ST-00021563	Other Recurrence Site	302	1
197	ST-00020285	Other Recurrence Site	309	1
198	ST-00007183	Other Recurrence Site	316	1
199	ST-00014494	Other Recurrence Site	325	1
200	ST-00012890	Other Recurrence Site	342	1
201	ST-00017080	Other Recurrence Site	343	1
202	ST-00021060	Other Recurrence Site	343	1
203	ST-00019303	Other Recurrence Site	365	1
204	ST-00018848	Other Recurrence Site	373	1
205	ST-00020523	Other Recurrence Site	378	1
206	ST-00008601	Other Recurrence Site	379	1
207	ST-00015177	Other Recurrence Site	380	1
208	ST-00020093	Other Recurrence Site	392	1
209	ST-00018988	Other Recurrence Site	399	1
210	ST-00017975	Other Recurrence Site	405	1
211	ST-00021789	Other Recurrence Site	418	1
212	ST-00003635	Other Recurrence Site	434	1
213	ST-00016911	Other Recurrence Site	434	1
214	ST-00010919	Other Recurrence Site	436	1
215	ST-00015163	Other Recurrence Site	464	1
216	ST-00007234	Other Recurrence Site	473	1
217	ST-00018360	Other Recurrence Site	491	1
218	ST-00022354	Other Recurrence Site	502	1
219	ST-00005536	Other Recurrence Site	510	1
220	ST-00017449	Other Recurrence Site	521	1
221	ST-00007267	Other Recurrence Site	532	1
222	ST-00017549	Other Recurrence Site	533	1
223	ST-00016256	Other Recurrence Site	536	1
224	ST-00017297	Other Recurrence Site	541	1
225	ST-00019043	Other Recurrence Site	553	1
226	ST-00013415	Other Recurrence Site	561	1
227	ST-00014575	Other Recurrence Site	564	1
228	ST-00014490	Other Recurrence Site	581	1
229	ST-00015114	Other Recurrence Site	593	1
230	ST-00021837	Other Recurrence Site	601	1
231	ST-00020128	Other Recurrence Site	630	1
232	ST-00020123	Other Recurrence Site	688	1
233	ST-00021220	Other Recurrence Site	707	1
234	ST-00020336	Other Recurrence Site	740	1
235	ST-00007585	Other Recurrence Site	841	1
236	ST-00018616	Other Recurrence Site	961	1
237	ST-00015136	Other Recurrence Site	1280	1

## Sheet: Fig.1E_Liver
covariate	exp(coef)	exp(coef) lower 95%	exp(coef) upper 95%	p	model	n
Liver_Cohort	2.25796	1.49114	3.41911	0.000119445	Liver_Cohort	104
Grade	1.54616	1.0777	2.21827	0.0179686	Liver_Cohort	104
Stage	1.65109	0.953497	2.85907	0.0734572	Liver_Cohort	104
LV_Invasion_YES	0.979168	0.613786	1.56206	0.929605	Liver_Cohort	104
LN_Pos_YES	1.23976	0.760065	2.02219	0.389275	Liver_Cohort	104

## Sheet: Fig.1E_Lung
covariate	exp(coef)	exp(coef) lower 95%	exp(coef) upper 95%	p	model	n
Lung_Cohort	0.359735	0.175778	0.736208	0.00514047	Lung_Cohort	104
Grade	1.64399	1.1528	2.34446	0.00604754	Lung_Cohort	104
Stage	1.73103	0.962804	3.11224	0.066755	Lung_Cohort	104
LV_Invasion_YES	1.0839	0.675254	1.73986	0.738619	Lung_Cohort	104
LN_Pos_YES	1.1001	0.673299	1.79746	0.703309	Lung_Cohort	104

[truncated: 13 more sheets: Fig.1E_Other, Fig.1F, Fig.1G, Fig.1H, Fig.1I_pORG_Primary, Fig.1I_pSUB_Primary, Fig.1I_PurIST_Primary, Fig.1J_pORG_Met, Fig.1J_pSUB_Met, Fig.1J_PurIST_Met, Fig.1K_pORG, Fig.1K_pSUB, Fig.1K_PurIST]
