# Supplementary material for: Ongoing replication stress tolerance and clonal T cell responses distinguish liver and lung recurrence and outcomes in pancreatic cancer
Source: Nat Cancer. 2025 Jan 9;6(1):123–44. doi: 10.1038/s43018-024-00881-3 (PMC11779630; doi:10.1038/s43018-024-00881-3)
Supplement: Supplementary file 3 — Statistical source data. [file 43018_2024_881_MOESM3_ESM.xlsx]

## Sheet: Fig.2A_pORG Primary_Survival
	Public_Patient_ID	pORG Primary	Days from Diagnosis to FU	Survival
0	ST-00016028	High	382	1
1	ST-00016623	High	424	1
2	ST-00016499	High	537	1
3	ST-00015332	High	166	1
4	ST-00013013	High	460	1
6	ST-00007298	High	327	1
7	ST-00017985	High	251	1
8	ST-00018724	Low	1261	0
9	ST-00020904	High	216	1
10	ST-00020133	Low	432	1
11	ST-00007313	High	610	1
12	ST-00007303	Low	683	1
13	ST-00020217	High	753	1
14	ST-00021355	Low	871	1
15	ST-00018236	Low	1247	1
16	ST-00013971	Low	416	1
17	ST-00019682	High	806	1
19	ST-00017381	High	1258	1
21	ST-00014524	High	190	1
28	ST-00007180	High	203	1
29	ST-00020109	High	639	1
31	ST-00013158	Low	428	1
33	ST-00018269	High	372	1
35	ST-00012327	High	372	1
36	ST-00007174	High	133	1
37	ST-00017078	Low	1678	0
39	ST-00018002	High	520	1
41	ST-00014391	High	189	1
42	ST-00007255	Low	208	1
43	ST-00020181	High	403	1
44	ST-00007071	High	638	1
45	ST-00016806	High	359	1
46	ST-00007085	High	335	1
47	ST-00019367	Low	391	1
49	ST-00016289	High	406	1
52	ST-00019368	High	499	1
55	ST-00005813	High	325	1
56	ST-00017838	High	1295	0
57	ST-00006291	High	2003	0
59	ST-00007613	High	283	1
61	ST-00007284	Low	570	1
63	ST-00007195	Low	1193	1
64	ST-00014104	High	387	1
65	ST-00013160	Low	559	1
66	ST-00019466	Low	639	0
71	ST-00013291	High	855	1
72	ST-00021358	High	739	1
73	ST-00019056	High	1016	0
77	ST-00020205	High	392	1
78	ST-00007175	High	549	1
79	ST-00007256	High	536	1
80	ST-00012908	Low	956	1
81	ST-00018955	High	883	0
82	ST-00007179	High	817	1
83	ST-00013253	High	1547	1
88	ST-00017310	High	1264	1
	ST-00020051	High	384	1
128	ST-00020108	Low	958	1
133	ST-00020102	Low	735	1
134	ST-00011168	Low	169	1
135	ST-00017440	Low	192	1
136	ST-00018809	Low	1156	0
137	ST-00014537	Low	394	1
142	ST-00020207	High	327	1
143	ST-00007206	Low	323	1
144	ST-00020209	Low	1197	0
150	ST-00017804	Low	1681	1
151	ST-00019598	Low	984	0
153	ST-00015839	Low	1104	1
154	ST-00016213	Low	1795	0
155	ST-00013496	Low	1970	0
157	ST-00007307	Low	2322	0
158	ST-00004898	Low	3199	0
160	ST-00020218	Low	480	1
165	ST-00007178	High	139	1
166	ST-00018136	High	138	1
167	ST-00020085	Low	528	1
168	ST-00007203	High	228	1
170	ST-00007257	Low	175	1
171	ST-00007266	Low	250	1
172	ST-00012878	Low	332	1
174	ST-00017762	High	336	1
176	ST-00010984	High	129	1
177	ST-00018386	Low	361	1
178	ST-00019429	High	190	1
179	ST-00006371	Low	734	1
180	ST-00007165	High	300	1
181	ST-00003662	Low	233	1
182	ST-00020236	High	318	1
183	ST-00020153	Low	409	1
184	ST-00007216	High	488	1
185	ST-00007279	High	257	1
186	ST-00018426	High	506	1
187	ST-00018525	Low	918	0
188	ST-00019945	High	331	1
189	ST-00014023	High	1786	0
190	ST-00020148	Low	617	1
191	ST-00010904	High	355	1
192	ST-00007168	High	539	1
197	ST-00020285	High	763	0
198	ST-00007183	Low	359	1
199	ST-00014494	High	526	1
200	ST-00012890	Low	1148	1
201	ST-00017080	High	693	1
202	ST-00021060	Low	863	1
206	ST-00008601	High	683	1
208	ST-00020093	High	600	1
209	ST-00018988	Low	1065	0
210	ST-00017975	High	462	1
212	ST-00003635	Low	602	1
213	ST-00016911	High	1186	1
214	ST-00010919	Low	1089	1
215	ST-00015163	Low	1498	1
216	ST-00007234	High	1140	1
217	ST-00018360	High	892	1
219	ST-00005536	High	882	1
220	ST-00017449	Low	597	1
221	ST-00007267	Low	791	1
222	ST-00017549	High	972	1
224	ST-00017297	Low	732	1
226	ST-00013415	High	758	1
227	ST-00014575	High	856	1
229	ST-00015114	Low	696	1
232	ST-00020123	Low	929	1
235	ST-00007585	Low	1722	1
236	ST-00018616	Low	1162	0
237	ST-00015136	High	1329	1
245	ST-00007099	Low	31	1
246	ST-00018893	High	50	1
247	ST-00020127	High	87	1
248	ST-00020098	Low	185	1
249	ST-00020208	High	337	0
250	ST-00007296	Low	129	1
251	ST-00017041	High	133	1
252	ST-00007300	High	129	1
253	ST-00017945	High	178	1
255	ST-00009776	Low	163	1
256	ST-00010924	High	291	1
260	ST-00020195	Low	210	1
261	ST-00017074	Low	217	1
263	ST-00012818	Low	200	1
264	ST-00017227	Low	431	1
265	ST-00020186	Low	455	1
266	ST-00018888	Low	380	1
267	ST-00007061	Low	334	1
269	ST-00012931	Low	252	1
270	ST-00007193	Low	262	1
271	ST-00013861	High	353	1
272	ST-00007213	Low	306	1
274	ST-00007302	Low	331	1
276	ST-00019601	Low	316	1
277	ST-00008056	High	302	1
280	ST-00012742	High	308	1
281	ST-00007208	Low	361	1
282	ST-00017966	Low	671	1
283	ST-00021351	Low	650	1
284	ST-00018938	Low	543	1
287	ST-00020341	High	385	1
288	ST-00007270	Low	412	1
289	ST-00008108	High	413	1
290	ST-00014550	Low	436	1
291	ST-00020223	High	497	1
292	ST-00017340	High	498	1
293	ST-00018584	Low	529	1
295	ST-00018628	Low	598	1
296	ST-00019006	High	617	1
297	ST-00015760	Low	621	1
298	ST-00019590	High	646	0
299	ST-00019458	High	654	0
300	ST-00020291	High	680	1
301	ST-00017967	Low	869	1
308	ST-00020630	Low	786	0
309	ST-00020482	Low	811	0
310	ST-00020225	High	949	0
313	ST-00020385	Low	847	0
315	ST-00018268	High	1054	1
317	ST-00020117	Low	1004	1
319	ST-00018179	Low	1026	1
320	ST-00020221	Low	1139	0
321	ST-00019194	Low	1079	0
323	ST-00018301	Low	1189	0
324	ST-00018362	Low	1280	0
325	ST-00017261	Low	1197	1
326	ST-00015973	Low	1172	1
328	ST-00015184	Low	1439	1
329	ST-00018257	Low	1402	0
330	ST-00020175	High	1643	0
331	ST-00011357	Low	1418	1
332	ST-00020165	Low	1420	0
333	ST-00016257	High	1505	1
334	ST-00016742	Low	1581	0
335	ST-00015777	Low	1685	0
337	ST-00010889	Low	1758	1
339	ST-00012319	High	1923	0
340	ST-00013091	Low	1962	0
341	ST-00013084	Low	2014	0
342	ST-00007239	Low	2193	0
343	ST-00007185	High	2279	1
344	ST-00008043	Low	2270	0
345	ST-00007120	High	2346	0
346	ST-00011343	High	2524	0
347	ST-00007067	High	2464	0
350	ST-00020215	High	84	0
356	ST-00020926	Low	175	0
382	ST-00021340	Low	152	1
385	ST-00020206	High	165	1
401	ST-00020178	Low	281	1
405	ST-00021339	Low	292	1

## Sheet: Fig.2A_pSUB Primary_Survival
	Public_Patient_ID	pSUB Primary	Days from Diagnosis to FU	Survival
0	ST-00016028	High	382	1
1	ST-00016623	High	424	1
2	ST-00016499	High	537	1
3	ST-00015332	High	166	1
4	ST-00013013	High	460	1
6	ST-00007298	High	327	1
7	ST-00017985	High	251	1
8	ST-00018724	High	1261	0
9	ST-00020904	High	216	1
10	ST-00020133	High	432	1
11	ST-00007313	High	610	1
12	ST-00007303	High	683	1
13	ST-00020217	Low	753	1
14	ST-00021355	Low	871	1
15	ST-00018236	High	1247	1
16	ST-00013971	High	416	1
17	ST-00019682	High	806	1
19	ST-00017381	Low	1258	1
21	ST-00014524	High	190	1
28	ST-00007180	High	203	1
29	ST-00020109	Low	639	1
31	ST-00013158	Low	428	1
33	ST-00018269	High	372	1
35	ST-00012327	High	372	1
36	ST-00007174	High	133	1
37	ST-00017078	Low	1678	0
39	ST-00018002	High	520	1
41	ST-00014391	High	189	1
42	ST-00007255	High	208	1
43	ST-00020181	Low	403	1
44	ST-00007071	High	638	1
45	ST-00016806	High	359	1
46	ST-00007085	High	335	1
47	ST-00019367	High	391	1
49	ST-00016289	High	406	1
52	ST-00019368	High	499	1
55	ST-00005813	High	325	1
56	ST-00017838	High	1295	0
57	ST-00006291	Low	2003	0
59	ST-00007613	High	283	1
61	ST-00007284	High	570	1
63	ST-00007195	Low	1193	1
64	ST-00014104	Low	387	1
65	ST-00013160	Low	559	1
66	ST-00019466	Low	639	0
71	ST-00013291	High	855	1
72	ST-00021358	Low	739	1
73	ST-00019056	Low	1016	0
77	ST-00020205	Low	392	1
78	ST-00007175	High	549	1
79	ST-00007256	High	536	1
80	ST-00012908	Low	956	1
81	ST-00018955	High	883	0
82	ST-00007179	High	817	1
83	ST-00013253	Low	1547	1
88	ST-00017310	High	1264	1
	ST-00020051	High	384	1
128	ST-00020108	High	958	1
133	ST-00020102	High	735	1
134	ST-00011168	High	169	1
135	ST-00017440	High	192	1
136	ST-00018809	High	1156	0
137	ST-00014537	High	394	1
142	ST-00020207	Low	327	1
143	ST-00007206	Low	323	1
144	ST-00020209	Low	1197	0
150	ST-00017804	Low	1681	1
151	ST-00019598	High	984	0
153	ST-00015839	Low	1104	1
154	ST-00016213	High	1795	0
155	ST-00013496	High	1970	0
157	ST-00007307	High	2322	0
158	ST-00004898	Low	3199	0
160	ST-00020218	Low	480	1
165	ST-00007178	High	139	1
166	ST-00018136	High	138	1
167	ST-00020085	Low	528	1
168	ST-00007203	High	228	1
170	ST-00007257	High	175	1
171	ST-00007266	Low	250	1
172	ST-00012878	High	332	1
174	ST-00017762	High	336	1
176	ST-00010984	High	129	1
177	ST-00018386	Low	361	1
178	ST-00019429	High	190	1
179	ST-00006371	Low	734	1
180	ST-00007165	High	300	1
181	ST-00003662	High	233	1
182	ST-00020236	High	318	1
183	ST-00020153	High	409	1
184	ST-00007216	High	488	1
185	ST-00007279	High	257	1
186	ST-00018426	High	506	1
187	ST-00018525	High	918	0
188	ST-00019945	High	331	1
189	ST-00014023	High	1786	0
190	ST-00020148	Low	617	1
191	ST-00010904	High	355	1
192	ST-00007168	High	539	1
197	ST-00020285	High	763	0
198	ST-00007183	High	359	1
199	ST-00014494	High	526	1
200	ST-00012890	Low	1148	1
201	ST-00017080	Low	693	1
202	ST-00021060	High	863	1
206	ST-00008601	High	683	1
208	ST-00020093	High	600	1
209	ST-00018988	High	1065	0
210	ST-00017975	High	462	1
212	ST-00003635	Low	602	1
213	ST-00016911	Low	1186	1
214	ST-00010919	High	1089	1
215	ST-00015163	Low	1498	1
216	ST-00007234	Low	1140	1
217	ST-00018360	High	892	1
219	ST-00005536	High	882	1
220	ST-00017449	High	597	1
221	ST-00007267	High	791	1
222	ST-00017549	High	972	1
224	ST-00017297	High	732	1
226	ST-00013415	High	758	1
227	ST-00014575	Low	856	1
229	ST-00015114	High	696	1
232	ST-00020123	High	929	1
235	ST-00007585	Low	1722	1
236	ST-00018616	Low	1162	0
237	ST-00015136	High	1329	1
245	ST-00007099	High	31	1
246	ST-00018893	High	50	1
247	ST-00020127	High	87	1
248	ST-00020098	High	185	1
249	ST-00020208	High	337	0
250	ST-00007296	Low	129	1
251	ST-00017041	High	133	1
252	ST-00007300	High	129	1
253	ST-00017945	High	178	1
255	ST-00009776	High	163	1
256	ST-00010924	High	291	1
260	ST-00020195	High	210	1
261	ST-00017074	High	217	1
263	ST-00012818	High	200	1
264	ST-00017227	High	431	1
265	ST-00020186	High	455	1
266	ST-00018888	Low	380	1
267	ST-00007061	Low	334	1
269	ST-00012931	Low	252	1
270	ST-00007193	High	262	1
271	ST-00013861	High	353	1
272	ST-00007213	High	306	1
274	ST-00007302	High	331	1
276	ST-00019601	High	316	1
277	ST-00008056	High	302	1
280	ST-00012742	High	308	1
281	ST-00007208	High	361	1
282	ST-00017966	Low	671	1
283	ST-00021351	Low	650	1
284	ST-00018938	High	543	1
287	ST-00020341	High	385	1
288	ST-00007270	High	412	1
289	ST-00008108	High	413	1
290	ST-00014550	Low	436	1
291	ST-00020223	High	497	1
292	ST-00017340	High	498	1
293	ST-00018584	High	529	1
295	ST-00018628	High	598	1
296	ST-00019006	High	617	1
297	ST-00015760	High	621	1
298	ST-00019590	Low	646	0
299	ST-00019458	High	654	0
300	ST-00020291	Low	680	1
301	ST-00017967	High	869	1
308	ST-00020630	High	786	0
309	ST-00020482	Low	811	0
310	ST-00020225	High	949	0
313	ST-00020385	Low	847	0
315	ST-00018268	Low	1054	1
317	ST-00020117	Low	1004	1
319	ST-00018179	Low	1026	1
320	ST-00020221	High	1139	0
321	ST-00019194	High	1079	0
323	ST-00018301	High	1189	0
324	ST-00018362	Low	1280	0
325	ST-00017261	Low	1197	1
326	ST-00015973	Low	1172	1
328	ST-00015184	Low	1439	1
329	ST-00018257	Low	1402	0
330	ST-00020175	High	1643	0
331	ST-00011357	Low	1418	1
332	ST-00020165	Low	1420	0
333	ST-00016257	High	1505	1
334	ST-00016742	Low	1581	0
335	ST-00015777	Low	1685	0
337	ST-00010889	Low	1758	1
339	ST-00012319	Low	1923	0
340	ST-00013091	Low	1962	0
341	ST-00013084	High	2014	0
342	ST-00007239	Low	2193	0
343	ST-00007185	Low	2279	1
344	ST-00008043	High	2270	0
345	ST-00007120	High	2346	0
346	ST-00011343	High	2524	0
347	ST-00007067	Low	2464	0
350	ST-00020215	High	84	0
356	ST-00020926	High	175	0
382	ST-00021340	High	152	1
385	ST-00020206	High	165	1
401	ST-00020178	Low	281	1
405	ST-00021339	High	292	1

## Sheet: Fig.2A_PurIST Primary_Survival
	Public_Patient_ID	PurIST Primary	Days from Diagnosis to FU	Survival
0	ST-00016028	High	382	1
1	ST-00016623	High	424	1
2	ST-00016499	High	537	1
3	ST-00015332	High	166	1
4	ST-00013013	Low	460	1
6	ST-00007298	High	327	1
7	ST-00017985	High	251	1
8	ST-00018724	High	1261	0
9	ST-00020904	Low	216	1
10	ST-00020133	High	432	1
11	ST-00007313	High	610	1
12	ST-00007303	High	683	1
13	ST-00020217	Low	753	1
14	ST-00021355	Low	871	1
15	ST-00018236	High	1247	1
16	ST-00013971	High	416	1
17	ST-00019682	High	806	1
19	ST-00017381	Low	1258	1
21	ST-00014524	High	190	1
28	ST-00007180	High	203	1
29	ST-00020109	Low	639	1
31	ST-00013158	High	428	1
33	ST-00018269	Low	372	1
35	ST-00012327	High	372	1
36	ST-00007174	High	133	1
37	ST-00017078	Low	1678	0
39	ST-00018002	Low	520	1
41	ST-00014391	High	189	1
42	ST-00007255	High	208	1
43	ST-00020181	High	403	1
44	ST-00007071	High	638	1
45	ST-00016806	High	359	1
46	ST-00007085	High	335	1
47	ST-00019367	High	391	1
49	ST-00016289	High	406	1
52	ST-00019368	Low	499	1
55	ST-00005813	High	325	1
56	ST-00017838	High	1295	0
57	ST-00006291	High	2003	0
59	ST-00007613	High	283	1
61	ST-00007284	Low	570	1
63	ST-00007195	High	1193	1
64	ST-00014104	Low	387	1
65	ST-00013160	High	559	1
66	ST-00019466	Low	639	0
71	ST-00013291	High	855	1
72	ST-00021358	Low	739	1
73	ST-00019056	High	1016	0
77	ST-00020205	Low	392	1
78	ST-00007175	High	549	1
79	ST-00007256	Low	536	1
80	ST-00012908	Low	956	1
81	ST-00018955	High	883	0
82	ST-00007179	High	817	1
83	ST-00013253	Low	1547	1
88	ST-00017310	High	1264	1
	ST-00020051	High	384	1
128	ST-00020108	High	958	1
133	ST-00020102	Low	735	1
134	ST-00011168	High	169	1
135	ST-00017440	High	192	1
136	ST-00018809	High	1156	0
137	ST-00014537	High	394	1
142	ST-00020207	Low	327	1
143	ST-00007206	High	323	1
144	ST-00020209	Low	1197	0
150	ST-00017804	Low	1681	1
151	ST-00019598	High	984	0
153	ST-00015839	Low	1104	1
154	ST-00016213	Low	1795	0
155	ST-00013496	Low	1970	0
157	ST-00007307	Low	2322	0
158	ST-00004898	Low	3199	0
160	ST-00020218	High	480	1
165	ST-00007178	Low	139	1
166	ST-00018136	High	138	1
167	ST-00020085	High	528	1
168	ST-00007203	High	228	1
170	ST-00007257	High	175	1
171	ST-00007266	High	250	1
172	ST-00012878	High	332	1
174	ST-00017762	High	336	1
176	ST-00010984	Low	129	1
177	ST-00018386	Low	361	1
178	ST-00019429	Low	190	1
179	ST-00006371	Low	734	1
180	ST-00007165	High	300	1
181	ST-00003662	High	233	1
182	ST-00020236	Low	318	1
183	ST-00020153	High	409	1
184	ST-00007216	High	488	1
185	ST-00007279	High	257	1
186	ST-00018426	High	506	1
187	ST-00018525	Low	918	0
188	ST-00019945	High	331	1
189	ST-00014023	High	1786	0
190	ST-00020148	Low	617	1
191	ST-00010904	High	355	1
192	ST-00007168	Low	539	1
197	ST-00020285	Low	763	0
198	ST-00007183	High	359	1
199	ST-00014494	High	526	1
200	ST-00012890	High	1148	1
201	ST-00017080	Low	693	1
202	ST-00021060	Low	863	1
206	ST-00008601	High	683	1
208	ST-00020093	High	600	1
209	ST-00018988	High	1065	0
210	ST-00017975	Low	462	1
212	ST-00003635	Low	602	1
213	ST-00016911	Low	1186	1
214	ST-00010919	High	1089	1
215	ST-00015163	Low	1498	1
216	ST-00007234	Low	1140	1
217	ST-00018360	Low	892	1
219	ST-00005536	High	882	1
220	ST-00017449	High	597	1
221	ST-00007267	High	791	1
222	ST-00017549	Low	972	1
224	ST-00017297	Low	732	1
226	ST-00013415	High	758	1
227	ST-00014575	Low	856	1
229	ST-00015114	Low	696	1
232	ST-00020123	High	929	1
235	ST-00007585	Low	1722	1
236	ST-00018616	Low	1162	0
237	ST-00015136	High	1329	1
245	ST-00007099	High	31	1
246	ST-00018893	High	50	1
247	ST-00020127	Low	87	1
248	ST-00020098	High	185	1
249	ST-00020208	High	337	0
250	ST-00007296	High	129	1
251	ST-00017041	High	133	1
252	ST-00007300	High	129	1
253	ST-00017945	High	178	1
255	ST-00009776	Low	163	1
256	ST-00010924	High	291	1
260	ST-00020195	High	210	1
261	ST-00017074	Low	217	1
263	ST-00012818	High	200	1
264	ST-00017227	Low	431	1
265	ST-00020186	High	455	1
266	ST-00018888	Low	380	1
267	ST-00007061	Low	334	1
269	ST-00012931	High	252	1
270	ST-00007193	High	262	1
271	ST-00013861	High	353	1
272	ST-00007213	High	306	1
274	ST-00007302	High	331	1
276	ST-00019601	High	316	1
277	ST-00008056	High	302	1
280	ST-00012742	High	308	1
281	ST-00007208	Low	361	1
282	ST-00017966	High	671	1
283	ST-00021351	Low	650	1
284	ST-00018938	High	543	1
287	ST-00020341	Low	385	1
288	ST-00007270	High	412	1
289	ST-00008108	High	413	1
290	ST-00014550	High	436	1
291	ST-00020223	High	497	1
292	ST-00017340	High	498	1
293	ST-00018584	High	529	1
295	ST-00018628	High	598	1
296	ST-00019006	High	617	1
297	ST-00015760	High	621	1
298	ST-00019590	Low	646	0
299	ST-00019458	Low	654	0
300	ST-00020291	Low	680	1
301	ST-00017967	Low	869	1
308	ST-00020630	High	786	0
309	ST-00020482	Low	811	0
310	ST-00020225	High	949	0
313	ST-00020385	Low	847	0
315	ST-00018268	Low	1054	1
317	ST-00020117	Low	1004	1
319	ST-00018179	Low	1026	1
320	ST-00020221	High	1139	0
321	ST-00019194	High	1079	0
323	ST-00018301	High	1189	0
324	ST-00018362	Low	1280	0
325	ST-00017261	High	1197	1
326	ST-00015973	Low	1172	1
328	ST-00015184	High	1439	1
329	ST-00018257	Low	1402	0
330	ST-00020175	High	1643	0
331	ST-00011357	Low	1418	1
332	ST-00020165	High	1420	0
333	ST-00016257	Low	1505	1
334	ST-00016742	High	1581	0
335	ST-00015777	Low	1685	0
337	ST-00010889	High	1758	1
339	ST-00012319	Low	1923	0
340	ST-00013091	Low	1962	0
341	ST-00013084	High	2014	0
342	ST-00007239	Low	2193	0
343	ST-00007185	Low	2279	1
344	ST-00008043	High	2270	0
345	ST-00007120	High	2346	0
346	ST-00011343	Low	2524	0
347	ST-00007067	Low	2464	0
350	ST-00020215	High	84	0
356	ST-00020926	High	175	0
382	ST-00021340	High	152	1
385	ST-00020206	High	165	1
401	ST-00020178	Low	281	1
405	ST-00021339	High	292	1

## Sheet: Fig.2B_PurIST
Public_Patient_ID	PurIST	Survival	Event
TCGA-2J-AAB6	High	288.983	TRUE
TCGA-2J-AAB8	Low	78.9032	FALSE
TCGA-2J-AAB9	High	618.404	TRUE
TCGA-2J-AABA	High	598.678	TRUE
TCGA-2J-AABE	Low	666.732	FALSE
TCGA-2J-AABF	Low	681.527	TRUE
TCGA-2J-AABK	Low	477.365	FALSE
TCGA-2J-AABO	High	433.968	FALSE
TCGA-2J-AABR	High	431.995	FALSE
TCGA-2J-AABT	Low	314.627	FALSE
TCGA-2J-AABU	High	273.202	TRUE
TCGA-2J-AABV	Low	643.061	TRUE
TCGA-2L-AAQA	Low	141.04	TRUE
TCGA-2L-AAQE	High	674.623	TRUE
TCGA-2L-AAQI	High	101.588	TRUE
TCGA-2L-AAQJ	Low	388.598	TRUE
TCGA-2L-AAQL	Low	287.997	TRUE
TCGA-3A-A9I5	Low	1769.41	FALSE
TCGA-3A-A9I7	High	1304.86	FALSE
TCGA-3A-A9I9	Low	625.308	TRUE
TCGA-3A-A9IB	High	220.929	TRUE
TCGA-3A-A9IC	Low	727.882	TRUE
TCGA-3A-A9IH	High	1007	FALSE
TCGA-3A-A9IU	High	451.721	TRUE
TCGA-3A-A9IX	Low	1022.78	FALSE
TCGA-3A-A9IZ	High	303.777	TRUE
TCGA-3A-A9J0	Low	732.814	FALSE
TCGA-3E-AAAY	Low	2253.67	FALSE
TCGA-3E-AAAZ	Low	2152.09	TRUE
TCGA-F2-6880	High	290.956	FALSE
TCGA-F2-7273	Low	583.884	TRUE
TCGA-F2-7276	High	213.039	TRUE
TCGA-F2-A44G	Low	229.806	TRUE
TCGA-F2-A44H	Low	577.966	FALSE
TCGA-F2-A7TX	High	93.6976	TRUE
TCGA-F2-A8YN	High	509.912	FALSE
TCGA-FB-A4P5	High	176.546	TRUE
TCGA-FB-A4P6	Low	756.485	FALSE
TCGA-FB-A545	High	721.965	TRUE
TCGA-FB-A5VM	High	491.173	TRUE
TCGA-FB-A78T	Low	369.859	TRUE
TCGA-FB-AAPP	Low	478.351	TRUE
TCGA-FB-AAPQ	Low	1114.51	TRUE
TCGA-FB-AAPS	High	224.874	FALSE
TCGA-FB-AAPU	Low	375.777	TRUE
TCGA-FB-AAPY	Low	1044.48	TRUE
TCGA-FB-AAPZ	High	706.184	FALSE
TCGA-FB-AAQ0	Low	466.515	TRUE
TCGA-FB-AAQ1	High	121.314	TRUE
TCGA-FB-AAQ2	High	150.902	TRUE
TCGA-FB-AAQ3	Low	30.575	TRUE
TCGA-FB-AAQ6	Low	240.655	TRUE
TCGA-H6-8124	High	386.626	FALSE
TCGA-HV-A5A3	High	126.245	TRUE
TCGA-HV-A5A4	Low	228.819	FALSE
TCGA-HV-A5A5	Low	285.038	FALSE
TCGA-HV-A5A6	High	2008.09	TRUE
TCGA-HV-A7OL	Low	248.545	FALSE
TCGA-HV-AA8V	High	907.387	FALSE
TCGA-HV-AA8X	Low	524.707	TRUE
TCGA-HZ-7918	Low	955.716	FALSE
TCGA-HZ-7919	Low	584.87	TRUE
TCGA-HZ-7920	High	232.765	TRUE
TCGA-HZ-7923	Low	309.695	FALSE
TCGA-HZ-7924	Low	828.484	FALSE
TCGA-HZ-7925	High	605.582	TRUE
TCGA-HZ-7926	Low	510.899	TRUE
TCGA-HZ-8001	High	696.321	FALSE
TCGA-HZ-8002	High	360.982	TRUE
TCGA-HZ-8003	Low	587.829	TRUE
TCGA-HZ-8005	High	118.355	TRUE
TCGA-HZ-8315	High	294.901	TRUE
TCGA-HZ-8317	High	372.818	TRUE
TCGA-HZ-8636	Low	537.528	TRUE
TCGA-HZ-8637	Low	509.912	TRUE
TCGA-HZ-A49G	High	650.952	FALSE
TCGA-HZ-A49H	Low	484.269	FALSE
TCGA-HZ-A49I	Low	303.777	TRUE
TCGA-HZ-A4BH	Low	191.34	FALSE
TCGA-HZ-A77O	High	157.806	TRUE
TCGA-IB-7644	Low	388.598	TRUE
TCGA-IB-7645	Low	1481.41	TRUE
TCGA-IB-7646	High	143.012	TRUE
TCGA-IB-7647	Low	656.87	TRUE
TCGA-IB-7649	Low	460.598	TRUE
TCGA-IB-7651	Low	594.733	TRUE
TCGA-IB-7652	Low	1100.7	FALSE
TCGA-IB-7885	High	1239.77	FALSE
TCGA-IB-7886	Low	121.314	TRUE
TCGA-IB-7887	High	108.492	TRUE
TCGA-IB-7888	Low	1313.74	TRUE
TCGA-IB-7889	High	474.406	TRUE
TCGA-IB-7890	High	589.802	TRUE
TCGA-IB-7891	Low	900.483	TRUE
TCGA-IB-7893	High	115.396	TRUE
TCGA-IB-7897	High	479.337	TRUE
TCGA-IB-8126	Low	455.666	FALSE
TCGA-IB-8127	High	514.844	FALSE
TCGA-IB-A5SO	Low	359.996	TRUE
TCGA-IB-A5SP	Low	475.392	FALSE
TCGA-IB-A5SQ	High	215.998	TRUE
TCGA-IB-A5SS	High	453.694	TRUE
TCGA-IB-A5ST	High	626.295	FALSE
TCGA-IB-A6UF	High	656.87	FALSE
TCGA-IB-A6UG	High	40.4379	TRUE
TCGA-IB-A7LX	High	246.573	TRUE
TCGA-IB-A7M4	High	476.378	FALSE
TCGA-IB-AAUN	High	142.026	TRUE
TCGA-IB-AAUO	High	235.723	TRUE
TCGA-IB-AAUP	Low	425.091	FALSE
TCGA-IB-AAUQ	High	180.491	TRUE
TCGA-IB-AAUR	Low	333.366	FALSE
TCGA-IB-AAUS	High	221.915	FALSE
TCGA-IB-AAUU	Low	241.641	FALSE
TCGA-IB-AAUV	High	398.461	FALSE
TCGA-IB-AAUW	Low	226.847	TRUE
TCGA-L1-A7W4	High	274.189	TRUE
TCGA-LB-A7SX	High	387.612	TRUE
TCGA-LB-A8F3	High	373.804	FALSE
TCGA-LB-A9Q5	High	308.709	TRUE
TCGA-M8-A5N4	High	575.994	FALSE
TCGA-OE-A75W	Low	263.34	TRUE
TCGA-PZ-A5RE	Low	463.557	TRUE
TCGA-Q3-A5QY	High	410.297	FALSE
TCGA-Q3-AA2A	Low	93.6976	FALSE
TCGA-RB-AA9M	High	282.079	FALSE
TCGA-S4-A8RM	Low	726.896	FALSE
TCGA-S4-A8RO	High	517.803	FALSE
TCGA-S4-A8RP	Low	692.376	TRUE
TCGA-US-A774	Low	685.472	TRUE
TCGA-US-A779	Low	503.994	TRUE
TCGA-US-A77J	High	560.213	TRUE
TCGA-XD-AAUG	Low	414.242	FALSE
TCGA-XD-AAUH	Low	389.585	FALSE
TCGA-XD-AAUI	High	360.982	TRUE
TCGA-XD-AAUL	High	491.173	FALSE
TCGA-XN-A8T3	High	937.962	FALSE
TCGA-YB-A89D	Low	345.202	FALSE
TCGA-YY-A8LH	Low	1988.36	FALSE
TCGA-Z5-AAPL	Low	460.598	FALSE

## Sheet: Fig.2B_pORG
Public_Patient_ID	pORG	Survival	Event
TCGA-2J-AAB6	High	288.983	TRUE
TCGA-2J-AAB8	Low	78.9032	FALSE
TCGA-2J-AAB9	Low	618.404	TRUE
TCGA-2J-AABA	Low	598.678	TRUE
TCGA-2J-AABE	Low	666.732	FALSE
TCGA-2J-AABF	High	681.527	TRUE
TCGA-2J-AABK	Low	477.365	FALSE
TCGA-2J-AABO	High	433.968	FALSE
TCGA-2J-AABR	Low	431.995	FALSE
TCGA-2J-AABT	Low	314.627	FALSE
TCGA-2J-AABU	High	273.202	TRUE
TCGA-2J-AABV	Low	643.061	TRUE
TCGA-2L-AAQA	High	141.04	TRUE
TCGA-2L-AAQE	High	674.623	TRUE
TCGA-2L-AAQI	High	101.588	TRUE
TCGA-2L-AAQJ	High	388.598	TRUE
TCGA-2L-AAQL	Low	287.997	TRUE
TCGA-3A-A9I5	Low	1769.41	FALSE
TCGA-3A-A9I7	Low	1304.86	FALSE
TCGA-3A-A9I9	Low	625.308	TRUE
TCGA-3A-A9IB	High	220.929	TRUE
TCGA-3A-A9IC	Low	727.882	TRUE
TCGA-3A-A9IH	High	1007	FALSE
TCGA-3A-A9IU	High	451.721	TRUE
TCGA-3A-A9IX	Low	1022.78	FALSE
TCGA-3A-A9IZ	High	303.777	TRUE
TCGA-3A-A9J0	High	732.814	FALSE
TCGA-3E-AAAY	Low	2253.67	FALSE
TCGA-3E-AAAZ	Low	2152.09	TRUE
TCGA-F2-6880	Low	290.956	FALSE
TCGA-F2-7273	Low	583.884	TRUE
TCGA-F2-7276	Low	213.039	TRUE
TCGA-F2-A44G	High	229.806	TRUE
TCGA-F2-A44H	Low	577.966	FALSE
TCGA-F2-A7TX	High	93.6976	TRUE
TCGA-F2-A8YN	High	509.912	FALSE
TCGA-FB-A4P5	Low	176.546	TRUE
TCGA-FB-A4P6	Low	756.485	FALSE
TCGA-FB-A545	High	721.965	TRUE
TCGA-FB-A5VM	Low	491.173	TRUE
TCGA-FB-A78T	Low	369.859	TRUE
TCGA-FB-AAPP	High	478.351	TRUE
TCGA-FB-AAPQ	High	1114.51	TRUE
TCGA-FB-AAPS	Low	224.874	FALSE
TCGA-FB-AAPU	High	375.777	TRUE
TCGA-FB-AAPY	Low	1044.48	TRUE
TCGA-FB-AAPZ	High	706.184	FALSE
TCGA-FB-AAQ0	High	466.515	TRUE
TCGA-FB-AAQ1	High	121.314	TRUE
TCGA-FB-AAQ2	High	150.902	TRUE
TCGA-FB-AAQ3	High	30.575	TRUE
TCGA-FB-AAQ6	High	240.655	TRUE
TCGA-H6-8124	High	386.626	FALSE
TCGA-HV-A5A3	High	126.245	TRUE
TCGA-HV-A5A4	Low	228.819	FALSE
TCGA-HV-A5A5	Low	285.038	FALSE
TCGA-HV-A5A6	High	2008.09	TRUE
TCGA-HV-A7OL	Low	248.545	FALSE
TCGA-HV-AA8V	Low	907.387	FALSE
TCGA-HV-AA8X	High	524.707	TRUE
TCGA-HZ-7918	High	955.716	FALSE
TCGA-HZ-7919	High	584.87	TRUE
TCGA-HZ-7920	Low	232.765	TRUE
TCGA-HZ-7923	Low	309.695	FALSE
TCGA-HZ-7924	High	828.484	FALSE
TCGA-HZ-7925	High	605.582	TRUE
TCGA-HZ-7926	High	510.899	TRUE
TCGA-HZ-8001	Low	696.321	FALSE
TCGA-HZ-8002	Low	360.982	TRUE
TCGA-HZ-8003	Low	587.829	TRUE
TCGA-HZ-8005	High	118.355	TRUE
TCGA-HZ-8315	High	294.901	TRUE
TCGA-HZ-8317	High	372.818	TRUE
TCGA-HZ-8636	High	537.528	TRUE
TCGA-HZ-8637	Low	509.912	TRUE
TCGA-HZ-A49G	Low	650.952	FALSE
TCGA-HZ-A49H	Low	484.269	FALSE
TCGA-HZ-A49I	Low	303.777	TRUE
TCGA-HZ-A4BH	Low	191.34	FALSE
TCGA-HZ-A77O	Low	157.806	TRUE
TCGA-IB-7644	High	388.598	TRUE
TCGA-IB-7645	High	1481.41	TRUE
TCGA-IB-7646	High	143.012	TRUE
TCGA-IB-7647	High	656.87	TRUE
TCGA-IB-7649	High	460.598	TRUE
TCGA-IB-7651	High	594.733	TRUE
TCGA-IB-7652	High	1100.7	FALSE
TCGA-IB-7885	High	1239.77	FALSE
TCGA-IB-7886	High	121.314	TRUE
TCGA-IB-7887	High	108.492	TRUE
TCGA-IB-7888	Low	1313.74	TRUE
TCGA-IB-7889	High	474.406	TRUE
TCGA-IB-7890	High	589.802	TRUE
TCGA-IB-7891	High	900.483	TRUE
TCGA-IB-7893	High	115.396	TRUE
TCGA-IB-7897	Low	479.337	TRUE
TCGA-IB-8126	Low	455.666	FALSE
TCGA-IB-8127	High	514.844	FALSE
TCGA-IB-A5SO	Low	359.996	TRUE
TCGA-IB-A5SP	High	475.392	FALSE
TCGA-IB-A5SQ	Low	215.998	TRUE
TCGA-IB-A5SS	High	453.694	TRUE
TCGA-IB-A5ST	Low	626.295	FALSE
TCGA-IB-A6UF	High	656.87	FALSE
TCGA-IB-A6UG	Low	40.4379	TRUE
TCGA-IB-A7LX	High	246.573	TRUE
TCGA-IB-A7M4	High	476.378	FALSE
TCGA-IB-AAUN	High	142.026	TRUE
TCGA-IB-AAUO	High	235.723	TRUE
TCGA-IB-AAUP	Low	425.091	FALSE
TCGA-IB-AAUQ	Low	180.491	TRUE
TCGA-IB-AAUR	Low	333.366	FALSE
TCGA-IB-AAUS	Low	221.915	FALSE
TCGA-IB-AAUU	High	241.641	FALSE
TCGA-IB-AAUV	Low	398.461	FALSE
TCGA-IB-AAUW	Low	226.847	TRUE
TCGA-L1-A7W4	High	274.189	TRUE
TCGA-LB-A7SX	High	387.612	TRUE
TCGA-LB-A8F3	Low	373.804	FALSE
TCGA-LB-A9Q5	Low	308.709	TRUE
TCGA-M8-A5N4	High	575.994	FALSE
TCGA-OE-A75W	Low	263.34	TRUE
TCGA-PZ-A5RE	High	463.557	TRUE
TCGA-Q3-A5QY	Low	410.297	FALSE
TCGA-Q3-AA2A	High	93.6976	FALSE
TCGA-RB-AA9M	High	282.079	FALSE
TCGA-S4-A8RM	High	726.896	FALSE
TCGA-S4-A8RO	Low	517.803	FALSE
TCGA-S4-A8RP	Low	692.376	TRUE
TCGA-US-A774	Low	685.472	TRUE
TCGA-US-A779	High	503.994	TRUE
TCGA-US-A77J	Low	560.213	TRUE
TCGA-XD-AAUG	Low	414.242	FALSE
TCGA-XD-AAUH	Low	389.585	FALSE
TCGA-XD-AAUI	Low	360.982	TRUE
TCGA-XD-AAUL	High	491.173	FALSE
TCGA-XN-A8T3	Low	937.962	FALSE
TCGA-YB-A89D	High	345.202	FALSE
TCGA-YY-A8LH	High	1988.36	FALSE
TCGA-Z5-AAPL	Low	460.598	FALSE

## Sheet: Fig.2B_pSUB
Public_Patient_ID	pSUB	Survival	Event
TCGA-2J-AAB6	High	288.983	TRUE
TCGA-2J-AAB8	High	78.9032	FALSE
TCGA-2J-AAB9	High	618.404	TRUE
TCGA-2J-AABA	Low	598.678	TRUE
TCGA-2J-AABE	High	666.732	FALSE
TCGA-2J-AABF	Low	681.527	TRUE
TCGA-2J-AABK	Low	477.365	FALSE
TCGA-2J-AABO	High	433.968	FALSE
TCGA-2J-AABR	High	431.995	FALSE
TCGA-2J-AABT	Low	314.627	FALSE
TCGA-2J-AABU	High	273.202	TRUE
TCGA-2J-AABV	Low	643.061	TRUE
TCGA-2L-AAQA	High	141.04	TRUE
TCGA-2L-AAQE	High	674.623	TRUE
TCGA-2L-AAQI	High	101.588	TRUE
TCGA-2L-AAQJ	High	388.598	TRUE
TCGA-2L-AAQL	High	287.997	TRUE
TCGA-3A-A9I5	High	1769.41	FALSE
TCGA-3A-A9I7	High	1304.86	FALSE
TCGA-3A-A9I9	High	625.308	TRUE
TCGA-3A-A9IB	High	220.929	TRUE
TCGA-3A-A9IC	High	727.882	TRUE
TCGA-3A-A9IH	High	1007	FALSE
TCGA-3A-A9IU	High	451.721	TRUE
TCGA-3A-A9IX	Low	1022.78	FALSE
TCGA-3A-A9IZ	High	303.777	TRUE
TCGA-3A-A9J0	High	732.814	FALSE
TCGA-3E-AAAY	Low	2253.67	FALSE
TCGA-3E-AAAZ	High	2152.09	TRUE
TCGA-F2-6880	Low	290.956	FALSE
TCGA-F2-7273	Low	583.884	TRUE
TCGA-F2-7276	High	213.039	TRUE
TCGA-F2-A44G	High	229.806	TRUE
TCGA-F2-A44H	High	577.966	FALSE
TCGA-F2-A7TX	High	93.6976	TRUE
TCGA-F2-A8YN	High	509.912	FALSE
TCGA-FB-A4P5	High	176.546	TRUE
TCGA-FB-A4P6	Low	756.485	FALSE
TCGA-FB-A545	High	721.965	TRUE
TCGA-FB-A5VM	High	491.173	TRUE
TCGA-FB-A78T	Low	369.859	TRUE
TCGA-FB-AAPP	Low	478.351	TRUE
TCGA-FB-AAPQ	High	1114.51	TRUE
TCGA-FB-AAPS	High	224.874	FALSE
TCGA-FB-AAPU	Low	375.777	TRUE
TCGA-FB-AAPY	High	1044.48	TRUE
TCGA-FB-AAPZ	High	706.184	FALSE
TCGA-FB-AAQ0	High	466.515	TRUE
TCGA-FB-AAQ1	High	121.314	TRUE
TCGA-FB-AAQ2	High	150.902	TRUE
TCGA-FB-AAQ3	High	30.575	TRUE
TCGA-FB-AAQ6	High	240.655	TRUE
TCGA-H6-8124	High	386.626	FALSE
TCGA-HV-A5A3	High	126.245	TRUE
TCGA-HV-A5A4	High	228.819	FALSE
TCGA-HV-A5A5	Low	285.038	FALSE
TCGA-HV-A5A6	High	2008.09	TRUE
TCGA-HV-A7OL	High	248.545	FALSE
TCGA-HV-AA8V	High	907.387	FALSE
TCGA-HV-AA8X	High	524.707	TRUE
TCGA-HZ-7918	Low	955.716	FALSE
TCGA-HZ-7919	High	584.87	TRUE
TCGA-HZ-7920	Low	232.765	TRUE
TCGA-HZ-7923	Low	309.695	FALSE
TCGA-HZ-7924	Low	828.484	FALSE
TCGA-HZ-7925	High	605.582	TRUE
TCGA-HZ-7926	High	510.899	TRUE
TCGA-HZ-8001	High	696.321	FALSE
TCGA-HZ-8002	Low	360.982	TRUE
TCGA-HZ-8003	Low	587.829	TRUE
TCGA-HZ-8005	High	118.355	TRUE
TCGA-HZ-8315	High	294.901	TRUE
TCGA-HZ-8317	High	372.818	TRUE
TCGA-HZ-8636	High	537.528	TRUE
TCGA-HZ-8637	Low	509.912	TRUE
TCGA-HZ-A49G	Low	650.952	FALSE
TCGA-HZ-A49H	Low	484.269	FALSE
TCGA-HZ-A49I	High	303.777	TRUE
TCGA-HZ-A4BH	High	191.34	FALSE
TCGA-HZ-A77O	High	157.806	TRUE
TCGA-IB-7644	Low	388.598	TRUE
TCGA-IB-7645	Low	1481.41	TRUE
TCGA-IB-7646	High	143.012	TRUE
TCGA-IB-7647	Low	656.87	TRUE
TCGA-IB-7649	Low	460.598	TRUE
TCGA-IB-7651	High	594.733	TRUE
TCGA-IB-7652	High	1100.7	FALSE
TCGA-IB-7885	High	1239.77	FALSE
TCGA-IB-7886	High	121.314	TRUE
TCGA-IB-7887	High	108.492	TRUE
TCGA-IB-7888	Low	1313.74	TRUE
TCGA-IB-7889	High	474.406	TRUE
TCGA-IB-7890	High	589.802	TRUE
TCGA-IB-7891	Low	900.483	TRUE
TCGA-IB-7893	High	115.396	TRUE
TCGA-IB-7897	Low	479.337	TRUE
TCGA-IB-8126	Low	455.666	FALSE
TCGA-IB-8127	High	514.844	FALSE
TCGA-IB-A5SO	Low	359.996	TRUE
TCGA-IB-A5SP	High	475.392	FALSE
TCGA-IB-A5SQ	High	215.998	TRUE
TCGA-IB-A5SS	High	453.694	TRUE
TCGA-IB-A5ST	High	626.295	FALSE
TCGA-IB-A6UF	High	656.87	FALSE
TCGA-IB-A6UG	High	40.4379	TRUE
TCGA-IB-A7LX	High	246.573	TRUE
TCGA-IB-A7M4	High	476.378	FALSE
TCGA-IB-AAUN	High	142.026	TRUE
TCGA-IB-AAUO	High	235.723	TRUE
TCGA-IB-AAUP	Low	425.091	FALSE
TCGA-IB-AAUQ	High	180.491	TRUE
TCGA-IB-AAUR	High	333.366	FALSE
TCGA-IB-AAUS	High	221.915	FALSE
TCGA-IB-AAUU	High	241.641	FALSE
TCGA-IB-AAUV	Low	398.461	FALSE
TCGA-IB-AAUW	Low	226.847	TRUE
TCGA-L1-A7W4	High	274.189	TRUE
TCGA-LB-A7SX	High	387.612	TRUE
TCGA-LB-A8F3	High	373.804	FALSE
TCGA-LB-A9Q5	High	308.709	TRUE
TCGA-M8-A5N4	High	575.994	FALSE
TCGA-OE-A75W	High	263.34	TRUE
TCGA-PZ-A5RE	High	463.557	TRUE
TCGA-Q3-A5QY	High	410.297	FALSE
TCGA-Q3-AA2A	High	93.6976	FALSE
TCGA-RB-AA9M	High	282.079	FALSE
TCGA-S4-A8RM	Low	726.896	FALSE
TCGA-S4-A8RO	High	517.803	FALSE
TCGA-S4-A8RP	Low	692.376	TRUE
TCGA-US-A774	High	685.472	TRUE
TCGA-US-A779	High	503.994	TRUE
TCGA-US-A77J	Low	560.213	TRUE
TCGA-XD-AAUG	Low	414.242	FALSE
TCGA-XD-AAUH	Low	389.585	FALSE
TCGA-XD-AAUI	High	360.982	TRUE
TCGA-XD-AAUL	High	491.173	FALSE
TCGA-XN-A8T3	High	937.962	FALSE
TCGA-YB-A89D	High	345.202	FALSE
TCGA-YY-A8LH	High	1988.36	FALSE
TCGA-Z5-AAPL	Low	460.598	FALSE

## Sheet: Fig.2C_PurIST
covariate	Unnamed: 0	covariate	exp(coef)	exp(coef) lower 95%	exp(coef) upper 95%	p	model	n	upper	lower	ci	color
LN Pos	4	LN Pos	1.24632	0.787628	1.97216	0.347005	PurIST_Primary	132	0.725831	0.458697	(0.4586965262331636, 0.725830768779608)	k
PurIST Primary	0	PurIST Primary	1.25456	0.757618	2.07744	0.378163	PurIST_Primary	132	0.822889	0.496937	(0.49693735637982184, 0.8228889170288209)	k
Stage	2	Stage	1.31782	0.81618	2.12779	0.258891	PurIST_Primary	132	0.809966	0.501644	(0.5016438580945878, 0.8099663124553791)	k
LV Invasion	3	LV Invasion	1.38105	0.897175	2.12588	0.142393	PurIST_Primary	132	0.744835	0.483871	(0.4838707116809331, 0.7448351881100259)	k
Grade	1	Grade	1.49674	1.07363	2.0866	0.0173563	PurIST_Primary	132	0.589861	0.423113	(0.42311335490215596, 0.5898606447436068)	#F05039

## Sheet: Fig.2C_pORG_Primary
covariate	Unnamed: 0	covariate	exp(coef)	exp(coef) lower 95%	exp(coef) upper 95%	p	model	n	upper	lower	ci	color
LN Pos	9	LN Pos	1.16913	0.741059	1.84447	0.501763	pORG_Primary	132	0.675339	0.428068	(0.4280679038282481, 0.675338580088553)	k
Stage	7	Stage	1.34308	0.815595	2.21172	0.246446	pORG_Primary	132	0.868641	0.527488	(0.5274878069183596, 0.8686414705994352)	k
LV Invasion	8	LV Invasion	1.37397	0.898807	2.10034	0.142307	pORG_Primary	132	0.726371	0.475167	(0.47516687088588727, 0.72637060494673)	k
Grade	6	Grade	1.52698	1.10701	2.10626	0.00989386	pORG_Primary	132	0.579282	0.419963	(0.41996280090457905, 0.5792821168068729)	#F05039
pORG Primary	5	pORG Primary	1.99989	1.21303	3.29716	0.00658674	pORG_Primary	132	1.29727	0.786859	(0.786858976605638, 1.2972708359600358)	#F05039

## Sheet: Fig.2C_pSUB_Primary
covariate	Unnamed: 0	covariate	exp(coef)	exp(coef) lower 95%	exp(coef) upper 95%	p	model	n	upper	lower	ci	color
LN Pos	14	LN Pos	1.20859	0.760872	1.91977	0.422296	pSUB_Primary	132	0.711173	0.44772	(0.4477204496949657, 0.7111728230240519)	k
LV Invasion	13	LV Invasion	1.30779	0.846905	2.01947	0.22612	pSUB_Primary	132	0.711688	0.46088	(0.4608798930715996, 0.7116875182002322)	k
Stage	12	Stage	1.31486	0.80765	2.1406	0.270966	pSUB_Primary	132	0.825742	0.50721	(0.5072102619077647, 0.8257420455147952)	k
Grade	11	Grade	1.41456	1.01639	1.96871	0.0397474	pSUB_Primary	132	0.554149	0.398168	(0.39816799046515183, 0.554148982499181)	#F05039
pSUB Primary	10	pSUB Primary	1.72639	1.076	2.76991	0.0235967	pSUB_Primary	132	1.04352	0.650391	(0.6503909318796459, 1.0435212261266409)	#F05039

## Sheet: Fig.2D_pORG
	Public_Patient_ID	Specimen_Type	pORG	Met_Site	Cohort
0	ST-00014524	Primary	0.249342	Liver	Liver
1	ST-00014524	Met	0.483124	Liver	Liver
2	ST-00017838	Primary	0.339322	Liver	Liver
3	ST-00017838	Met	0.292947	Liver	Liver
4	ST-00006291	Primary	0.38988	Retroperitoneum	Liver
5	ST-00006291	Met	0.200418	Retroperitoneum	Liver
6	ST-00017804	Primary	-0.313926	Lung	Lung
7	ST-00017804	Met	0.208044	Lung	Lung
8	ST-00015839	Primary	-0.61269	Ovary	Lung
9	ST-00015839	Met	0.176967	Ovary	Lung
10	ST-00007307	Primary	-0.473783	Jejunum	Lung
11	ST-00007307	Met	-0.0735505	Jejunum	Lung
12	ST-00004898	Primary	-0.478241	Lung	Lung
13	ST-00004898	Met	0.0865336	Lung	Lung
14	ST-00010984	Primary	0.101475	Peritoneum
15	ST-00010984	Met	-0.228795	Peritoneum
16	ST-00019429	Primary	0.574529	Duodenum
17	ST-00019429	Met	0.34048	Duodenum
18	ST-00019601	Primary	-0.290607	Duodenum
19	ST-00019601	Met	-0.486031	Duodenum

[truncated: 16 more sheets: Fig.2D_pSUB, Fig.2D_PurIST, Fig.2E_quadrant, Fig.2F_chi_Liver, Fig.2F_chi_Lung, Fig.2G_Primaries, Fig.2G_Metastases, Fig.2H_oncoPrint, Fig.2I_oncoPrint_part1, Fig.2I_oncoPrint_part2, Fig.2J_CDKN2A, Fig.2J_TP53, Fig.2K_pORG_Pri, Fig.2K_pORG_all, Fig.2L_oncoPrint_part1, Fig.2L_oncoPrint_part2]
