# Supplementary material for: Ongoing replication stress tolerance and clonal T cell responses distinguish liver and lung recurrence and outcomes in pancreatic cancer
Source: Nat Cancer. 2025 Jan 9;6(1):123–44. doi: 10.1038/s43018-024-00881-3 (PMC11779630; doi:10.1038/s43018-024-00881-3)
Supplement: Supplementary file 4 — Statistical source data. [file 43018_2024_881_MOESM4_ESM.xlsx]

## Sheet: Fig.3A
	NAME	SIZE	ES	NES	NOM.p.val	FDR.q.val	FWER.p.val	direction	comparison	FDR.Q.val	FDR_color
4	HALLMARK_MYOGENESIS	200	-0.229819	-0.833402	0.70516	0.759363	0.984	DN	LiverCohort_vs_LungNotLiverCohort	0.4	[7]
19	HALLMARK_CHOLESTEROL_HOMEOSTASIS	74	0.475577	1.42494	0.111498	0.162132	0.646	UP	LiverCohort_vs_LungNotLiverCohort	0.162132	[3]
6	HALLMARK_ANDROGEN_RESPONSE	100	0.490772	1.62246	0.0110092	0.116978	0.268	UP	LiverCohort_vs_LungNotLiverCohort	0.116978	[2]
5	HALLMARK_OXIDATIVE_PHOSPHORYLATION	200	0.654445	1.65657	0.030888	0.0979131	0.201	UP	LiverCohort_vs_LungNotLiverCohort	0.0979131	[1]
12	HALLMARK_DNA_REPAIR	149	0.485383	1.52532	0.0540541	0.13308	0.452	UP	LiverCohort_vs_LungNotLiverCohort	0.13308	[2]
17	HALLMARK_INTERFERON_ALPHA_RESPONSE	97	0.603291	1.4342	0.142578	0.171674	0.632	UP	LiverCohort_vs_LungNotLiverCohort	0.171674	[3]
3	HALLMARK_E2F_TARGETS	200	0.664774	1.70937	0.0241636	0.0957687	0.148	UP	LiverCohort_vs_LungNotLiverCohort	0.0957687	[1]
8	HALLMARK_MYC_TARGETS_V1	200	0.626733	1.60462	0.0642722	0.102666	0.293	UP	LiverCohort_vs_LungNotLiverCohort	0.102666	[2]
2	HALLMARK_G2M_CHECKPOINT	200	0.616197	1.72216	0.0239852	0.115899	0.135	UP	LiverCohort_vs_LungNotLiverCohort	0.115899	[2]
0	HALLMARK_MITOTIC_SPINDLE	199	0.539314	1.86558	0	0.0562556	0.029	UP	LiverCohort_vs_LungNotLiverCohort	0.0562556	[1]
10	HALLMARK_GLYCOLYSIS	199	0.49339	1.54745	0.044964	0.133301	0.412	UP	LiverCohort_vs_LungNotLiverCohort	0.133301	[2]
1	HALLMARK_MTORC1_SIGNALING	200	0.585228	1.72352	0.0271248	0.171946	0.132	UP	LiverCohort_vs_LungNotLiverCohort	0.171946	[3]
4	HALLMARK_PROTEIN_SECRETION	96	0.628977	1.67378	0.019802	0.103599	0.182	UP	LiverCohort_vs_LungNotLiverCohort	0.103599	[2]
0	HALLMARK_MYOGENESIS	200	-0.538213	-1.79588	0.00636943	0.0437838	0.087	DN	Top4th_pORG.20_vs_Bottom4th_pORG.20	0.0437838	[0]
11	HALLMARK_CHOLESTEROL_HOMEOSTASIS	74	0.552666	1.71038	0.021611	0.0357536	0.173	UP	Top4th_pORG.20_vs_Bottom4th_pORG.20	0.0357536	[0]
10	HALLMARK_ANDROGEN_RESPONSE	100	0.503306	1.71049	0.00428265	0.039004	0.173	UP	Top4th_pORG.20_vs_Bottom4th_pORG.20	0.039004	[0]
9	HALLMARK_OXIDATIVE_PHOSPHORYLATION	200	0.666127	1.75987	0.0164948	0.0270724	0.116	UP	Top4th_pORG.20_vs_Bottom4th_pORG.20	0.0270724	[0]
8	HALLMARK_DNA_REPAIR	149	0.537458	1.76082	0.00858369	0.0300805	0.116	UP	Top4th_pORG.20_vs_Bottom4th_pORG.20	0.0300805	[0]
7	HALLMARK_INTERFERON_ALPHA_RESPONSE	97	0.726905	1.83884	0.0126582	0.0133612	0.063	UP	Top4th_pORG.20_vs_Bottom4th_pORG.20	0.0133612	[0]
6	HALLMARK_E2F_TARGETS	200	0.701349	1.86652	0.00426439	0.0102768	0.049	UP	Top4th_pORG.20_vs_Bottom4th_pORG.20	0.0102768	[0]
5	HALLMARK_MYC_TARGETS_V1	200	0.723678	1.87166	0.00211416	0.0113391	0.046	UP	Top4th_pORG.20_vs_Bottom4th_pORG.20	0.0113391	[0]
4	HALLMARK_G2M_CHECKPOINT	200	0.656184	1.87338	0.00434783	0.0129881	0.043	UP	Top4th_pORG.20_vs_Bottom4th_pORG.20	0.0129881	[0]
3	HALLMARK_MITOTIC_SPINDLE	199	0.533217	1.89059	0.00438597	0.0125454	0.033	UP	Top4th_pORG.20_vs_Bottom4th_pORG.20	0.0125454	[0]
2	HALLMARK_GLYCOLYSIS	199	0.564179	1.89765	0	0.0160057	0.032	UP	Top4th_pORG.20_vs_Bottom4th_pORG.20	0.0160057	[0]
1	HALLMARK_MTORC1_SIGNALING	200	0.686026	1.97313	0.00207469	0.00886746	0.016	UP	Top4th_pORG.20_vs_Bottom4th_pORG.20	0.00886746	[0]
0	HALLMARK_PROTEIN_SECRETION	96	0.749728	2.04486	0	0.00774584	0.007	UP	Top4th_pORG.20_vs_Bottom4th_pORG.20	0.00774584	[0]

## Sheet: Fig.3B
	NAME	SIZE	ES	NES	NOM.p.val	FDR.q.val	FWER.p.val	direction	comparison	FDR_color
4	HALLMARK_XENOBIOTIC_METABOLISM	199	-0.453806	-1.75061	0	0.0398103	0.147	DN	Top4th_PurIST.Score_vs_Bottom4th_PurIST.Score	[0]
3	HALLMARK_PEROXISOME	104	-0.509491	-1.75199	0.0165631	0.0494151	0.146	DN	Top4th_PurIST.Score_vs_Bottom4th_PurIST.Score	[0]
2	HALLMARK_FATTY_ACID_METABOLISM	157	-0.521118	-1.77616	0.0165289	0.0524998	0.119	DN	Top4th_PurIST.Score_vs_Bottom4th_PurIST.Score	[1]
1	HALLMARK_BILE_ACID_METABOLISM	112	-0.529173	-1.95813	0	0.0103389	0.022	DN	Top4th_PurIST.Score_vs_Bottom4th_PurIST.Score	[0]
0	HALLMARK_PANCREAS_BETA_CELLS	40	-0.795803	-1.97259	0	0.0151739	0.019	DN	Top4th_PurIST.Score_vs_Bottom4th_PurIST.Score	[0]
0	HALLMARK_EPITHELIAL_MESENCHYMAL_TRANSITION	200	0.68225	1.89859	0.00375235	0.0241673	0.018	UP	Top4th_PurIST.Score_vs_Bottom4th_PurIST.Score	[0]
1	HALLMARK_APICAL_JUNCTION	200	0.47567	1.75921	0.00193424	0.0840027	0.118	UP	Top4th_PurIST.Score_vs_Bottom4th_PurIST.Score	[1]
2	HALLMARK_HYPOXIA	200	0.51001	1.68665	0.0178926	0.11544	0.21	UP	Top4th_PurIST.Score_vs_Bottom4th_PurIST.Score	[2]
3	HALLMARK_GLYCOLYSIS	199	0.449015	1.5836	0.0478927	0.200852	0.372	UP	Top4th_PurIST.Score_vs_Bottom4th_PurIST.Score	[4]
10	HALLMARK_XENOBIOTIC_METABOLISM	199	-0.325289	-1.23947	0.145455	0.342174	0.851	DN	Top4th_pSUB.1eNeg4_vs_Bottom4th_pSUB.1eNeg4	[6]
11	HALLMARK_PEROXISOME	104	-0.339985	-1.19863	0.205589	0.365516	0.88	DN	Top4th_pSUB.1eNeg4_vs_Bottom4th_pSUB.1eNeg4	[7]
14	HALLMARK_FATTY_ACID_METABOLISM	157	-0.336996	-1.12576	0.314	0.38285	0.928	DN	Top4th_pSUB.1eNeg4_vs_Bottom4th_pSUB.1eNeg4	[7]
0	HALLMARK_BILE_ACID_METABOLISM	112	-0.460952	-1.66946	0.00198413	0.354138	0.266	DN	Top4th_pSUB.1eNeg4_vs_Bottom4th_pSUB.1eNeg4	[7]
1	HALLMARK_PANCREAS_BETA_CELLS	40	-0.690512	-1.60342	0.0753564	0.288054	0.353	DN	Top4th_pSUB.1eNeg4_vs_Bottom4th_pSUB.1eNeg4	[5]
3	HALLMARK_EPITHELIAL_MESENCHYMAL_TRANSITION	200	0.554895	1.66549	0.0446247	0.122196	0.253	UP	Top4th_pSUB.1eNeg4_vs_Bottom4th_pSUB.1eNeg4	[2]
2	HALLMARK_APICAL_JUNCTION	200	0.469515	1.76052	0	0.06677	0.12	UP	Top4th_pSUB.1eNeg4_vs_Bottom4th_pSUB.1eNeg4	[1]
1	HALLMARK_HYPOXIA	200	0.548089	1.81936	0.00627615	0.0609664	0.082	UP	Top4th_pSUB.1eNeg4_vs_Bottom4th_pSUB.1eNeg4	[1]
0	HALLMARK_GLYCOLYSIS	199	0.583434	1.98768	0.00200401	0.00954771	0.01	UP	Top4th_pSUB.1eNeg4_vs_Bottom4th_pSUB.1eNeg4	[0]

## Sheet: Fig.3C
	NAME	SIZE	ES	NES	NOM.p.val	FDR.q.val	FWER.p.val	direction	comparison	FDR.Q.val	FDR_color
0	HALLMARK_MYOGENESIS	200	-0.54546	-1.83459	0.00209644	0.0265653	0.048	DN	Top4thMet_pORG_Up_55_vs_Bottom4thMet_JM_pORG_Up_55	0.0265653	[0]
1	HALLMARK_WNT_BETA_CATENIN_SIGNALING	42	-0.600177	-1.68928	0.0124481	0.0969	0.191	DN	Top4thMet_pORG_Up_55_vs_Bottom4thMet_JM_pORG_Up_55	0.0969	[1]
6	HALLMARK_OXIDATIVE_PHOSPHORYLATION	200	0.670427	1.67883	0.0445344	0.0735019	0.218	UP	Top4thMet_pORG_Up_55_vs_Bottom4thMet_JM_pORG_Up_55	0.0735019	[1]
5	HALLMARK_G2M_CHECKPOINT	200	0.623753	1.74538	0.0186335	0.0472343	0.143	UP	Top4thMet_pORG_Up_55_vs_Bottom4thMet_JM_pORG_Up_55	0.0472343	[0]
4	HALLMARK_MYC_TARGETS_V1	200	0.71214	1.75321	0.0277778	0.0529333	0.135	UP	Top4thMet_pORG_Up_55_vs_Bottom4thMet_JM_pORG_Up_55	0.0529333	[1]
3	HALLMARK_PROTEIN_SECRETION	96	0.653143	1.76078	0.026	0.0613279	0.127	UP	Top4thMet_pORG_Up_55_vs_Bottom4thMet_JM_pORG_Up_55	0.0613279	[1]
2	HALLMARK_E2F_TARGETS	200	0.69289	1.77694	0.00641026	0.068148	0.104	UP	Top4thMet_pORG_Up_55_vs_Bottom4thMet_JM_pORG_Up_55	0.068148	[1]
1	HALLMARK_GLYCOLYSIS	199	0.568354	1.88467	0	0.0244501	0.033	UP	Top4thMet_pORG_Up_55_vs_Bottom4thMet_JM_pORG_Up_55	0.0244501	[0]
0	HALLMARK_MTORC1_SIGNALING	200	0.673929	1.93086	0.00207039	0.0255419	0.018	UP	Top4thMet_pORG_Up_55_vs_Bottom4thMet_JM_pORG_Up_55	0.0255419	[0]

## Sheet: Fig.3D_Cell Cycle
	NAME	NES	pVal	FDR.q.val	direction	comparison	FDR.Q.val	FDR_color
361	CDKN1B	-0.706745	0.0889316	0.0835891	DN	LiverVsLungNotLiver	0.0835891	[1]
321	CDK4	1.24124	0.0218139	0.0370498	UP	LiverVsLungNotLiver	0.0370498	[0]
511	E2F2	1.38048	0.063514	0.0678154	UP	LiverVsLungNotLiver	0.0678154	[1]
286	CCND1	1.10125	0.00922189	0.0259261	UP	LiverVsLungNotLiver	0.0259261	[0]
320	CDK2	2.24244	0.00165815	0.0195383	UP	LiverVsLungNotLiver	0.0195383	[0]
323	CDK6	2.06915	0.00318043	0.0207931	UP	LiverVsLungNotLiver	0.0207931	[0]
285	CCNA2	2.83931	0.00397019	0.0215005	UP	LiverVsLungNotLiver	0.0215005	[0]
510	E2F1	3.74687	0.0178139	0.0338295	UP	LiverVsLungNotLiver	0.0338295	[0]
367	CDKN1B	-1.72476	2.08455e-08	6.76829e-09	DN	pORG_Up_55	6.76829e-09	[0]
315	CDK4	2.46851	2.4777e-13	1.21389e-13	UP	pORG_Up_55	1.21389e-13	[0]
505	E2F2	2.62016	1.40495e-07	4.26722e-08	UP	pORG_Up_55	4.26722e-08	[0]
281	CCND1	2.7504	3.50494e-26	8.00748e-26	UP	pORG_Up_55	8.00748e-26	[0]
314	CDK2	4.00034	1.23615e-18	1.04604e-18	UP	pORG_Up_55	1.04604e-18	[0]
317	CDK6	5.19123	4.48858e-31	2.40183e-30	UP	pORG_Up_55	2.40183e-30	[0]
279	CCNA2	5.89837	1.08002e-20	1.16883e-20	UP	pORG_Up_55	1.16883e-20	[0]
504	E2F1	6.53519	1.69541e-10	6.47809e-11	UP	pORG_Up_55	6.47809e-11	[0]

## Sheet: Fig.3D_Replication
	NAME	NES	pVal	FDR.q.val	direction	comparison	FDR.Q.val	FDR_color
1100	MCM3	1.12439	0.0751	0.0752026	UP	LiverVsLungNotLiver	0.0752026	[1]
1104	MCM8	1.31583	0.0237399	0.0386658	UP	LiverVsLungNotLiver	0.0386658	[0]
1102	MCM6	1.75056	0.03495	0.0473685	UP	LiverVsLungNotLiver	0.0473685	[0]
1103	MCM7	3.41353	0.0338367	0.0465881	UP	LiverVsLungNotLiver	0.0465881	[0]
1099	MCM2	5.64227	0.00427565	0.0218044	UP	LiverVsLungNotLiver	0.0218044	[0]
1478	ORC2	4.56856	0.00529964	0.0226068	UP	LiverVsLungNotLiver	0.0226068	[0]
1085	MCM3	2.5551	1.01562e-10	3.96538e-11	UP	pORG_Up_55	3.96538e-11	[0]
1088	MCM8	2.81789	1.4894e-13	7.46373e-14	UP	pORG_Up_55	7.46373e-14	[0]
1086	MCM6	3.69293	7.15913e-11	2.83729e-11	UP	pORG_Up_55	2.83729e-11	[0]
1087	MCM7	5.98659	1.79173e-08	5.84943e-09	UP	pORG_Up_55	5.84943e-09	[0]
1084	MCM2	10.6426	3.72112e-16	2.4169e-16	UP	pORG_Up_55	2.4169e-16	[0]
1456	ORC2	12.1202	4.58644e-35	6.71533e-34	UP	pORG_Up_55	6.71533e-34	[0]

## Sheet: Fig.3D_DNA Repair
	NAME	NES	pVal	FDR.q.val	direction	comparison	FDR.Q.val	FDR_color
211	ATM	-3.27418	0.00254535	0.0200537	DN	LiverVsLungNotLiver	0.0200537	[0]
167	ARID1A	-0.334368	0.561574	0.279036	DN	LiverVsLungNotLiver	0.279036	[5]
162	ATR	0.659868	0.0823463	0.0796879	UP	LiverVsLungNotLiver	0.0796879	[1]
223	BRCA1	1.1049	0.0376998	0.0493004	UP	LiverVsLungNotLiver	0.0493004	[0]
181	BARD1	1.87677	0.000726242	0.0195383	UP	LiverVsLungNotLiver	0.0195383	[0]
224	BRCA2	1.55781	0.0472813	0.0566048	UP	LiverVsLungNotLiver	0.0566048	[1]
1753	RAD51	3.39018	0.00468939	0.0221636	UP	LiverVsLungNotLiver	0.0221636	[0]
359	CHEK1	3.9505	0.00481496	0.0222625	UP	LiverVsLungNotLiver	0.0222625	[0]
1498	PALB2	3.35936	0.00204333	0.0195383	UP	LiverVsLungNotLiver	0.0195383	[0]
216	ATM	-6.53723	7.51625e-20	7.2545e-20	DN	pORG_Up_55	7.2545e-20	[0]
168	ARID1A	-1.76731	2.71649e-06	7.50262e-07	DN	pORG_Up_55	7.50262e-07	[0]
157	ATR	2.0044	7.09372e-14	3.68079e-14	UP	pORG_Up_55	3.68079e-14	[0]
214	BRCA1	2.0877	1.58418e-09	5.59494e-10	UP	pORG_Up_55	5.59494e-10	[0]
174	BARD1	4.04827	5.52401e-28	1.67626e-27	UP	pORG_Up_55	1.67626e-27	[0]
215	BRCA2	4.43688	5.41077e-17	3.85626e-17	UP	pORG_Up_55	3.85626e-17	[0]
1721	RAD51	6.65628	6.49155e-18	5.06582e-18	UP	pORG_Up_55	5.06582e-18	[0]
351	CHEK1	7.4952	5.88239e-16	3.76834e-16	UP	pORG_Up_55	3.76834e-16	[0]
1475	PALB2	7.75247	3.73408e-35	5.62557e-34	UP	pORG_Up_55	5.62557e-34	[0]

## Sheet: Fig.3F_mean_pRPA_foci_in_Epithe
Public_Patient_ID	mean_pRPA_foci	pORG_binary
ST-00003662	0.0297887	Low
ST-00015760	0.000661594	Low
ST-00015777	0.000608458	Low
ST-00015839	0	Low
ST-00016289	0.0163252	High
ST-00016911	0	High
ST-00017074	0.000981354	Low
ST-00017078	0.00713087	Low
ST-00017080	0.00147493	High
ST-00017227	0.00983607	Low
ST-00017261	0.00729927	Low
ST-00017297	0.00762712	Low
ST-00017310	0.000255102	High
ST-00017381	0.0584648	High
ST-00017440	0.00690846	Low
ST-00017762	0.00830368	Low
ST-00017804	0.004811	Low
ST-00017967	0.000747384	Low
ST-00018179	0.00325309	High
ST-00018260	0.0132714	High
ST-00018269	0	High
ST-00018301	0.000987492	Low
ST-00018360	0	High
ST-00018362	0.0260355	High
ST-00018386	0.00260341	Low
ST-00018505	0.000372162	Low
ST-00018955	0.00370523	High
ST-00018963	0.0154321	High
ST-00019006	0.059325	High
ST-00019367	0	Low
ST-00019368	0.0263158	High
ST-00019598	0.000496032	Low
ST-00020181	0.0890397	High
ST-00020291	0	High

## Sheet: Fig.3F_mean_pRPA_foci_in_Ki67
Public_Patient_ID	mean_pRPA_foci_in_Ki67+	pORG_binary
ST-00003662	0.00207469	Low
ST-00015760	0	Low
ST-00015777	0	Low
ST-00015839	0	Low
ST-00016289	0.0564263	High
ST-00016911	0	High
ST-00017074	0	Low
ST-00017078	0	Low
ST-00017080	0.00657895	High
ST-00017227	0	Low
ST-00017261	0	Low
ST-00017297	0	Low
ST-00017310	0	High
ST-00017381	0	High
ST-00017440	0.0432432	Low
ST-00017762	0.0169492	Low
ST-00017804	0	Low
ST-00017967	0.00168067	Low
ST-00018179	0	High
ST-00018260	0.0394265	High
ST-00018269	0	High
ST-00018301	0	Low
ST-00018360	0	High
ST-00018362	0.1875	High
ST-00018386	0.0416667	Low
ST-00018505	0.00038088	Low
ST-00018955	0.014433	High
ST-00018963	0.118943	High
ST-00019006	0.0238411	High
ST-00019367	0	Low
ST-00019368	0.2	High
ST-00019598	0	Low
ST-00020181	0.442211	High
ST-00020291	0	High

## Sheet: Fig.3G_KM_HR_DDR_BioRel
Public_Patient_ID	Public_Specimen_ID	Event	Survival	ResectionSurvival	PurIST_Score	HR_DDR_Altered_All	HR_DDR_Altered_BioRel	pORG_Up_55	pSUB_Up_51	TestState
ST-00007067	ST-00007067-T	FALSE	2464	2464	0.00549982	TRUE	TRUE	0.128287	-0.334143	DDR Altered High (23)
ST-00007071	ST-00007071-T	TRUE	638	594	0.978228	TRUE	FALSE	0.59516	0.598893	DDR Intact High (73)
ST-00007085	ST-00007085-T	TRUE	335	333	0.0404529	FALSE	FALSE	0.43477	-0.302403	DDR Intact High (73)
ST-00007099	ST-00007099-T	TRUE	31	31	0.0641095	FALSE	FALSE	-0.223434	0.402761	DDR Intact Low (77)
ST-00007120	ST-00007120-T	FALSE	2346	2297	0.143108	TRUE	TRUE	0.0337309	-0.251296	DDR Altered High (23)
ST-00005813	ST-00005813-T	TRUE	325	296	0.333336	FALSE	FALSE	0.545032	0.415666	DDR Intact High (73)
ST-00007165	ST-00007165-T	TRUE	300	207	0.0641095	TRUE	FALSE	0.584248	-0.137415	DDR Intact High (73)
ST-00005536	ST-00005536-T	TRUE	882	874	0.108392	FALSE	FALSE	0.193581	0.0761358	DDR Intact High (73)
ST-00007168	ST-00007168-T	TRUE	539	503	0.00794299	FALSE	FALSE	0.336001	0.242295	DDR Intact High (73)
ST-00007174	ST-00007174-T	TRUE	133	83	0.0222397	TRUE	TRUE	0.41971	0.459547	DDR Altered High (23)
ST-00007178	ST-00007178-T	TRUE	139	109	0.00549982	TRUE	TRUE	0.210493	-0.189386	DDR Altered High (23)
ST-00007180	ST-00007180-T	TRUE	203	169	0.0222397	FALSE	FALSE	0.0295667	-0.294335	DDR Intact High (73)
ST-00007183	ST-00007183-T	TRUE	359	359	0.0964244	FALSE	FALSE	-0.402025	0.376588	DDR Intact Low (77)
ST-00007195	ST-00007195-T	TRUE	1193	1153	0.147772	FALSE	FALSE	-0.480713	-0.558	DDR Intact Low (77)
ST-00007203	ST-00007203-T	TRUE	228	200	0.991223	FALSE	FALSE	0.0380828	0.329343	DDR Intact High (73)
ST-00007208	ST-00007208-T	TRUE	361	340	0.0089058	TRUE	TRUE	-0.251913	0.0419457	DDR Altered Low (20)
ST-00007213	ST-00007213-T	TRUE	306	257	0.902224	FALSE	FALSE	-0.632525	0.188532	DDR Intact Low (77)
ST-00007216	ST-00007216-T	TRUE	488	456	0.164949	TRUE	TRUE	0.0253032	0.49205	DDR Altered High (23)
ST-00007175	ST-00007175-T	TRUE	549	499	0.0404529	TRUE	TRUE	0.359114	0.23197	DDR Altered High (23)
ST-00007234	ST-00007234-T	TRUE	1140	1119	0.00177914	FALSE	FALSE	0.394889	-0.588002	DDR Intact High (73)
ST-00007239	ST-00007239-T	FALSE	2193	2154	0.00549982	TRUE	TRUE	-0.531562	-0.363458	DDR Altered Low (20)
ST-00007257	ST-00007257-T	TRUE	175	147	0.0134049	FALSE	FALSE	-0.219632	0.0979742	DDR Intact Low (77)
ST-00007266	ST-00007266-T	TRUE	250	218	0.333336	TRUE	FALSE	-0.458121	-0.474796	DDR Intact Low (77)
ST-00007267	ST-00007267-T	TRUE	791	763	0.142243	FALSE	FALSE	-0.404492	0.343991	DDR Intact Low (77)
ST-00007270	ST-00007270-T	TRUE	412	396	0.991223	TRUE	TRUE	0.0149165	0.543452	DDR Altered Low (20)
ST-00007279	ST-00007279-T	TRUE	257	257	0.991223	FALSE	FALSE	0.407522	0.691211	DDR Intact High (73)
ST-00007284	ST-00007284-T	TRUE	570	549	0.00109571	FALSE	FALSE	-0.033038	-0.0375572	DDR Intact Low (77)
ST-00007296	ST-00007296-T	TRUE	129	94	0.236376	FALSE	FALSE	-0.138829	-0.42607	DDR Intact Low (77)
ST-00007298	ST-00007298-T	TRUE	327	301	0.938952	FALSE	FALSE	0.168114	0.551049	DDR Intact High (73)
ST-00007302	ST-00007302-T	TRUE	331	282	0.938952	FALSE	FALSE	-0.283372	0.734064	DDR Intact Low (77)
ST-00007300	ST-00007300-T	TRUE	129	112	0.147772	FALSE	FALSE	0.139833	0.261777	DDR Intact High (73)
ST-00007303	ST-00007303-T	TRUE	683	670	0.785925	FALSE	FALSE	-0.0113189	0.141743	DDR Intact Low (77)
ST-00007307	ST-00007307-T	FALSE	2322	2297	0.00549982	TRUE	TRUE	-0.483948	-0.106439	DDR Altered Low (20)
ST-00007313	ST-00007313-T	TRUE	610	594	0.902224	TRUE	TRUE	0.398778	0.631422	DDR Altered High (23)
ST-00007585	ST-00007585-T	TRUE	1722	1708	0.00177914	FALSE	FALSE	-0.519552	-0.356702	DDR Intact Low (77)
ST-00007613	ST-00007613-T	TRUE	283	257	0.0618942	TRUE	TRUE	0.415811	-0.106403	DDR Altered High (23)
ST-00006291	ST-00006291-T	FALSE	2003	2003	0.0138053	TRUE	FALSE	0.394244	-0.49639	DDR Intact High (73)
ST-00008043	ST-00008043-T	FALSE	2270	2257	0.164949	FALSE	FALSE	-0.251086	-0.07771	DDR Intact Low (77)
ST-00008056	ST-00008056-T	TRUE	302	288	0.0641095	FALSE	FALSE	0.409362	-0.209167	DDR Intact High (73)
ST-00010904	ST-00010904-T	TRUE	355	297	0.0156968	TRUE	TRUE	0.237192	0.567807	DDR Altered High (23)
ST-00008601	ST-00008601-T	TRUE	683	661	0.56008	FALSE	FALSE	0.448873	-0.0648432	DDR Intact High (73)
ST-00009776	ST-00009776-T	TRUE	163	150	0.0089058	TRUE	TRUE	-0.271483	-0.0624456	DDR Altered Low (20)
ST-00010889	ST-00010889-T	TRUE	1758	1730	0.143108	FALSE	FALSE	-0.447642	-0.519729	DDR Intact Low (77)
ST-00010919	ST-00010919-T	TRUE	1089	1076	0.946668	FALSE	FALSE	-0.245781	0.333036	DDR Intact Low (77)
ST-00010924	ST-00010924-T	TRUE	291	157	0.991223	TRUE	TRUE	0.139481	0.621876	DDR Altered High (23)
ST-00010984	ST-00010984-T	TRUE	129	105	0.0089058	FALSE	FALSE	0.0745075	-0.318088	DDR Intact High (73)
ST-00011168	ST-00011168-T	TRUE	169	169	0.147772	FALSE	FALSE	-0.47624	-0.105117	DDR Intact Low (77)
ST-00011343	ST-00011343-T	FALSE	2524	2439	0.0089058	TRUE	FALSE	0.0822139	-0.104544	DDR Intact High (73)
ST-00012319	ST-00012319-T	FALSE	1923	1896	0.0089058	FALSE	FALSE	0.258412	-0.413788	DDR Intact High (73)
ST-00020051	ST-00020051-A-T	TRUE	384		0.679704	TRUE	FALSE	0.444253	0.429613	DDR Intact High (73)
ST-00012327	ST-00012327-T	TRUE	372	356	0.991223	TRUE	FALSE	0.512026	0.554341	DDR Intact High (73)
ST-00012742	ST-00012742-T	TRUE	308	301	0.333336	FALSE	FALSE	0.466844	0.215881	DDR Intact High (73)
ST-00012818	ST-00012818-T	TRUE	200	200	0.303532	FALSE	FALSE	-0.268603	0.00141435	DDR Intact Low (77)
ST-00012890	ST-00012890-T	TRUE	1148	1008	0.0134049	FALSE	FALSE	-0.570969	-0.562989	DDR Intact Low (77)
ST-00012878	ST-00012878-T	TRUE	332	313	0.0222397	TRUE	TRUE	-0.155273	0.0598248	DDR Altered Low (20)
ST-00012908	ST-00012908-T	TRUE	956	917	0.0089058	FALSE	FALSE	-0.614996	-0.479309	DDR Intact Low (77)
ST-00012931	ST-00012931-T	TRUE	252	245	0.0222397	TRUE	FALSE	-0.405963	-0.650087	DDR Intact Low (77)
ST-00013013	ST-00013013-T	TRUE	460	412	0.00549982	TRUE	FALSE	0.462158	-0.298522	DDR Intact High (73)
ST-00013084	ST-00013084-T	FALSE	2014	1980	0.991223	FALSE	FALSE	-0.241613	0.51537	DDR Intact Low (77)
ST-00013091	ST-00013091-T	FALSE	1962	1946	0.00109571	FALSE	FALSE	-0.189763	-0.477952	DDR Intact Low (77)
ST-00013160	ST-00013160-T	TRUE	559	495	0.0252573	FALSE	FALSE	-0.289884	-0.481352	DDR Intact Low (77)
ST-00013158	ST-00013158-T	TRUE	428	428	0.323499	FALSE	FALSE	-0.588595	-0.395519	DDR Intact Low (77)
ST-00013253	ST-00013253-T	TRUE	1547	1507	0.00549982	FALSE	FALSE	0.485707	-0.647222	DDR Intact High (73)
ST-00013291	ST-00013291-T	TRUE	855	824	0.991223	TRUE	TRUE	0.173398	0.545457	DDR Altered High (23)
ST-00013415	ST-00013415-T	TRUE	758	733	0.436125	FALSE	FALSE	0.177185	0.28606	DDR Intact High (73)
ST-00013496	ST-00013496-T	FALSE	1970	1954	0.00177914	TRUE	FALSE	-0.456577	-0.256686	DDR Intact Low (77)
ST-00013861	ST-00013861-T	TRUE	353	255	0.663229	FALSE	FALSE	0.213307	0.0425992	DDR Intact High (73)
ST-00013971	ST-00013971-T	TRUE	416	396	0.761902	FALSE	FALSE	-0.37688	0.441043	DDR Intact Low (77)
ST-00020085	ST-00020085-T	TRUE	528	268	0.0332489	TRUE	TRUE	-0.530502	-0.504081	DDR Altered Low (20)
ST-00014023	ST-00014023-T	FALSE	1786	1750	0.0404529	FALSE	FALSE	0.416438	-0.119983	DDR Intact High (73)
ST-00014104	ST-00014104-T	TRUE	387	346	0.00177914	FALSE	FALSE	0.465724	-0.592218	DDR Intact High (73)
ST-00014391	ST-00014391-T	TRUE	189	170	0.164949	FALSE	FALSE	0.430684	0.0136791	DDR Intact High (73)
ST-00014494	ST-00014494-T	TRUE	526	477	0.0540778	FALSE	FALSE	0.371495	-0.148405	DDR Intact High (73)
ST-00003635	ST-00003635-T	TRUE	602	580	0.00109571	FALSE	FALSE	-0.124229	-0.552722	DDR Intact Low (77)
ST-00014524	ST-00014524-A-T	TRUE	190		0.325049	TRUE	FALSE	0.248353	0.331082	DDR Intact High (73)
ST-00014537	ST-00014537-T	TRUE	394	368	0.859538	FALSE	FALSE	-0.156015	0.703987	DDR Intact Low (77)
ST-00014550	ST-00014550-T	TRUE	436	405	0.147772	FALSE	FALSE	-0.103622	-0.476793	DDR Intact Low (77)
ST-00020098	ST-00020098-T	TRUE	185	65	0.556881	TRUE	TRUE	-0.151567	0.404864	DDR Altered Low (20)
ST-00014575	ST-00014575-T	TRUE	856	840	0.00109571	FALSE	FALSE	0.308373	-0.580001	DDR Intact High (73)
ST-00016028	ST-00016028-T	TRUE	382	163	0.991223	FALSE	FALSE	0.314539	0.745617	DDR Intact High (73)
ST-00020102	ST-00020102-T	TRUE	735	346	0.0127531	FALSE	FALSE	-0.523683	-0.0950186	DDR Intact Low (77)
ST-00015114	ST-00015114-T	TRUE	696	659	0.00549982	TRUE	TRUE	-0.398909	-0.258514	DDR Altered Low (20)
ST-00015136	ST-00015136-T	TRUE	1329	1329	0.0641095	TRUE	TRUE	0.395741	0.220902	DDR Altered High (23)
ST-00020108	ST-00020108-T	TRUE	958		0.295657	FALSE	FALSE	-0.589944	-0.130032	DDR Intact Low (77)
ST-00015163	ST-00015163-T	TRUE	1498	1446	0.00549982	TRUE	TRUE	-0.281257	-0.375154	DDR Altered Low (20)
ST-00015184	ST-00015184-T	TRUE	1439	1311	0.785925	FALSE	FALSE	-0.589433	-0.423308	DDR Intact Low (77)
ST-00020109	ST-00020109-T	TRUE	639	283	0.00549982	FALSE	FALSE	0.542953	-0.384313	DDR Intact High (73)
ST-00015332	ST-00015332-T	TRUE	166	135	0.0615524	FALSE	FALSE	0.0648557	0.129033	DDR Intact High (73)
ST-00015760	ST-00015760-T	TRUE	621	587	0.556881	FALSE	FALSE	-0.366457	0.562119	DDR Intact Low (77)
ST-00015777	ST-00015777-T	FALSE	1685	1685	0.00549982	TRUE	TRUE	-0.392837	-0.576516	DDR Altered Low (20)
ST-00015839	ST-00015839-T	TRUE	1104	1070	0.00109571	FALSE	FALSE	-0.63932	-0.521509	DDR Intact Low (77)
ST-00017227	ST-00017227-T	TRUE	431	207	0.00109571	FALSE	FALSE	-0.439972	-0.2371	DDR Intact Low (77)
ST-00020117	ST-00020117-T	TRUE	1004	955	0.00549982	FALSE	FALSE	-0.491894	-0.379376	DDR Intact Low (77)
ST-00015973	ST-00015973-T	TRUE	1172	1128	0.00549982	FALSE	FALSE	-0.449436	-0.404489	DDR Intact Low (77)
ST-00016257	ST-00016257-T	TRUE	1505	1475	0.00549982	FALSE	FALSE	0.439901	-0.048937	DDR Intact High (73)
ST-00016289	ST-00016289-T	TRUE	406	160	0.146883	TRUE	TRUE	0.301062	0.170814	DDR Altered High (23)
ST-00016499	ST-00016499-T	TRUE	537	498	0.0958098	FALSE	FALSE	0.146807	0.169424	DDR Intact High (73)
ST-00016742	ST-00016742-T	FALSE	1581	1581	0.0138053	FALSE	FALSE	-0.616816	-0.366389	DDR Intact Low (77)
ST-00020123	ST-00020123-T	TRUE	929	911	0.785925	TRUE	TRUE	-0.248273	0.208641	DDR Altered Low (20)
ST-00016806	ST-00016806-T	TRUE	359	317	0.991223	FALSE	FALSE	0.544338	0.398883	DDR Intact High (73)
ST-00020127	ST-00020127-T	TRUE	87	46	0.00549982	TRUE	TRUE	0.62713	-0.178076	DDR Altered High (23)
ST-00016911	ST-00016911-T	TRUE	1186	1175	0.00549982	TRUE	TRUE	0.270531	-0.460805	DDR Altered High (23)
ST-00016213	ST-00016213-T	FALSE	1795	1752	0.00549982	TRUE	TRUE	-0.202442	0.163217	DDR Altered Low (20)
ST-00020133	ST-00020133-T	TRUE	432	142	0.991223	FALSE	FALSE	-0.213711	0.825656	DDR Intact Low (77)
ST-00017041	ST-00017041-T	TRUE	133	99	0.303532	FALSE	FALSE	0.217027	-0.061109	DDR Intact High (73)
ST-00017381	ST-00017381-T	TRUE	1258	1183	0.00177914	FALSE	FALSE	0.288409	-0.621047	DDR Intact High (73)
ST-00017967	ST-00017967-T	TRUE	869	662	0.00549982	FALSE	FALSE	-0.0751921	0.022124	DDR Intact Low (77)
ST-00017078	ST-00017078-T	FALSE	1678	1657	0.00109571	TRUE	TRUE	-0.195148	-0.544573	DDR Altered Low (20)
ST-00017074	ST-00017074-T	TRUE	217	187	0.00549982	FALSE	FALSE	-0.314517	0.0995128	DDR Intact Low (77)
ST-00020093	ST-00020093-T	TRUE	600	573	0.0339885	FALSE	FALSE	0.409818	-0.144641	DDR Intact High (73)
ST-00017080	ST-00017080-T	TRUE	693	665	0.00274942	TRUE	FALSE	0.523141	-0.579674	DDR Intact High (73)
ST-00020153	ST-00020153-T	TRUE	409	251	0.991223	FALSE	FALSE	0.00667047	0.445702	DDR Intact Low (77)
ST-00021358	ST-00021358-T	TRUE	739	726	0.00549982	TRUE	TRUE	0.507632	-0.560979	DDR Altered High (23)
ST-00017261	ST-00017261-T	TRUE	1197	1111	0.147772	FALSE	FALSE	-0.524029	-0.400139	DDR Intact Low (77)
ST-00017297	ST-00017297-T	TRUE	732	630	0.00549982	FALSE	FALSE	-0.478395	0.0868468	DDR Intact Low (77)
ST-00017804	ST-00017804-T	TRUE	1681	1535	0.00549982	TRUE	FALSE	-0.340131	-0.371146	DDR Intact Low (77)
ST-00017340	ST-00017340-T	TRUE	498	470	0.902224	FALSE	FALSE	0.0848887	0.385176	DDR Intact High (73)
ST-00017310	ST-00017310-T	TRUE	1264	1206	0.0958098	TRUE	TRUE	0.294011	0.327145	DDR Altered High (23)
ST-00021355	ST-00021355-T	TRUE	871	655	0.00177914	TRUE	FALSE	-0.482336	-0.510097	DDR Intact Low (77)
ST-00017440	ST-00017440-T	TRUE	192	142	0.556881	FALSE	FALSE	-0.544381	0.528764	DDR Intact Low (77)
ST-00017449	ST-00017449-T	TRUE	597	527	0.991223	FALSE	FALSE	-0.200523	0.511874	DDR Intact Low (77)
ST-00017549	ST-00017549-T	TRUE	972	929	0.00549982	FALSE	FALSE	0.6191	0.309239	DDR Intact High (73)
ST-00020148	ST-00020148-T	TRUE	617	371	0.00109571	FALSE	FALSE	-0.594113	-0.473286	DDR Intact Low (77)
ST-00017762	ST-00017762-T	TRUE	336	316	0.938952	FALSE	FALSE	0.0428366	0.550884	DDR Intact High (73)
ST-00017838	ST-00017838-T	FALSE	1295	1288	0.978228	FALSE	FALSE	0.331988	0.561549	DDR Intact High (73)
ST-00018362	ST-00018362-T	FALSE	1280	1104	0.00829264	FALSE	FALSE	0.00216474	-0.512551	DDR Intact Low (77)
ST-00017945	ST-00017945-T	TRUE	178	120	0.785925	FALSE	FALSE	0.562267	-0.0111438	DDR Intact High (73)
ST-00018893	ST-00018893-T	TRUE	50	44	0.991223	FALSE	FALSE	0.364613	0.683969	DDR Intact High (73)
ST-00017966	ST-00017966-T	TRUE	671	344	0.0641095	FALSE	FALSE	-0.00939084	-0.485876	DDR Intact Low (77)
ST-00017975	ST-00017975-T	TRUE	462	455	0.00549982	FALSE	FALSE	0.361715	-0.114913	DDR Intact High (73)
ST-00018002	ST-00018002-T	TRUE	520	206	0.00549982	FALSE	FALSE	0.536701	-0.0366922	DDR Intact High (73)
ST-00020165	ST-00020165-T	FALSE	1420	1420	0.333336	FALSE	FALSE	-0.514105	-0.351185	DDR Intact Low (77)
ST-00017985	ST-00017985-T	TRUE	251	205	0.333336	TRUE	TRUE	0.444032	0.156681	DDR Altered High (23)
ST-00018136	ST-00018136-T	TRUE	138	126	0.991223	FALSE	FALSE	0.46617	0.532293	DDR Intact High (73)
ST-00018724	ST-00018724-T	FALSE	1261	1043	0.0134049	TRUE	FALSE	-0.39846	0.0846292	DDR Intact Low (77)
ST-00018257	ST-00018257-T	FALSE	1402	1351	0.00549982	FALSE	FALSE	-0.0579085	-0.487568	DDR Intact Low (77)
ST-00018179	ST-00018179-T	TRUE	1026	1007	0.00549982	FALSE	FALSE	0.00279137	-0.433913	DDR Intact Low (77)
ST-00018236	ST-00018236-T	TRUE	1247	1228	0.0134049	FALSE	FALSE	-0.329944	-0.155518	DDR Intact Low (77)
ST-00018269	ST-00018269-T	TRUE	372	338	0.00549982	FALSE	FALSE	0.521992	-0.286453	DDR Intact High (73)
ST-00018268	ST-00018268-T	TRUE	1054	894	0.00109571	FALSE	FALSE	0.343862	-0.553033	DDR Intact High (73)
ST-00018301	ST-00018301-T	FALSE	1189	1057	0.991223	FALSE	FALSE	0.0202371	0.361888	DDR Intact Low (77)
ST-00020175	ST-00020175-T	FALSE	1643	1373	0.147772	FALSE	FALSE	0.212811	-0.1403	DDR Intact High (73)
ST-00020178	ST-00020178-T	TRUE	281		0.0089058	FALSE	FALSE	-0.449568	-0.432198	DDR Intact Low (77)
ST-00020181	ST-00020181-T	TRUE	403	105	0.0404529	TRUE	FALSE	0.451879	-0.481534	DDR Intact High (73)
ST-00018360	ST-00018360-T	TRUE	892	870	0.0089058	FALSE	FALSE	0.47141	0.0694309	DDR Intact High (73)
ST-00020186	ST-00020186-T	TRUE	455	208	0.646673	FALSE	FALSE	-0.347588	-0.142981	DDR Intact Low (77)
ST-00018426	ST-00018426-T	TRUE	506	442	0.938952	FALSE	FALSE	0.314192	0.715326	DDR Intact High (73)
ST-00016623	ST-00016623-T	TRUE	424	415	0.902224	FALSE	FALSE	0.441618	0.554532	DDR Intact High (73)
ST-00019368	ST-00019368-T	TRUE	499	284	0.00829264	FALSE	FALSE	0.341185	0.178912	DDR Intact High (73)
ST-00018584	ST-00018584-T	TRUE	529	479	0.785925	FALSE	FALSE	-0.400481	-0.0259323	DDR Intact Low (77)
ST-00018628	ST-00018628-T	TRUE	598	537	0.0641095	FALSE	FALSE	-0.307545	0.232238	DDR Intact Low (77)
ST-00018616	ST-00018616-T	FALSE	1162	1162	0.00177914	FALSE	FALSE	-0.566844	-0.408542	DDR Intact Low (77)
ST-00004898	ST-00004898-T	FALSE	3199	3184	0.0252573	TRUE	TRUE	-0.499362	-0.344281	DDR Altered Low (20)
ST-00021339	ST-00021339-F	TRUE	292		0.991223	FALSE	FALSE	-0.189256	0.654173	DDR Intact Low (77)
ST-00020207	ST-00020207-T	TRUE	327	285	0.00177914	FALSE	FALSE	0.0452239	-0.582167	DDR Intact High (73)
ST-00020195	ST-00020195-T	TRUE	210	186	0.240769	FALSE	FALSE	-0.329617	0.295063	DDR Intact Low (77)
ST-00020208	ST-00020208-F	FALSE	337	70	0.842116	TRUE	TRUE	0.253722	0.195306	DDR Altered High (23)
ST-00019367	ST-00019367-T	TRUE	391	211	0.0615524	FALSE	FALSE	-0.4506	0.107381	DDR Intact Low (77)
ST-00020206	ST-00020206-F	TRUE	165		0.0156968	FALSE	FALSE	0.256798	-0.0978149	DDR Intact High (73)
ST-00020221	ST-00020221-T	FALSE	1139	1013	0.0137093	FALSE	FALSE	-0.416476	0.0687185	DDR Intact Low (77)
ST-00020205	ST-00020205-T	TRUE	392	370	0.00549982	FALSE	FALSE	0.493162	-0.383914	DDR Intact High (73)
ST-00019598	ST-00019598-T	FALSE	984	760	0.0404529	TRUE	TRUE	-0.149844	0.240303	DDR Altered Low (20)
ST-00020209	ST-00020209-T	FALSE	1197	1052	0.00177914	FALSE	FALSE	-0.265894	-0.342223	DDR Intact Low (77)
ST-00020215	ST-00020215-F	FALSE	84		0.0134049	FALSE	FALSE	0.2369	-0.185555	DDR Intact High (73)
ST-00020223	ST-00020223-T	TRUE	497	468	0.0404529	FALSE	FALSE	0.669861	-0.309881	DDR Intact High (73)
ST-00018955	ST-00018955-T	FALSE	883	849	0.96486	TRUE	TRUE	0.484875	0.516487	DDR Altered High (23)
ST-00018988	ST-00018988-T	FALSE	1065	1022	0.0332489	FALSE	FALSE	-0.296797	-0.275925	DDR Intact Low (77)
ST-00019006	ST-00019006-T	TRUE	617	571	0.783895	FALSE	FALSE	0.428081	0.547227	DDR Intact High (73)
ST-00020225	ST-00020225-T	FALSE	949	802	0.147772	FALSE	FALSE	0.0652121	-0.0270032	DDR Intact High (73)
ST-00003662	ST-00003662-T	TRUE	233	187	0.147772	TRUE	TRUE	-0.384353	-0.132946	DDR Altered Low (20)
ST-00020217	ST-00020217-T	TRUE	753	627	0.00177914	TRUE	FALSE	0.144156	-0.502263	DDR Intact High (73)
ST-00019056	ST-00019056-T	FALSE	1016	992	0.0138053	FALSE	FALSE	0.463051	-0.522276	DDR Intact High (73)
ST-00020236	ST-00020236-T	TRUE	318	289	0.00109571	FALSE	FALSE	0.292134	0.174417	DDR Intact High (73)
ST-00020218	ST-00020218-T	TRUE	480	250	0.0138053	FALSE	FALSE	-0.125032	-0.495104	DDR Intact Low (77)
ST-00021351	ST-00021351-T	TRUE	650	363	0.00177914	FALSE	FALSE	-0.304061	-0.595039	DDR Intact Low (77)
ST-00019194	ST-00019194-T	FALSE	1079	1052	0.591897	TRUE	TRUE	-0.459327	0.0280731	DDR Altered Low (20)
ST-00019466	ST-00019466-T	FALSE	639	610	0.00177914	FALSE	FALSE	-0.106115	-0.318363	DDR Intact Low (77)
ST-00018525	ST-00018525-T	FALSE	918	687	0.0089058	FALSE	FALSE	-0.113677	0.228647	DDR Intact Low (77)
ST-00019458	ST-00019458-T	FALSE	654	643	0.00549982	FALSE	FALSE	0.432085	-0.0747501	DDR Intact High (73)
ST-00019601	ST-00019601-T	TRUE	316	286	0.0137093	FALSE	FALSE	-0.283421	-0.155773	DDR Intact Low (77)
ST-00020291	ST-00020291-T	TRUE	680	656	0.00549982	FALSE	FALSE	0.283325	-0.621438	DDR Intact High (73)
ST-00020285	ST-00020285-T	FALSE	763	728	0.00549982	FALSE	FALSE	0.127265	0.121326	DDR Intact High (73)
ST-00019590	ST-00019590-T	FALSE	646	619	0.00109571	TRUE	TRUE	0.362428	-0.34153	DDR Altered High (23)
ST-00019682	ST-00019682-T	TRUE	806	784	0.0641095	FALSE	FALSE	0.387572	-0.167672	DDR Intact High (73)
ST-00020341	ST-00020341-T	TRUE	385	385	0.00109571	FALSE	FALSE	0.119009	-0.123199	DDR Intact High (73)
ST-00019945	ST-00019945-T	TRUE	331	294	0.859538	TRUE	TRUE	0.233113	0.336776	DDR Altered High (23)
ST-00020904	ST-00020904-T	TRUE	216	188	0.0089058	TRUE	TRUE	0.507463	0.132541	DDR Altered High (23)
ST-00020385	ST-00020385-T	FALSE	847	827	0.00177914	TRUE	FALSE	-0.375044	-0.327203	DDR Intact Low (77)
ST-00020482	ST-00020482-T	FALSE	811	770	0.00549982	TRUE	TRUE	-0.0539537	-0.332202	DDR Altered Low (20)
ST-00020926	ST-00020926-F	FALSE	175		0.0615524	TRUE	FALSE	-0.45171	0.290395	DDR Intact Low (77)
ST-00021340	ST-00021340-F	TRUE	152		0.164949	TRUE	TRUE	-0.323223	0.280835	DDR Altered Low (20)
ST-00021060	ST-00021060-F	TRUE	863	686	0.00315309	FALSE	FALSE	-0.145239	0.225358	DDR Intact Low (77)
ST-00020630	ST-00020630-T	FALSE	786	745	0.146883	TRUE	FALSE	-0.28255	0.111364	DDR Intact Low (77)

## Sheet: Fig.3H_HR_DDR_Altered_BioRel
	Public_Specimen_ID	HR_DDR_Altered_BioRel	pORG_Up_55_All	Type
1	ST-00007071-T	FALSE	0.610503	Pri
2	ST-00007085-T	FALSE	0.456034	Pri
6	ST-00005813-T	FALSE	0.544434	Pri
11	ST-00007174-T	TRUE	0.412882	Pri
13	ST-00007180-T	FALSE	0.0799696	Pri
16	ST-00007402-M	FALSE	-0.335123	Met
17	ST-00007195-T	FALSE	-0.440019	Pri
23	ST-00007175-T	TRUE	0.35603	Pri
32	ST-00021353-M	FALSE	0.242694	Met
36	ST-00007284-T	FALSE	-0.06723	Pri
40	ST-00007298-T	FALSE	0.129682	Pri
44	ST-00007303-T	FALSE	0.0355481	Pri
46	ST-00007590-M	FALSE	-0.190858	Met
51	ST-00007313-T	TRUE	0.406781	Pri
53	ST-00009788-M	FALSE	-0.417439	Met
54	ST-00007613-T	TRUE	0.424404	Pri
56	ST-00006291-M	FALSE	0.200418	Met
57	ST-00006291-M	FALSE	0.38988	Met
58	ST-00006291-T	FALSE	0.200418	Pri
59	ST-00006291-T	FALSE	0.38988	Pri
65	ST-00011356-M	FALSE	-0.308291	Met
75	ST-00012975-M	FALSE	0.443008	Met
78	ST-00020045-M	FALSE	0.351157	Met
79	ST-00020051-A-T	FALSE	0.450873	Pri
80	ST-00012327-T	FALSE	0.489603	Pri
86	ST-00012908-T	FALSE	-0.597857	Pri
88	ST-00020064-M	FALSE	0.0561069	Met
89	ST-00013013-T	FALSE	0.455176	Pri
93	ST-00013160-T	FALSE	-0.325678	Pri
94	ST-00013158-T	FALSE	-0.580847	Pri
95	ST-00013253-T	FALSE	0.51009	Pri
96	ST-00020070-M	FALSE	0.24795	Met
97	ST-00013291-T	TRUE	0.185164	Pri
98	ST-00020069-M	FALSE	0.135783	Met
105	ST-00013971-T	FALSE	-0.381042	Pri
108	ST-00014104-T	FALSE	0.470633	Pri
109	ST-00014391-T	FALSE	0.438103	Pri
112	ST-00014524-M	FALSE	0.249342	Met
113	ST-00014524-M	FALSE	0.483124	Met
114	ST-00014524-A-T	FALSE	0.249342	Pri
115	ST-00014524-A-T	FALSE	0.483124	Pri
120	ST-00016028-T	FALSE	0.287481	Pri
125	ST-00020108-T	FALSE	-0.596492	Pri
126	ST-00020105-M	FALSE	0.306513	Met
129	ST-00020109-T	FALSE	0.531942	Pri
130	ST-00020106-M	FALSE	-0.186646	Met
131	ST-00015332-T	FALSE	0.126058	Pri
132	ST-00020112-M	FALSE	0.0440176	Met
140	ST-00020092-M	FALSE	0.0436648	Met
143	ST-00020118-M	FALSE	0.411845	Met
146	ST-00016289-T	TRUE	0.301222	Pri
147	ST-00016499-T	FALSE	0.142816	Pri
150	ST-00016806-T	FALSE	0.575541	Pri
157	ST-00020133-T	FALSE	-0.206885	Pri
158	ST-00017003-M	FALSE	0.110026	Met
160	ST-00017381-T	FALSE	0.325111	Pri
162	ST-00017078-T	TRUE	-0.181831	Pri
167	ST-00021358-T	TRUE	0.526333	Pri
176	ST-00017310-T	TRUE	0.28753	Pri
177	ST-00021355-T	FALSE	-0.450151	Pri
185	ST-00017838-M	FALSE	0.292947	Met
186	ST-00017838-M	FALSE	0.339322	Met
187	ST-00017838-T	FALSE	0.292947	Pri
188	ST-00017838-T	FALSE	0.339322	Pri
189	ST-00020196-M	FALSE	-0.382816	Met
199	ST-00018002-T	FALSE	0.556422	Pri
202	ST-00017985-T	TRUE	0.483917	Pri
204	ST-00018724-T	FALSE	-0.373669	Pri
205	ST-00020168-M2	FALSE	0.330948	Met
209	ST-00020164-M	TRUE	0.397955	Met
211	ST-00018236-T	FALSE	-0.342323	Pri
212	ST-00018269-T	FALSE	0.531987	Pri
216	ST-00020213-M	FALSE	0.39157	Met
219	ST-00020181-T	FALSE	0.425823	Pri
223	ST-00016623-T	FALSE	0.430546	Pri
226	ST-00019368-T	FALSE	0.319573	Pri
239	ST-00020203-M	FALSE	0.266863	Met
240	ST-00019367-T	FALSE	-0.38404	Pri
243	ST-00020205-T	FALSE	0.486107	Pri
252	ST-00018955-T	TRUE	0.496927	Pri
259	ST-00020217-T	FALSE	0.10983	Pri
260	ST-00019056-T	FALSE	0.467116	Pri
270	ST-00021102-M	FALSE		Met
271	ST-00019466-T	FALSE	-0.0977957	Pri
281	ST-00019682-T	FALSE	0.388854	Pri
284	ST-00020904-T	TRUE	0.479837	Pri
292	ST-00020824-M	FALSE	0.230797	Met

[truncated: 2 more sheets: Fig.3I_viper_IFN_pORG_Primary, Fig.3J_pORG_vs_IFN GSVA]
