# Supplementary material for: Ongoing replication stress tolerance and clonal T cell responses distinguish liver and lung recurrence and outcomes in pancreatic cancer
Source: Nat Cancer. 2025 Jan 9;6(1):123–44. doi: 10.1038/s43018-024-00881-3 (PMC11779630; doi:10.1038/s43018-024-00881-3)
Supplement: Supplementary file 5 — Statistical source data. [file 43018_2024_881_MOESM5_ESM.xlsx]

## Sheet: Fig.4A
	T cell CD4+ effector memory	T cell CD4+ central memory	Eosinophil	pORG Primary	NK cell	T cell CD4+ Th1	T cell CD4+ Th2	T cell NK	Endothelial cell	Cancer associated fibroblast	Myeloid dendritic cell activated	Myeloid dendritic cell	Mast cell	B cell memory	B cell naive	B cell	Class-switched memory B cell	T cell CD4+ memory	T cell CD4+ (non-regulatory)	T cell CD8+ central memory	T cell CD4+ naive	T cell CD8+	Macrophage	Macrophage M1	Macrophage M2	Monocyte	T cell regulatory (Tregs)	Plasmacytoid dendritic cell	T cell gamma delta	T cell CD8+ naive	T cell CD8+ effector memory	Neutrophil	B cell plasma
T cell CD4+ effector memory	1	0.310335	0.36699	0.10478	-0.0321055	0.318191	0.0496251	0.143212	-0.210495	-0.195863	-0.0991835	-0.132888	-0.214495	-0.0952869	-0.115831	-0.140609	-0.133318	-0.0771714	-0.0479147	-0.0608467	-0.151437	-0.114966	-0.0124176	0.0968515	-0.101776	-0.0684975	-0.18067	0.0614682	0.00579245	0.0249926	-0.0304387	0.0496724	0.0880424
T cell CD4+ central memory	0.310335	1	0.639613	-0.327812	-0.0417353	0.133482	-0.232975	0.43663	0.126306	0.125227	0.0218259	-0.0355241	-0.0894017	0.100371	0.00980536	0.0534692	0.0744209	-0.088948	0.064638	0.0177593	0.0932351	0.0811653	-0.306786	-0.0637101	-0.2226	-0.142574	-0.183662	0.0116461	-0.0126682	-0.0149948	0.179613	-0.0380064	0.1833
Eosinophil	0.36699	0.639613	1	-0.142304	-0.0267044	0.131904	-0.154782	0.376188	-0.0978114	-0.036302	-0.0381176	-0.112713	-0.301695	-0.0707241	-0.115214	-0.116609	-0.0847051	-0.189094	-0.0697195	-0.0895014	-0.100039	-0.125464	-0.14815	0.0504575	-0.144376	-0.130303	-0.168075	-0.0328242	-0.0776795	-0.108413	0.00620504	-0.0672342	-0.0200443
pORG Primary	0.10478	-0.327812	-0.142304	1	0.0176712	0.124219	0.423104	-0.439345	-0.554346	-0.628475	-0.25978	-0.201534	-0.112999	-0.178202	-0.133281	-0.197191	-0.252852	0.146726	-0.0863539	-0.0767554	-0.349427	-0.307376	0.179245	0.070199	-0.0962069	-0.053409	0.0778428	0.19189	0.209163	0.0688014	-0.185578	0.0597326	-0.097929
NK cell	-0.0321055	-0.0417353	-0.0267044	0.0176712	1	0.276007	0.217044	0.00758345	0.06462	-0.132438	-0.0289062	-0.0398173	-0.0766054	-0.0326151	-0.0298639	-0.0353282	-0.0287317	0.00991671	-0.0244524	0.0305883	-0.0158081	0.0177678	0.0146085	0.108624	-0.0149356	-0.0396561	-0.0949591	0.142284	0.0170085	0.120987	0.0379884	-0.0193906	0.046352
T cell CD4+ Th1	0.318191	0.133482	0.131904	0.124219	0.276007	1	0.452118	0.176003	0.0189147	-0.406344	-0.16029	-0.0219062	-0.171992	0.0506456	-0.0298169	-0.0369195	-0.0859903	-0.0388597	-0.0132513	0.0157861	-0.0994487	-0.0921403	-0.0711245	0.197934	-0.256765	-0.120095	-0.213364	0.383667	0.15466	0.320507	0.198709	0.0236836	0.171059
T cell CD4+ Th2	0.0496251	-0.232975	-0.154782	0.423104	0.217044	0.452118	1	-0.184628	-0.126954	-0.451621	-0.185576	-0.0469711	-0.0145508	-0.0781008	-0.0750119	-0.109676	-0.165652	0.11187	-0.0319887	0.0389993	-0.17056	-0.0943451	0.0524781	0.0899203	-0.18412	-0.102536	-0.0736876	0.214498	0.232737	0.321488	0.0856378	0.086233	0.0701084
T cell NK	0.143212	0.43663	0.376188	-0.439345	0.00758345	0.176003	-0.184628	1	0.374019	0.33663	0.169408	0.218617	0.0602608	0.178926	0.126578	0.168918	0.216581	-0.0356836	0.0650188	0.0306071	0.231952	0.15729	-0.210115	-0.145537	-0.0235147	0.165889	0.0596036	-0.0226753	-0.0717653	-0.0363849	0.177197	0.0470594	0.0729456
Endothelial cell	-0.210495	0.126306	-0.0978114	-0.554346	0.06462	0.0189147	-0.126954	0.374019	1	0.467162	0.308984	0.356154	0.382433	0.251683	0.23495	0.294066	0.309231	0.136604	0.224515	0.227428	0.425767	0.389609	-0.075033	-0.105896	0.229306	0.225197	0.158775	-0.0145616	0.00229923	0.132733	0.252488	0.069396	0.21527
Cancer associated fibroblast	-0.195863	0.125227	-0.036302	-0.628475	-0.132438	-0.406344	-0.451621	0.33663	0.467162	1	0.26817	0.258809	0.192631	0.0450794	0.0651826	0.086619	0.141301	-0.0774185	0.0340803	0.0371835	0.218894	0.202374	-0.132052	-0.188262	0.116178	0.101325	0.0649901	-0.268934	-0.208767	-0.131745	0.0384122	-0.11355	0.0541348
Myeloid dendritic cell activated	-0.0991835	0.0218259	-0.0381176	-0.25978	-0.0289062	-0.16029	-0.185576	0.169408	0.308984	0.26817	1	0.630245	0.402819	0.512424	0.492107	0.627623	0.689087	0.605541	0.482302	0.49384	0.658646	0.510729	0.338914	0.182237	0.419104	0.519315	0.549218	0.175453	0.285486	0.125777	0.247752	0.0521153	0.0407524
Myeloid dendritic cell	-0.132888	-0.0355241	-0.112713	-0.201534	-0.0398173	-0.0219062	-0.0469711	0.218617	0.356154	0.258809	0.630245	1	0.344786	0.384674	0.394003	0.454946	0.487469	0.50947	0.515688	0.46873	0.519254	0.465507	0.212528	0.066499	0.334288	0.59733	0.518435	0.0385347	0.217147	0.267831	0.338031	0.0657611	0.0134269
Mast cell	-0.214495	-0.0894017	-0.301695	-0.112999	-0.0766054	-0.171992	-0.0145508	0.0602608	0.382433	0.192631	0.402819	0.344786	1	0.474277	0.520791	0.588096	0.520173	0.552874	0.40901	0.46006	0.546791	0.53528	0.146444	-0.0272713	0.318711	0.265011	0.397422	0.111931	0.346858	0.226145	0.274723	0.0847245	0.407085
B cell memory	-0.0952869	0.100371	-0.0707241	-0.178202	-0.0326151	0.0506456	-0.0781008	0.178926	0.251683	0.0450794	0.512424	0.384674	0.474277	1	0.923005	0.951276	0.829763	0.637264	0.577145	0.55961	0.729366	0.491522	0.0577792	0.0493925	0.204346	0.216581	0.182938	0.210307	0.378256	0.365167	0.301287	0.0205422	0.16963
B cell naive	-0.115831	0.00980536	-0.115214	-0.133281	-0.0298639	-0.0298169	-0.0750119	0.126578	0.23495	0.0651826	0.492107	0.394003	0.520791	0.923005	1	0.929808	0.801165	0.679801	0.582737	0.533024	0.686688	0.475683	0.0488413	-0.0338716	0.24912	0.232172	0.246811	0.118866	0.303326	0.352209	0.259246	0.0473645	0.14721
B cell	-0.140609	0.0534692	-0.116609	-0.197191	-0.0353282	-0.0369195	-0.109676	0.168918	0.294066	0.086619	0.627623	0.454946	0.588096	0.951276	0.929808	1	0.92409	0.724637	0.624306	0.620352	0.80942	0.591734	0.133656	0.0550899	0.310635	0.311979	0.327751	0.18613	0.37267	0.333505	0.328022	0.0389301	0.224769
Class-switched memory B cell	-0.133318	0.0744209	-0.0847051	-0.252852	-0.0287317	-0.0859903	-0.165652	0.216581	0.309231	0.141301	0.689087	0.487469	0.520173	0.829763	0.801165	0.92409	1	0.656602	0.552679	0.541874	0.784534	0.567267	0.130072	0.0372807	0.324025	0.409549	0.35895	0.138561	0.282392	0.284279	0.278812	0.0497782	0.147244
T cell CD4+ memory	-0.0771714	-0.088948	-0.189094	0.146726	0.00991671	-0.0388597	0.11187	-0.0356836	0.136604	-0.0774185	0.605541	0.50947	0.552874	0.637264	0.679801	0.724637	0.656602	1	0.792563	0.77766	0.683867	0.630056	0.31856	0.164727	0.353235	0.349025	0.607358	0.257274	0.526995	0.331807	0.357176	0.1914	0.105032
T cell CD4+ (non-regulatory)	-0.0479147	0.064638	-0.0697195	-0.0863539	-0.0244524	-0.0132513	-0.0319887	0.0650188	0.224515	0.0340803	0.482302	0.515688	0.40901	0.577145	0.582737	0.624306	0.552679	0.792563	1	0.847722	0.793011	0.726239	0.118877	0.0714049	0.220224	0.182071	0.346797	0.183195	0.487275	0.313163	0.539053	0.0254619	0.0226202
T cell CD8+ central memory	-0.0608467	0.0177593	-0.0895014	-0.0767554	0.0305883	0.0157861	0.0389993	0.0306071	0.227428	0.0371835	0.49384	0.46873	0.46006	0.55961	0.533024	0.620352	0.541874	0.77766	0.847722	1	0.768271	0.850121	0.21317	0.193389	0.247935	0.174083	0.374619	0.189824	0.507505	0.334639	0.583921	0.0576489	0.13911
T cell CD4+ naive	-0.151437	0.0932351	-0.100039	-0.349427	-0.0158081	-0.0994487	-0.17056	0.231952	0.425767	0.218894	0.658646	0.519254	0.546791	0.729366	0.686688	0.80942	0.784534	0.683867	0.793011	0.768271	1	0.836371	0.0547641	0.00190231	0.249737	0.22401	0.282301	0.104549	0.336221	0.252275	0.524094	0.0027627	0.099004
T cell CD8+	-0.114966	0.0811653	-0.125464	-0.307376	0.0177678	-0.0921403	-0.0943451	0.15729	0.389609	0.202374	0.510729	0.465507	0.53528	0.491522	0.475683	0.591734	0.567267	0.630056	0.726239	0.850121	0.836371	1	0.052498	0.00423062	0.216952	0.157985	0.35706	0.0315667	0.313655	0.25458	0.654934	0.0254837	0.0803434
Macrophage	-0.0124176	-0.306786	-0.14815	0.179245	0.0146085	-0.0711245	0.0524781	-0.210115	-0.075033	-0.132052	0.338914	0.212528	0.146444	0.0577792	0.0488413	0.133656	0.130072	0.31856	0.118877	0.21317	0.0547641	0.052498	1	0.792122	0.791392	0.499317	0.433509	0.312273	0.258003	-0.0789564	0.0903411	0.133093	-0.0338316
Macrophage M1	0.0968515	-0.0637101	0.0504575	0.070199	0.108624	0.197934	0.0899203	-0.145537	-0.105896	-0.188262	0.182237	0.066499	-0.0272713	0.0493925	-0.0338716	0.0550899	0.0372807	0.164727	0.0714049	0.193389	0.00190231	0.00423062	0.792122	1	0.456406	0.258165	0.173003	0.426634	0.293506	-0.0417064	0.159479	0.108941	0.0496293
Macrophage M2	-0.101776	-0.2226	-0.144376	-0.0962069	-0.0149356	-0.256765	-0.18412	-0.0235147	0.229306	0.116178	0.419104	0.334288	0.318711	0.204346	0.24912	0.310635	0.324025	0.353235	0.220224	0.247935	0.249737	0.216952	0.791392	0.456406	1	0.516259	0.471565	0.0830648	0.113663	-0.047495	0.102557	0.12883	-0.0777711
Monocyte	-0.0684975	-0.142574	-0.130303	-0.053409	-0.0396561	-0.120095	-0.102536	0.165889	0.225197	0.101325	0.519315	0.59733	0.265011	0.216581	0.232172	0.311979	0.409549	0.349025	0.182071	0.174083	0.22401	0.157985	0.499317	0.258165	0.516259	1	0.606864	0.197398	0.149152	0.0954422	0.117033	0.42212	-0.0173988
T cell regulatory (Tregs)	-0.18067	-0.183662	-0.168075	0.0778428	-0.0949591	-0.213364	-0.0736876	0.0596036	0.158775	0.0649901	0.549218	0.518435	0.397422	0.182938	0.246811	0.327751	0.35895	0.607358	0.346797	0.374619	0.282301	0.35706	0.433509	0.173003	0.471565	0.606864	1	0.0753581	0.17293	0.0528489	0.184212	0.24417	0.00677266
Plasmacytoid dendritic cell	0.0614682	0.0116461	-0.0328242	0.19189	0.142284	0.383667	0.214498	-0.0226753	-0.0145616	-0.268934	0.175453	0.0385347	0.111931	0.210307	0.118866	0.18613	0.138561	0.257274	0.183195	0.189824	0.104549	0.0315667	0.312273	0.426634	0.0830648	0.197398	0.0753581	1	0.612415	0.155626	0.215349	0.198945	0.0720422
T cell gamma delta	0.00579245	-0.0126682	-0.0776795	0.209163	0.0170085	0.15466	0.232737	-0.0717653	0.00229923	-0.208767	0.285486	0.217147	0.346858	0.378256	0.303326	0.37267	0.282392	0.526995	0.487275	0.507505	0.336221	0.313655	0.258003	0.293506	0.113663	0.149152	0.17293	0.612415	1	0.317708	0.319121	0.191945	0.160873
T cell CD8+ naive	0.0249926	-0.0149948	-0.108413	0.0688014	0.120987	0.320507	0.321488	-0.0363849	0.132733	-0.131745	0.125777	0.267831	0.226145	0.365167	0.352209	0.333505	0.284279	0.331807	0.313163	0.334639	0.252275	0.25458	-0.0789564	-0.0417064	-0.047495	0.0954422	0.0528489	0.155626	0.317708	1	0.326484	0.0437883	0.109228
T cell CD8+ effector memory	-0.0304387	0.179613	0.00620504	-0.185578	0.0379884	0.198709	0.0856378	0.177197	0.252488	0.0384122	0.247752	0.338031	0.274723	0.301287	0.259246	0.328022	0.278812	0.357176	0.539053	0.583921	0.524094	0.654934	0.0903411	0.159479	0.102557	0.117033	0.184212	0.215349	0.319121	0.326484	1	-0.0221805	0.0414551
Neutrophil	0.0496724	-0.0380064	-0.0672342	0.0597326	-0.0193906	0.0236836	0.086233	0.0470594	0.069396	-0.11355	0.0521153	0.0657611	0.0847245	0.0205422	0.0473645	0.0389301	0.0497782	0.1914	0.0254619	0.0576489	0.0027627	0.0254837	0.133093	0.108941	0.12883	0.42212	0.24417	0.198945	0.191945	0.0437883	-0.0221805	1	-0.00454477
B cell plasma	0.0880424	0.1833	-0.0200443	-0.097929	0.046352	0.171059	0.0701084	0.0729456	0.21527	0.0541348	0.0407524	0.0134269	0.407085	0.16963	0.14721	0.224769	0.147244	0.105032	0.0226202	0.13911	0.099004	0.0803434	-0.0338316	0.0496293	-0.0777711	-0.0173988	0.00677266	0.0720422	0.160873	0.109228	0.0414551	-0.00454477	1

## Sheet: Fig.4C_mIHC_Cohort
Cohort	Granulocytes	CD4 T helper cells	Macrophage	CD8 T cells	B cells	Monocyte	Immature DC	T-regulatory CD4 cells	Mature DC
Liver	136.485	224.263	102.753	233.813	35.7418	39.5668	61.9466	7.60879	0.581982
Lung	105.493	485.491	84.136	286	93.7699	58.498	30.3606	23.2945	0.579026

## Sheet: Fig.4C_mIHC_pORG>0.0249
pORG>0.0249	Granulocytes	CD4 T helper cells	Macrophage	CD8 T cells	B cells	Monocyte	Immature DC	T-regulatory CD4 cells	Mature DC
high	175.614	223.908	117.661	266.919	29.5987	50.103	71.5022	7.55865	0.737159
low	81.7137	378.428	77.8746	233.647	75.6475	40.8813	34.4275	16.8927	0.43541

## Sheet: Fig.4D_mIHC_Cohort
	Sample ID	cell_type	density	Cohort
5	ST-00018955	B cells	1.93436	Liver
15	ST-00018955	B cells	0.676252	Liver
25	ST-00018955	B cells	5.49426	Liver
35	ST-00018955	B cells	4.31535	Liver
45	ST-00018955	B cells	16.3557	Liver
55	ST-00018955	B cells	11.4703	Liver
65	ST-00018955	B cells	6.65496	Liver
75	ST-00018955	B cells	0	Liver
85	ST-00018955	B cells	321.265	Liver
95	ST-00018955	B cells	9.65123	Liver
105	ST-00018955	B cells	45.4774	Liver
115	ST-00018955	B cells	2.25923	Liver
125	ST-00018955	B cells	6.1786	Liver
135	ST-00018955	B cells	66.7898	Liver
145	ST-00018955	B cells	51.9929	Liver
155	ST-00018955	B cells	4.52394	Liver
165	ST-00018955	B cells	1.7626	Liver
175	ST-00018955	B cells	0.39042	Liver
185	ST-00018955	B cells	7.79277	Liver
195	ST-00018955	B cells	19.4262	Liver
205	ST-00018955	B cells	0.617199	Liver
215	ST-00018955	B cells	0	Liver
225	ST-00018955	B cells	7.67255	Liver
235	ST-00018955	B cells	0	Liver
245	ST-00017804	B cells	1.33211	Lung
255	ST-00017804	B cells	1.40164	Lung
265	ST-00017804	B cells	604.689	Lung
275	ST-00017804	B cells	2.08185	Lung
285	ST-00017804	B cells	3.03829	Lung
295	ST-00017804	B cells	351.244	Lung
305	ST-00017804	B cells	434.5	Lung
315	ST-00017804	B cells	0.787436	Lung
325	ST-00017804	B cells	33.611	Lung
335	ST-00017804	B cells	7.89447	Lung
345	ST-00017804	B cells	15.1134	Lung
355	ST-00017804	B cells	56.7785	Lung
365	ST-00017804	B cells	1.76788	Lung
375	ST-00017804	B cells	5.91884	Lung
385	ST-00017804	B cells	13.0423	Lung
395	ST-00017804	B cells	1.08642	Lung
405	ST-00017804	B cells	169.846	Lung
415	ST-00017804	B cells	28.131	Lung
425	ST-00017804	B cells	8.88915	Lung
435	ST-00017804	B cells	14.0421	Lung
445	ST-00017804	B cells	61.6683	Lung
455	ST-00019367	B cells	38.0952	Liver
465	ST-00019367	B cells	14.8768	Liver
475	ST-00019367	B cells	8.04747	Liver
485	ST-00019367	B cells	35.308	Liver
495	ST-00019367	B cells	26.7849	Liver
505	ST-00019367	B cells	34.6304	Liver
515	ST-00019367	B cells	3.15982	Liver
525	ST-00019367	B cells	31.2	Liver
535	ST-00019367	B cells	5.35025	Liver
545	ST-00019367	B cells	20.8006	Liver
555	ST-00019367	B cells	6.85212	Liver
565	ST-00019367	B cells	1.92945	Liver
575	ST-00019368	B cells	4.40332	Liver
585	ST-00019368	B cells	1.93257	Liver
595	ST-00019368	B cells	1.19393	Liver
605	ST-00019368	B cells	1.2652	Liver
615	ST-00019368	B cells	2.0432	Liver
625	ST-00019368	B cells	2.31975	Liver
635	ST-00019368	B cells	0.253814	Liver
645	ST-00016289	B cells	11.266	Liver
655	ST-00016289	B cells	10.5905	Liver
665	ST-00016289	B cells	3.78011	Liver
675	ST-00016289	B cells	5.33981	Liver
685	ST-00016289	B cells	3.50404	Liver
695	ST-00016289	B cells	4.52051	Liver
705	ST-00016289	B cells	8.77369	Liver
715	ST-00016289	B cells	12.5715	Liver
725	ST-00016289	B cells	2.1627	Liver
735	ST-00016289	B cells	9.34975	Liver
745	ST-00016289	B cells	1.93491	Liver
755	ST-00020181	B cells	13.2663	Liver
765	ST-00020181	B cells	6.93165	Liver
775	ST-00020181	B cells	3.27078	Liver
785	ST-00020181	B cells	3.06759	Liver
795	ST-00020181	B cells	24.3567	Liver
805	ST-00020181	B cells	1.0038	Liver
815	ST-00020181	B cells	9.89939	Liver
825	ST-00020181	B cells	3.03592	Liver
835	ST-00020181	B cells	37.1398	Liver
845	ST-00020181	B cells	18.3281	Liver
855	ST-00020181	B cells	2.17822	Liver
865	ST-00020181	B cells	1.01947	Liver
875	ST-00020181	B cells	0.524265	Liver
885	ST-00020181	B cells	1.35227	Liver
895	ST-00020181	B cells	55.0331	Liver
905	ST-00017078	B cells	55.7388	Liver
915	ST-00017078	B cells	80.4388	Liver
925	ST-00017078	B cells	74.1627	Liver
935	ST-00017078	B cells	14.7139	Liver
945	ST-00017078	B cells	387.163	Liver
955	ST-00017078	B cells	59.7367	Liver
965	ST-00017078	B cells	9.29943	Liver
975	ST-00017078	B cells	354.716	Liver
985	ST-00017078	B cells	155.01	Liver
995	ST-00017078	B cells	16.3399	Liver
1005	ST-00017078	B cells	9.07185	Liver
1015	ST-00017078	B cells	5.9877	Liver
1025	ST-00017078	B cells	2.92992	Liver
1035	ST-00017078	B cells	12.599	Liver
1045	ST-00017078	B cells	6.77729	Liver
1055	ST-00017078	B cells	4.42823	Liver
1065	ST-00017078	B cells	1.85449	Liver
1075	ST-00017078	B cells	3.28985	Liver
1085	ST-00017078	B cells	11.7781	Liver
1095	ST-00017078	B cells	115.495	Liver
1105	ST-00017078	B cells	10.2583	Liver
1115	ST-00017078	B cells	48.3663	Liver
1125	ST-00017078	B cells	34.2435	Liver
1135	ST-00017078	B cells	134.36	Liver
1145	ST-00017078	B cells	2.67459	Liver
1155	ST-00017310	B cells	113.16	Liver
1165	ST-00017310	B cells	3.83551	Liver
1175	ST-00017310	B cells	12.9368	Liver
1185	ST-00017310	B cells	65.1733	Liver
1195	ST-00017310	B cells	8.41184	Liver
1205	ST-00017310	B cells	33.6491	Liver
1215	ST-00017310	B cells	17.1716	Liver
1225	ST-00017310	B cells	247.437	Liver
1235	ST-00017310	B cells	11.1844	Liver
1245	ST-00017310	B cells	14.9622	Liver
1255	ST-00017310	B cells	165.059	Liver
1265	ST-00017310	B cells	4.89296	Liver
1275	ST-00017381	B cells	19.4024	Liver
1285	ST-00017381	B cells	51.465	Liver
1295	ST-00017381	B cells	9.73079	Liver
1305	ST-00017381	B cells	5.30372	Liver
1315	ST-00017381	B cells	131.45	Liver
1325	ST-00017381	B cells	10.167	Liver
1335	ST-00017381	B cells	6.92059	Liver
1345	ST-00017381	B cells	26.3317	Liver
1355	ST-00017381	B cells	6.1881	Liver
1365	ST-00017381	B cells	201.58	Liver
1375	ST-00017381	B cells	4.8794	Liver
1385	ST-00015839	B cells	103.36	Lung
1395	ST-00015839	B cells	342.791	Lung
1405	ST-00015839	B cells	39.9405	Lung
1415	ST-00015839	B cells	90.9567	Lung
1425	ST-00015839	B cells	78.0842	Lung
1435	ST-00015839	B cells	46.2209	Lung
1445	ST-00015839	B cells	128.028	Lung
1455	ST-00015839	B cells	22.4912	Lung
1465	ST-00015839	B cells	231.802	Lung
1475	ST-00015839	B cells	86.6853	Lung
1485	ST-00015839	B cells	92.4621	Lung
1495	ST-00015839	B cells	50.3705	Lung
1505	ST-00015839	B cells	159.655	Lung
1515	ST-00015839	B cells	293.935	Lung
1525	ST-00015839	B cells	433.466	Lung
1535	ST-00015839	B cells	175.724	Lung
1545	ST-00015839	B cells	71.3793	Lung
1555	ST-00015839	B cells	292.347	Lung
1565	ST-00015839	B cells	306.757	Lung
1575	ST-00018269	B cells	6.93866	Liver
1585	ST-00018269	B cells	411.408	Liver
1595	ST-00018269	B cells	32.5293	Liver
1605	ST-00018269	B cells	3.80535	Liver
1615	ST-00017440	B cells	1.13619	Lung
1625	ST-00017440	B cells	7.12284	Lung
1635	ST-00017440	B cells	7.52944	Lung
1645	ST-00017440	B cells	1.8573	Lung
1655	ST-00017440	B cells	0.812603	Lung
1665	ST-00017440	B cells	2.28852	Lung
1675	ST-00017440	B cells	0.289668	Lung
1685	ST-00017440	B cells	2.08784	Lung
1695	ST-00017440	B cells	0	Lung
1705	ST-00017440	B cells	0.640088	Lung
1715	ST-00017440	B cells	0.281275	Lung
1725	ST-00017440	B cells	0.497129	Lung
1735	ST-00017440	B cells	81.9449	Lung
2	ST-00018955	CD4 T helper cells	134.023	Liver
12	ST-00018955	CD4 T helper cells	56.8051	Liver
22	ST-00018955	CD4 T helper cells	212.903	Liver
32	ST-00018955	CD4 T helper cells	216.275	Liver
42	ST-00018955	CD4 T helper cells	266.553	Liver
52	ST-00018955	CD4 T helper cells	283.136	Liver
62	ST-00018955	CD4 T helper cells	198.113	Liver
72	ST-00018955	CD4 T helper cells	32.29	Liver
82	ST-00018955	CD4 T helper cells	480.727	Liver
92	ST-00018955	CD4 T helper cells	58.8522	Liver
102	ST-00018955	CD4 T helper cells	291.483	Liver
112	ST-00018955	CD4 T helper cells	74.5545	Liver
122	ST-00018955	CD4 T helper cells	263.62	Liver
132	ST-00018955	CD4 T helper cells	299.488	Liver
142	ST-00018955	CD4 T helper cells	274.025	Liver
152	ST-00018955	CD4 T helper cells	293.553	Liver
162	ST-00018955	CD4 T helper cells	247.519	Liver
172	ST-00018955	CD4 T helper cells	17.1785	Liver
182	ST-00018955	CD4 T helper cells	482.146	Liver
192	ST-00018955	CD4 T helper cells	194.561	Liver
202	ST-00018955	CD4 T helper cells	172.816	Liver
212	ST-00018955	CD4 T helper cells	76.4681	Liver
222	ST-00018955	CD4 T helper cells	105.114	Liver
232	ST-00018955	CD4 T helper cells	13.3226	Liver
242	ST-00017804	CD4 T helper cells	150.528	Lung
252	ST-00017804	CD4 T helper cells	179.13	Lung
262	ST-00017804	CD4 T helper cells	1471.24	Lung
272	ST-00017804	CD4 T helper cells	74.9467	Lung
282	ST-00017804	CD4 T helper cells	205.084	Lung
292	ST-00017804	CD4 T helper cells	610.304	Lung
302	ST-00017804	CD4 T helper cells	1373.22	Lung
312	ST-00017804	CD4 T helper cells	82.9433	Lung
322	ST-00017804	CD4 T helper cells	248.777	Lung
332	ST-00017804	CD4 T helper cells	238.912	Lung
342	ST-00017804	CD4 T helper cells	199.832	Lung
352	ST-00017804	CD4 T helper cells	424.086	Lung
362	ST-00017804	CD4 T helper cells	182.091	Lung
372	ST-00017804	CD4 T helper cells	158.007	Lung
382	ST-00017804	CD4 T helper cells	95.1319	Lung
392	ST-00017804	CD4 T helper cells	146.667	Lung
402	ST-00017804	CD4 T helper cells	428.428	Lung
412	ST-00017804	CD4 T helper cells	319.287	Lung
422	ST-00017804	CD4 T helper cells	111.707	Lung
432	ST-00017804	CD4 T helper cells	365.095	Lung
442	ST-00017804	CD4 T helper cells	518.47	Lung
452	ST-00019367	CD4 T helper cells	267.809	Liver
462	ST-00019367	CD4 T helper cells	175.732	Liver
472	ST-00019367	CD4 T helper cells	113.857	Liver
482	ST-00019367	CD4 T helper cells	237.558	Liver
492	ST-00019367	CD4 T helper cells	199.462	Liver
502	ST-00019367	CD4 T helper cells	294.215	Liver
512	ST-00019367	CD4 T helper cells	150.522	Liver
522	ST-00019367	CD4 T helper cells	347.711	Liver
532	ST-00019367	CD4 T helper cells	148.788	Liver
542	ST-00019367	CD4 T helper cells	152.26	Liver
552	ST-00019367	CD4 T helper cells	303.051	Liver
562	ST-00019367	CD4 T helper cells	123.76	Liver
572	ST-00019368	CD4 T helper cells	101.643	Liver
582	ST-00019368	CD4 T helper cells	62.9465	Liver
592	ST-00019368	CD4 T helper cells	66.263	Liver
602	ST-00019368	CD4 T helper cells	112.603	Liver
612	ST-00019368	CD4 T helper cells	40.0978	Liver
622	ST-00019368	CD4 T helper cells	13.1453	Liver
632	ST-00019368	CD4 T helper cells	60.9153	Liver
642	ST-00016289	CD4 T helper cells	363.765	Liver
652	ST-00016289	CD4 T helper cells	341.125	Liver
662	ST-00016289	CD4 T helper cells	276.2	Liver
672	ST-00016289	CD4 T helper cells	183.842	Liver
682	ST-00016289	CD4 T helper cells	269.811	Liver
692	ST-00016289	CD4 T helper cells	374.449	Liver
702	ST-00016289	CD4 T helper cells	152.662	Liver
712	ST-00016289	CD4 T helper cells	73.8174	Liver
722	ST-00016289	CD4 T helper cells	175.449	Liver
732	ST-00016289	CD4 T helper cells	56.6328	Liver
742	ST-00016289	CD4 T helper cells	132.403	Liver
752	ST-00020181	CD4 T helper cells	172.461	Liver
762	ST-00020181	CD4 T helper cells	268.89	Liver
772	ST-00020181	CD4 T helper cells	135.863	Liver
782	ST-00020181	CD4 T helper cells	166.765	Liver
792	ST-00020181	CD4 T helper cells	66.2729	Liver
802	ST-00020181	CD4 T helper cells	155.337	Liver
812	ST-00020181	CD4 T helper cells	233.524	Liver
822	ST-00020181	CD4 T helper cells	346.348	Liver
832	ST-00020181	CD4 T helper cells	125.347	Liver
842	ST-00020181	CD4 T helper cells	39.1668	Liver
852	ST-00020181	CD4 T helper cells	131.238	Liver
862	ST-00020181	CD4 T helper cells	149.608	Liver
872	ST-00020181	CD4 T helper cells	20.7085	Liver
882	ST-00020181	CD4 T helper cells	109.804	Liver
892	ST-00020181	CD4 T helper cells	214.891	Liver
902	ST-00017078	CD4 T helper cells	254.7	Liver
912	ST-00017078	CD4 T helper cells	325.88	Liver
922	ST-00017078	CD4 T helper cells	429.526	Liver
932	ST-00017078	CD4 T helper cells	283.526	Liver
942	ST-00017078	CD4 T helper cells	351.477	Liver
952	ST-00017078	CD4 T helper cells	243.095	Liver
962	ST-00017078	CD4 T helper cells	190.948	Liver
972	ST-00017078	CD4 T helper cells	572.88	Liver
982	ST-00017078	CD4 T helper cells	409.216	Liver
992	ST-00017078	CD4 T helper cells	204.075	Liver
1002	ST-00017078	CD4 T helper cells	180.062	Liver
1012	ST-00017078	CD4 T helper cells	118.556	Liver
1022	ST-00017078	CD4 T helper cells	92.8786	Liver
1032	ST-00017078	CD4 T helper cells	227.068	Liver
1042	ST-00017078	CD4 T helper cells	108.745	Liver
1052	ST-00017078	CD4 T helper cells	74.5986	Liver
1062	ST-00017078	CD4 T helper cells	86.7903	Liver
1072	ST-00017078	CD4 T helper cells	105.604	Liver
1082	ST-00017078	CD4 T helper cells	133.976	Liver
1092	ST-00017078	CD4 T helper cells	455.043	Liver
1102	ST-00017078	CD4 T helper cells	124.809	Liver
1112	ST-00017078	CD4 T helper cells	176.464	Liver
1122	ST-00017078	CD4 T helper cells	175.327	Liver
1132	ST-00017078	CD4 T helper cells	410.239	Liver
1142	ST-00017078	CD4 T helper cells	77.2955	Liver
1152	ST-00017310	CD4 T helper cells	179.004	Liver
1162	ST-00017310	CD4 T helper cells	154.815	Liver
1172	ST-00017310	CD4 T helper cells	285.371	Liver
1182	ST-00017310	CD4 T helper cells	180.125	Liver
1192	ST-00017310	CD4 T helper cells	208.694	Liver
1202	ST-00017310	CD4 T helper cells	296.515	Liver
1212	ST-00017310	CD4 T helper cells	325.964	Liver
1222	ST-00017310	CD4 T helper cells	587.421	Liver
1232	ST-00017310	CD4 T helper cells	216.765	Liver
1242	ST-00017310	CD4 T helper cells	260.828	Liver
1252	ST-00017310	CD4 T helper cells	476.948	Liver
1262	ST-00017310	CD4 T helper cells	179.534	Liver
1272	ST-00017381	CD4 T helper cells	533.999	Liver
1282	ST-00017381	CD4 T helper cells	624.186	Liver
1292	ST-00017381	CD4 T helper cells	458.232	Liver
1302	ST-00017381	CD4 T helper cells	236.016	Liver
1312	ST-00017381	CD4 T helper cells	492.26	Liver
1322	ST-00017381	CD4 T helper cells	329.701	Liver
1332	ST-00017381	CD4 T helper cells	543.405	Liver
1342	ST-00017381	CD4 T helper cells	242.387	Liver
1352	ST-00017381	CD4 T helper cells	239.273	Liver
1362	ST-00017381	CD4 T helper cells	654.523	Liver
1372	ST-00017381	CD4 T helper cells	47.0513	Liver
1382	ST-00015839	CD4 T helper cells	712.52	Lung
1392	ST-00015839	CD4 T helper cells	928.012	Lung
1402	ST-00015839	CD4 T helper cells	387.767	Lung
1412	ST-00015839	CD4 T helper cells	727.148	Lung
1422	ST-00015839	CD4 T helper cells	767.001	Lung
1432	ST-00015839	CD4 T helper cells	446.189	Lung
1442	ST-00015839	CD4 T helper cells	1198.23	Lung
1452	ST-00015839	CD4 T helper cells	246.58	Lung
1462	ST-00015839	CD4 T helper cells	1101.55	Lung
1472	ST-00015839	CD4 T helper cells	657.947	Lung
1482	ST-00015839	CD4 T helper cells	584.718	Lung
1492	ST-00015839	CD4 T helper cells	609.218	Lung
1502	ST-00015839	CD4 T helper cells	1132.38	Lung
1512	ST-00015839	CD4 T helper cells	824.684	Lung
1522	ST-00015839	CD4 T helper cells	1621.69	Lung
1532	ST-00015839	CD4 T helper cells	688.724	Lung
1542	ST-00015839	CD4 T helper cells	410.625	Lung
1552	ST-00015839	CD4 T helper cells	681.009	Lung
1562	ST-00015839	CD4 T helper cells	1429.73	Lung
1572	ST-00018269	CD4 T helper cells	242.488	Liver
1582	ST-00018269	CD4 T helper cells	120.266	Liver
1592	ST-00018269	CD4 T helper cells	457.122	Liver
1602	ST-00018269	CD4 T helper cells	295.866	Liver
1612	ST-00017440	CD4 T helper cells	248.446	Lung
1622	ST-00017440	CD4 T helper cells	166.675	Lung
1632	ST-00017440	CD4 T helper cells	385.19	Lung
1642	ST-00017440	CD4 T helper cells	514.471	Lung
1652	ST-00017440	CD4 T helper cells	166.584	Lung
1662	ST-00017440	CD4 T helper cells	188.231	Lung
1672	ST-00017440	CD4 T helper cells	111.812	Lung
1682	ST-00017440	CD4 T helper cells	309.896	Lung
1692	ST-00017440	CD4 T helper cells	96.4166	Lung
1702	ST-00017440	CD4 T helper cells	216.99	Lung
1712	ST-00017440	CD4 T helper cells	222.488	Lung
1722	ST-00017440	CD4 T helper cells	232.657	Lung
1732	ST-00017440	CD4 T helper cells	131.563	Lung
4	ST-00018955	CD8 T cells	140.656	Liver
14	ST-00018955	CD8 T cells	71.3446	Liver
24	ST-00018955	CD8 T cells	288.723	Liver
34	ST-00018955	CD8 T cells	340.151	Liver
44	ST-00018955	CD8 T cells	341.259	Liver
54	ST-00018955	CD8 T cells	461.832	Liver
64	ST-00018955	CD8 T cells	283.604	Liver
74	ST-00018955	CD8 T cells	22.2211	Liver
84	ST-00018955	CD8 T cells	813.024	Liver
94	ST-00018955	CD8 T cells	74.9826	Liver
104	ST-00018955	CD8 T cells	446.533	Liver
114	ST-00018955	CD8 T cells	68.624	Liver
124	ST-00018955	CD8 T cells	597.522	Liver
134	ST-00018955	CD8 T cells	466.107	Liver
144	ST-00018955	CD8 T cells	333.539	Liver
154	ST-00018955	CD8 T cells	404.641	Liver
164	ST-00018955	CD8 T cells	532.557	Liver
174	ST-00018955	CD8 T cells	9.37009	Liver
184	ST-00018955	CD8 T cells	922.312	Liver
194	ST-00018955	CD8 T cells	323.372	Liver
204	ST-00018955	CD8 T cells	224.352	Liver
214	ST-00018955	CD8 T cells	88.208	Liver
224	ST-00018955	CD8 T cells	129.666	Liver
234	ST-00018955	CD8 T cells	10.2948	Liver
244	ST-00017804	CD8 T cells	57.2805	Lung
254	ST-00017804	CD8 T cells	82.9773	Lung
264	ST-00017804	CD8 T cells	900.011	Lung
274	ST-00017804	CD8 T cells	25.2425	Lung
284	ST-00017804	CD8 T cells	134.697	Lung
294	ST-00017804	CD8 T cells	579.351	Lung
304	ST-00017804	CD8 T cells	1289.78	Lung
314	ST-00017804	CD8 T cells	14.9613	Lung
324	ST-00017804	CD8 T cells	105.792	Lung
334	ST-00017804	CD8 T cells	162.044	Lung
344	ST-00017804	CD8 T cells	159.25	Lung
354	ST-00017804	CD8 T cells	164.377	Lung
364	ST-00017804	CD8 T cells	164.16	Lung
374	ST-00017804	CD8 T cells	93.9294	Lung
384	ST-00017804	CD8 T cells	51.4019	Lung
394	ST-00017804	CD8 T cells	82.025	Lung
404	ST-00017804	CD8 T cells	497.342	Lung
414	ST-00017804	CD8 T cells	151.439	Lung
424	ST-00017804	CD8 T cells	216.599	Lung
434	ST-00017804	CD8 T cells	179.898	Lung
444	ST-00017804	CD8 T cells	146.557	Lung
454	ST-00019367	CD8 T cells	161.143	Liver
464	ST-00019367	CD8 T cells	115.295	Liver
474	ST-00019367	CD8 T cells	81.965	Liver
484	ST-00019367	CD8 T cells	123.407	Liver
494	ST-00019367	CD8 T cells	121.387	Liver
504	ST-00019367	CD8 T cells	325.411	Liver
514	ST-00019367	CD8 T cells	179.248	Liver
524	ST-00019367	CD8 T cells	713.465	Liver
534	ST-00019367	CD8 T cells	181.399	Liver
544	ST-00019367	CD8 T cells	144.772	Liver
554	ST-00019367	CD8 T cells	355.064	Liver
564	ST-00019367	CD8 T cells	140.298	Liver
574	ST-00019368	CD8 T cells	77.792	Liver
584	ST-00019368	CD8 T cells	43.3448	Liver
594	ST-00019368	CD8 T cells	17.0135	Liver
604	ST-00019368	CD8 T cells	64.7784	Liver
614	ST-00019368	CD8 T cells	41.6302	Liver
624	ST-00019368	CD8 T cells	3.093	Liver
634	ST-00019368	CD8 T cells	26.9043	Liver
644	ST-00016289	CD8 T cells	164.733	Liver
654	ST-00016289	CD8 T cells	116.495	Liver
664	ST-00016289	CD8 T cells	186.989	Liver
674	ST-00016289	CD8 T cells	88.4883	Liver
684	ST-00016289	CD8 T cells	138.91	Liver
694	ST-00016289	CD8 T cells	346.573	Liver
704	ST-00016289	CD8 T cells	43.8685	Liver
714	ST-00016289	CD8 T cells	223.709	Liver
724	ST-00016289	CD8 T cells	125.707	Liver
734	ST-00016289	CD8 T cells	161.083	Liver
744	ST-00016289	CD8 T cells	220.303	Liver
754	ST-00020181	CD8 T cells	323.748	Liver
764	ST-00020181	CD8 T cells	493.88	Liver
774	ST-00020181	CD8 T cells	188.699	Liver
784	ST-00020181	CD8 T cells	175.132	Liver
794	ST-00020181	CD8 T cells	111.871	Liver
804	ST-00020181	CD8 T cells	270.021	Liver
814	ST-00020181	CD8 T cells	273.883	Liver
824	ST-00020181	CD8 T cells	413.645	Liver
834	ST-00020181	CD8 T cells	109.562	Liver
844	ST-00020181	CD8 T cells	74.8187	Liver
854	ST-00020181	CD8 T cells	157.921	Liver
864	ST-00020181	CD8 T cells	144.765	Liver
874	ST-00020181	CD8 T cells	46.1353	Liver
884	ST-00020181	CD8 T cells	111.968	Liver
894	ST-00020181	CD8 T cells	256.493	Liver
904	ST-00017078	CD8 T cells	156.142	Liver
914	ST-00017078	CD8 T cells	115.914	Liver
924	ST-00017078	CD8 T cells	184.48	Liver
934	ST-00017078	CD8 T cells	158.741	Liver
944	ST-00017078	CD8 T cells	244.703	Liver
954	ST-00017078	CD8 T cells	170.637	Liver
964	ST-00017078	CD8 T cells	106.943	Liver
974	ST-00017078	CD8 T cells	576.093	Liver
984	ST-00017078	CD8 T cells	228.329	Liver
994	ST-00017078	CD8 T cells	105.688	Liver
1004	ST-00017078	CD8 T cells	93.1926	Liver
1014	ST-00017078	CD8 T cells	26.6453	Liver
1024	ST-00017078	CD8 T cells	24.3184	Liver
1034	ST-00017078	CD8 T cells	113.963	Liver
1044	ST-00017078	CD8 T cells	33.2703	Liver
1054	ST-00017078	CD8 T cells	12.9441	Liver
1064	ST-00017078	CD8 T cells	19.6576	Liver
1074	ST-00017078	CD8 T cells	18.7521	Liver
1084	ST-00017078	CD8 T cells	54.4738	Liver
1094	ST-00017078	CD8 T cells	262.73	Liver
1104	ST-00017078	CD8 T cells	63.2594	Liver
1114	ST-00017078	CD8 T cells	73.5754	Liver
1124	ST-00017078	CD8 T cells	65.0626	Liver
1134	ST-00017078	CD8 T cells	284.965	Liver
1144	ST-00017078	CD8 T cells	32.8974	Liver
1154	ST-00017310	CD8 T cells	453.21	Liver
1164	ST-00017310	CD8 T cells	324.624	Liver
1174	ST-00017310	CD8 T cells	603.972	Liver
1184	ST-00017310	CD8 T cells	469.812	Liver
1194	ST-00017310	CD8 T cells	789.912	Liver
1204	ST-00017310	CD8 T cells	675.571	Liver
1214	ST-00017310	CD8 T cells	782.49	Liver
1224	ST-00017310	CD8 T cells	645.609	Liver
1234	ST-00017310	CD8 T cells	483.86	Liver
1244	ST-00017310	CD8 T cells	227.264	Liver
1254	ST-00017310	CD8 T cells	743.429	Liver
1264	ST-00017310	CD8 T cells	478.758	Liver
1274	ST-00017381	CD8 T cells	363.143	Liver
1284	ST-00017381	CD8 T cells	353.925	Liver
1294	ST-00017381	CD8 T cells	265.385	Liver
1304	ST-00017381	CD8 T cells	118.671	Liver
1314	ST-00017381	CD8 T cells	532.576	Liver
1324	ST-00017381	CD8 T cells	159.041	Liver
1334	ST-00017381	CD8 T cells	396.135	Liver
1344	ST-00017381	CD8 T cells	122.544	Liver
1354	ST-00017381	CD8 T cells	68.5848	Liver
1364	ST-00017381	CD8 T cells	366.843	Liver
1374	ST-00017381	CD8 T cells	9.75879	Liver
1384	ST-00015839	CD8 T cells	377.25	Lung
1394	ST-00015839	CD8 T cells	583.606	Lung
1404	ST-00015839	CD8 T cells	164.523	Lung
1414	ST-00015839	CD8 T cells	385.303	Lung
1424	ST-00015839	CD8 T cells	311.553	Lung
1434	ST-00015839	CD8 T cells	184.358	Lung
1444	ST-00015839	CD8 T cells	462.938	Lung
1454	ST-00015839	CD8 T cells	121.233	Lung
1464	ST-00015839	CD8 T cells	628.098	Lung
1474	ST-00015839	CD8 T cells	306.36	Lung
1484	ST-00015839	CD8 T cells	299.189	Lung
1494	ST-00015839	CD8 T cells	283.93	Lung
1504	ST-00015839	CD8 T cells	613.498	Lung
1514	ST-00015839	CD8 T cells	512.899	Lung
1524	ST-00015839	CD8 T cells	831.819	Lung
1534	ST-00015839	CD8 T cells	326.506	Lung
1544	ST-00015839	CD8 T cells	226.337	Lung
1554	ST-00015839	CD8 T cells	452.495	Lung
1564	ST-00015839	CD8 T cells	717.298	Lung
1574	ST-00018269	CD8 T cells	85.8202	Liver
1584	ST-00018269	CD8 T cells	22.4611	Liver
1594	ST-00018269	CD8 T cells	122.413	Liver
1604	ST-00018269	CD8 T cells	116.539	Liver
1614	ST-00017440	CD8 T cells	152.249	Lung
1624	ST-00017440	CD8 T cells	144.594	Lung
1634	ST-00017440	CD8 T cells	209.635	Lung
1644	ST-00017440	CD8 T cells	526.234	Lung
1654	ST-00017440	CD8 T cells	94.5328	Lung
1664	ST-00017440	CD8 T cells	119.861	Lung
1674	ST-00017440	CD8 T cells	56.7749	Lung
1684	ST-00017440	CD8 T cells	198.047	Lung
1694	ST-00017440	CD8 T cells	57.85	Lung
1704	ST-00017440	CD8 T cells	125.777	Lung
1714	ST-00017440	CD8 T cells	158.076	Lung
1724	ST-00017440	CD8 T cells	193.88	Lung
1734	ST-00017440	CD8 T cells	72.1716	Lung
1	ST-00018955	Granulocytes	562.07	Liver
11	ST-00018955	Granulocytes	523.757	Liver
21	ST-00018955	Granulocytes	331.853	Liver
31	ST-00018955	Granulocytes	324.159	Liver
41	ST-00018955	Granulocytes	311.2	Liver
51	ST-00018955	Granulocytes	307.284	Liver
61	ST-00018955	Granulocytes	264.919	Liver
71	ST-00018955	Granulocytes	243.738	Liver
81	ST-00018955	Granulocytes	201.25	Liver
91	ST-00018955	Granulocytes	177.367	Liver
101	ST-00018955	Granulocytes	129.717	Liver
111	ST-00018955	Granulocytes	118.609	Liver
121	ST-00018955	Granulocytes	94.7385	Liver
131	ST-00018955	Granulocytes	85.9741	Liver
141	ST-00018955	Granulocytes	79.1338	Liver
151	ST-00018955	Granulocytes	73.137	Liver
161	ST-00018955	Granulocytes	65.2161	Liver
171	ST-00018955	Granulocytes	64.0289	Liver
181	ST-00018955	Granulocytes	59.0742	Liver
191	ST-00018955	Granulocytes	47.5195	Liver
201	ST-00018955	Granulocytes	33.6374	Liver
211	ST-00018955	Granulocytes	29.8257	Liver
221	ST-00018955	Granulocytes	13.8106	Liver
231	ST-00018955	Granulocytes	5.14738	Liver
241	ST-00017804	Granulocytes	269.085	Lung
251	ST-00017804	Granulocytes	162.03	Lung
261	ST-00017804	Granulocytes	154.063	Lung
271	ST-00017804	Granulocytes	145.99	Lung
281	ST-00017804	Granulocytes	97.9847	Lung
291	ST-00017804	Granulocytes	91.8483	Lung
301	ST-00017804	Granulocytes	90.3035	Lung
311	ST-00017804	Granulocytes	84.5181	Lung
321	ST-00017804	Granulocytes	82.9255	Lung
331	ST-00017804	Granulocytes	70.6348	Lung
341	ST-00017804	Granulocytes	66.0509	Lung
351	ST-00017804	Granulocytes	64.4892	Lung
361	ST-00017804	Granulocytes	61.3706	Lung
371	ST-00017804	Granulocytes	60.9898	Lung
381	ST-00017804	Granulocytes	42.9628	Lung
391	ST-00017804	Granulocytes	38.568	Lung
401	ST-00017804	Granulocytes	37.2016	Lung
411	ST-00017804	Granulocytes	33.7572	Lung
421	ST-00017804	Granulocytes	26.0748	Lung
431	ST-00017804	Granulocytes	24.11	Lung
441	ST-00017804	Granulocytes	7.2327	Lung
451	ST-00019367	Granulocytes	168.381	Liver
461	ST-00019367	Granulocytes	110.181	Liver
471	ST-00019367	Granulocytes	90.0125	Liver
481	ST-00019367	Granulocytes	85.0135	Liver
491	ST-00019367	Granulocytes	62.9729	Liver
501	ST-00019367	Granulocytes	57.2403	Liver
511	ST-00019367	Granulocytes	43.3757	Liver
521	ST-00019367	Granulocytes	29.6964	Liver
531	ST-00019367	Granulocytes	25.9869	Liver
541	ST-00019367	Granulocytes	20.8006	Liver
551	ST-00019367	Granulocytes	19.622	Liver
561	ST-00019367	Granulocytes	4.41016	Liver
571	ST-00019368	Granulocytes	44.7671	Liver
581	ST-00019368	Granulocytes	21.5343	Liver
591	ST-00019368	Granulocytes	17.9089	Liver
601	ST-00019368	Granulocytes	11.8929	Liver
611	ST-00019368	Granulocytes	7.1512	Liver
621	ST-00019368	Granulocytes	2.31975	Liver
631	ST-00019368	Granulocytes	0.507628	Liver
641	ST-00016289	Granulocytes	2228.16	Liver
651	ST-00016289	Granulocytes	1050.97	Liver
661	ST-00016289	Granulocytes	506.03	Liver
671	ST-00016289	Granulocytes	471.938	Liver
681	ST-00016289	Granulocytes	446.515	Liver
691	ST-00016289	Granulocytes	360.637	Liver
701	ST-00016289	Granulocytes	338.665	Liver
711	ST-00016289	Granulocytes	24.176	Liver
721	ST-00016289	Granulocytes	23.7897	Liver
731	ST-00016289	Granulocytes	20.3023	Liver
741	ST-00016289	Granulocytes	17.1378	Liver
751	ST-00020181	Granulocytes	275.02	Liver
761	ST-00020181	Granulocytes	254.449	Liver
771	ST-00020181	Granulocytes	175.867	Liver
781	ST-00020181	Granulocytes	80.0362	Liver
791	ST-00020181	Granulocytes	67.9722	Liver
801	ST-00020181	Granulocytes	51.4445	Liver
811	ST-00020181	Granulocytes	45.4357	Liver
821	ST-00020181	Granulocytes	37.696	Liver
831	ST-00020181	Granulocytes	36.2113	Liver
841	ST-00020181	Granulocytes	35.4008	Liver
851	ST-00020181	Granulocytes	34.307	Liver
861	ST-00020181	Granulocytes	29.3099	Liver
871	ST-00020181	Granulocytes	28.8346	Liver
881	ST-00020181	Granulocytes	27.5863	Liver
891	ST-00020181	Granulocytes	10.8101	Liver
901	ST-00017078	Granulocytes	332.218	Liver
911	ST-00017078	Granulocytes	195.941	Liver
921	ST-00017078	Granulocytes	185.407	Liver
931	ST-00017078	Granulocytes	37.0678	Liver
941	ST-00017078	Granulocytes	34.5529	Liver
951	ST-00017078	Granulocytes	25.4434	Liver
961	ST-00017078	Granulocytes	24.4885	Liver
971	ST-00017078	Granulocytes	23.455	Liver
981	ST-00017078	Granulocytes	21.057	Liver
991	ST-00017078	Granulocytes	17.7306	Liver
1001	ST-00017078	Granulocytes	17.319	Liver
1011	ST-00017078	Granulocytes	15.8674	Liver
1021	ST-00017078	Granulocytes	14.6496	Liver
1031	ST-00017078	Granulocytes	14.6034	Liver
1041	ST-00017078	Granulocytes	14.4787	Liver
1051	ST-00017078	Granulocytes	14.3066	Liver
1061	ST-00017078	Granulocytes	10.7561	Liver
1071	ST-00017078	Granulocytes	9.86955	Liver
1081	ST-00017078	Granulocytes	7.36132	Liver
1091	ST-00017078	Granulocytes	6.93501	Liver
1101	ST-00017078	Granulocytes	5.69905	Liver
1111	ST-00017078	Granulocytes	4.69006	Liver
1121	ST-00017078	Granulocytes	4.45165	Liver
1131	ST-00017078	Granulocytes	3.57927	Liver
1141	ST-00017078	Granulocytes	3.47696	Liver
1151	ST-00017310	Granulocytes	708.034	Liver
1161	ST-00017310	Granulocytes	575.675	Liver
1171	ST-00017310	Granulocytes	449.745	Liver
1181	ST-00017310	Granulocytes	209.119	Liver
1191	ST-00017310	Granulocytes	192.271	Liver
1201	ST-00017310	Granulocytes	188.953	Liver
1211	ST-00017310	Granulocytes	178.821	Liver
1221	ST-00017310	Granulocytes	107.509	Liver
1231	ST-00017310	Granulocytes	94.8014	Liver
1241	ST-00017310	Granulocytes	57.4225	Liver
1251	ST-00017310	Granulocytes	49.7166	Liver
1261	ST-00017310	Granulocytes	48.5532	Liver
1271	ST-00017381	Granulocytes	59.655	Liver
1281	ST-00017381	Granulocytes	30.2736	Liver
1291	ST-00017381	Granulocytes	18.2821	Liver
1301	ST-00017381	Granulocytes	14.5852	Liver
1311	ST-00017381	Granulocytes	13.2128	Liver
1321	ST-00017381	Granulocytes	12.3456	Liver
1331	ST-00017381	Granulocytes	9.96565	Liver
1341	ST-00017381	Granulocytes	9.45242	Liver
1351	ST-00017381	Granulocytes	7.21945	Liver
1361	ST-00017381	Granulocytes	4.08057	Liver
1371	ST-00017381	Granulocytes	0.348528	Liver
1381	ST-00015839	Granulocytes	548.649	Lung
1391	ST-00015839	Granulocytes	490.24	Lung
1401	ST-00015839	Granulocytes	486.164	Lung
1411	ST-00015839	Granulocytes	387.829	Lung
1421	ST-00015839	Granulocytes	233.469	Lung
1431	ST-00015839	Granulocytes	166.5	Lung
1441	ST-00015839	Granulocytes	132.684	Lung
1451	ST-00015839	Granulocytes	107.793	Lung
1461	ST-00015839	Granulocytes	94.8877	Lung
1471	ST-00015839	Granulocytes	90.4543	Lung
1481	ST-00015839	Granulocytes	83.5311	Lung
1491	ST-00015839	Granulocytes	69.4582	Lung
1501	ST-00015839	Granulocytes	62.243	Lung
1511	ST-00015839	Granulocytes	61.881	Lung
1521	ST-00015839	Granulocytes	53.1345	Lung
1531	ST-00015839	Granulocytes	53.0006	Lung
1541	ST-00015839	Granulocytes	52.6909	Lung
1551	ST-00015839	Granulocytes	51.7461	Lung
1561	ST-00015839	Granulocytes	25.4054	Lung
1571	ST-00018269	Granulocytes	406.824	Liver
1581	ST-00018269	Granulocytes	182.816	Liver
1591	ST-00018269	Granulocytes	102.439	Liver
1601	ST-00018269	Granulocytes	87.5231	Liver
1611	ST-00017440	Granulocytes	74.2308	Lung
1621	ST-00017440	Granulocytes	69.0916	Lung
1631	ST-00017440	Granulocytes	61.8206	Lung
1641	ST-00017440	Granulocytes	57.5762	Lung
1651	ST-00017440	Granulocytes	54.7153	Lung
1661	ST-00017440	Granulocytes	48.3449	Lung
1671	ST-00017440	Granulocytes	46.6365	Lung
1681	ST-00017440	Granulocytes	43.2482	Lung
1691	ST-00017440	Granulocytes	42.6458	Lung
1701	ST-00017440	Granulocytes	38.7253	Lung
1711	ST-00017440	Granulocytes	36.5657	Lung
1721	ST-00017440	Granulocytes	36.2904	Lung
1731	ST-00017440	Granulocytes	17.2911	Lung
7	ST-00018955	Immature DC	72.4003	Liver
17	ST-00018955	Immature DC	62.5533	Liver
27	ST-00018955	Immature DC	84.3369	Liver
37	ST-00018955	Immature DC	71.0763	Liver
47	ST-00018955	Immature DC	31.8273	Liver
57	ST-00018955	Immature DC	39.2406	Liver
67	ST-00018955	Immature DC	97.5208	Liver
77	ST-00018955	Immature DC	117.355	Liver
87	ST-00018955	Immature DC	80.9012	Liver
97	ST-00018955	Immature DC	21.9346	Liver
107	ST-00018955	Immature DC	62.5696	Liver
117	ST-00018955	Immature DC	48.0086	Liver
127	ST-00018955	Immature DC	84.4409	Liver
137	ST-00018955	Immature DC	34.8159	Liver
147	ST-00018955	Immature DC	108.891	Liver
157	ST-00018955	Immature DC	136.472	Liver
167	ST-00018955	Immature DC	61.6909	Liver
177	ST-00018955	Immature DC	23.4252	Liver
187	ST-00018955	Immature DC	209.902	Liver
197	ST-00018955	Immature DC	66.348	Liver
207	ST-00018955	Immature DC	80.2359	Liver
217	ST-00018955	Immature DC	23.1625	Liver
227	ST-00018955	Immature DC	47.5698	Liver
237	ST-00018955	Immature DC	0.302787	Liver
247	ST-00017804	Immature DC	11.6559	Lung
257	ST-00017804	Immature DC	9.25085	Lung
267	ST-00017804	Immature DC	19.4128	Lung
277	ST-00017804	Immature DC	10.149	Lung
287	ST-00017804	Immature DC	36.4594	Lung
297	ST-00017804	Immature DC	25.5695	Lung
307	ST-00017804	Immature DC	131.475	Lung
317	ST-00017804	Immature DC	11.5491	Lung
327	ST-00017804	Immature DC	44.631	Lung
337	ST-00017804	Immature DC	79.3602	Lung
347	ST-00017804	Immature DC	36.384	Lung
357	ST-00017804	Immature DC	23.4825	Lung
367	ST-00017804	Immature DC	25.7605	Lung
377	ST-00017804	Immature DC	31.1383	Lung
387	ST-00017804	Immature DC	28.3861	Lung
397	ST-00017804	Immature DC	35.0372	Lung
407	ST-00017804	Immature DC	21.6501	Lung
417	ST-00017804	Immature DC	22.5048	Lung
427	ST-00017804	Immature DC	18.9635	Lung
437	ST-00017804	Immature DC	22.5204	Lung
447	ST-00017804	Immature DC	45.2995	Lung
457	ST-00019367	Immature DC	94.476	Liver
467	ST-00019367	Immature DC	36.727	Liver
477	ST-00019367	Immature DC	46.7946	Liver
487	ST-00019367	Immature DC	76.7863	Liver
497	ST-00019367	Immature DC	52.9999	Liver
507	ST-00019367	Immature DC	96.4499	Liver
517	ST-00019367	Immature DC	121.509	Liver
527	ST-00019367	Immature DC	197.725	Liver
537	ST-00019367	Immature DC	61.6553	Liver
547	ST-00019367	Immature DC	34.9449	Liver
557	ST-00019367	Immature DC	104.651	Liver
567	ST-00019367	Immature DC	46.0311	Liver
577	ST-00019368	Immature DC	25.3191	Liver
587	ST-00019368	Immature DC	37.5471	Liver
597	ST-00019368	Immature DC	33.1315	Liver
607	ST-00019368	Immature DC	61.4889	Liver
617	ST-00019368	Immature DC	31.6696	Liver
627	ST-00019368	Immature DC	6.186	Liver
637	ST-00019368	Immature DC	42.3869	Liver
647	ST-00016289	Immature DC	93.132	Liver
657	ST-00016289	Immature DC	288.173	Liver
667	ST-00016289	Immature DC	46.3693	Liver
677	ST-00016289	Immature DC	51.3639	Liver
687	ST-00016289	Immature DC	62.3219	Liver
697	ST-00016289	Immature DC	87.3966	Liver
707	ST-00016289	Immature DC	41.3617	Liver
717	ST-00016289	Immature DC	13.5386	Liver
727	ST-00016289	Immature DC	24.871	Liver
737	ST-00016289	Immature DC	28.0492	Liver
747	ST-00016289	Immature DC	45.885	Liver
757	ST-00020181	Immature DC	35.2066	Liver
767	ST-00020181	Immature DC	82.3133	Liver
777	ST-00020181	Immature DC	68.1832	Liver
787	ST-00020181	Immature DC	121.03	Liver
797	ST-00020181	Immature DC	22.6574	Liver
807	ST-00020181	Immature DC	122.212	Liver
817	ST-00020181	Immature DC	61.427	Liver
827	ST-00020181	Immature DC	221.875	Liver
837	ST-00020181	Immature DC	78.9221	Liver
847	ST-00020181	Immature DC	52.2224	Liver
857	ST-00020181	Immature DC	85.7675	Liver
867	ST-00020181	Immature DC	65.7561	Liver
877	ST-00020181	Immature DC	6.81545	Liver
887	ST-00020181	Immature DC	61.934	Liver
897	ST-00020181	Immature DC	60.2743	Liver
907	ST-00017078	Immature DC	39.1279	Liver
917	ST-00017078	Immature DC	39.1882	Liver
927	ST-00017078	Immature DC	28.4291	Liver
937	ST-00017078	Immature DC	22.6368	Liver
947	ST-00017078	Immature DC	33.1368	Liver
957	ST-00017078	Immature DC	10.2327	Liver
967	ST-00017078	Immature DC	8.98945	Liver
977	ST-00017078	Immature DC	70.3649	Liver
987	ST-00017078	Immature DC	14.9682	Liver
997	ST-00017078	Immature DC	15.9923	Liver
1007	ST-00017078	Immature DC	17.0441	Liver
1017	ST-00017078	Immature DC	9.28094	Liver
1027	ST-00017078	Immature DC	14.6496	Liver
1037	ST-00017078	Immature DC	8.01753	Liver
1047	ST-00017078	Immature DC	18.4835	Liver
1057	ST-00017078	Immature DC	5.79076	Liver
1067	ST-00017078	Immature DC	11.127	Liver
1077	ST-00017078	Immature DC	26.3188	Liver
1087	ST-00017078	Immature DC	5.30015	Liver
1097	ST-00017078	Immature DC	39.4762	Liver
1107	ST-00017078	Immature DC	12.5379	Liver
1117	ST-00017078	Immature DC	28.7266	Liver
1127	ST-00017078	Immature DC	13.355	Liver
1137	ST-00017078	Immature DC	10.1872	Liver
1147	ST-00017078	Immature DC	15.2451	Liver
1157	ST-00017310	Immature DC	36.4848	Liver
1167	ST-00017310	Immature DC	32.0788	Liver
1177	ST-00017310	Immature DC	115.163	Liver
1187	ST-00017310	Immature DC	42.0804	Liver
1197	ST-00017310	Immature DC	32.0451	Liver
1207	ST-00017310	Immature DC	38.8259	Liver
1217	ST-00017310	Immature DC	95.0357	Liver
1227	ST-00017310	Immature DC	48.2129	Liver
1237	ST-00017310	Immature DC	33.5533	Liver
1247	ST-00017310	Immature DC	23.8586	Liver
1257	ST-00017310	Immature DC	38.4475	Liver
1267	ST-00017310	Immature DC	28.2286	Liver
1277	ST-00017381	Immature DC	170.857	Liver
1287	ST-00017381	Immature DC	142.561	Liver
1297	ST-00017381	Immature DC	68.7053	Liver
1307	ST-00017381	Immature DC	40.4409	Liver
1317	ST-00017381	Immature DC	53.1899	Liver
1327	ST-00017381	Immature DC	83.5144	Liver
1337	ST-00017381	Immature DC	91.3518	Liver
1347	ST-00017381	Immature DC	84.059	Liver
1357	ST-00017381	Immature DC	39.707	Liver
1367	ST-00017381	Immature DC	63.2488	Liver
1377	ST-00017381	Immature DC	1.04559	Liver
1387	ST-00015839	Immature DC	15.0553	Lung
1397	ST-00015839	Immature DC	26.9067	Lung
1407	ST-00015839	Immature DC	28.5667	Lung
1417	ST-00015839	Immature DC	12.3802	Lung
1427	ST-00015839	Immature DC	40.7396	Lung
1437	ST-00015839	Immature DC	51.2106	Lung
1447	ST-00015839	Immature DC	53.83	Lung
1457	ST-00015839	Immature DC	17.0055	Lung
1467	ST-00015839	Immature DC	60.0846	Lung
1477	ST-00015839	Immature DC	55.9955	Lung
1487	ST-00015839	Immature DC	41.5029	Lung
1497	ST-00015839	Immature DC	32.078	Lung
1507	ST-00015839	Immature DC	33.2149	Lung
1517	ST-00015839	Immature DC	55.9309	Lung
1527	ST-00015839	Immature DC	42.5698	Lung
1537	ST-00015839	Immature DC	48.7492	Lung
1547	ST-00015839	Immature DC	34.262	Lung
1557	ST-00015839	Immature DC	18.13	Lung
1567	ST-00015839	Immature DC	48.3784	Lung
1577	ST-00018269	Immature DC	381.261	Liver
1587	ST-00018269	Immature DC	110.884	Liver
1597	ST-00018269	Immature DC	120.13	Liver
1607	ST-00018269	Immature DC	157.446	Liver
1617	ST-00017440	Immature DC	21.2088	Lung
1627	ST-00017440	Immature DC	8.90355	Lung
1637	ST-00017440	Immature DC	21.0032	Lung
1647	ST-00017440	Immature DC	23.5257	Lung
1657	ST-00017440	Immature DC	8.12603	Lung
1667	ST-00017440	Immature DC	9.15407	Lung
1677	ST-00017440	Immature DC	9.55904	Lung
1687	ST-00017440	Immature DC	25.6507	Lung
1697	ST-00017440	Immature DC	7.41666	Lung
1707	ST-00017440	Immature DC	23.6833	Lung
1717	ST-00017440	Immature DC	15.7514	Lung
1727	ST-00017440	Immature DC	20.3823	Lung
1737	ST-00017440	Immature DC	7.51788	Lung
3	ST-00018955	Macrophage	75.1637	Liver
13	ST-00018955	Macrophage	36.5176	Liver
23	ST-00018955	Macrophage	81.5898	Liver
33	ST-00018955	Macrophage	76.1532	Liver
43	ST-00018955	Macrophage	109.627	Liver
53	ST-00018955	Macrophage	92.3663	Liver
63	ST-00018955	Macrophage	89.33	Liver
73	ST-00018955	Macrophage	62.1496	Liver
83	ST-00018955	Macrophage	74.8837	Liver
93	ST-00018955	Macrophage	21.2597	Liver
103	ST-00018955	Macrophage	106.521	Liver
113	ST-00018955	Macrophage	41.2309	Liver
123	ST-00018955	Macrophage	160.901	Liver
133	ST-00018955	Macrophage	54.3555	Liver
143	ST-00018955	Macrophage	68.0158	Liver
153	ST-00018955	Macrophage	115.109	Liver
163	ST-00018955	Macrophage	111.547	Liver
173	ST-00018955	Macrophage	8.19882	Liver
183	ST-00018955	Macrophage	54.5494	Liver
193	ST-00018955	Macrophage	53.4968	Liver
203	ST-00018955	Macrophage	60.7941	Liver
213	ST-00018955	Macrophage	11.4226	Liver
223	ST-00018955	Macrophage	40.6645	Liver
233	ST-00018955	Macrophage	0.605574	Liver
243	ST-00017804	Macrophage	83.9226	Lung
253	ST-00017804	Macrophage	160.909	Lung
263	ST-00017804	Macrophage	24.3693	Lung
273	ST-00017804	Macrophage	116.063	Lung
283	ST-00017804	Macrophage	124.316	Lung
293	ST-00017804	Macrophage	87.1382	Lung
303	ST-00017804	Macrophage	37.3291	Lung
313	ST-00017804	Macrophage	119.953	Lung
323	ST-00017804	Macrophage	89.5375	Lung
333	ST-00017804	Macrophage	92.2407	Lung
343	ST-00017804	Macrophage	122.306	Lung
353	ST-00017804	Macrophage	72.9008	Lung
363	ST-00017804	Macrophage	120.216	Lung
373	ST-00017804	Macrophage	144.626	Lung
383	ST-00017804	Macrophage	74.8013	Lung
393	ST-00017804	Macrophage	61.383	Lung
403	ST-00017804	Macrophage	48.1791	Lung
413	ST-00017804	Macrophage	67.0455	Lung
423	ST-00017804	Macrophage	47.1125	Lung
433	ST-00017804	Macrophage	77.0992	Lung
443	ST-00017804	Macrophage	97.4511	Lung
453	ST-00019367	Macrophage	43.0475	Liver
463	ST-00019367	Macrophage	56.2528	Liver
473	ST-00019367	Macrophage	44.4101	Liver
483	ST-00019367	Macrophage	68.902	Liver
493	ST-00019367	Macrophage	62.1181	Liver
503	ST-00019367	Macrophage	31.4822	Liver
513	ST-00019367	Macrophage	22.406	Liver
523	ST-00019367	Macrophage	81.947	Liver
533	ST-00019367	Macrophage	25.9869	Liver
543	ST-00019367	Macrophage	63.2337	Liver
553	ST-00019367	Macrophage	29.2772	Liver
563	ST-00019367	Macrophage	34.1788	Liver
573	ST-00019368	Macrophage	52.8398	Liver
583	ST-00019368	Macrophage	64.8791	Liver
593	ST-00019368	Macrophage	36.7133	Liver
603	ST-00019368	Macrophage	78.1896	Liver
613	ST-00019368	Macrophage	41.3748	Liver
623	ST-00019368	Macrophage	3.093	Liver
633	ST-00019368	Macrophage	25.6352	Liver
643	ST-00016289	Macrophage	289.16	Liver
653	ST-00016289	Macrophage	322.174	Liver
663	ST-00016289	Macrophage	137.848	Liver
673	ST-00016289	Macrophage	173.925	Liver
683	ST-00016289	Macrophage	234.27	Liver
693	ST-00016289	Macrophage	220.501	Liver
703	ST-00016289	Macrophage	120.325	Liver
713	ST-00016289	Macrophage	74.7844	Liver
723	ST-00016289	Macrophage	77.3164	Liver
733	ST-00016289	Macrophage	138.911	Liver
743	ST-00016289	Macrophage	88.453	Liver
753	ST-00020181	Macrophage	144.908	Liver
763	ST-00020181	Macrophage	36.9688	Liver
773	ST-00020181	Macrophage	14.8443	Liver
783	ST-00020181	Macrophage	46.2927	Liver
793	ST-00020181	Macrophage	11.3287	Liver
803	ST-00020181	Macrophage	45.4217	Liver
813	ST-00020181	Macrophage	31.9827	Liver
823	ST-00020181	Macrophage	24.0344	Liver
833	ST-00020181	Macrophage	69.6372	Liver
843	ST-00020181	Macrophage	14.562	Liver
853	ST-00020181	Macrophage	22.8713	Liver
863	ST-00020181	Macrophage	51.7383	Liver
873	ST-00020181	Macrophage	33.553	Liver
883	ST-00020181	Macrophage	22.4477	Liver
893	ST-00020181	Macrophage	70.1016	Liver
903	ST-00017078	Macrophage	162.787	Liver
913	ST-00017078	Macrophage	109.727	Liver
923	ST-00017078	Macrophage	96.1026	Liver
933	ST-00017078	Macrophage	148.554	Liver
943	ST-00017078	Macrophage	122.918	Liver
953	ST-00017078	Macrophage	91.5409	Liver
963	ST-00017078	Macrophage	84.0048	Liver
973	ST-00017078	Macrophage	133.661	Liver
983	ST-00017078	Macrophage	91.0778	Liver
993	ST-00017078	Macrophage	71.6176	Liver
1003	ST-00017078	Macrophage	44.8094	Liver
1013	ST-00017078	Macrophage	59.877	Liver
1023	ST-00017078	Macrophage	88.1907	Liver
1033	ST-00017078	Macrophage	31.2111	Liver
1043	ST-00017078	Macrophage	64.3842	Liver
1053	ST-00017078	Macrophage	58.2482	Liver
1063	ST-00017078	Macrophage	71.9543	Liver
1073	ST-00017078	Macrophage	69.0869	Liver
1083	ST-00017078	Macrophage	55.3571	Liver
1093	ST-00017078	Macrophage	92.289	Liver
1103	ST-00017078	Macrophage	26.2156	Liver
1113	ST-00017078	Macrophage	58.3327	Liver
1123	ST-00017078	Macrophage	30.8191	Liver
1133	ST-00017078	Macrophage	81.7725	Liver
1143	ST-00017078	Macrophage	41.7235	Liver
1153	ST-00017310	Macrophage	159.336	Liver
1163	ST-00017310	Macrophage	169.46	Liver
1173	ST-00017310	Macrophage	589.006	Liver
1183	ST-00017310	Macrophage	241.962	Liver
1193	ST-00017310	Macrophage	242.341	Liver
1203	ST-00017310	Macrophage	253.95	Liver
1213	ST-00017310	Macrophage	1501.03	Liver
1223	ST-00017310	Macrophage	252.979	Liver
1233	ST-00017310	Macrophage	196.527	Liver
1243	ST-00017310	Macrophage	139.512	Liver
1253	ST-00017310	Macrophage	124.954	Liver
1263	ST-00017310	Macrophage	157.704	Liver
1273	ST-00017381	Macrophage	226.747	Liver
1283	ST-00017381	Macrophage	139.809	Liver
1293	ST-00017381	Macrophage	97.6028	Liver
1303	ST-00017381	Macrophage	34.8057	Liver
1313	ST-00017381	Macrophage	157.876	Liver
1323	ST-00017381	Macrophage	104.212	Liver
1333	ST-00017381	Macrophage	89.9677	Liver
1343	ST-00017381	Macrophage	71.9059	Liver
1353	ST-00017381	Macrophage	48.9891	Liver
1363	ST-00017381	Macrophage	114.256	Liver
1373	ST-00017381	Macrophage	7.66762	Liver
1383	ST-00015839	Macrophage	15.3448	Lung
1393	ST-00015839	Macrophage	72.9171	Lung
1403	ST-00015839	Macrophage	55.811	Lung
1413	ST-00015839	Macrophage	56.3426	Lung
1423	ST-00015839	Macrophage	117.257	Lung
1433	ST-00015839	Macrophage	136.299	Lung
1443	ST-00015839	Macrophage	91.0745	Lung
1453	ST-00015839	Macrophage	69.1193	Lung
1463	ST-00015839	Macrophage	122.796	Lung
1473	ST-00015839	Macrophage	105.799	Lung
1483	ST-00015839	Macrophage	105.596	Lung
1493	ST-00015839	Macrophage	118.238	Lung
1503	ST-00015839	Macrophage	73.9659	Lung
1513	ST-00015839	Macrophage	64.6578	Lung
1523	ST-00015839	Macrophage	40.7054	Lung
1533	ST-00015839	Macrophage	98.3487	Lung
1543	ST-00015839	Macrophage	102.527	Lung
1553	ST-00015839	Macrophage	64.9659	Lung
1563	ST-00015839	Macrophage	86.4866	Lung
1573	ST-00018269	Macrophage	143.521	Liver
1583	ST-00018269	Macrophage	43.5006	Liver
1593	ST-00018269	Macrophage	53.6448	Liver
1603	ST-00018269	Macrophage	92.7554	Liver
1613	ST-00017440	Macrophage	108.695	Lung
1623	ST-00017440	Macrophage	43.8055	Lung
1633	ST-00017440	Macrophage	133.945	Lung
1643	ST-00017440	Macrophage	149.822	Lung
1653	ST-00017440	Macrophage	45.5058	Lung
1663	ST-00017440	Macrophage	48.0589	Lung
1673	ST-00017440	Macrophage	60.5406	Lung
1683	ST-00017440	Macrophage	73.0745	Lung
1693	ST-00017440	Macrophage	50.4333	Lung
1703	ST-00017440	Macrophage	46.0863	Lung
1713	ST-00017440	Macrophage	111.104	Lung
1723	ST-00017440	Macrophage	67.6096	Lung
1733	ST-00017440	Macrophage	53.3769	Lung
9	ST-00018955	Mature DC	0.276337	Liver
19	ST-00018955	Mature DC	0.676252	Liver
29	ST-00018955	Mature DC	0.549426	Liver
39	ST-00018955	Mature DC	0.253844	Liver
49	ST-00018955	Mature DC	0.442046	Liver
59	ST-00018955	Mature DC	1.2074	Liver
69	ST-00018955	Mature DC	0.51192	Liver
79	ST-00018955	Mature DC	1.73602	Liver
89	ST-00018955	Mature DC	1.33721	Liver
99	ST-00018955	Mature DC	0.60742	Liver
109	ST-00018955	Mature DC	1.22087	Liver
119	ST-00018955	Mature DC	0.282403	Liver
129	ST-00018955	Mature DC	0	Liver
139	ST-00018955	Mature DC	1.42106	Liver
149	ST-00018955	Mature DC	1.635	Liver
159	ST-00018955	Mature DC	0.50266	Liver
169	ST-00018955	Mature DC	0	Liver
179	ST-00018955	Mature DC	0	Liver
189	ST-00018955	Mature DC	1.2569	Liver
199	ST-00018955	Mature DC	0	Liver
209	ST-00018955	Mature DC	0	Liver
219	ST-00018955	Mature DC	0	Liver
229	ST-00018955	Mature DC	0	Liver
239	ST-00018955	Mature DC	0	Liver
249	ST-00017804	Mature DC	0	Lung
259	ST-00017804	Mature DC	0	Lung
269	ST-00017804	Mature DC	0	Lung
279	ST-00017804	Mature DC	0.260232	Lung
289	ST-00017804	Mature DC	0	Lung
299	ST-00017804	Mature DC	0.336441	Lung
309	ST-00017804	Mature DC	0.274479	Lung
319	ST-00017804	Mature DC	0	Lung
329	ST-00017804	Mature DC	0.2755	Lung
339	ST-00017804	Mature DC	0	Lung
349	ST-00017804	Mature DC	0	Lung
359	ST-00017804	Mature DC	0	Lung
369	ST-00017804	Mature DC	0	Lung
379	ST-00017804	Mature DC	0	Lung
389	ST-00017804	Mature DC	0	Lung
399	ST-00017804	Mature DC	0.271606	Lung
409	ST-00017804	Mature DC	0.304931	Lung
419	ST-00017804	Mature DC	0	Lung
429	ST-00017804	Mature DC	0	Lung
439	ST-00017804	Mature DC	0.264946	Lung
449	ST-00017804	Mature DC	0	Lung
459	ST-00019367	Mature DC	0	Liver
469	ST-00019367	Mature DC	0	Liver
479	ST-00019367	Mature DC	0	Liver
489	ST-00019367	Mature DC	0.342796	Liver
499	ST-00019367	Mature DC	0	Liver
509	ST-00019367	Mature DC	0.858605	Liver
519	ST-00019367	Mature DC	0.287256	Liver
529	ST-00019367	Mature DC	0.375904	Liver
539	ST-00019367	Mature DC	0	Liver
549	ST-00019367	Mature DC	0.832023	Liver
559	ST-00019367	Mature DC	0	Liver
569	ST-00019367	Mature DC	0	Liver
579	ST-00019368	Mature DC	0	Liver
589	ST-00019368	Mature DC	0	Liver
599	ST-00019368	Mature DC	0	Liver
609	ST-00019368	Mature DC	0	Liver
619	ST-00019368	Mature DC	0	Liver
629	ST-00019368	Mature DC	0	Liver
639	ST-00019368	Mature DC	0.253814	Liver
649	ST-00016289	Mature DC	0.250355	Liver
659	ST-00016289	Mature DC	1.11479	Liver
669	ST-00016289	Mature DC	1.51204	Liver
679	ST-00016289	Mature DC	0.508553	Liver
689	ST-00016289	Mature DC	0.500578	Liver
699	ST-00016289	Mature DC	3.01368	Liver
709	ST-00016289	Mature DC	0.752031	Liver
719	ST-00016289	Mature DC	0.322347	Liver
729	ST-00016289	Mature DC	0.270337	Liver
739	ST-00016289	Mature DC	0.267136	Liver
749	ST-00016289	Mature DC	0	Liver
759	ST-00020181	Mature DC	1.02048	Liver
769	ST-00020181	Mature DC	2.02173	Liver
779	ST-00020181	Mature DC	0.251599	Liver
789	ST-00020181	Mature DC	0.557744	Liver
799	ST-00020181	Mature DC	0	Liver
809	ST-00020181	Mature DC	1.50569	Liver
819	ST-00020181	Mature DC	2.03064	Liver
829	ST-00020181	Mature DC	4.0479	Liver
839	ST-00020181	Mature DC	0.618997	Liver
849	ST-00020181	Mature DC	0.753208	Liver
859	ST-00020181	Mature DC	0.272278	Liver
869	ST-00020181	Mature DC	0.254868	Liver
879	ST-00020181	Mature DC	0.786398	Liver
889	ST-00020181	Mature DC	0	Liver
899	ST-00020181	Mature DC	0	Liver
909	ST-00017078	Mature DC	0.369131	Liver
919	ST-00017078	Mature DC	0	Liver
929	ST-00017078	Mature DC	0	Liver
939	ST-00017078	Mature DC	0	Liver
949	ST-00017078	Mature DC	2.26577	Liver
959	ST-00017078	Mature DC	0	Liver
969	ST-00017078	Mature DC	0	Liver
979	ST-00017078	Mature DC	0.963903	Liver
989	ST-00017078	Mature DC	0	Liver
999	ST-00017078	Mature DC	0.347658	Liver
1009	ST-00017078	Mature DC	0	Liver
1019	ST-00017078	Mature DC	0	Liver
1029	ST-00017078	Mature DC	0	Liver
1039	ST-00017078	Mature DC	0	Liver
1049	ST-00017078	Mature DC	0	Liver
1059	ST-00017078	Mature DC	0	Liver
1069	ST-00017078	Mature DC	0.370899	Liver
1079	ST-00017078	Mature DC	0.65797	Liver
1089	ST-00017078	Mature DC	0	Liver
1099	ST-00017078	Mature DC	0.533462	Liver
1109	ST-00017078	Mature DC	0	Liver
1119	ST-00017078	Mature DC	0.293129	Liver
1129	ST-00017078	Mature DC	0	Liver
1139	ST-00017078	Mature DC	0	Liver
1149	ST-00017078	Mature DC	0	Liver
1159	ST-00017310	Mature DC	0	Liver
1169	ST-00017310	Mature DC	1.04605	Liver
1179	ST-00017310	Mature DC	1.01465	Liver
1189	ST-00017310	Mature DC	0.513176	Liver
1199	ST-00017310	Mature DC	0	Liver
1209	ST-00017310	Mature DC	0.575199	Liver
1219	ST-00017310	Mature DC	2.07243	Liver
1229	ST-00017310	Mature DC	0.554171	Liver
1239	ST-00017310	Mature DC	0.532592	Liver
1249	ST-00017310	Mature DC	0	Liver
1259	ST-00017310	Mature DC	0.994332	Liver
1269	ST-00017310	Mature DC	0.376382	Liver
1279	ST-00017381	Mature DC	5.79175	Liver
1289	ST-00017381	Mature DC	2.20171	Liver
1299	ST-00017381	Mature DC	0.294872	Liver
1309	ST-00017381	Mature DC	0.662965	Liver
1319	ST-00017381	Mature DC	1.35516	Liver
1329	ST-00017381	Mature DC	0.726213	Liver
1339	ST-00017381	Mature DC	0.553647	Liver
1349	ST-00017381	Mature DC	0.675173	Liver
1359	ST-00017381	Mature DC	1.54703	Liver
1369	ST-00017381	Mature DC	1.63223	Liver
1379	ST-00017381	Mature DC	0	Liver
1389	ST-00015839	Mature DC	0	Lung
1399	ST-00015839	Mature DC	1.07627	Lung
1409	ST-00015839	Mature DC	0.264507	Lung
1419	ST-00015839	Mature DC	0	Lung
1429	ST-00015839	Mature DC	1.30576	Lung
1439	ST-00015839	Mature DC	0.787856	Lung
1449	ST-00015839	Mature DC	1.45486	Lung
1459	ST-00015839	Mature DC	0.548566	Lung
1469	ST-00015839	Mature DC	4.26831	Lung
1479	ST-00015839	Mature DC	1.61525	Lung
1489	ST-00015839	Mature DC	0.78803	Lung
1499	ST-00015839	Mature DC	0.265108	Lung
1509	ST-00015839	Mature DC	2.23293	Lung
1519	ST-00015839	Mature DC	2.77671	Lung
1529	ST-00015839	Mature DC	2.79655	Lung
1539	ST-00015839	Mature DC	1.1337	Lung
1549	ST-00015839	Mature DC	0.519122	Lung
1559	ST-00015839	Mature DC	0	Lung
1569	ST-00015839	Mature DC	1.89189	Lung
1579	ST-00018269	Mature DC	0	Liver
1589	ST-00018269	Mature DC	0	Liver
1599	ST-00018269	Mature DC	0.570689	Liver
1609	ST-00018269	Mature DC	1.42701	Liver
1619	ST-00017440	Mature DC	0.378729	Lung
1629	ST-00017440	Mature DC	0	Lung
1639	ST-00017440	Mature DC	0.396286	Lung
1649	ST-00017440	Mature DC	3.09549	Lung
1659	ST-00017440	Mature DC	0.541735	Lung
1669	ST-00017440	Mature DC	0	Lung
1679	ST-00017440	Mature DC	0	Lung
1689	ST-00017440	Mature DC	0	Lung
1699	ST-00017440	Mature DC	0	Lung
1709	ST-00017440	Mature DC	0	Lung
1719	ST-00017440	Mature DC	0.562549	Lung
1729	ST-00017440	Mature DC	0	Lung
1739	ST-00017440	Mature DC	0	Lung
6	ST-00018955	Monocyte	11.8825	Liver
16	ST-00018955	Monocyte	5.41001	Liver
26	ST-00018955	Monocyte	20.6035	Liver
36	ST-00018955	Monocyte	19.7998	Liver
46	ST-00018955	Monocyte	22.1023	Liver
56	ST-00018955	Monocyte	22.9407	Liver
66	ST-00018955	Monocyte	27.8996	Liver
76	ST-00018955	Monocyte	4.86087	Liver
86	ST-00018955	Monocyte	23.4012	Liver
96	ST-00018955	Monocyte	5.26431	Liver
106	ST-00018955	Monocyte	28.3852	Liver
116	ST-00018955	Monocyte	28.2403	Liver
126	ST-00018955	Monocyte	16.4763	Liver
136	ST-00018955	Monocyte	27.0001	Liver
146	ST-00018955	Monocyte	15.696	Liver
156	ST-00018955	Monocyte	21.8657	Liver
166	ST-00018955	Monocyte	13.0936	Liver
176	ST-00018955	Monocyte	2.34252	Liver
186	ST-00018955	Monocyte	13.3231	Liver
196	ST-00018955	Monocyte	10.4603	Liver
206	ST-00018955	Monocyte	11.4182	Liver
216	ST-00018955	Monocyte	1.58647	Liver
226	ST-00018955	Monocyte	9.97431	Liver
236	ST-00018955	Monocyte	0.605574	Liver
246	ST-00017804	Monocyte	15.6522	Lung
256	ST-00017804	Monocyte	17.6607	Lung
266	ST-00017804	Monocyte	87.1512	Lung
276	ST-00017804	Monocyte	13.532	Lung
286	ST-00017804	Monocyte	46.8402	Lung
296	ST-00017804	Monocyte	60.2229	Lung
306	ST-00017804	Monocyte	78.2265	Lung
316	ST-00017804	Monocyte	12.599	Lung
326	ST-00017804	Monocyte	39.672	Lung
336	ST-00017804	Monocyte	65.6488	Lung
346	ST-00017804	Monocyte	47.5791	Lung
356	ST-00017804	Monocyte	77.8076	Lung
366	ST-00017804	Monocyte	23.9926	Lung
376	ST-00017804	Monocyte	40.9172	Lung
386	ST-00017804	Monocyte	43.3464	Lung
396	ST-00017804	Monocyte	21.4569	Lung
406	ST-00017804	Monocyte	53.6678	Lung
416	ST-00017804	Monocyte	89.5503	Lung
426	ST-00017804	Monocyte	30.5194	Lung
436	ST-00017804	Monocyte	57.7581	Lung
446	ST-00017804	Monocyte	69.2817	Lung
456	ST-00019367	Monocyte	1.90476	Liver
466	ST-00019367	Monocyte	4.18409	Liver
476	ST-00019367	Monocyte	9.23969	Liver
486	ST-00019367	Monocyte	2.39957	Liver
496	ST-00019367	Monocyte	5.98385	Liver
506	ST-00019367	Monocyte	8.01364	Liver
516	ST-00019367	Monocyte	24.704	Liver
526	ST-00019367	Monocyte	9.7735	Liver
536	ST-00019367	Monocyte	7.64321	Liver
546	ST-00019367	Monocyte	4.16011	Liver
556	ST-00019367	Monocyte	30.2116	Liver
566	ST-00019367	Monocyte	1.65381	Liver
576	ST-00019368	Monocyte	19.081	Liver
586	ST-00019368	Monocyte	2.76081	Liver
596	ST-00019368	Monocyte	0.895446	Liver
606	ST-00019368	Monocyte	12.9051	Liver
616	ST-00019368	Monocyte	5.6188	Liver
626	ST-00019368	Monocyte	0	Liver
636	ST-00019368	Monocyte	0.761442	Liver
646	ST-00016289	Monocyte	85.8717	Liver
656	ST-00016289	Monocyte	39.2963	Liver
666	ST-00016289	Monocyte	20.6646	Liver
676	ST-00016289	Monocyte	38.1415	Liver
686	ST-00016289	Monocyte	30.5352	Liver
696	ST-00016289	Monocyte	49.2234	Liver
706	ST-00016289	Monocyte	29.5799	Liver
716	ST-00016289	Monocyte	45.4509	Liver
726	ST-00016289	Monocyte	35.6845	Liver
736	ST-00016289	Monocyte	49.153	Liver
746	ST-00016289	Monocyte	85.9652	Liver
756	ST-00020181	Monocyte	113.529	Liver
766	ST-00020181	Monocyte	97.9095	Liver
776	ST-00020181	Monocyte	52.5841	Liver
786	ST-00020181	Monocyte	71.1123	Liver
796	ST-00020181	Monocyte	23.2238	Liver
806	ST-00020181	Monocyte	77.7941	Liver
816	ST-00020181	Monocyte	61.427	Liver
826	ST-00020181	Monocyte	87.5358	Liver
836	ST-00020181	Monocyte	61.8997	Liver
846	ST-00020181	Monocyte	34.6476	Liver
856	ST-00020181	Monocyte	78.6883	Liver
866	ST-00020181	Monocyte	84.3615	Liver
876	ST-00020181	Monocyte	16.5144	Liver
886	ST-00020181	Monocyte	30.8318	Liver
896	ST-00020181	Monocyte	28.8268	Liver
906	ST-00017078	Monocyte	108.155	Liver
916	ST-00017078	Monocyte	80.0263	Liver
926	ST-00017078	Monocyte	18.8497	Liver
936	ST-00017078	Monocyte	1.98072	Liver
946	ST-00017078	Monocyte	34.5529	Liver
956	ST-00017078	Monocyte	5.53117	Liver
966	ST-00017078	Monocyte	4.02975	Liver
976	ST-00017078	Monocyte	108.6	Liver
986	ST-00017078	Monocyte	12.6849	Liver
996	ST-00017078	Monocyte	2.78126	Liver
1006	ST-00017078	Monocyte	9.34675	Liver
1016	ST-00017078	Monocyte	3.59262	Liver
1026	ST-00017078	Monocyte	2.63693	Liver
1036	ST-00017078	Monocyte	11.4536	Liver
1046	ST-00017078	Monocyte	0.616117	Liver
1056	ST-00017078	Monocyte	2.72506	Liver
1066	ST-00017078	Monocyte	1.1127	Liver
1076	ST-00017078	Monocyte	1.31594	Liver
1086	ST-00017078	Monocyte	2.65007	Liver
1096	ST-00017078	Monocyte	17.3375	Liver
1106	ST-00017078	Monocyte	9.11848	Liver
1116	ST-00017078	Monocyte	6.74197	Liver
1126	ST-00017078	Monocyte	4.79409	Liver
1136	ST-00017078	Monocyte	8.25985	Liver
1146	ST-00017078	Monocyte	10.1634	Liver
1156	ST-00017310	Monocyte	59.0028	Liver
1166	ST-00017310	Monocyte	31.7301	Liver
1176	ST-00017310	Monocyte	57.5816	Liver
1186	ST-00017310	Monocyte	45.6726	Liver
1196	ST-00017310	Monocyte	19.2271	Liver
1206	ST-00017310	Monocyte	35.0871	Liver
1216	ST-00017310	Monocyte	30.1983	Liver
1226	ST-00017310	Monocyte	532.281	Liver
1236	ST-00017310	Monocyte	20.5048	Liver
1246	ST-00017310	Monocyte	113.632	Liver
1256	ST-00017310	Monocyte	267.807	Liver
1266	ST-00017310	Monocyte	31.2397	Liver
1276	ST-00017381	Monocyte	223.851	Liver
1286	ST-00017381	Monocyte	69.9044	Liver
1296	ST-00017381	Monocyte	65.7565	Liver
1306	ST-00017381	Monocyte	22.8723	Liver
1316	ST-00017381	Monocyte	168.378	Liver
1326	ST-00017381	Monocyte	26.1437	Liver
1336	ST-00017381	Monocyte	95.5041	Liver
1346	ST-00017381	Monocyte	110.053	Liver
1356	ST-00017381	Monocyte	20.627	Liver
1366	ST-00017381	Monocyte	112.216	Liver
1376	ST-00017381	Monocyte	0.697057	Liver
1386	ST-00015839	Monocyte	18.5296	Lung
1396	ST-00015839	Monocyte	52.7371	Lung
1406	ST-00015839	Monocyte	22.7476	Lung
1416	ST-00015839	Monocyte	19.4546	Lung
1426	ST-00015839	Monocyte	94.2756	Lung
1436	ST-00015839	Monocyte	137.35	Lung
1446	ST-00015839	Monocyte	90.7835	Lung
1456	ST-00015839	Monocyte	78.4449	Lung
1466	ST-00015839	Monocyte	72.5612	Lung
1476	ST-00015839	Monocyte	141.873	Lung
1486	ST-00015839	Monocyte	101.13	Lung
1496	ST-00015839	Monocyte	77.1463	Lung
1506	ST-00015839	Monocyte	99.6446	Lung
1516	ST-00015839	Monocyte	67.4345	Lung
1526	ST-00015839	Monocyte	79.5464	Lung
1536	ST-00015839	Monocyte	104.867	Lung
1546	ST-00015839	Monocyte	66.188	Lung
1556	ST-00015839	Monocyte	23.7957	Lung
1566	ST-00015839	Monocyte	65.1352	Lung
1576	ST-00018269	Monocyte	47.8402	Liver
1586	ST-00018269	Monocyte	18.4806	Liver
1596	ST-00018269	Monocyte	59.637	Liver
1606	ST-00018269	Monocyte	85.6204	Liver
1616	ST-00017440	Monocyte	69.6861	Lung
1626	ST-00017440	Monocyte	43.0932	Lung
1636	ST-00017440	Monocyte	139.493	Lung
1646	ST-00017440	Monocyte	55.0998	Lung
1656	ST-00017440	Monocyte	44.964	Lung
1666	ST-00017440	Monocyte	45.7704	Lung
1676	ST-00017440	Monocyte	19.6974	Lung
1686	ST-00017440	Monocyte	94.8478	Lung
1696	ST-00017440	Monocyte	31.8916	Lung
1706	ST-00017440	Monocyte	48.9667	Lung
1716	ST-00017440	Monocyte	48.3792	Lung
1726	ST-00017440	Monocyte	42.7531	Lung
1736	ST-00017440	Monocyte	9.02145	Lung
8	ST-00018955	T-regulatory CD4 cells	4.69773	Liver
18	ST-00018955	T-regulatory CD4 cells	2.36688	Liver
28	ST-00018955	T-regulatory CD4 cells	9.88967	Liver
38	ST-00018955	T-regulatory CD4 cells	5.58457	Liver
48	ST-00018955	T-regulatory CD4 cells	3.09432	Liver
58	ST-00018955	T-regulatory CD4 cells	5.43331	Liver
68	ST-00018955	T-regulatory CD4 cells	9.47052	Liver
78	ST-00018955	T-regulatory CD4 cells	4.86087	Liver
88	ST-00018955	T-regulatory CD4 cells	1.33721	Liver
98	ST-00018955	T-regulatory CD4 cells	1.82226	Liver
108	ST-00018955	T-regulatory CD4 cells	3.96783	Liver
118	ST-00018955	T-regulatory CD4 cells	1.12961	Liver
128	ST-00018955	T-regulatory CD4 cells	1.28721	Liver
138	ST-00018955	T-regulatory CD4 cells	3.19738	Liver
148	ST-00018955	T-regulatory CD4 cells	0.980997	Liver
158	ST-00018955	T-regulatory CD4 cells	10.8072	Liver
168	ST-00018955	T-regulatory CD4 cells	6.29499	Liver
178	ST-00018955	T-regulatory CD4 cells	0.78084	Liver
188	ST-00018955	T-regulatory CD4 cells	7.79277	Liver
198	ST-00018955	T-regulatory CD4 cells	1.19546	Liver
208	ST-00018955	T-regulatory CD4 cells	8.02359	Liver
218	ST-00018955	T-regulatory CD4 cells	0	Liver
228	ST-00018955	T-regulatory CD4 cells	3.32477	Liver
238	ST-00018955	T-regulatory CD4 cells	0.605574	Liver
248	ST-00017804	T-regulatory CD4 cells	39.6301	Lung
258	ST-00017804	T-regulatory CD4 cells	55.7854	Lung
268	ST-00017804	T-regulatory CD4 cells	37.1735	Lung
278	ST-00017804	T-regulatory CD4 cells	22.3799	Lung
288	ST-00017804	T-regulatory CD4 cells	44.0551	Lung
298	ST-00017804	T-regulatory CD4 cells	47.7746	Lung
308	ST-00017804	T-regulatory CD4 cells	51.0531	Lung
318	ST-00017804	T-regulatory CD4 cells	47.2462	Lung
328	ST-00017804	T-regulatory CD4 cells	75.7625	Lung
338	ST-00017804	T-regulatory CD4 cells	24.0989	Lung
348	ST-00017804	T-regulatory CD4 cells	39.4626	Lung
358	ST-00017804	T-regulatory CD4 cells	25.9359	Lung
368	ST-00017804	T-regulatory CD4 cells	27.2758	Lung
378	ST-00017804	T-regulatory CD4 cells	38.8585	Lung
388	ST-00017804	T-regulatory CD4 cells	18.7962	Lung
398	ST-00017804	T-regulatory CD4 cells	27.1606	Lung
408	ST-00017804	T-regulatory CD4 cells	22.2599	Lung
418	ST-00017804	T-regulatory CD4 cells	35.1637	Lung
428	ST-00017804	T-regulatory CD4 cells	2.37044	Lung
438	ST-00017804	T-regulatory CD4 cells	47.4253	Lung
448	ST-00017804	T-regulatory CD4 cells	50.6289	Lung
458	ST-00019367	T-regulatory CD4 cells	5.33332	Liver
468	ST-00019367	T-regulatory CD4 cells	0.929798	Liver
478	ST-00019367	T-regulatory CD4 cells	1.19222	Liver
488	ST-00019367	T-regulatory CD4 cells	1.02839	Liver
498	ST-00019367	T-regulatory CD4 cells	1.13978	Liver
508	ST-00019367	T-regulatory CD4 cells	0.858605	Liver
518	ST-00019367	T-regulatory CD4 cells	0.287256	Liver
528	ST-00019367	T-regulatory CD4 cells	0.375904	Liver
538	ST-00019367	T-regulatory CD4 cells	0.254774	Liver
548	ST-00019367	T-regulatory CD4 cells	0.832023	Liver
558	ST-00019367	T-regulatory CD4 cells	0.93438	Liver
568	ST-00019367	T-regulatory CD4 cells	1.10254	Liver
578	ST-00019368	T-regulatory CD4 cells	1.46777	Liver
588	ST-00019368	T-regulatory CD4 cells	8.55852	Liver
598	ST-00019368	T-regulatory CD4 cells	0.895446	Liver
608	ST-00019368	T-regulatory CD4 cells	11.3868	Liver
618	ST-00019368	T-regulatory CD4 cells	2.8094	Liver
628	ST-00019368	T-regulatory CD4 cells	0	Liver
638	ST-00019368	T-regulatory CD4 cells	0.761442	Liver
648	ST-00016289	T-regulatory CD4 cells	4.50638	Liver
658	ST-00016289	T-regulatory CD4 cells	8.91831	Liver
668	ST-00016289	T-regulatory CD4 cells	5.54416	Liver
678	ST-00016289	T-regulatory CD4 cells	5.08553	Liver
688	ST-00016289	T-regulatory CD4 cells	2.75318	Liver
698	ST-00016289	T-regulatory CD4 cells	1.00456	Liver
708	ST-00016289	T-regulatory CD4 cells	6.5176	Liver
718	ST-00016289	T-regulatory CD4 cells	1.93408	Liver
728	ST-00016289	T-regulatory CD4 cells	2.1627	Liver
738	ST-00016289	T-regulatory CD4 cells	0.801407	Liver
748	ST-00016289	T-regulatory CD4 cells	0.276416	Liver
758	ST-00020181	T-regulatory CD4 cells	6.12289	Liver
768	ST-00020181	T-regulatory CD4 cells	8.37574	Liver
778	ST-00020181	T-regulatory CD4 cells	5.53517	Liver
788	ST-00020181	T-regulatory CD4 cells	3.06759	Liver
798	ST-00020181	T-regulatory CD4 cells	0.849653	Liver
808	ST-00020181	T-regulatory CD4 cells	2.25854	Liver
818	ST-00020181	T-regulatory CD4 cells	2.53831	Liver
828	ST-00020181	T-regulatory CD4 cells	8.34879	Liver
838	ST-00020181	T-regulatory CD4 cells	5.26148	Liver
848	ST-00020181	T-regulatory CD4 cells	0.502139	Liver
858	ST-00020181	T-regulatory CD4 cells	7.3515	Liver
868	ST-00020181	T-regulatory CD4 cells	2.29382	Liver
878	ST-00020181	T-regulatory CD4 cells	0	Liver
888	ST-00020181	T-regulatory CD4 cells	1.62273	Liver
898	ST-00020181	T-regulatory CD4 cells	6.55155	Liver
908	ST-00017078	T-regulatory CD4 cells	5.16784	Liver
918	ST-00017078	T-regulatory CD4 cells	4.53758	Liver
928	ST-00017078	T-regulatory CD4 cells	16.3776	Liver
938	ST-00017078	T-regulatory CD4 cells	20.3732	Liver
948	ST-00017078	T-regulatory CD4 cells	5.38119	Liver
958	ST-00017078	T-regulatory CD4 cells	11.0623	Liver
968	ST-00017078	T-regulatory CD4 cells	8.0595	Liver
978	ST-00017078	T-regulatory CD4 cells	29.5597	Liver
988	ST-00017078	T-regulatory CD4 cells	13.9534	Liver
998	ST-00017078	T-regulatory CD4 cells	11.4727	Liver
1008	ST-00017078	T-regulatory CD4 cells	8.79694	Liver
1018	ST-00017078	T-regulatory CD4 cells	9.87971	Liver
1028	ST-00017078	T-regulatory CD4 cells	2.92992	Liver
1038	ST-00017078	T-regulatory CD4 cells	16.3214	Liver
1048	ST-00017078	T-regulatory CD4 cells	11.0901	Liver
1058	ST-00017078	T-regulatory CD4 cells	4.42823	Liver
1068	ST-00017078	T-regulatory CD4 cells	6.30527	Liver
1078	ST-00017078	T-regulatory CD4 cells	10.1985	Liver
1088	ST-00017078	T-regulatory CD4 cells	12.367	Liver
1098	ST-00017078	T-regulatory CD4 cells	16.2706	Liver
1108	ST-00017078	T-regulatory CD4 cells	12.5379	Liver
1118	ST-00017078	T-regulatory CD4 cells	9.087	Liver
1128	ST-00017078	T-regulatory CD4 cells	5.47896	Liver
1138	ST-00017078	T-regulatory CD4 cells	10.7378	Liver
1148	ST-00017078	T-regulatory CD4 cells	9.09359	Liver
1158	ST-00017310	T-regulatory CD4 cells	21.6629	Liver
1168	ST-00017310	T-regulatory CD4 cells	11.1578	Liver
1178	ST-00017310	T-regulatory CD4 cells	13.4442	Liver
1188	ST-00017310	T-regulatory CD4 cells	14.8821	Liver
1198	ST-00017310	T-regulatory CD4 cells	8.81241	Liver
1208	ST-00017310	T-regulatory CD4 cells	18.694	Liver
1218	ST-00017310	T-regulatory CD4 cells	16.5794	Liver
1228	ST-00017310	T-regulatory CD4 cells	9.42091	Liver
1238	ST-00017310	T-regulatory CD4 cells	4.26074	Liver
1248	ST-00017310	T-regulatory CD4 cells	4.04384	Liver
1258	ST-00017310	T-regulatory CD4 cells	11.932	Liver
1268	ST-00017310	T-regulatory CD4 cells	0.752764	Liver
1278	ST-00017381	T-regulatory CD4 cells	3.18546	Liver
1288	ST-00017381	T-regulatory CD4 cells	22.0171	Liver
1298	ST-00017381	T-regulatory CD4 cells	15.3334	Liver
1308	ST-00017381	T-regulatory CD4 cells	7.95558	Liver
1318	ST-00017381	T-regulatory CD4 cells	7.79214	Liver
1328	ST-00017381	T-regulatory CD4 cells	11.2563	Liver
1338	ST-00017381	T-regulatory CD4 cells	13.5644	Liver
1348	ST-00017381	T-regulatory CD4 cells	7.76449	Liver
1358	ST-00017381	T-regulatory CD4 cells	1.54703	Liver
1368	ST-00017381	T-regulatory CD4 cells	7.34502	Liver
1378	ST-00017381	T-regulatory CD4 cells	0.348528	Liver
1388	ST-00015839	T-regulatory CD4 cells	16.7924	Lung
1398	ST-00015839	T-regulatory CD4 cells	19.6419	Lung
1408	ST-00015839	T-regulatory CD4 cells	14.0189	Lung
1418	ST-00015839	T-regulatory CD4 cells	9.34833	Lung
1428	ST-00015839	T-regulatory CD4 cells	21.6755	Lung
1438	ST-00015839	T-regulatory CD4 cells	12.3431	Lung
1448	ST-00015839	T-regulatory CD4 cells	26.1876	Lung
1458	ST-00015839	T-regulatory CD4 cells	3.01711	Lung
1468	ST-00015839	T-regulatory CD4 cells	15.1032	Lung
1478	ST-00015839	T-regulatory CD4 cells	15.0757	Lung
1488	ST-00015839	T-regulatory CD4 cells	9.98171	Lung
1498	ST-00015839	T-regulatory CD4 cells	14.3158	Lung
1508	ST-00015839	T-regulatory CD4 cells	15.6305	Lung
1518	ST-00015839	T-regulatory CD4 cells	7.53679	Lung
1528	ST-00015839	T-regulatory CD4 cells	20.1973	Lung
1538	ST-00015839	T-regulatory CD4 cells	15.8718	Lung
1548	ST-00015839	T-regulatory CD4 cells	3.37429	Lung
1558	ST-00015839	T-regulatory CD4 cells	9.82043	Lung
1568	ST-00015839	T-regulatory CD4 cells	20	Lung
1578	ST-00018269	T-regulatory CD4 cells	44.9187	Liver
1588	ST-00018269	T-regulatory CD4 cells	18.4806	Liver
1598	ST-00018269	T-regulatory CD4 cells	71.9069	Liver
1608	ST-00018269	T-regulatory CD4 cells	41.8589	Liver
1618	ST-00017440	T-regulatory CD4 cells	22.7237	Lung
1628	ST-00017440	T-regulatory CD4 cells	7.12284	Lung
1638	ST-00017440	T-regulatory CD4 cells	18.6255	Lung
1648	ST-00017440	T-regulatory CD4 cells	17.9539	Lung
1658	ST-00017440	T-regulatory CD4 cells	15.4395	Lung
1668	ST-00017440	T-regulatory CD4 cells	10.5844	Lung
1678	ST-00017440	T-regulatory CD4 cells	8.69003	Lung
1688	ST-00017440	T-regulatory CD4 cells	20.8784	Lung
1698	ST-00017440	T-regulatory CD4 cells	3.70833	Lung
1708	ST-00017440	T-regulatory CD4 cells	20.1628	Lung
1718	ST-00017440	T-regulatory CD4 cells	16.3139	Lung
1728	ST-00017440	T-regulatory CD4 cells	15.411	Lung
1738	ST-00017440	T-regulatory CD4 cells	6.76609	Lung

## Sheet: Fig.4D_mIHC_pORG>0.0249
	Sample ID	cell_type	density	pORG>0.0249
5	ST-00018955	B cells	1.93436	high
15	ST-00018955	B cells	0.676252	high
25	ST-00018955	B cells	5.49426	high
35	ST-00018955	B cells	4.31535	high
45	ST-00018955	B cells	16.3557	high
55	ST-00018955	B cells	11.4703	high
65	ST-00018955	B cells	6.65496	high
75	ST-00018955	B cells	0	high
85	ST-00018955	B cells	321.265	high
95	ST-00018955	B cells	9.65123	high
105	ST-00018955	B cells	45.4774	high
115	ST-00018955	B cells	2.25923	high
125	ST-00018955	B cells	6.1786	high
135	ST-00018955	B cells	66.7898	high
145	ST-00018955	B cells	51.9929	high
155	ST-00018955	B cells	4.52394	high
165	ST-00018955	B cells	1.7626	high
175	ST-00018955	B cells	0.39042	high
185	ST-00018955	B cells	7.79277	high
195	ST-00018955	B cells	19.4262	high
205	ST-00018955	B cells	0.617199	high
215	ST-00018955	B cells	0	high
225	ST-00018955	B cells	7.67255	high
235	ST-00018955	B cells	0	high
245	ST-00017804	B cells	1.33211	low
255	ST-00017804	B cells	1.40164	low
265	ST-00017804	B cells	604.689	low
275	ST-00017804	B cells	2.08185	low
285	ST-00017804	B cells	3.03829	low
295	ST-00017804	B cells	351.244	low
305	ST-00017804	B cells	434.5	low
315	ST-00017804	B cells	0.787436	low
325	ST-00017804	B cells	33.611	low
335	ST-00017804	B cells	7.89447	low
345	ST-00017804	B cells	15.1134	low
355	ST-00017804	B cells	56.7785	low
365	ST-00017804	B cells	1.76788	low
375	ST-00017804	B cells	5.91884	low
385	ST-00017804	B cells	13.0423	low
395	ST-00017804	B cells	1.08642	low
405	ST-00017804	B cells	169.846	low
415	ST-00017804	B cells	28.131	low
425	ST-00017804	B cells	8.88915	low
435	ST-00017804	B cells	14.0421	low
445	ST-00017804	B cells	61.6683	low
455	ST-00019367	B cells	38.0952	low
465	ST-00019367	B cells	14.8768	low
475	ST-00019367	B cells	8.04747	low
485	ST-00019367	B cells	35.308	low
495	ST-00019367	B cells	26.7849	low
505	ST-00019367	B cells	34.6304	low
515	ST-00019367	B cells	3.15982	low
525	ST-00019367	B cells	31.2	low
535	ST-00019367	B cells	5.35025	low
545	ST-00019367	B cells	20.8006	low
555	ST-00019367	B cells	6.85212	low
565	ST-00019367	B cells	1.92945	low
575	ST-00019368	B cells	4.40332	high
585	ST-00019368	B cells	1.93257	high
595	ST-00019368	B cells	1.19393	high
605	ST-00019368	B cells	1.2652	high
615	ST-00019368	B cells	2.0432	high
625	ST-00019368	B cells	2.31975	high
635	ST-00019368	B cells	0.253814	high
645	ST-00016289	B cells	11.266	high
655	ST-00016289	B cells	10.5905	high
665	ST-00016289	B cells	3.78011	high
675	ST-00016289	B cells	5.33981	high
685	ST-00016289	B cells	3.50404	high
695	ST-00016289	B cells	4.52051	high
705	ST-00016289	B cells	8.77369	high
715	ST-00016289	B cells	12.5715	high
725	ST-00016289	B cells	2.1627	high
735	ST-00016289	B cells	9.34975	high
745	ST-00016289	B cells	1.93491	high
755	ST-00020181	B cells	13.2663	high
765	ST-00020181	B cells	6.93165	high
775	ST-00020181	B cells	3.27078	high
785	ST-00020181	B cells	3.06759	high
795	ST-00020181	B cells	24.3567	high
805	ST-00020181	B cells	1.0038	high
815	ST-00020181	B cells	9.89939	high
825	ST-00020181	B cells	3.03592	high
835	ST-00020181	B cells	37.1398	high
845	ST-00020181	B cells	18.3281	high
855	ST-00020181	B cells	2.17822	high
865	ST-00020181	B cells	1.01947	high
875	ST-00020181	B cells	0.524265	high
885	ST-00020181	B cells	1.35227	high
895	ST-00020181	B cells	55.0331	high
905	ST-00017078	B cells	55.7388	low
915	ST-00017078	B cells	80.4388	low
925	ST-00017078	B cells	74.1627	low
935	ST-00017078	B cells	14.7139	low
945	ST-00017078	B cells	387.163	low
955	ST-00017078	B cells	59.7367	low
965	ST-00017078	B cells	9.29943	low
975	ST-00017078	B cells	354.716	low
985	ST-00017078	B cells	155.01	low
995	ST-00017078	B cells	16.3399	low
1005	ST-00017078	B cells	9.07185	low
1015	ST-00017078	B cells	5.9877	low
1025	ST-00017078	B cells	2.92992	low
1035	ST-00017078	B cells	12.599	low
1045	ST-00017078	B cells	6.77729	low
1055	ST-00017078	B cells	4.42823	low
1065	ST-00017078	B cells	1.85449	low
1075	ST-00017078	B cells	3.28985	low
1085	ST-00017078	B cells	11.7781	low
1095	ST-00017078	B cells	115.495	low
1105	ST-00017078	B cells	10.2583	low
1115	ST-00017078	B cells	48.3663	low
1125	ST-00017078	B cells	34.2435	low
1135	ST-00017078	B cells	134.36	low
1145	ST-00017078	B cells	2.67459	low
1155	ST-00017310	B cells	113.16	high
1165	ST-00017310	B cells	3.83551	high
1175	ST-00017310	B cells	12.9368	high
1185	ST-00017310	B cells	65.1733	high
1195	ST-00017310	B cells	8.41184	high
1205	ST-00017310	B cells	33.6491	high
1215	ST-00017310	B cells	17.1716	high
1225	ST-00017310	B cells	247.437	high
1235	ST-00017310	B cells	11.1844	high
1245	ST-00017310	B cells	14.9622	high
1255	ST-00017310	B cells	165.059	high
1265	ST-00017310	B cells	4.89296	high
1275	ST-00017381	B cells	19.4024	high
1285	ST-00017381	B cells	51.465	high
1295	ST-00017381	B cells	9.73079	high
1305	ST-00017381	B cells	5.30372	high
1315	ST-00017381	B cells	131.45	high
1325	ST-00017381	B cells	10.167	high
1335	ST-00017381	B cells	6.92059	high
1345	ST-00017381	B cells	26.3317	high
1355	ST-00017381	B cells	6.1881	high
1365	ST-00017381	B cells	201.58	high
1375	ST-00017381	B cells	4.8794	high
1385	ST-00015839	B cells	103.36	low
1395	ST-00015839	B cells	342.791	low
1405	ST-00015839	B cells	39.9405	low
1415	ST-00015839	B cells	90.9567	low
1425	ST-00015839	B cells	78.0842	low
1435	ST-00015839	B cells	46.2209	low
1445	ST-00015839	B cells	128.028	low
1455	ST-00015839	B cells	22.4912	low
1465	ST-00015839	B cells	231.802	low
1475	ST-00015839	B cells	86.6853	low
1485	ST-00015839	B cells	92.4621	low
1495	ST-00015839	B cells	50.3705	low
1505	ST-00015839	B cells	159.655	low
1515	ST-00015839	B cells	293.935	low
1525	ST-00015839	B cells	433.466	low
1535	ST-00015839	B cells	175.724	low
1545	ST-00015839	B cells	71.3793	low
1555	ST-00015839	B cells	292.347	low
1565	ST-00015839	B cells	306.757	low
1575	ST-00018269	B cells	6.93866	high
1585	ST-00018269	B cells	411.408	high
1595	ST-00018269	B cells	32.5293	high
1605	ST-00018269	B cells	3.80535	high
1615	ST-00017440	B cells	1.13619	low
1625	ST-00017440	B cells	7.12284	low
1635	ST-00017440	B cells	7.52944	low
1645	ST-00017440	B cells	1.8573	low
1655	ST-00017440	B cells	0.812603	low
1665	ST-00017440	B cells	2.28852	low
1675	ST-00017440	B cells	0.289668	low
1685	ST-00017440	B cells	2.08784	low
1695	ST-00017440	B cells	0	low
1705	ST-00017440	B cells	0.640088	low
1715	ST-00017440	B cells	0.281275	low
1725	ST-00017440	B cells	0.497129	low
1735	ST-00017440	B cells	81.9449	low
2	ST-00018955	CD4 T helper cells	134.023	high
12	ST-00018955	CD4 T helper cells	56.8051	high
22	ST-00018955	CD4 T helper cells	212.903	high
32	ST-00018955	CD4 T helper cells	216.275	high
42	ST-00018955	CD4 T helper cells	266.553	high
52	ST-00018955	CD4 T helper cells	283.136	high
62	ST-00018955	CD4 T helper cells	198.113	high
72	ST-00018955	CD4 T helper cells	32.29	high
82	ST-00018955	CD4 T helper cells	480.727	high
92	ST-00018955	CD4 T helper cells	58.8522	high
102	ST-00018955	CD4 T helper cells	291.483	high
112	ST-00018955	CD4 T helper cells	74.5545	high
122	ST-00018955	CD4 T helper cells	263.62	high
132	ST-00018955	CD4 T helper cells	299.488	high
142	ST-00018955	CD4 T helper cells	274.025	high
152	ST-00018955	CD4 T helper cells	293.553	high
162	ST-00018955	CD4 T helper cells	247.519	high
172	ST-00018955	CD4 T helper cells	17.1785	high
182	ST-00018955	CD4 T helper cells	482.146	high
192	ST-00018955	CD4 T helper cells	194.561	high
202	ST-00018955	CD4 T helper cells	172.816	high
212	ST-00018955	CD4 T helper cells	76.4681	high
222	ST-00018955	CD4 T helper cells	105.114	high
232	ST-00018955	CD4 T helper cells	13.3226	high
242	ST-00017804	CD4 T helper cells	150.528	low
252	ST-00017804	CD4 T helper cells	179.13	low
262	ST-00017804	CD4 T helper cells	1471.24	low
272	ST-00017804	CD4 T helper cells	74.9467	low
282	ST-00017804	CD4 T helper cells	205.084	low
292	ST-00017804	CD4 T helper cells	610.304	low
302	ST-00017804	CD4 T helper cells	1373.22	low
312	ST-00017804	CD4 T helper cells	82.9433	low
322	ST-00017804	CD4 T helper cells	248.777	low
332	ST-00017804	CD4 T helper cells	238.912	low
342	ST-00017804	CD4 T helper cells	199.832	low
352	ST-00017804	CD4 T helper cells	424.086	low
362	ST-00017804	CD4 T helper cells	182.091	low
372	ST-00017804	CD4 T helper cells	158.007	low
382	ST-00017804	CD4 T helper cells	95.1319	low
392	ST-00017804	CD4 T helper cells	146.667	low
402	ST-00017804	CD4 T helper cells	428.428	low
412	ST-00017804	CD4 T helper cells	319.287	low
422	ST-00017804	CD4 T helper cells	111.707	low
432	ST-00017804	CD4 T helper cells	365.095	low
442	ST-00017804	CD4 T helper cells	518.47	low
452	ST-00019367	CD4 T helper cells	267.809	low
462	ST-00019367	CD4 T helper cells	175.732	low
472	ST-00019367	CD4 T helper cells	113.857	low
482	ST-00019367	CD4 T helper cells	237.558	low
492	ST-00019367	CD4 T helper cells	199.462	low
502	ST-00019367	CD4 T helper cells	294.215	low
512	ST-00019367	CD4 T helper cells	150.522	low
522	ST-00019367	CD4 T helper cells	347.711	low
532	ST-00019367	CD4 T helper cells	148.788	low
542	ST-00019367	CD4 T helper cells	152.26	low
552	ST-00019367	CD4 T helper cells	303.051	low
562	ST-00019367	CD4 T helper cells	123.76	low
572	ST-00019368	CD4 T helper cells	101.643	high
582	ST-00019368	CD4 T helper cells	62.9465	high
592	ST-00019368	CD4 T helper cells	66.263	high
602	ST-00019368	CD4 T helper cells	112.603	high
612	ST-00019368	CD4 T helper cells	40.0978	high
622	ST-00019368	CD4 T helper cells	13.1453	high
632	ST-00019368	CD4 T helper cells	60.9153	high
642	ST-00016289	CD4 T helper cells	363.765	high
652	ST-00016289	CD4 T helper cells	341.125	high
662	ST-00016289	CD4 T helper cells	276.2	high
672	ST-00016289	CD4 T helper cells	183.842	high
682	ST-00016289	CD4 T helper cells	269.811	high
692	ST-00016289	CD4 T helper cells	374.449	high
702	ST-00016289	CD4 T helper cells	152.662	high
712	ST-00016289	CD4 T helper cells	73.8174	high
722	ST-00016289	CD4 T helper cells	175.449	high
732	ST-00016289	CD4 T helper cells	56.6328	high
742	ST-00016289	CD4 T helper cells	132.403	high
752	ST-00020181	CD4 T helper cells	172.461	high
762	ST-00020181	CD4 T helper cells	268.89	high
772	ST-00020181	CD4 T helper cells	135.863	high
782	ST-00020181	CD4 T helper cells	166.765	high
792	ST-00020181	CD4 T helper cells	66.2729	high
802	ST-00020181	CD4 T helper cells	155.337	high
812	ST-00020181	CD4 T helper cells	233.524	high
822	ST-00020181	CD4 T helper cells	346.348	high
832	ST-00020181	CD4 T helper cells	125.347	high
842	ST-00020181	CD4 T helper cells	39.1668	high
852	ST-00020181	CD4 T helper cells	131.238	high
862	ST-00020181	CD4 T helper cells	149.608	high
872	ST-00020181	CD4 T helper cells	20.7085	high
882	ST-00020181	CD4 T helper cells	109.804	high
892	ST-00020181	CD4 T helper cells	214.891	high
902	ST-00017078	CD4 T helper cells	254.7	low
912	ST-00017078	CD4 T helper cells	325.88	low
922	ST-00017078	CD4 T helper cells	429.526	low
932	ST-00017078	CD4 T helper cells	283.526	low
942	ST-00017078	CD4 T helper cells	351.477	low
952	ST-00017078	CD4 T helper cells	243.095	low
962	ST-00017078	CD4 T helper cells	190.948	low
972	ST-00017078	CD4 T helper cells	572.88	low
982	ST-00017078	CD4 T helper cells	409.216	low
992	ST-00017078	CD4 T helper cells	204.075	low
1002	ST-00017078	CD4 T helper cells	180.062	low
1012	ST-00017078	CD4 T helper cells	118.556	low
1022	ST-00017078	CD4 T helper cells	92.8786	low
1032	ST-00017078	CD4 T helper cells	227.068	low
1042	ST-00017078	CD4 T helper cells	108.745	low
1052	ST-00017078	CD4 T helper cells	74.5986	low
1062	ST-00017078	CD4 T helper cells	86.7903	low
1072	ST-00017078	CD4 T helper cells	105.604	low
1082	ST-00017078	CD4 T helper cells	133.976	low
1092	ST-00017078	CD4 T helper cells	455.043	low
1102	ST-00017078	CD4 T helper cells	124.809	low
1112	ST-00017078	CD4 T helper cells	176.464	low
1122	ST-00017078	CD4 T helper cells	175.327	low
1132	ST-00017078	CD4 T helper cells	410.239	low
1142	ST-00017078	CD4 T helper cells	77.2955	low
1152	ST-00017310	CD4 T helper cells	179.004	high
1162	ST-00017310	CD4 T helper cells	154.815	high
1172	ST-00017310	CD4 T helper cells	285.371	high
1182	ST-00017310	CD4 T helper cells	180.125	high
1192	ST-00017310	CD4 T helper cells	208.694	high
1202	ST-00017310	CD4 T helper cells	296.515	high
1212	ST-00017310	CD4 T helper cells	325.964	high
1222	ST-00017310	CD4 T helper cells	587.421	high
1232	ST-00017310	CD4 T helper cells	216.765	high
1242	ST-00017310	CD4 T helper cells	260.828	high
1252	ST-00017310	CD4 T helper cells	476.948	high
1262	ST-00017310	CD4 T helper cells	179.534	high
1272	ST-00017381	CD4 T helper cells	533.999	high
1282	ST-00017381	CD4 T helper cells	624.186	high
1292	ST-00017381	CD4 T helper cells	458.232	high
1302	ST-00017381	CD4 T helper cells	236.016	high
1312	ST-00017381	CD4 T helper cells	492.26	high
1322	ST-00017381	CD4 T helper cells	329.701	high
1332	ST-00017381	CD4 T helper cells	543.405	high
1342	ST-00017381	CD4 T helper cells	242.387	high
1352	ST-00017381	CD4 T helper cells	239.273	high
1362	ST-00017381	CD4 T helper cells	654.523	high
1372	ST-00017381	CD4 T helper cells	47.0513	high
1382	ST-00015839	CD4 T helper cells	712.52	low
1392	ST-00015839	CD4 T helper cells	928.012	low
1402	ST-00015839	CD4 T helper cells	387.767	low
1412	ST-00015839	CD4 T helper cells	727.148	low
1422	ST-00015839	CD4 T helper cells	767.001	low
1432	ST-00015839	CD4 T helper cells	446.189	low
1442	ST-00015839	CD4 T helper cells	1198.23	low
1452	ST-00015839	CD4 T helper cells	246.58	low
1462	ST-00015839	CD4 T helper cells	1101.55	low
1472	ST-00015839	CD4 T helper cells	657.947	low
1482	ST-00015839	CD4 T helper cells	584.718	low
1492	ST-00015839	CD4 T helper cells	609.218	low
1502	ST-00015839	CD4 T helper cells	1132.38	low
1512	ST-00015839	CD4 T helper cells	824.684	low
1522	ST-00015839	CD4 T helper cells	1621.69	low
1532	ST-00015839	CD4 T helper cells	688.724	low
1542	ST-00015839	CD4 T helper cells	410.625	low
1552	ST-00015839	CD4 T helper cells	681.009	low
1562	ST-00015839	CD4 T helper cells	1429.73	low
1572	ST-00018269	CD4 T helper cells	242.488	high
1582	ST-00018269	CD4 T helper cells	120.266	high
1592	ST-00018269	CD4 T helper cells	457.122	high
1602	ST-00018269	CD4 T helper cells	295.866	high
1612	ST-00017440	CD4 T helper cells	248.446	low
1622	ST-00017440	CD4 T helper cells	166.675	low
1632	ST-00017440	CD4 T helper cells	385.19	low
1642	ST-00017440	CD4 T helper cells	514.471	low
1652	ST-00017440	CD4 T helper cells	166.584	low
1662	ST-00017440	CD4 T helper cells	188.231	low
1672	ST-00017440	CD4 T helper cells	111.812	low
1682	ST-00017440	CD4 T helper cells	309.896	low
1692	ST-00017440	CD4 T helper cells	96.4166	low
1702	ST-00017440	CD4 T helper cells	216.99	low
1712	ST-00017440	CD4 T helper cells	222.488	low
1722	ST-00017440	CD4 T helper cells	232.657	low
1732	ST-00017440	CD4 T helper cells	131.563	low
4	ST-00018955	CD8 T cells	140.656	high
14	ST-00018955	CD8 T cells	71.3446	high
24	ST-00018955	CD8 T cells	288.723	high
34	ST-00018955	CD8 T cells	340.151	high
44	ST-00018955	CD8 T cells	341.259	high
54	ST-00018955	CD8 T cells	461.832	high
64	ST-00018955	CD8 T cells	283.604	high
74	ST-00018955	CD8 T cells	22.2211	high
84	ST-00018955	CD8 T cells	813.024	high
94	ST-00018955	CD8 T cells	74.9826	high
104	ST-00018955	CD8 T cells	446.533	high
114	ST-00018955	CD8 T cells	68.624	high
124	ST-00018955	CD8 T cells	597.522	high
134	ST-00018955	CD8 T cells	466.107	high
144	ST-00018955	CD8 T cells	333.539	high
154	ST-00018955	CD8 T cells	404.641	high
164	ST-00018955	CD8 T cells	532.557	high
174	ST-00018955	CD8 T cells	9.37009	high
184	ST-00018955	CD8 T cells	922.312	high
194	ST-00018955	CD8 T cells	323.372	high
204	ST-00018955	CD8 T cells	224.352	high
214	ST-00018955	CD8 T cells	88.208	high
224	ST-00018955	CD8 T cells	129.666	high
234	ST-00018955	CD8 T cells	10.2948	high
244	ST-00017804	CD8 T cells	57.2805	low
254	ST-00017804	CD8 T cells	82.9773	low
264	ST-00017804	CD8 T cells	900.011	low
274	ST-00017804	CD8 T cells	25.2425	low
284	ST-00017804	CD8 T cells	134.697	low
294	ST-00017804	CD8 T cells	579.351	low
304	ST-00017804	CD8 T cells	1289.78	low
314	ST-00017804	CD8 T cells	14.9613	low
324	ST-00017804	CD8 T cells	105.792	low
334	ST-00017804	CD8 T cells	162.044	low
344	ST-00017804	CD8 T cells	159.25	low
354	ST-00017804	CD8 T cells	164.377	low
364	ST-00017804	CD8 T cells	164.16	low
374	ST-00017804	CD8 T cells	93.9294	low
384	ST-00017804	CD8 T cells	51.4019	low
394	ST-00017804	CD8 T cells	82.025	low
404	ST-00017804	CD8 T cells	497.342	low
414	ST-00017804	CD8 T cells	151.439	low
424	ST-00017804	CD8 T cells	216.599	low
434	ST-00017804	CD8 T cells	179.898	low
444	ST-00017804	CD8 T cells	146.557	low
454	ST-00019367	CD8 T cells	161.143	low
464	ST-00019367	CD8 T cells	115.295	low
474	ST-00019367	CD8 T cells	81.965	low
484	ST-00019367	CD8 T cells	123.407	low
494	ST-00019367	CD8 T cells	121.387	low
504	ST-00019367	CD8 T cells	325.411	low
514	ST-00019367	CD8 T cells	179.248	low
524	ST-00019367	CD8 T cells	713.465	low
534	ST-00019367	CD8 T cells	181.399	low
544	ST-00019367	CD8 T cells	144.772	low
554	ST-00019367	CD8 T cells	355.064	low
564	ST-00019367	CD8 T cells	140.298	low
574	ST-00019368	CD8 T cells	77.792	high
584	ST-00019368	CD8 T cells	43.3448	high
594	ST-00019368	CD8 T cells	17.0135	high
604	ST-00019368	CD8 T cells	64.7784	high
614	ST-00019368	CD8 T cells	41.6302	high
624	ST-00019368	CD8 T cells	3.093	high
634	ST-00019368	CD8 T cells	26.9043	high
644	ST-00016289	CD8 T cells	164.733	high
654	ST-00016289	CD8 T cells	116.495	high
664	ST-00016289	CD8 T cells	186.989	high
674	ST-00016289	CD8 T cells	88.4883	high
684	ST-00016289	CD8 T cells	138.91	high
694	ST-00016289	CD8 T cells	346.573	high
704	ST-00016289	CD8 T cells	43.8685	high
714	ST-00016289	CD8 T cells	223.709	high
724	ST-00016289	CD8 T cells	125.707	high
734	ST-00016289	CD8 T cells	161.083	high
744	ST-00016289	CD8 T cells	220.303	high
754	ST-00020181	CD8 T cells	323.748	high
764	ST-00020181	CD8 T cells	493.88	high
774	ST-00020181	CD8 T cells	188.699	high
784	ST-00020181	CD8 T cells	175.132	high
794	ST-00020181	CD8 T cells	111.871	high
804	ST-00020181	CD8 T cells	270.021	high
814	ST-00020181	CD8 T cells	273.883	high
824	ST-00020181	CD8 T cells	413.645	high
834	ST-00020181	CD8 T cells	109.562	high
844	ST-00020181	CD8 T cells	74.8187	high
854	ST-00020181	CD8 T cells	157.921	high
864	ST-00020181	CD8 T cells	144.765	high
874	ST-00020181	CD8 T cells	46.1353	high
884	ST-00020181	CD8 T cells	111.968	high
894	ST-00020181	CD8 T cells	256.493	high
904	ST-00017078	CD8 T cells	156.142	low
914	ST-00017078	CD8 T cells	115.914	low
924	ST-00017078	CD8 T cells	184.48	low
934	ST-00017078	CD8 T cells	158.741	low
944	ST-00017078	CD8 T cells	244.703	low
954	ST-00017078	CD8 T cells	170.637	low
964	ST-00017078	CD8 T cells	106.943	low
974	ST-00017078	CD8 T cells	576.093	low
984	ST-00017078	CD8 T cells	228.329	low
994	ST-00017078	CD8 T cells	105.688	low
1004	ST-00017078	CD8 T cells	93.1926	low
1014	ST-00017078	CD8 T cells	26.6453	low
1024	ST-00017078	CD8 T cells	24.3184	low
1034	ST-00017078	CD8 T cells	113.963	low
1044	ST-00017078	CD8 T cells	33.2703	low
1054	ST-00017078	CD8 T cells	12.9441	low
1064	ST-00017078	CD8 T cells	19.6576	low
1074	ST-00017078	CD8 T cells	18.7521	low
1084	ST-00017078	CD8 T cells	54.4738	low
1094	ST-00017078	CD8 T cells	262.73	low
1104	ST-00017078	CD8 T cells	63.2594	low
1114	ST-00017078	CD8 T cells	73.5754	low
1124	ST-00017078	CD8 T cells	65.0626	low
1134	ST-00017078	CD8 T cells	284.965	low
1144	ST-00017078	CD8 T cells	32.8974	low
1154	ST-00017310	CD8 T cells	453.21	high
1164	ST-00017310	CD8 T cells	324.624	high
1174	ST-00017310	CD8 T cells	603.972	high
1184	ST-00017310	CD8 T cells	469.812	high
1194	ST-00017310	CD8 T cells	789.912	high
1204	ST-00017310	CD8 T cells	675.571	high
1214	ST-00017310	CD8 T cells	782.49	high
1224	ST-00017310	CD8 T cells	645.609	high
1234	ST-00017310	CD8 T cells	483.86	high
1244	ST-00017310	CD8 T cells	227.264	high
1254	ST-00017310	CD8 T cells	743.429	high
1264	ST-00017310	CD8 T cells	478.758	high
1274	ST-00017381	CD8 T cells	363.143	high
1284	ST-00017381	CD8 T cells	353.925	high
1294	ST-00017381	CD8 T cells	265.385	high
1304	ST-00017381	CD8 T cells	118.671	high
1314	ST-00017381	CD8 T cells	532.576	high
1324	ST-00017381	CD8 T cells	159.041	high
1334	ST-00017381	CD8 T cells	396.135	high
1344	ST-00017381	CD8 T cells	122.544	high
1354	ST-00017381	CD8 T cells	68.5848	high
1364	ST-00017381	CD8 T cells	366.843	high
1374	ST-00017381	CD8 T cells	9.75879	high
1384	ST-00015839	CD8 T cells	377.25	low
1394	ST-00015839	CD8 T cells	583.606	low
1404	ST-00015839	CD8 T cells	164.523	low
1414	ST-00015839	CD8 T cells	385.303	low
1424	ST-00015839	CD8 T cells	311.553	low
1434	ST-00015839	CD8 T cells	184.358	low
1444	ST-00015839	CD8 T cells	462.938	low
1454	ST-00015839	CD8 T cells	121.233	low
1464	ST-00015839	CD8 T cells	628.098	low
1474	ST-00015839	CD8 T cells	306.36	low
1484	ST-00015839	CD8 T cells	299.189	low
1494	ST-00015839	CD8 T cells	283.93	low
1504	ST-00015839	CD8 T cells	613.498	low
1514	ST-00015839	CD8 T cells	512.899	low
1524	ST-00015839	CD8 T cells	831.819	low
1534	ST-00015839	CD8 T cells	326.506	low
1544	ST-00015839	CD8 T cells	226.337	low
1554	ST-00015839	CD8 T cells	452.495	low
1564	ST-00015839	CD8 T cells	717.298	low
1574	ST-00018269	CD8 T cells	85.8202	high
1584	ST-00018269	CD8 T cells	22.4611	high
1594	ST-00018269	CD8 T cells	122.413	high
1604	ST-00018269	CD8 T cells	116.539	high
1614	ST-00017440	CD8 T cells	152.249	low
1624	ST-00017440	CD8 T cells	144.594	low
1634	ST-00017440	CD8 T cells	209.635	low
1644	ST-00017440	CD8 T cells	526.234	low
1654	ST-00017440	CD8 T cells	94.5328	low
1664	ST-00017440	CD8 T cells	119.861	low
1674	ST-00017440	CD8 T cells	56.7749	low
1684	ST-00017440	CD8 T cells	198.047	low
1694	ST-00017440	CD8 T cells	57.85	low
1704	ST-00017440	CD8 T cells	125.777	low
1714	ST-00017440	CD8 T cells	158.076	low
1724	ST-00017440	CD8 T cells	193.88	low
1734	ST-00017440	CD8 T cells	72.1716	low
1	ST-00018955	Granulocytes	562.07	high
11	ST-00018955	Granulocytes	523.757	high
21	ST-00018955	Granulocytes	331.853	high
31	ST-00018955	Granulocytes	324.159	high
41	ST-00018955	Granulocytes	311.2	high
51	ST-00018955	Granulocytes	307.284	high
61	ST-00018955	Granulocytes	264.919	high
71	ST-00018955	Granulocytes	243.738	high
81	ST-00018955	Granulocytes	201.25	high
91	ST-00018955	Granulocytes	177.367	high
101	ST-00018955	Granulocytes	129.717	high
111	ST-00018955	Granulocytes	118.609	high
121	ST-00018955	Granulocytes	94.7385	high
131	ST-00018955	Granulocytes	85.9741	high
141	ST-00018955	Granulocytes	79.1338	high
151	ST-00018955	Granulocytes	73.137	high
161	ST-00018955	Granulocytes	65.2161	high
171	ST-00018955	Granulocytes	64.0289	high
181	ST-00018955	Granulocytes	59.0742	high
191	ST-00018955	Granulocytes	47.5195	high
201	ST-00018955	Granulocytes	33.6374	high
211	ST-00018955	Granulocytes	29.8257	high
221	ST-00018955	Granulocytes	13.8106	high
231	ST-00018955	Granulocytes	5.14738	high
241	ST-00017804	Granulocytes	269.085	low
251	ST-00017804	Granulocytes	162.03	low
261	ST-00017804	Granulocytes	154.063	low
271	ST-00017804	Granulocytes	145.99	low
281	ST-00017804	Granulocytes	97.9847	low
291	ST-00017804	Granulocytes	91.8483	low
301	ST-00017804	Granulocytes	90.3035	low
311	ST-00017804	Granulocytes	84.5181	low
321	ST-00017804	Granulocytes	82.9255	low
331	ST-00017804	Granulocytes	70.6348	low
341	ST-00017804	Granulocytes	66.0509	low
351	ST-00017804	Granulocytes	64.4892	low
361	ST-00017804	Granulocytes	61.3706	low
371	ST-00017804	Granulocytes	60.9898	low
381	ST-00017804	Granulocytes	42.9628	low
391	ST-00017804	Granulocytes	38.568	low
401	ST-00017804	Granulocytes	37.2016	low
411	ST-00017804	Granulocytes	33.7572	low
421	ST-00017804	Granulocytes	26.0748	low
431	ST-00017804	Granulocytes	24.11	low
441	ST-00017804	Granulocytes	7.2327	low
451	ST-00019367	Granulocytes	168.381	low
461	ST-00019367	Granulocytes	110.181	low
471	ST-00019367	Granulocytes	90.0125	low
481	ST-00019367	Granulocytes	85.0135	low
491	ST-00019367	Granulocytes	62.9729	low
501	ST-00019367	Granulocytes	57.2403	low
511	ST-00019367	Granulocytes	43.3757	low
521	ST-00019367	Granulocytes	29.6964	low
531	ST-00019367	Granulocytes	25.9869	low
541	ST-00019367	Granulocytes	20.8006	low
551	ST-00019367	Granulocytes	19.622	low
561	ST-00019367	Granulocytes	4.41016	low
571	ST-00019368	Granulocytes	44.7671	high
581	ST-00019368	Granulocytes	21.5343	high
591	ST-00019368	Granulocytes	17.9089	high
601	ST-00019368	Granulocytes	11.8929	high
611	ST-00019368	Granulocytes	7.1512	high
621	ST-00019368	Granulocytes	2.31975	high
631	ST-00019368	Granulocytes	0.507628	high
641	ST-00016289	Granulocytes	2228.16	high
651	ST-00016289	Granulocytes	1050.97	high
661	ST-00016289	Granulocytes	506.03	high
671	ST-00016289	Granulocytes	471.938	high
681	ST-00016289	Granulocytes	446.515	high
691	ST-00016289	Granulocytes	360.637	high
701	ST-00016289	Granulocytes	338.665	high
711	ST-00016289	Granulocytes	24.176	high
721	ST-00016289	Granulocytes	23.7897	high
731	ST-00016289	Granulocytes	20.3023	high
741	ST-00016289	Granulocytes	17.1378	high
751	ST-00020181	Granulocytes	275.02	high
761	ST-00020181	Granulocytes	254.449	high
771	ST-00020181	Granulocytes	175.867	high
781	ST-00020181	Granulocytes	80.0362	high
791	ST-00020181	Granulocytes	67.9722	high
801	ST-00020181	Granulocytes	51.4445	high
811	ST-00020181	Granulocytes	45.4357	high
821	ST-00020181	Granulocytes	37.696	high
831	ST-00020181	Granulocytes	36.2113	high
841	ST-00020181	Granulocytes	35.4008	high
851	ST-00020181	Granulocytes	34.307	high
861	ST-00020181	Granulocytes	29.3099	high
871	ST-00020181	Granulocytes	28.8346	high
881	ST-00020181	Granulocytes	27.5863	high
891	ST-00020181	Granulocytes	10.8101	high
901	ST-00017078	Granulocytes	332.218	low
911	ST-00017078	Granulocytes	195.941	low
921	ST-00017078	Granulocytes	185.407	low
931	ST-00017078	Granulocytes	37.0678	low
941	ST-00017078	Granulocytes	34.5529	low
951	ST-00017078	Granulocytes	25.4434	low
961	ST-00017078	Granulocytes	24.4885	low
971	ST-00017078	Granulocytes	23.455	low
981	ST-00017078	Granulocytes	21.057	low
991	ST-00017078	Granulocytes	17.7306	low
1001	ST-00017078	Granulocytes	17.319	low
1011	ST-00017078	Granulocytes	15.8674	low
1021	ST-00017078	Granulocytes	14.6496	low
1031	ST-00017078	Granulocytes	14.6034	low
1041	ST-00017078	Granulocytes	14.4787	low
1051	ST-00017078	Granulocytes	14.3066	low
1061	ST-00017078	Granulocytes	10.7561	low
1071	ST-00017078	Granulocytes	9.86955	low
1081	ST-00017078	Granulocytes	7.36132	low
1091	ST-00017078	Granulocytes	6.93501	low
1101	ST-00017078	Granulocytes	5.69905	low
1111	ST-00017078	Granulocytes	4.69006	low
1121	ST-00017078	Granulocytes	4.45165	low
1131	ST-00017078	Granulocytes	3.57927	low
1141	ST-00017078	Granulocytes	3.47696	low
1151	ST-00017310	Granulocytes	708.034	high
1161	ST-00017310	Granulocytes	575.675	high
1171	ST-00017310	Granulocytes	449.745	high
1181	ST-00017310	Granulocytes	209.119	high
1191	ST-00017310	Granulocytes	192.271	high
1201	ST-00017310	Granulocytes	188.953	high
1211	ST-00017310	Granulocytes	178.821	high
1221	ST-00017310	Granulocytes	107.509	high
1231	ST-00017310	Granulocytes	94.8014	high
1241	ST-00017310	Granulocytes	57.4225	high
1251	ST-00017310	Granulocytes	49.7166	high
1261	ST-00017310	Granulocytes	48.5532	high
1271	ST-00017381	Granulocytes	59.655	high
1281	ST-00017381	Granulocytes	30.2736	high
1291	ST-00017381	Granulocytes	18.2821	high
1301	ST-00017381	Granulocytes	14.5852	high
1311	ST-00017381	Granulocytes	13.2128	high
1321	ST-00017381	Granulocytes	12.3456	high
1331	ST-00017381	Granulocytes	9.96565	high
1341	ST-00017381	Granulocytes	9.45242	high
1351	ST-00017381	Granulocytes	7.21945	high
1361	ST-00017381	Granulocytes	4.08057	high
1371	ST-00017381	Granulocytes	0.348528	high
1381	ST-00015839	Granulocytes	548.649	low
1391	ST-00015839	Granulocytes	490.24	low
1401	ST-00015839	Granulocytes	486.164	low
1411	ST-00015839	Granulocytes	387.829	low
1421	ST-00015839	Granulocytes	233.469	low
1431	ST-00015839	Granulocytes	166.5	low
1441	ST-00015839	Granulocytes	132.684	low
1451	ST-00015839	Granulocytes	107.793	low
1461	ST-00015839	Granulocytes	94.8877	low
1471	ST-00015839	Granulocytes	90.4543	low
1481	ST-00015839	Granulocytes	83.5311	low
1491	ST-00015839	Granulocytes	69.4582	low
1501	ST-00015839	Granulocytes	62.243	low
1511	ST-00015839	Granulocytes	61.881	low
1521	ST-00015839	Granulocytes	53.1345	low
1531	ST-00015839	Granulocytes	53.0006	low
1541	ST-00015839	Granulocytes	52.6909	low
1551	ST-00015839	Granulocytes	51.7461	low
1561	ST-00015839	Granulocytes	25.4054	low
1571	ST-00018269	Granulocytes	406.824	high
1581	ST-00018269	Granulocytes	182.816	high
1591	ST-00018269	Granulocytes	102.439	high
1601	ST-00018269	Granulocytes	87.5231	high
1611	ST-00017440	Granulocytes	74.2308	low
1621	ST-00017440	Granulocytes	69.0916	low
1631	ST-00017440	Granulocytes	61.8206	low
1641	ST-00017440	Granulocytes	57.5762	low
1651	ST-00017440	Granulocytes	54.7153	low
1661	ST-00017440	Granulocytes	48.3449	low
1671	ST-00017440	Granulocytes	46.6365	low
1681	ST-00017440	Granulocytes	43.2482	low
1691	ST-00017440	Granulocytes	42.6458	low
1701	ST-00017440	Granulocytes	38.7253	low
1711	ST-00017440	Granulocytes	36.5657	low
1721	ST-00017440	Granulocytes	36.2904	low
1731	ST-00017440	Granulocytes	17.2911	low
7	ST-00018955	Immature DC	72.4003	high
17	ST-00018955	Immature DC	62.5533	high
27	ST-00018955	Immature DC	84.3369	high
37	ST-00018955	Immature DC	71.0763	high
47	ST-00018955	Immature DC	31.8273	high
57	ST-00018955	Immature DC	39.2406	high
67	ST-00018955	Immature DC	97.5208	high
77	ST-00018955	Immature DC	117.355	high
87	ST-00018955	Immature DC	80.9012	high
97	ST-00018955	Immature DC	21.9346	high
107	ST-00018955	Immature DC	62.5696	high
117	ST-00018955	Immature DC	48.0086	high
127	ST-00018955	Immature DC	84.4409	high
137	ST-00018955	Immature DC	34.8159	high
147	ST-00018955	Immature DC	108.891	high
157	ST-00018955	Immature DC	136.472	high
167	ST-00018955	Immature DC	61.6909	high
177	ST-00018955	Immature DC	23.4252	high
187	ST-00018955	Immature DC	209.902	high
197	ST-00018955	Immature DC	66.348	high
207	ST-00018955	Immature DC	80.2359	high
217	ST-00018955	Immature DC	23.1625	high
227	ST-00018955	Immature DC	47.5698	high
237	ST-00018955	Immature DC	0.302787	high
247	ST-00017804	Immature DC	11.6559	low
257	ST-00017804	Immature DC	9.25085	low
267	ST-00017804	Immature DC	19.4128	low
277	ST-00017804	Immature DC	10.149	low
287	ST-00017804	Immature DC	36.4594	low
297	ST-00017804	Immature DC	25.5695	low
307	ST-00017804	Immature DC	131.475	low
317	ST-00017804	Immature DC	11.5491	low
327	ST-00017804	Immature DC	44.631	low
337	ST-00017804	Immature DC	79.3602	low
347	ST-00017804	Immature DC	36.384	low
357	ST-00017804	Immature DC	23.4825	low
367	ST-00017804	Immature DC	25.7605	low
377	ST-00017804	Immature DC	31.1383	low
387	ST-00017804	Immature DC	28.3861	low
397	ST-00017804	Immature DC	35.0372	low
407	ST-00017804	Immature DC	21.6501	low
417	ST-00017804	Immature DC	22.5048	low
427	ST-00017804	Immature DC	18.9635	low
437	ST-00017804	Immature DC	22.5204	low
447	ST-00017804	Immature DC	45.2995	low
457	ST-00019367	Immature DC	94.476	low
467	ST-00019367	Immature DC	36.727	low
477	ST-00019367	Immature DC	46.7946	low
487	ST-00019367	Immature DC	76.7863	low
497	ST-00019367	Immature DC	52.9999	low
507	ST-00019367	Immature DC	96.4499	low
517	ST-00019367	Immature DC	121.509	low
527	ST-00019367	Immature DC	197.725	low
537	ST-00019367	Immature DC	61.6553	low
547	ST-00019367	Immature DC	34.9449	low
557	ST-00019367	Immature DC	104.651	low
567	ST-00019367	Immature DC	46.0311	low
577	ST-00019368	Immature DC	25.3191	high
587	ST-00019368	Immature DC	37.5471	high
597	ST-00019368	Immature DC	33.1315	high
607	ST-00019368	Immature DC	61.4889	high
617	ST-00019368	Immature DC	31.6696	high
627	ST-00019368	Immature DC	6.186	high
637	ST-00019368	Immature DC	42.3869	high
647	ST-00016289	Immature DC	93.132	high
657	ST-00016289	Immature DC	288.173	high
667	ST-00016289	Immature DC	46.3693	high
677	ST-00016289	Immature DC	51.3639	high
687	ST-00016289	Immature DC	62.3219	high
697	ST-00016289	Immature DC	87.3966	high
707	ST-00016289	Immature DC	41.3617	high
717	ST-00016289	Immature DC	13.5386	high
727	ST-00016289	Immature DC	24.871	high
737	ST-00016289	Immature DC	28.0492	high
747	ST-00016289	Immature DC	45.885	high
757	ST-00020181	Immature DC	35.2066	high
767	ST-00020181	Immature DC	82.3133	high
777	ST-00020181	Immature DC	68.1832	high
787	ST-00020181	Immature DC	121.03	high
797	ST-00020181	Immature DC	22.6574	high
807	ST-00020181	Immature DC	122.212	high
817	ST-00020181	Immature DC	61.427	high
827	ST-00020181	Immature DC	221.875	high
837	ST-00020181	Immature DC	78.9221	high
847	ST-00020181	Immature DC	52.2224	high
857	ST-00020181	Immature DC	85.7675	high
867	ST-00020181	Immature DC	65.7561	high
877	ST-00020181	Immature DC	6.81545	high
887	ST-00020181	Immature DC	61.934	high
897	ST-00020181	Immature DC	60.2743	high
907	ST-00017078	Immature DC	39.1279	low
917	ST-00017078	Immature DC	39.1882	low
927	ST-00017078	Immature DC	28.4291	low
937	ST-00017078	Immature DC	22.6368	low
947	ST-00017078	Immature DC	33.1368	low
957	ST-00017078	Immature DC	10.2327	low
967	ST-00017078	Immature DC	8.98945	low
977	ST-00017078	Immature DC	70.3649	low
987	ST-00017078	Immature DC	14.9682	low
997	ST-00017078	Immature DC	15.9923	low
1007	ST-00017078	Immature DC	17.0441	low
1017	ST-00017078	Immature DC	9.28094	low
1027	ST-00017078	Immature DC	14.6496	low
1037	ST-00017078	Immature DC	8.01753	low
1047	ST-00017078	Immature DC	18.4835	low
1057	ST-00017078	Immature DC	5.79076	low
1067	ST-00017078	Immature DC	11.127	low
1077	ST-00017078	Immature DC	26.3188	low
1087	ST-00017078	Immature DC	5.30015	low
1097	ST-00017078	Immature DC	39.4762	low
1107	ST-00017078	Immature DC	12.5379	low
1117	ST-00017078	Immature DC	28.7266	low
1127	ST-00017078	Immature DC	13.355	low
1137	ST-00017078	Immature DC	10.1872	low
1147	ST-00017078	Immature DC	15.2451	low
1157	ST-00017310	Immature DC	36.4848	high
1167	ST-00017310	Immature DC	32.0788	high
1177	ST-00017310	Immature DC	115.163	high
1187	ST-00017310	Immature DC	42.0804	high
1197	ST-00017310	Immature DC	32.0451	high
1207	ST-00017310	Immature DC	38.8259	high
1217	ST-00017310	Immature DC	95.0357	high
1227	ST-00017310	Immature DC	48.2129	high
1237	ST-00017310	Immature DC	33.5533	high
1247	ST-00017310	Immature DC	23.8586	high
1257	ST-00017310	Immature DC	38.4475	high
1267	ST-00017310	Immature DC	28.2286	high
1277	ST-00017381	Immature DC	170.857	high
1287	ST-00017381	Immature DC	142.561	high
1297	ST-00017381	Immature DC	68.7053	high
1307	ST-00017381	Immature DC	40.4409	high
1317	ST-00017381	Immature DC	53.1899	high
1327	ST-00017381	Immature DC	83.5144	high
1337	ST-00017381	Immature DC	91.3518	high
1347	ST-00017381	Immature DC	84.059	high
1357	ST-00017381	Immature DC	39.707	high
1367	ST-00017381	Immature DC	63.2488	high
1377	ST-00017381	Immature DC	1.04559	high
1387	ST-00015839	Immature DC	15.0553	low
1397	ST-00015839	Immature DC	26.9067	low
1407	ST-00015839	Immature DC	28.5667	low
1417	ST-00015839	Immature DC	12.3802	low
1427	ST-00015839	Immature DC	40.7396	low
1437	ST-00015839	Immature DC	51.2106	low
1447	ST-00015839	Immature DC	53.83	low
1457	ST-00015839	Immature DC	17.0055	low
1467	ST-00015839	Immature DC	60.0846	low
1477	ST-00015839	Immature DC	55.9955	low
1487	ST-00015839	Immature DC	41.5029	low
1497	ST-00015839	Immature DC	32.078	low
1507	ST-00015839	Immature DC	33.2149	low
1517	ST-00015839	Immature DC	55.9309	low
1527	ST-00015839	Immature DC	42.5698	low
1537	ST-00015839	Immature DC	48.7492	low
1547	ST-00015839	Immature DC	34.262	low
1557	ST-00015839	Immature DC	18.13	low
1567	ST-00015839	Immature DC	48.3784	low
1577	ST-00018269	Immature DC	381.261	high
1587	ST-00018269	Immature DC	110.884	high
1597	ST-00018269	Immature DC	120.13	high
1607	ST-00018269	Immature DC	157.446	high
1617	ST-00017440	Immature DC	21.2088	low
1627	ST-00017440	Immature DC	8.90355	low
1637	ST-00017440	Immature DC	21.0032	low
1647	ST-00017440	Immature DC	23.5257	low
1657	ST-00017440	Immature DC	8.12603	low
1667	ST-00017440	Immature DC	9.15407	low
1677	ST-00017440	Immature DC	9.55904	low
1687	ST-00017440	Immature DC	25.6507	low
1697	ST-00017440	Immature DC	7.41666	low
1707	ST-00017440	Immature DC	23.6833	low
1717	ST-00017440	Immature DC	15.7514	low
1727	ST-00017440	Immature DC	20.3823	low
1737	ST-00017440	Immature DC	7.51788	low
3	ST-00018955	Macrophage	75.1637	high
13	ST-00018955	Macrophage	36.5176	high
23	ST-00018955	Macrophage	81.5898	high
33	ST-00018955	Macrophage	76.1532	high
43	ST-00018955	Macrophage	109.627	high
53	ST-00018955	Macrophage	92.3663	high
63	ST-00018955	Macrophage	89.33	high
73	ST-00018955	Macrophage	62.1496	high
83	ST-00018955	Macrophage	74.8837	high
93	ST-00018955	Macrophage	21.2597	high
103	ST-00018955	Macrophage	106.521	high
113	ST-00018955	Macrophage	41.2309	high
123	ST-00018955	Macrophage	160.901	high
133	ST-00018955	Macrophage	54.3555	high
143	ST-00018955	Macrophage	68.0158	high
153	ST-00018955	Macrophage	115.109	high
163	ST-00018955	Macrophage	111.547	high
173	ST-00018955	Macrophage	8.19882	high
183	ST-00018955	Macrophage	54.5494	high
193	ST-00018955	Macrophage	53.4968	high
203	ST-00018955	Macrophage	60.7941	high
213	ST-00018955	Macrophage	11.4226	high
223	ST-00018955	Macrophage	40.6645	high
233	ST-00018955	Macrophage	0.605574	high
243	ST-00017804	Macrophage	83.9226	low
253	ST-00017804	Macrophage	160.909	low
263	ST-00017804	Macrophage	24.3693	low
273	ST-00017804	Macrophage	116.063	low
283	ST-00017804	Macrophage	124.316	low
293	ST-00017804	Macrophage	87.1382	low
303	ST-00017804	Macrophage	37.3291	low
313	ST-00017804	Macrophage	119.953	low
323	ST-00017804	Macrophage	89.5375	low
333	ST-00017804	Macrophage	92.2407	low
343	ST-00017804	Macrophage	122.306	low
353	ST-00017804	Macrophage	72.9008	low
363	ST-00017804	Macrophage	120.216	low
373	ST-00017804	Macrophage	144.626	low
383	ST-00017804	Macrophage	74.8013	low
393	ST-00017804	Macrophage	61.383	low
403	ST-00017804	Macrophage	48.1791	low
413	ST-00017804	Macrophage	67.0455	low
423	ST-00017804	Macrophage	47.1125	low
433	ST-00017804	Macrophage	77.0992	low
443	ST-00017804	Macrophage	97.4511	low
453	ST-00019367	Macrophage	43.0475	low
463	ST-00019367	Macrophage	56.2528	low
473	ST-00019367	Macrophage	44.4101	low
483	ST-00019367	Macrophage	68.902	low
493	ST-00019367	Macrophage	62.1181	low
503	ST-00019367	Macrophage	31.4822	low
513	ST-00019367	Macrophage	22.406	low
523	ST-00019367	Macrophage	81.947	low
533	ST-00019367	Macrophage	25.9869	low
543	ST-00019367	Macrophage	63.2337	low
553	ST-00019367	Macrophage	29.2772	low
563	ST-00019367	Macrophage	34.1788	low
573	ST-00019368	Macrophage	52.8398	high
583	ST-00019368	Macrophage	64.8791	high
593	ST-00019368	Macrophage	36.7133	high
603	ST-00019368	Macrophage	78.1896	high
613	ST-00019368	Macrophage	41.3748	high
623	ST-00019368	Macrophage	3.093	high
633	ST-00019368	Macrophage	25.6352	high
643	ST-00016289	Macrophage	289.16	high
653	ST-00016289	Macrophage	322.174	high
663	ST-00016289	Macrophage	137.848	high
673	ST-00016289	Macrophage	173.925	high
683	ST-00016289	Macrophage	234.27	high
693	ST-00016289	Macrophage	220.501	high
703	ST-00016289	Macrophage	120.325	high
713	ST-00016289	Macrophage	74.7844	high
723	ST-00016289	Macrophage	77.3164	high
733	ST-00016289	Macrophage	138.911	high
743	ST-00016289	Macrophage	88.453	high
753	ST-00020181	Macrophage	144.908	high
763	ST-00020181	Macrophage	36.9688	high
773	ST-00020181	Macrophage	14.8443	high
783	ST-00020181	Macrophage	46.2927	high
793	ST-00020181	Macrophage	11.3287	high
803	ST-00020181	Macrophage	45.4217	high
813	ST-00020181	Macrophage	31.9827	high
823	ST-00020181	Macrophage	24.0344	high
833	ST-00020181	Macrophage	69.6372	high
843	ST-00020181	Macrophage	14.562	high
853	ST-00020181	Macrophage	22.8713	high
863	ST-00020181	Macrophage	51.7383	high
873	ST-00020181	Macrophage	33.553	high
883	ST-00020181	Macrophage	22.4477	high
893	ST-00020181	Macrophage	70.1016	high
903	ST-00017078	Macrophage	162.787	low
913	ST-00017078	Macrophage	109.727	low
923	ST-00017078	Macrophage	96.1026	low
933	ST-00017078	Macrophage	148.554	low
943	ST-00017078	Macrophage	122.918	low
953	ST-00017078	Macrophage	91.5409	low
963	ST-00017078	Macrophage	84.0048	low
973	ST-00017078	Macrophage	133.661	low
983	ST-00017078	Macrophage	91.0778	low
993	ST-00017078	Macrophage	71.6176	low
1003	ST-00017078	Macrophage	44.8094	low
1013	ST-00017078	Macrophage	59.877	low
1023	ST-00017078	Macrophage	88.1907	low
1033	ST-00017078	Macrophage	31.2111	low
1043	ST-00017078	Macrophage	64.3842	low
1053	ST-00017078	Macrophage	58.2482	low
1063	ST-00017078	Macrophage	71.9543	low
1073	ST-00017078	Macrophage	69.0869	low
1083	ST-00017078	Macrophage	55.3571	low
1093	ST-00017078	Macrophage	92.289	low
1103	ST-00017078	Macrophage	26.2156	low
1113	ST-00017078	Macrophage	58.3327	low
1123	ST-00017078	Macrophage	30.8191	low
1133	ST-00017078	Macrophage	81.7725	low
1143	ST-00017078	Macrophage	41.7235	low
1153	ST-00017310	Macrophage	159.336	high
1163	ST-00017310	Macrophage	169.46	high
1173	ST-00017310	Macrophage	589.006	high
1183	ST-00017310	Macrophage	241.962	high
1193	ST-00017310	Macrophage	242.341	high
1203	ST-00017310	Macrophage	253.95	high
1213	ST-00017310	Macrophage	1501.03	high
1223	ST-00017310	Macrophage	252.979	high
1233	ST-00017310	Macrophage	196.527	high
1243	ST-00017310	Macrophage	139.512	high
1253	ST-00017310	Macrophage	124.954	high
1263	ST-00017310	Macrophage	157.704	high
1273	ST-00017381	Macrophage	226.747	high
1283	ST-00017381	Macrophage	139.809	high
1293	ST-00017381	Macrophage	97.6028	high
1303	ST-00017381	Macrophage	34.8057	high
1313	ST-00017381	Macrophage	157.876	high
1323	ST-00017381	Macrophage	104.212	high
1333	ST-00017381	Macrophage	89.9677	high
1343	ST-00017381	Macrophage	71.9059	high
1353	ST-00017381	Macrophage	48.9891	high
1363	ST-00017381	Macrophage	114.256	high
1373	ST-00017381	Macrophage	7.66762	high
1383	ST-00015839	Macrophage	15.3448	low
1393	ST-00015839	Macrophage	72.9171	low
1403	ST-00015839	Macrophage	55.811	low
1413	ST-00015839	Macrophage	56.3426	low
1423	ST-00015839	Macrophage	117.257	low
1433	ST-00015839	Macrophage	136.299	low
1443	ST-00015839	Macrophage	91.0745	low
1453	ST-00015839	Macrophage	69.1193	low
1463	ST-00015839	Macrophage	122.796	low
1473	ST-00015839	Macrophage	105.799	low
1483	ST-00015839	Macrophage	105.596	low
1493	ST-00015839	Macrophage	118.238	low
1503	ST-00015839	Macrophage	73.9659	low
1513	ST-00015839	Macrophage	64.6578	low
1523	ST-00015839	Macrophage	40.7054	low
1533	ST-00015839	Macrophage	98.3487	low
1543	ST-00015839	Macrophage	102.527	low
1553	ST-00015839	Macrophage	64.9659	low
1563	ST-00015839	Macrophage	86.4866	low
1573	ST-00018269	Macrophage	143.521	high
1583	ST-00018269	Macrophage	43.5006	high
1593	ST-00018269	Macrophage	53.6448	high
1603	ST-00018269	Macrophage	92.7554	high
1613	ST-00017440	Macrophage	108.695	low
1623	ST-00017440	Macrophage	43.8055	low
1633	ST-00017440	Macrophage	133.945	low
1643	ST-00017440	Macrophage	149.822	low
1653	ST-00017440	Macrophage	45.5058	low
1663	ST-00017440	Macrophage	48.0589	low
1673	ST-00017440	Macrophage	60.5406	low
1683	ST-00017440	Macrophage	73.0745	low
1693	ST-00017440	Macrophage	50.4333	low
1703	ST-00017440	Macrophage	46.0863	low
1713	ST-00017440	Macrophage	111.104	low
1723	ST-00017440	Macrophage	67.6096	low
1733	ST-00017440	Macrophage	53.3769	low
9	ST-00018955	Mature DC	0.276337	high
19	ST-00018955	Mature DC	0.676252	high
29	ST-00018955	Mature DC	0.549426	high
39	ST-00018955	Mature DC	0.253844	high
49	ST-00018955	Mature DC	0.442046	high
59	ST-00018955	Mature DC	1.2074	high
69	ST-00018955	Mature DC	0.51192	high
79	ST-00018955	Mature DC	1.73602	high
89	ST-00018955	Mature DC	1.33721	high
99	ST-00018955	Mature DC	0.60742	high
109	ST-00018955	Mature DC	1.22087	high
119	ST-00018955	Mature DC	0.282403	high
129	ST-00018955	Mature DC	0	high
139	ST-00018955	Mature DC	1.42106	high
149	ST-00018955	Mature DC	1.635	high
159	ST-00018955	Mature DC	0.50266	high
169	ST-00018955	Mature DC	0	high
179	ST-00018955	Mature DC	0	high
189	ST-00018955	Mature DC	1.2569	high
199	ST-00018955	Mature DC	0	high
209	ST-00018955	Mature DC	0	high
219	ST-00018955	Mature DC	0	high
229	ST-00018955	Mature DC	0	high
239	ST-00018955	Mature DC	0	high
249	ST-00017804	Mature DC	0	low
259	ST-00017804	Mature DC	0	low
269	ST-00017804	Mature DC	0	low
279	ST-00017804	Mature DC	0.260232	low
289	ST-00017804	Mature DC	0	low
299	ST-00017804	Mature DC	0.336441	low
309	ST-00017804	Mature DC	0.274479	low
319	ST-00017804	Mature DC	0	low
329	ST-00017804	Mature DC	0.2755	low
339	ST-00017804	Mature DC	0	low
349	ST-00017804	Mature DC	0	low
359	ST-00017804	Mature DC	0	low
369	ST-00017804	Mature DC	0	low
379	ST-00017804	Mature DC	0	low
389	ST-00017804	Mature DC	0	low
399	ST-00017804	Mature DC	0.271606	low
409	ST-00017804	Mature DC	0.304931	low
419	ST-00017804	Mature DC	0	low
429	ST-00017804	Mature DC	0	low
439	ST-00017804	Mature DC	0.264946	low
449	ST-00017804	Mature DC	0	low
459	ST-00019367	Mature DC	0	low
469	ST-00019367	Mature DC	0	low
479	ST-00019367	Mature DC	0	low
489	ST-00019367	Mature DC	0.342796	low
499	ST-00019367	Mature DC	0	low
509	ST-00019367	Mature DC	0.858605	low
519	ST-00019367	Mature DC	0.287256	low
529	ST-00019367	Mature DC	0.375904	low
539	ST-00019367	Mature DC	0	low
549	ST-00019367	Mature DC	0.832023	low
559	ST-00019367	Mature DC	0	low
569	ST-00019367	Mature DC	0	low
579	ST-00019368	Mature DC	0	high
589	ST-00019368	Mature DC	0	high
599	ST-00019368	Mature DC	0	high
609	ST-00019368	Mature DC	0	high
619	ST-00019368	Mature DC	0	high
629	ST-00019368	Mature DC	0	high
639	ST-00019368	Mature DC	0.253814	high
649	ST-00016289	Mature DC	0.250355	high
659	ST-00016289	Mature DC	1.11479	high
669	ST-00016289	Mature DC	1.51204	high
679	ST-00016289	Mature DC	0.508553	high
689	ST-00016289	Mature DC	0.500578	high
699	ST-00016289	Mature DC	3.01368	high
709	ST-00016289	Mature DC	0.752031	high
719	ST-00016289	Mature DC	0.322347	high
729	ST-00016289	Mature DC	0.270337	high
739	ST-00016289	Mature DC	0.267136	high
749	ST-00016289	Mature DC	0	high
759	ST-00020181	Mature DC	1.02048	high
769	ST-00020181	Mature DC	2.02173	high
779	ST-00020181	Mature DC	0.251599	high
789	ST-00020181	Mature DC	0.557744	high
799	ST-00020181	Mature DC	0	high
809	ST-00020181	Mature DC	1.50569	high
819	ST-00020181	Mature DC	2.03064	high
829	ST-00020181	Mature DC	4.0479	high
839	ST-00020181	Mature DC	0.618997	high
849	ST-00020181	Mature DC	0.753208	high
859	ST-00020181	Mature DC	0.272278	high
869	ST-00020181	Mature DC	0.254868	high
879	ST-00020181	Mature DC	0.786398	high
889	ST-00020181	Mature DC	0	high
899	ST-00020181	Mature DC	0	high
909	ST-00017078	Mature DC	0.369131	low
919	ST-00017078	Mature DC	0	low
929	ST-00017078	Mature DC	0	low
939	ST-00017078	Mature DC	0	low
949	ST-00017078	Mature DC	2.26577	low
959	ST-00017078	Mature DC	0	low
969	ST-00017078	Mature DC	0	low
979	ST-00017078	Mature DC	0.963903	low
989	ST-00017078	Mature DC	0	low
999	ST-00017078	Mature DC	0.347658	low
1009	ST-00017078	Mature DC	0	low
1019	ST-00017078	Mature DC	0	low
1029	ST-00017078	Mature DC	0	low
1039	ST-00017078	Mature DC	0	low
1049	ST-00017078	Mature DC	0	low
1059	ST-00017078	Mature DC	0	low
1069	ST-00017078	Mature DC	0.370899	low
1079	ST-00017078	Mature DC	0.65797	low
1089	ST-00017078	Mature DC	0	low
1099	ST-00017078	Mature DC	0.533462	low
1109	ST-00017078	Mature DC	0	low
1119	ST-00017078	Mature DC	0.293129	low
1129	ST-00017078	Mature DC	0	low
1139	ST-00017078	Mature DC	0	low
1149	ST-00017078	Mature DC	0	low
1159	ST-00017310	Mature DC	0	high
1169	ST-00017310	Mature DC	1.04605	high
1179	ST-00017310	Mature DC	1.01465	high
1189	ST-00017310	Mature DC	0.513176	high
1199	ST-00017310	Mature DC	0	high
1209	ST-00017310	Mature DC	0.575199	high
1219	ST-00017310	Mature DC	2.07243	high
1229	ST-00017310	Mature DC	0.554171	high
1239	ST-00017310	Mature DC	0.532592	high
1249	ST-00017310	Mature DC	0	high
1259	ST-00017310	Mature DC	0.994332	high
1269	ST-00017310	Mature DC	0.376382	high
1279	ST-00017381	Mature DC	5.79175	high
1289	ST-00017381	Mature DC	2.20171	high
1299	ST-00017381	Mature DC	0.294872	high
1309	ST-00017381	Mature DC	0.662965	high
1319	ST-00017381	Mature DC	1.35516	high
1329	ST-00017381	Mature DC	0.726213	high
1339	ST-00017381	Mature DC	0.553647	high
1349	ST-00017381	Mature DC	0.675173	high
1359	ST-00017381	Mature DC	1.54703	high
1369	ST-00017381	Mature DC	1.63223	high
1379	ST-00017381	Mature DC	0	high
1389	ST-00015839	Mature DC	0	low
1399	ST-00015839	Mature DC	1.07627	low
1409	ST-00015839	Mature DC	0.264507	low
1419	ST-00015839	Mature DC	0	low
1429	ST-00015839	Mature DC	1.30576	low
1439	ST-00015839	Mature DC	0.787856	low
1449	ST-00015839	Mature DC	1.45486	low
1459	ST-00015839	Mature DC	0.548566	low
1469	ST-00015839	Mature DC	4.26831	low
1479	ST-00015839	Mature DC	1.61525	low
1489	ST-00015839	Mature DC	0.78803	low
1499	ST-00015839	Mature DC	0.265108	low
1509	ST-00015839	Mature DC	2.23293	low
1519	ST-00015839	Mature DC	2.77671	low
1529	ST-00015839	Mature DC	2.79655	low
1539	ST-00015839	Mature DC	1.1337	low
1549	ST-00015839	Mature DC	0.519122	low
1559	ST-00015839	Mature DC	0	low
1569	ST-00015839	Mature DC	1.89189	low
1579	ST-00018269	Mature DC	0	high
1589	ST-00018269	Mature DC	0	high
1599	ST-00018269	Mature DC	0.570689	high
1609	ST-00018269	Mature DC	1.42701	high
1619	ST-00017440	Mature DC	0.378729	low
1629	ST-00017440	Mature DC	0	low
1639	ST-00017440	Mature DC	0.396286	low
1649	ST-00017440	Mature DC	3.09549	low
1659	ST-00017440	Mature DC	0.541735	low
1669	ST-00017440	Mature DC	0	low
1679	ST-00017440	Mature DC	0	low
1689	ST-00017440	Mature DC	0	low
1699	ST-00017440	Mature DC	0	low
1709	ST-00017440	Mature DC	0	low
1719	ST-00017440	Mature DC	0.562549	low
1729	ST-00017440	Mature DC	0	low
1739	ST-00017440	Mature DC	0	low
6	ST-00018955	Monocyte	11.8825	high
16	ST-00018955	Monocyte	5.41001	high
26	ST-00018955	Monocyte	20.6035	high
36	ST-00018955	Monocyte	19.7998	high
46	ST-00018955	Monocyte	22.1023	high
56	ST-00018955	Monocyte	22.9407	high
66	ST-00018955	Monocyte	27.8996	high
76	ST-00018955	Monocyte	4.86087	high
86	ST-00018955	Monocyte	23.4012	high
96	ST-00018955	Monocyte	5.26431	high
106	ST-00018955	Monocyte	28.3852	high
116	ST-00018955	Monocyte	28.2403	high
126	ST-00018955	Monocyte	16.4763	high
136	ST-00018955	Monocyte	27.0001	high
146	ST-00018955	Monocyte	15.696	high
156	ST-00018955	Monocyte	21.8657	high
166	ST-00018955	Monocyte	13.0936	high
176	ST-00018955	Monocyte	2.34252	high
186	ST-00018955	Monocyte	13.3231	high
196	ST-00018955	Monocyte	10.4603	high
206	ST-00018955	Monocyte	11.4182	high
216	ST-00018955	Monocyte	1.58647	high
226	ST-00018955	Monocyte	9.97431	high
236	ST-00018955	Monocyte	0.605574	high
246	ST-00017804	Monocyte	15.6522	low
256	ST-00017804	Monocyte	17.6607	low
266	ST-00017804	Monocyte	87.1512	low
276	ST-00017804	Monocyte	13.532	low
286	ST-00017804	Monocyte	46.8402	low
296	ST-00017804	Monocyte	60.2229	low
306	ST-00017804	Monocyte	78.2265	low
316	ST-00017804	Monocyte	12.599	low
326	ST-00017804	Monocyte	39.672	low
336	ST-00017804	Monocyte	65.6488	low
346	ST-00017804	Monocyte	47.5791	low
356	ST-00017804	Monocyte	77.8076	low
366	ST-00017804	Monocyte	23.9926	low
376	ST-00017804	Monocyte	40.9172	low
386	ST-00017804	Monocyte	43.3464	low
396	ST-00017804	Monocyte	21.4569	low
406	ST-00017804	Monocyte	53.6678	low
416	ST-00017804	Monocyte	89.5503	low
426	ST-00017804	Monocyte	30.5194	low
436	ST-00017804	Monocyte	57.7581	low
446	ST-00017804	Monocyte	69.2817	low
456	ST-00019367	Monocyte	1.90476	low
466	ST-00019367	Monocyte	4.18409	low
476	ST-00019367	Monocyte	9.23969	low
486	ST-00019367	Monocyte	2.39957	low
496	ST-00019367	Monocyte	5.98385	low
506	ST-00019367	Monocyte	8.01364	low
516	ST-00019367	Monocyte	24.704	low
526	ST-00019367	Monocyte	9.7735	low
536	ST-00019367	Monocyte	7.64321	low
546	ST-00019367	Monocyte	4.16011	low
556	ST-00019367	Monocyte	30.2116	low
566	ST-00019367	Monocyte	1.65381	low
576	ST-00019368	Monocyte	19.081	high
586	ST-00019368	Monocyte	2.76081	high
596	ST-00019368	Monocyte	0.895446	high
606	ST-00019368	Monocyte	12.9051	high
616	ST-00019368	Monocyte	5.6188	high
626	ST-00019368	Monocyte	0	high
636	ST-00019368	Monocyte	0.761442	high
646	ST-00016289	Monocyte	85.8717	high
656	ST-00016289	Monocyte	39.2963	high
666	ST-00016289	Monocyte	20.6646	high
676	ST-00016289	Monocyte	38.1415	high
686	ST-00016289	Monocyte	30.5352	high
696	ST-00016289	Monocyte	49.2234	high
706	ST-00016289	Monocyte	29.5799	high
716	ST-00016289	Monocyte	45.4509	high
726	ST-00016289	Monocyte	35.6845	high
736	ST-00016289	Monocyte	49.153	high
746	ST-00016289	Monocyte	85.9652	high
756	ST-00020181	Monocyte	113.529	high
766	ST-00020181	Monocyte	97.9095	high
776	ST-00020181	Monocyte	52.5841	high
786	ST-00020181	Monocyte	71.1123	high
796	ST-00020181	Monocyte	23.2238	high
806	ST-00020181	Monocyte	77.7941	high
816	ST-00020181	Monocyte	61.427	high
826	ST-00020181	Monocyte	87.5358	high
836	ST-00020181	Monocyte	61.8997	high
846	ST-00020181	Monocyte	34.6476	high
856	ST-00020181	Monocyte	78.6883	high
866	ST-00020181	Monocyte	84.3615	high
876	ST-00020181	Monocyte	16.5144	high
886	ST-00020181	Monocyte	30.8318	high
896	ST-00020181	Monocyte	28.8268	high
906	ST-00017078	Monocyte	108.155	low
916	ST-00017078	Monocyte	80.0263	low
926	ST-00017078	Monocyte	18.8497	low
936	ST-00017078	Monocyte	1.98072	low
946	ST-00017078	Monocyte	34.5529	low
956	ST-00017078	Monocyte	5.53117	low
966	ST-00017078	Monocyte	4.02975	low
976	ST-00017078	Monocyte	108.6	low
986	ST-00017078	Monocyte	12.6849	low
996	ST-00017078	Monocyte	2.78126	low
1006	ST-00017078	Monocyte	9.34675	low
1016	ST-00017078	Monocyte	3.59262	low
1026	ST-00017078	Monocyte	2.63693	low
1036	ST-00017078	Monocyte	11.4536	low
1046	ST-00017078	Monocyte	0.616117	low
1056	ST-00017078	Monocyte	2.72506	low
1066	ST-00017078	Monocyte	1.1127	low
1076	ST-00017078	Monocyte	1.31594	low
1086	ST-00017078	Monocyte	2.65007	low
1096	ST-00017078	Monocyte	17.3375	low
1106	ST-00017078	Monocyte	9.11848	low
1116	ST-00017078	Monocyte	6.74197	low
1126	ST-00017078	Monocyte	4.79409	low
1136	ST-00017078	Monocyte	8.25985	low
1146	ST-00017078	Monocyte	10.1634	low
1156	ST-00017310	Monocyte	59.0028	high
1166	ST-00017310	Monocyte	31.7301	high
1176	ST-00017310	Monocyte	57.5816	high
1186	ST-00017310	Monocyte	45.6726	high
1196	ST-00017310	Monocyte	19.2271	high
1206	ST-00017310	Monocyte	35.0871	high
1216	ST-00017310	Monocyte	30.1983	high
1226	ST-00017310	Monocyte	532.281	high
1236	ST-00017310	Monocyte	20.5048	high
1246	ST-00017310	Monocyte	113.632	high
1256	ST-00017310	Monocyte	267.807	high
1266	ST-00017310	Monocyte	31.2397	high
1276	ST-00017381	Monocyte	223.851	high
1286	ST-00017381	Monocyte	69.9044	high
1296	ST-00017381	Monocyte	65.7565	high
1306	ST-00017381	Monocyte	22.8723	high
1316	ST-00017381	Monocyte	168.378	high
1326	ST-00017381	Monocyte	26.1437	high
1336	ST-00017381	Monocyte	95.5041	high
1346	ST-00017381	Monocyte	110.053	high
1356	ST-00017381	Monocyte	20.627	high
1366	ST-00017381	Monocyte	112.216	high
1376	ST-00017381	Monocyte	0.697057	high
1386	ST-00015839	Monocyte	18.5296	low
1396	ST-00015839	Monocyte	52.7371	low
1406	ST-00015839	Monocyte	22.7476	low
1416	ST-00015839	Monocyte	19.4546	low
1426	ST-00015839	Monocyte	94.2756	low
1436	ST-00015839	Monocyte	137.35	low
1446	ST-00015839	Monocyte	90.7835	low
1456	ST-00015839	Monocyte	78.4449	low
1466	ST-00015839	Monocyte	72.5612	low
1476	ST-00015839	Monocyte	141.873	low
1486	ST-00015839	Monocyte	101.13	low
1496	ST-00015839	Monocyte	77.1463	low
1506	ST-00015839	Monocyte	99.6446	low
1516	ST-00015839	Monocyte	67.4345	low
1526	ST-00015839	Monocyte	79.5464	low
1536	ST-00015839	Monocyte	104.867	low
1546	ST-00015839	Monocyte	66.188	low
1556	ST-00015839	Monocyte	23.7957	low
1566	ST-00015839	Monocyte	65.1352	low
1576	ST-00018269	Monocyte	47.8402	high
1586	ST-00018269	Monocyte	18.4806	high
1596	ST-00018269	Monocyte	59.637	high
1606	ST-00018269	Monocyte	85.6204	high
1616	ST-00017440	Monocyte	69.6861	low
1626	ST-00017440	Monocyte	43.0932	low
1636	ST-00017440	Monocyte	139.493	low
1646	ST-00017440	Monocyte	55.0998	low
1656	ST-00017440	Monocyte	44.964	low
1666	ST-00017440	Monocyte	45.7704	low
1676	ST-00017440	Monocyte	19.6974	low
1686	ST-00017440	Monocyte	94.8478	low
1696	ST-00017440	Monocyte	31.8916	low
1706	ST-00017440	Monocyte	48.9667	low
1716	ST-00017440	Monocyte	48.3792	low
1726	ST-00017440	Monocyte	42.7531	low
1736	ST-00017440	Monocyte	9.02145	low
8	ST-00018955	T-regulatory CD4 cells	4.69773	high
18	ST-00018955	T-regulatory CD4 cells	2.36688	high
28	ST-00018955	T-regulatory CD4 cells	9.88967	high
38	ST-00018955	T-regulatory CD4 cells	5.58457	high
48	ST-00018955	T-regulatory CD4 cells	3.09432	high
58	ST-00018955	T-regulatory CD4 cells	5.43331	high
68	ST-00018955	T-regulatory CD4 cells	9.47052	high
78	ST-00018955	T-regulatory CD4 cells	4.86087	high
88	ST-00018955	T-regulatory CD4 cells	1.33721	high
98	ST-00018955	T-regulatory CD4 cells	1.82226	high
108	ST-00018955	T-regulatory CD4 cells	3.96783	high
118	ST-00018955	T-regulatory CD4 cells	1.12961	high
128	ST-00018955	T-regulatory CD4 cells	1.28721	high
138	ST-00018955	T-regulatory CD4 cells	3.19738	high
148	ST-00018955	T-regulatory CD4 cells	0.980997	high
158	ST-00018955	T-regulatory CD4 cells	10.8072	high
168	ST-00018955	T-regulatory CD4 cells	6.29499	high
178	ST-00018955	T-regulatory CD4 cells	0.78084	high
188	ST-00018955	T-regulatory CD4 cells	7.79277	high
198	ST-00018955	T-regulatory CD4 cells	1.19546	high
208	ST-00018955	T-regulatory CD4 cells	8.02359	high
218	ST-00018955	T-regulatory CD4 cells	0	high
228	ST-00018955	T-regulatory CD4 cells	3.32477	high
238	ST-00018955	T-regulatory CD4 cells	0.605574	high
248	ST-00017804	T-regulatory CD4 cells	39.6301	low
258	ST-00017804	T-regulatory CD4 cells	55.7854	low
268	ST-00017804	T-regulatory CD4 cells	37.1735	low
278	ST-00017804	T-regulatory CD4 cells	22.3799	low
288	ST-00017804	T-regulatory CD4 cells	44.0551	low
298	ST-00017804	T-regulatory CD4 cells	47.7746	low
308	ST-00017804	T-regulatory CD4 cells	51.0531	low
318	ST-00017804	T-regulatory CD4 cells	47.2462	low
328	ST-00017804	T-regulatory CD4 cells	75.7625	low
338	ST-00017804	T-regulatory CD4 cells	24.0989	low
348	ST-00017804	T-regulatory CD4 cells	39.4626	low
358	ST-00017804	T-regulatory CD4 cells	25.9359	low
368	ST-00017804	T-regulatory CD4 cells	27.2758	low
378	ST-00017804	T-regulatory CD4 cells	38.8585	low
388	ST-00017804	T-regulatory CD4 cells	18.7962	low
398	ST-00017804	T-regulatory CD4 cells	27.1606	low
408	ST-00017804	T-regulatory CD4 cells	22.2599	low
418	ST-00017804	T-regulatory CD4 cells	35.1637	low
428	ST-00017804	T-regulatory CD4 cells	2.37044	low
438	ST-00017804	T-regulatory CD4 cells	47.4253	low
448	ST-00017804	T-regulatory CD4 cells	50.6289	low
458	ST-00019367	T-regulatory CD4 cells	5.33332	low
468	ST-00019367	T-regulatory CD4 cells	0.929798	low
478	ST-00019367	T-regulatory CD4 cells	1.19222	low
488	ST-00019367	T-regulatory CD4 cells	1.02839	low
498	ST-00019367	T-regulatory CD4 cells	1.13978	low
508	ST-00019367	T-regulatory CD4 cells	0.858605	low
518	ST-00019367	T-regulatory CD4 cells	0.287256	low
528	ST-00019367	T-regulatory CD4 cells	0.375904	low
538	ST-00019367	T-regulatory CD4 cells	0.254774	low
548	ST-00019367	T-regulatory CD4 cells	0.832023	low
558	ST-00019367	T-regulatory CD4 cells	0.93438	low
568	ST-00019367	T-regulatory CD4 cells	1.10254	low
578	ST-00019368	T-regulatory CD4 cells	1.46777	high
588	ST-00019368	T-regulatory CD4 cells	8.55852	high
598	ST-00019368	T-regulatory CD4 cells	0.895446	high
608	ST-00019368	T-regulatory CD4 cells	11.3868	high
618	ST-00019368	T-regulatory CD4 cells	2.8094	high
628	ST-00019368	T-regulatory CD4 cells	0	high
638	ST-00019368	T-regulatory CD4 cells	0.761442	high
648	ST-00016289	T-regulatory CD4 cells	4.50638	high
658	ST-00016289	T-regulatory CD4 cells	8.91831	high
668	ST-00016289	T-regulatory CD4 cells	5.54416	high
678	ST-00016289	T-regulatory CD4 cells	5.08553	high
688	ST-00016289	T-regulatory CD4 cells	2.75318	high
698	ST-00016289	T-regulatory CD4 cells	1.00456	high
708	ST-00016289	T-regulatory CD4 cells	6.5176	high
718	ST-00016289	T-regulatory CD4 cells	1.93408	high
728	ST-00016289	T-regulatory CD4 cells	2.1627	high
738	ST-00016289	T-regulatory CD4 cells	0.801407	high
748	ST-00016289	T-regulatory CD4 cells	0.276416	high
758	ST-00020181	T-regulatory CD4 cells	6.12289	high
768	ST-00020181	T-regulatory CD4 cells	8.37574	high
778	ST-00020181	T-regulatory CD4 cells	5.53517	high
788	ST-00020181	T-regulatory CD4 cells	3.06759	high
798	ST-00020181	T-regulatory CD4 cells	0.849653	high
808	ST-00020181	T-regulatory CD4 cells	2.25854	high
818	ST-00020181	T-regulatory CD4 cells	2.53831	high
828	ST-00020181	T-regulatory CD4 cells	8.34879	high
838	ST-00020181	T-regulatory CD4 cells	5.26148	high
848	ST-00020181	T-regulatory CD4 cells	0.502139	high
858	ST-00020181	T-regulatory CD4 cells	7.3515	high
868	ST-00020181	T-regulatory CD4 cells	2.29382	high
878	ST-00020181	T-regulatory CD4 cells	0	high
888	ST-00020181	T-regulatory CD4 cells	1.62273	high
898	ST-00020181	T-regulatory CD4 cells	6.55155	high
908	ST-00017078	T-regulatory CD4 cells	5.16784	low
918	ST-00017078	T-regulatory CD4 cells	4.53758	low
928	ST-00017078	T-regulatory CD4 cells	16.3776	low
938	ST-00017078	T-regulatory CD4 cells	20.3732	low
948	ST-00017078	T-regulatory CD4 cells	5.38119	low
958	ST-00017078	T-regulatory CD4 cells	11.0623	low
968	ST-00017078	T-regulatory CD4 cells	8.0595	low
978	ST-00017078	T-regulatory CD4 cells	29.5597	low
988	ST-00017078	T-regulatory CD4 cells	13.9534	low
998	ST-00017078	T-regulatory CD4 cells	11.4727	low
1008	ST-00017078	T-regulatory CD4 cells	8.79694	low
1018	ST-00017078	T-regulatory CD4 cells	9.87971	low
1028	ST-00017078	T-regulatory CD4 cells	2.92992	low
1038	ST-00017078	T-regulatory CD4 cells	16.3214	low
1048	ST-00017078	T-regulatory CD4 cells	11.0901	low
1058	ST-00017078	T-regulatory CD4 cells	4.42823	low
1068	ST-00017078	T-regulatory CD4 cells	6.30527	low
1078	ST-00017078	T-regulatory CD4 cells	10.1985	low
1088	ST-00017078	T-regulatory CD4 cells	12.367	low
1098	ST-00017078	T-regulatory CD4 cells	16.2706	low
1108	ST-00017078	T-regulatory CD4 cells	12.5379	low
1118	ST-00017078	T-regulatory CD4 cells	9.087	low
1128	ST-00017078	T-regulatory CD4 cells	5.47896	low
1138	ST-00017078	T-regulatory CD4 cells	10.7378	low
1148	ST-00017078	T-regulatory CD4 cells	9.09359	low
1158	ST-00017310	T-regulatory CD4 cells	21.6629	high
1168	ST-00017310	T-regulatory CD4 cells	11.1578	high
1178	ST-00017310	T-regulatory CD4 cells	13.4442	high
1188	ST-00017310	T-regulatory CD4 cells	14.8821	high
1198	ST-00017310	T-regulatory CD4 cells	8.81241	high
1208	ST-00017310	T-regulatory CD4 cells	18.694	high
1218	ST-00017310	T-regulatory CD4 cells	16.5794	high
1228	ST-00017310	T-regulatory CD4 cells	9.42091	high
1238	ST-00017310	T-regulatory CD4 cells	4.26074	high
1248	ST-00017310	T-regulatory CD4 cells	4.04384	high
1258	ST-00017310	T-regulatory CD4 cells	11.932	high
1268	ST-00017310	T-regulatory CD4 cells	0.752764	high
1278	ST-00017381	T-regulatory CD4 cells	3.18546	high
1288	ST-00017381	T-regulatory CD4 cells	22.0171	high
1298	ST-00017381	T-regulatory CD4 cells	15.3334	high
1308	ST-00017381	T-regulatory CD4 cells	7.95558	high
1318	ST-00017381	T-regulatory CD4 cells	7.79214	high
1328	ST-00017381	T-regulatory CD4 cells	11.2563	high
1338	ST-00017381	T-regulatory CD4 cells	13.5644	high
1348	ST-00017381	T-regulatory CD4 cells	7.76449	high
1358	ST-00017381	T-regulatory CD4 cells	1.54703	high
1368	ST-00017381	T-regulatory CD4 cells	7.34502	high
1378	ST-00017381	T-regulatory CD4 cells	0.348528	high
1388	ST-00015839	T-regulatory CD4 cells	16.7924	low
1398	ST-00015839	T-regulatory CD4 cells	19.6419	low
1408	ST-00015839	T-regulatory CD4 cells	14.0189	low
1418	ST-00015839	T-regulatory CD4 cells	9.34833	low
1428	ST-00015839	T-regulatory CD4 cells	21.6755	low
1438	ST-00015839	T-regulatory CD4 cells	12.3431	low
1448	ST-00015839	T-regulatory CD4 cells	26.1876	low
1458	ST-00015839	T-regulatory CD4 cells	3.01711	low
1468	ST-00015839	T-regulatory CD4 cells	15.1032	low
1478	ST-00015839	T-regulatory CD4 cells	15.0757	low
1488	ST-00015839	T-regulatory CD4 cells	9.98171	low
1498	ST-00015839	T-regulatory CD4 cells	14.3158	low
1508	ST-00015839	T-regulatory CD4 cells	15.6305	low
1518	ST-00015839	T-regulatory CD4 cells	7.53679	low
1528	ST-00015839	T-regulatory CD4 cells	20.1973	low
1538	ST-00015839	T-regulatory CD4 cells	15.8718	low
1548	ST-00015839	T-regulatory CD4 cells	3.37429	low
1558	ST-00015839	T-regulatory CD4 cells	9.82043	low
1568	ST-00015839	T-regulatory CD4 cells	20	low
1578	ST-00018269	T-regulatory CD4 cells	44.9187	high
1588	ST-00018269	T-regulatory CD4 cells	18.4806	high
1598	ST-00018269	T-regulatory CD4 cells	71.9069	high
1608	ST-00018269	T-regulatory CD4 cells	41.8589	high
1618	ST-00017440	T-regulatory CD4 cells	22.7237	low
1628	ST-00017440	T-regulatory CD4 cells	7.12284	low
1638	ST-00017440	T-regulatory CD4 cells	18.6255	low
1648	ST-00017440	T-regulatory CD4 cells	17.9539	low
1658	ST-00017440	T-regulatory CD4 cells	15.4395	low
1668	ST-00017440	T-regulatory CD4 cells	10.5844	low
1678	ST-00017440	T-regulatory CD4 cells	8.69003	low
1688	ST-00017440	T-regulatory CD4 cells	20.8784	low
1698	ST-00017440	T-regulatory CD4 cells	3.70833	low
1708	ST-00017440	T-regulatory CD4 cells	20.1628	low
1718	ST-00017440	T-regulatory CD4 cells	16.3139	low
1728	ST-00017440	T-regulatory CD4 cells	15.411	low
1738	ST-00017440	T-regulatory CD4 cells	6.76609	low

## Sheet: Fig.4E_pORG_Primary
	Cohort	pORG_Primary
0	Liver	0.441618
1	Liver	0.146807
2	Liver	0.0648557
4	Liver	0.168114
5	Liver	0.444032
6	Liver	-0.39846
7	Liver	0.507463
8	Liver	0.398778
9	Liver	-0.0113189
10	Liver	-0.329944
11	Liver	-0.37688
12	Liver	0.387572
14	Liver	0.288409
15	Liver	0.248353
20	Liver	0.0295667
22	Liver	-0.588595
24	Liver	0.512026
25	Liver	0.41971
27	Liver	0.430684
28	Liver	0.59516
29	Liver	0.544338
30	Liver	0.43477
31	Liver	-0.4506
33	Liver	0.341185
36	Liver	0.545032
37	Liver	0.331988
38	Liver	0.415811
39	Liver	-0.480713
40	Liver	-0.289884
43	Liver	0.173398
44	Liver	0.463051
46	Liver	0.359114
47	Liver	0.0864833
48	Liver	-0.614996
49	Liver	0.484875
50	Liver	0.0249109
51	Liver	0.485707
53	Liver	0.294011
77	Lung	-0.523683
78	Lung	-0.47624
79	Lung	-0.544381
80	Lung	-0.681537
81	Lung	-0.156015
83	Lung	0.0452239
84	Lung	-0.38186
86	Lung	-0.149844
87	Lung	-0.63932
88	Lung	-0.202442
89	Lung	-0.483948

## Sheet: Fig.4E_pORG_Met
	Cohort	pORG_Met
15	Liver	0.491966
19	Liver	0.0297992
34	Liver	0.475042
37	Liver	0.245894
54	Liver	0.0731469
55	Liver	0.0485751
56	Liver	0.391003
58	Liver	-0.190688
59	Liver	0.141239
60	Liver	0.255936
63	Liver	-0.286423
65	Liver	0.230542
66	Liver	0.441963
67	Liver	0.470663
68	Liver	0.340909
70	Liver	0.0220044
71	Liver	0.30041
73	Liver	0.216991
74	Liver	-0.4231
75	Liver	-0.203709
76	Lung	-0.382622
87	Lung	0.227592
89	Lung	-0.0327009
90	Lung	0.211709
91	Lung	0.252085

## Sheet: Fig.4F_pORG
	TCR_pORG_All	Days from Diagnosis to FU	Survival
0	High	424	1
1	High	537	1
2	High	166	1
3		149	1
4	High	327	1
5	High	251	1
6	Low	1261	0
7	High	216	1
8	High	610	1
9	High	683	1
10	Low	1247	1
11	Low	416	1
12	High	806	1
13		974	1
14	High	1258	1
15	High	190	1
16		244	1
17		512	1
18		660	1
19	High	1052	1
20	High	203	1
21		1842	1
22	Low	428	1
23		1327	0
24	High	372	1
25	High	133	1
26		292	1
27	High	189	1
28	High	638	1
29	High	359	1
30	High	335	1
31	Low	391	1
32		320	0
33	High	499	1
34	High	468	1
35		337	1
36	High	325	1
37	High	1295	0
38	High	283	1
39	Low	1193	1
40	Low	559	1
41		709	1
42		411	1
43	High	855	1
44	High	1016	0
45		672	1
46	High	549	1
47	High	536	1
48	Low	956	1
49	High	883	0
50	Low	817	1
51	High	1547	1
52		1121	1
53	High	1264	1
54	High	202	0
55	High	598	0
56	High	64	1
57		75	1
58	Low	93	1
59	High	120	1
60	High	131	1
61		153	1
62		169	1
63	Low	195	1
64		212	1
65	High	284	1
66	High	316	1
67	High	331	1
68	High	347	1
69		395	1
70	High	409	1
71	High	419	1
72		441	1
73	High	450	1
74	Low	610	1
75	Low	1880	1
76	Low	1483	0
77	Low	735	1
78	Low	169	1
79	Low	192	1
80	Low	1156	0
81	Low	394	1
82		649	1
83	High	327	1
84	Low	323	1
85		573	1
86	Low	984	0
87	Low	1104	1
88	Low	1795	0
89	Low	2322	0
90	High	117	1
91	High	242	1
92	High	139	1
93	High	138	1
94	Low	528	1
95	High	228	1
96		365	1
97	Low	175	1
98	Low	250	1
99		883	1
100	Low	336	1
101		172	1
102	High	129	1
103	High	190	1
104	High	300	1
105	Low	233	1
106	High	318	1
107	Low	488	1
108	High	257	1
109	High	506	1
110	High	331	1
111	High	1786	0
112	High	355	1
113	High	539	1
114		649	1
115		302	1
116		338	1
117	High	763	0
118	Low	359	1
119	High	526	1
120	High	693	1
121	Low	863	1
122		731	1
123		1088	1
124		602	1
125	High	683	1
126		639	1
127	High	600	1
128	Low	1065	0
129	High	462	1
130		1193	1
131	Low	602	1
132	High	1186	1
133	Low	1089	1
134	Low	1498	1
135	High	1140	1
136	High	892	1
137		1183	1
138	High	882	1
139	Low	597	1
140	Low	791	1
141	High	972	1
142	High	896	1
143	High	758	1
144	High	856	1
145		883	1
146	Low	696	1
147		1078	1
148		877	1
149	Low	929	1
150		789	0
151		756	0
152	Low	1722	1
153	Low	1162	0
154	High	1329	1
161	Low	31	1
162	High	50	1
163	High	87	1
164	Low	185	1
165	High	337	0
166	Low	129	1
167	High	133	1
168	High	129	1
169	High	178	1
170		191	1
171		226	1
172		282	1
173	Low	217	1
174		261	0
175	Low	200	1
176	Low	431	1
177		229	0
178	Low	252	1
179	Low	262	1
180	High	353	1
181	Low	331	1
182		530	0
183	High	302	1
184		318	0
185	High	308	1
186	Low	361	1
187		703	1
188		442	1
189	High	413	1
190	Low	436	1
191	High	497	1
192	High	498	1
193	Low	529	1
194		592	1
195	Low	598	1
196	High	617	1
197	High	646	0
198	High	654	0
199	High	680	1
201		953	0
202		717	0
203		1091	0
204		730	0
205	Low	786	0
206	Low	811	0
207	High	949	0
208		841	0
209		907	0
210	Low	1004	1
211		1212	0
212	High	1026	1
213	Low	1079	0
214		1103	0
215	Low	1197	1
216	Low	1172	1
217		1263	0
218	Low	1402	0
219	Low	1418	1
220	Low	1420	0
221	High	1505	1
222	Low	1581	0
223	Low	1685	0
224		2014	0
225	Low	1758	1
226		1902	0
227	High	1923	0
228	Low	1962	0
229	Low	2014	0
230	Low	2193	0
231	High	2279	1
232	Low	2270	0
233	High	2346	0
234	High	2464	0
235	Low	55	0
236	Low	79	0
237		113	0
238		115	0
239	Low	126	0
240		138	0
241		260	0
242		306	0
243		308	0
244		552	0
245		617	0
246		772	0
247		834	0
248		4434	0
249		48	1
250	High	52	1
251		61	1
252	High	69	1
253		70	1
254		88	1
255		108	1
256		113	1
257	Low	120	1
258	High	127	1
259		128	1
260	High	153	1
261		163	1
262	High	165	1
263		166	1
264	Low	167	1
265		172	1
266		189	1
267		199	1
268		219	1
269	High	229	1
270		238	1
271	High	240	1
272		253	1
273		268	1
274	Low	274	1
275		281	1
276	High	283	1
277		285	1
278	Low	325	1
279	Low	350	1
280	Low	436	1
281	Low	446	1
282	Low	460	1
283		521	1
284		634	1
285		638	1
286		665	1
287		723	1
288		1196	1
289	High	1498	1

## Sheet: Fig.4F_Cohort
	Cohort	Days from Diagnosis to FU	Survival
0	Liver	424	1
1	Liver	537	1
2	Liver	166	1
3	Liver	149	1
4	Liver	327	1
5	Liver	251	1
6	Liver	1261	0
7	Liver	216	1
8	Liver	610	1
9	Liver	683	1
10	Liver	1247	1
11	Liver	416	1
12	Liver	806	1
13	Liver	974	1
14	Liver	1258	1
15	Liver	190	1
16	Liver	244	1
17	Liver	512	1
18	Liver	660	1
19	Liver	1052	1
20	Liver	203	1
21	Liver	1842	1
22	Liver	428	1
23	Liver	1327	0
24	Liver	372	1
25	Liver	133	1
26	Liver	292	1
27	Liver	189	1
28	Liver	638	1
29	Liver	359	1
30	Liver	335	1
31	Liver	391	1
32	Liver	320	0
33	Liver	499	1
34	Liver	468	1
35	Liver	337	1
36	Liver	325	1
37	Liver	1295	0
38	Liver	283	1
39	Liver	1193	1
40	Liver	559	1
41	Liver	709	1
42	Liver	411	1
43	Liver	855	1
44	Liver	1016	0
45	Liver	672	1
46	Liver	549	1
47	Liver	536	1
48	Liver	956	1
49	Liver	883	0
50	Liver	817	1
51	Liver	1547	1
52	Liver	1121	1
53	Liver	1264	1
54	Liver	202	0
55	Liver	598	0
56	Liver	64	1
57	Liver	75	1
58	Liver	93	1
59	Liver	120	1
60	Liver	131	1
61	Liver	153	1
62	Liver	169	1
63	Liver	195	1
64	Liver	212	1
65	Liver	284	1
66	Liver	316	1
67	Liver	331	1
68	Liver	347	1
69	Liver	395	1
70	Liver	409	1
71	Liver	419	1
72	Liver	441	1
73	Liver	450	1
74	Liver	610	1
75	Liver	1880	1
76	Lung	1483	0
77	Lung	735	1
78	Lung	169	1
79	Lung	192	1
80	Lung	1156	0
81	Lung	394	1
82	Lung	649	1
83	Lung	327	1
84	Lung	323	1
85	Lung	573	1
86	Lung	984	0
87	Lung	1104	1
88	Lung	1795	0
89	Lung	2322	0
90	Lung	117	1
91	Lung	242	1
92		139	1
93		138	1
94		528	1
95		228	1
96		365	1
97		175	1
98		250	1
99		883	1
100		336	1
101		172	1
102		129	1
103		190	1
104		300	1
105		233	1
106		318	1
107		488	1
108		257	1
109		506	1
110		331	1
111		1786	0
112		355	1
113		539	1
114		649	1
115		302	1
116		338	1
117		763	0
118		359	1
119		526	1
120		693	1
121		863	1
122		731	1
123		1088	1
124		602	1
125		683	1
126		639	1
127		600	1
128		1065	0
129		462	1
130		1193	1
131		602	1
132		1186	1
133		1089	1
134		1498	1
135		1140	1
136		892	1
137		1183	1
138		882	1
139		597	1
140		791	1
141		972	1
142		896	1
143		758	1
144		856	1
145		883	1
146		696	1
147		1078	1
148		877	1
149		929	1
150		789	0
151		756	0
152		1722	1
153		1162	0
154		1329	1
161		31	1
162		50	1
163		87	1
164		185	1
165		337	0
166		129	1
167		133	1
168		129	1
169		178	1
170		191	1
171		226	1
172		282	1
173		217	1
174		261	0
175		200	1
176		431	1
177		229	0
178		252	1
179		262	1
180		353	1
181		331	1
182		530	0
183		302	1
184		318	0
185		308	1
186		361	1
187		703	1
188		442	1
189		413	1
190		436	1
191		497	1
192		498	1
193		529	1
194		592	1
195		598	1
196		617	1
197		646	0
198		654	0
199		680	1
201		953	0
202		717	0
203		1091	0
204		730	0
205		786	0
206		811	0
207		949	0
208		841	0
209		907	0
210		1004	1
211		1212	0
212		1026	1
213		1079	0
214		1103	0
215		1197	1
216		1172	1
217		1263	0
218		1402	0
219		1418	1
220		1420	0
221		1505	1
222		1581	0
223		1685	0
224		2014	0
225		1758	1
226		1902	0
227		1923	0
228		1962	0
229		2014	0
230		2193	0
231		2279	1
232		2270	0
233		2346	0
234		2464	0
235		55	0
236		79	0
237		113	0
238		115	0
239		126	0
240		138	0
241		260	0
242		306	0
243		308	0
244		552	0
245		617	0
246		772	0
247		834	0
248		4434	0
249		48	1
250		52	1
251		61	1
252		69	1
253		70	1
254		88	1
255		108	1
256		113	1
257		120	1
258		127	1
259		128	1
260		153	1
261		163	1
262		165	1
263		166	1
264		167	1
265		172	1
266		189	1
267		199	1
268		219	1
269		229	1
270		238	1
271		240	1
272		253	1
273		268	1
274		274	1
275		281	1
276		283	1
277		285	1
278		325	1
279		350	1
280		436	1
281		446	1
282		460	1
283		521	1
284		634	1
285		638	1
286		665	1
287		723	1
288		1196	1
289		1498	1
