# Supplementary material for: Ongoing replication stress tolerance and clonal T cell responses distinguish liver and lung recurrence and outcomes in pancreatic cancer
Source: Nat Cancer. 2025 Jan 9;6(1):123–44. doi: 10.1038/s43018-024-00881-3 (PMC11779630; doi:10.1038/s43018-024-00881-3)
Supplement: Supplementary file 6 — Statistical source data. [file 43018_2024_881_MOESM6_ESM.xlsx]

## Sheet: Fig.5A-B
	Public_Patient_ID	Tumor_Type	Templates_per_ng	Productive_Rearrangements	Cohort	pORG_Met_quartiles	pORG_Primary_quartiles
0	ST-00016623	Primary	4.70791	7753	Liver		high
1	ST-00016499	Primary	1.86697	16996	Liver
2	ST-00015332	Primary	4.51299	58599	Liver
3	ST-00022177	Primary	5.78222	7337	Liver
4	ST-00007298	Primary	3.88732	34735	Liver
5	ST-00017985	Primary	3.50345	1965	Liver		high
6	ST-00018724	Primary	4.9254	4536	Liver		low
7	ST-00020904	Primary	0.911802	9039	Liver		high
8	ST-00007313	Primary	1.08143	4797	Liver		high
9	ST-00007303	Primary	3.87246	30766	Liver
10	ST-00018236	Primary	6.65818	74420	Liver		low
11	ST-00013971	Primary	2.72829	24519	Liver		low
12	ST-00019682	Primary	4.50801	4164	Liver		high
13	ST-00020258	Primary	3.49334	18267	Liver
14	ST-00017381	Primary	4.07129	35866	Liver
15	ST-00014524	Met	1.01353	2285	Liver	high
19	ST-00020064	Met	2.25056	5039	Liver
22	ST-00013158	Primary	17.3252	15217	Liver		low
23	ST-00016998	Primary	4.4856	56327	Liver
24	ST-00012327	Primary	1.95313	3699	Liver		high
26	ST-00021190	Primary	4.58454	19885	Liver
27	ST-00014391	Primary	3.5627	16001	Liver		high
28	ST-00007071	Primary	0.586975	469	Liver		high
29	ST-00016806	Primary	5.97504	28528	Liver		high
30	ST-00007085	Primary	1.66575	872	Liver		high
31	ST-00019367	Primary	20.746	45980	Liver		low
32	ST-00022484	Primary	8.71764	54720	Liver
33	ST-00019368	Primary	2.15426	8118	Liver
34	ST-00007223	Primary	1.35725	25601	Liver
36	ST-00005813	Primary	2.66236	25721	Liver		high
37	ST-00017838	Primary	4.63504	8451	Liver
38	ST-00007613	Primary	0.930387	13488	Liver		high
39	ST-00007195	Primary	5.54289	2474	Liver		low
40	ST-00013160	Primary	4.7559	15520	Liver
42	ST-00020936	Primary	2.22662	15662	Liver
43	ST-00013291	Primary	3.67278	14517	Liver
44	ST-00019056	Primary	4.24249	6229	Liver		high
45	ST-00019040	Primary	1.63564	5106	Liver
46	ST-00007175	Primary	0.449292	234	Liver
47	ST-00007256	Primary	0.933336	1115	Liver
48	ST-00012908	Primary	4.93983	46028	Liver		low
49	ST-00018955	Primary	11.815	8168	Liver		high
51	ST-00013253	Primary	1.47835	11608	Liver		high
53	ST-00017310	Primary	2.54386	10132	Liver
54	ST-00017003	Met	2.15185	8271	Liver
55	ST-00020092	Met	2.90876	7300	Liver
56	ST-00020164	Met	1.26887	7850	Liver	high
57	ST-00022200	Met	1.77463	4443	Liver
58	ST-00020106	Met	1.21827	4633	Liver
59	ST-00020069	Met	4.76202	15651	Liver
62	ST-00020277	Met	1.42572	7040	Liver
63	ST-00007402	Met	2.78933	2076	Liver
64	ST-00020260	Met	1.41774	10773	Liver
65	ST-00020070	Met	0.882537	13073	Liver
67	ST-00020118	Met	2.349	726	Liver	high
68	ST-00020105	Met	1.86008	3507	Liver	high
70	ST-00020112	Met	0.909617	8310	Liver
71	ST-00020168	Met	4.34692	841	Liver	high
74	ST-00019607	Met	12.558	8311	Liver	low
76	ST-00017915	Met	4.75592	31540	Lung	low
77	ST-00020102	Primary	2.0659	5807	Lung		low
78	ST-00011168	Primary	1.38758	22193	Lung		low
79	ST-00017440	Primary	1.32244	5649	Lung		low
80	ST-00018809	Primary	1.94018	6910	Lung		low
81	ST-00014537	Primary	2.42668	19784	Lung
82	ST-00013374	Primary	0.895096	8559	Lung
83	ST-00020207	Primary	1.83676	32157	Lung
84	ST-00007206	Primary	3.54899	17065	Lung		low
85	ST-00007147	Primary	2.49417	2053	Lung
86	ST-00019598	Primary	2.04312	3293	Lung
87	ST-00015839	Primary	8.85767	43984	Lung		low
88	ST-00016213	Primary	3.15343	37110	Lung
89	ST-00007307	Primary	2.90295	18578	Lung		low
90	ST-00020149	Met	5.90958	16978	Lung
91	ST-00018232	Met	2.09356	5017	Lung
92	ST-00007178	Primary	5.39932	2357
93	ST-00018136	Primary	1.39017	2351			high
95	ST-00007203	Primary	3.56181	4731
96	ST-00012814	Primary	3.69838	22799
97	ST-00007257	Primary	1.45271	1117
98	ST-00007266	Primary	5.0417	4228			low
99	ST-00007646	Primary	3.85864	36072
100	ST-00017762	Primary	1.23032	10127
101	ST-00021786	Primary	4.60907	16029
102	ST-00010984	Primary	2.07128	30990
103	ST-00019429	Primary	4.45198	9425			high
104	ST-00007165	Primary	0.935732	709			high
105	ST-00003662	Primary	6.62159	6675			low
106	ST-00020236	Primary	10.1653	30646
107	ST-00007216	Primary	1.39158	13480
108	ST-00007279	Primary	0.377077	308			high
110	ST-00019945	Primary	0.941597	7548
111	ST-00014023	Primary	5.01497	8284			high
112	ST-00010904	Primary	0.655639	11287
113	ST-00007168	Primary	0.122617	195
115	ST-00021832	Primary	14.3952	34483
116	ST-00021563	Primary	6.99006	14688
117	ST-00020285	Primary	4.47977	24525
118	ST-00007183	Primary	0.260913	1380			low
119	ST-00014494	Primary	1.99237	13169
120	ST-00017080	Primary	1.9798	4446			high
123	ST-00018848	Primary	5.8397	10964
125	ST-00008601	Primary	1.91382	10943			high
127	ST-00020093	Primary	4.53259	39627			high
128	ST-00018988	Primary	5.25965	7032
129	ST-00017975	Primary	4.92936	3238
130	ST-00021789	Primary	9.16643	99675
131	ST-00003635	Primary	0.750197	10009
132	ST-00016911	Primary	1.59156	13896
133	ST-00010919	Primary	6.58626	80094
134	ST-00015163	Primary	1.20006	20554
135	ST-00007234	Primary	2.16431	19657			high
136	ST-00018360	Primary	0.5061	2174			high
137	ST-00022354	Primary	4.98167	30489
138	ST-00005536	Primary	3.57941	12619
139	ST-00017449	Primary	1.03715	11304
140	ST-00007267	Primary	1.09167	10508			low
141	ST-00017549	Primary	2.38418	3742			high
142	ST-00019043	Primary	5.72046	3197
143	ST-00013415	Primary	1.14337	14269
145	ST-00014490	Primary	2.66492	21677
146	ST-00015114	Primary	2.16051	29214			low
147	ST-00021837	Primary	7.98524	59716
148	ST-00020128	Primary	3.80698	40388
149	ST-00020123	Primary	1.66079	14640
152	ST-00007585	Primary	0.869852	13979			low
153	ST-00018616	Primary	4.96848	57728			low
154	ST-00015136	Primary	10.6317	40275			high
155	ST-00020077	Primary	1.78154	31788
156	ST-00007146	Primary	7.3436	9293
157	ST-00018963	Primary	9.04121	11160			high
159	ST-00006625	Primary	1.17323	6732
160	ST-00016968	Primary	1.98582	10880			low
161	ST-00007099	Primary	0.308025	591
162	ST-00018893	Primary	1.72832	13535
163	ST-00020127	Primary	2.07647	22085			high
164	ST-00020098	Primary	2.69796	14294
166	ST-00007296	Primary	3.11055	24454
167	ST-00017041	Primary	1.95545	10929
168	ST-00007300	Primary	2.45008	2098
169	ST-00017945	Primary	1.96794	10953			high
170	ST-00021843	Primary	2.46291	35469
171	ST-00016844	Primary	2.9369	31505
172	ST-00020952	Primary	1.19981	689
173	ST-00017074	Primary	6.73292	7369			low
174	ST-00022635	Primary	3.28876	13869
175	ST-00012818	Primary	3.40582	18610
176	ST-00017227	Primary	1.52398	1668			low
178	ST-00012931	Primary	8.60481	33766			low
179	ST-00007193	Primary	1.16333	24926
180	ST-00013861	Primary	0.573022	8155
181	ST-00007302	Primary	1.39067	2599
183	ST-00008056	Primary	1.67509	16784			high
184	ST-00022617	Primary	6.83487	11659
185	ST-00012742	Primary	2.55289	12644			high
186	ST-00007208	Primary	5.06922	23613
188	ST-00020114	Primary	3.42563	33461
189	ST-00008108	Primary	1.94702	16247
190	ST-00014550	Primary	0.389953	1090
191	ST-00020223	Primary	3.98708	11183			high
192	ST-00017340	Primary	2.81995	31863
193	ST-00018584	Primary	4.41005	8609			low
194	ST-00007164	Primary	3.91138	57399
195	ST-00018628	Primary	3.4119	32422			low
196	ST-00019006	Primary	7.0987	21899			high
197	ST-00019590	Primary	8.13807	19955
198	ST-00019458	Primary	0.90277	7658			high
199	ST-00020291	Primary	3.98698	20182
202	ST-00020640	Primary	8.35499	11912
204	ST-00021412	Primary	6.36473	22307
206	ST-00020482	Primary	6.52321	11328
207	ST-00020225	Primary	5.04237	6936
208	ST-00020969	Primary	3.32231	27015
209	ST-00018821	Primary	5.97945	3413
210	ST-00020117	Primary	3.5454	50604			low
211	ST-00020222	Primary	1.24951	14242
212	ST-00018179	Primary	2.05927	8585
213	ST-00019194	Primary	15.272	459455			low
215	ST-00017261	Primary	2.87723	7065			low
218	ST-00018257	Primary	2.99723	14063
219	ST-00011357	Primary	2.0629	8183
220	ST-00020165	Primary	5.79508	80237			low
222	ST-00016742	Primary	9.55011	67451			low
223	ST-00015777	Primary	3.08835	37924			low
224	ST-00016858	Primary	2.48881	12202
225	ST-00010889	Primary	4.83504	6491			low
227	ST-00012319	Primary	4.7958	50990
228	ST-00013091	Primary	4.39308	4189
229	ST-00013084	Primary	4.98054	19626
230	ST-00007239	Primary	9.34292	4147			low
231	ST-00007185	Primary	3.1565	5067
232	ST-00008043	Primary	0.561827	8354
233	ST-00007120	Primary	0.985238	12113
234	ST-00007067	Primary	0.0377432	117
235	ST-00007377	Met	4.38393	9105		low
238	ST-00021194	Met	2.01296	20585
244	ST-00021900	Met	24.5544	187008
250	ST-00020190	Met	1.94386	8579		high
252	ST-00020281	Met	1.21259	4079		high
257	ST-00012967	Met	14.6179	5278		low
258	ST-00007288	Met	3.4486	2507
260	ST-00009790	Met	1.51435	1951		high
262	ST-00020206	Met	3.50735	9440
264	ST-00007382	Met	2.75092	3781		low
269	ST-00007380	Met	7.42535	18089
274	ST-00020154	Met	3.17288	9156
275	ST-00011353	Met	2.80123	11968
276	ST-00020072	Met	1.54042	9789
278	ST-00020251	Met	8.64638	4097		low
279	ST-00020119	Met	6.82579	41725		low
280	ST-00007389	Met	1.06304	4853
281	ST-00020131	Met	5.32914	7078		low
282	ST-00020232	Met	5.4217	9501		low
285	ST-00020176	Met	0.70639	3217
286	ST-00007386	Met	1.20209	13159
289	ST-00007595	Met	3.01302	3238

## Sheet: Fig.5C-D
Public_Patient_ID	Templates_per_ng	Productive_Rearrangements	Days.from.Diagnosis.to.FU	Vital.Status.at.FU	Alive_30_days_post_surgery
ST-00016623	4.70791	7753	424	Dead	TRUE
ST-00016499	1.86697	16996	537	Dead	TRUE
ST-00015332	4.51299	58599	166	Dead	TRUE
ST-00022177	5.78222	7337	149	Dead	TRUE
ST-00007298	3.88732	34735	327	Dead	TRUE
ST-00017985	3.50345	1965	251	Dead	TRUE
ST-00018724	4.9254	4536	1261	Alive	TRUE
ST-00020904	0.911802	9039	216	Dead	TRUE
ST-00007313	1.08143	4797	610	Dead	TRUE
ST-00007303	3.87246	30766	683	Dead	TRUE
ST-00018236	6.65818	74420	1247	Dead	TRUE
ST-00013971	2.72829	24519	416	Dead	TRUE
ST-00019682	4.50801	4164	806	Dead	TRUE
ST-00020258	3.49334	18267	974	Dead	TRUE
ST-00017381	4.07129	35866	1258	Dead	TRUE
ST-00014524	1.01353	2285	190	Dead	TRUE
ST-00020064	2.25056	5039	1052	Dead	TRUE
ST-00013158	17.3252	15217	428	Dead	TRUE
ST-00016998	4.4856	56327	1327	Alive	TRUE
ST-00012327	1.95313	3699	372	Dead	TRUE
ST-00021190	4.58454	19885	292	Dead	TRUE
ST-00014391	3.5627	16001	189	Dead	TRUE
ST-00007071	0.586975	469	638	Dead	TRUE
ST-00016806	5.97504	28528	359	Dead	TRUE
ST-00007085	1.66575	872	335	Dead	TRUE
ST-00019367	20.746	45980	391	Dead	TRUE
ST-00022484	8.71764	54720	320	Alive	TRUE
ST-00019368	2.15426	8118	499	Dead	TRUE
ST-00007223	1.35725	25601	468	Dead	TRUE
ST-00005813	2.66236	25721	325	Dead	TRUE
ST-00017838	4.63504	8451	1295	Alive	TRUE
ST-00007613	0.930387	13488	283	Dead	TRUE
ST-00007195	5.54289	2474	1193	Dead	TRUE
ST-00013160	4.7559	15520	559	Dead	TRUE
ST-00020936	2.22661	15662	411	Dead	TRUE
ST-00013291	3.67278	14517	855	Dead	TRUE
ST-00019056	4.24249	6229	1016	Alive	TRUE
ST-00019040	1.63564	5106	672	Dead	TRUE
ST-00007175	0.449292	234	549	Dead	TRUE
ST-00007256	0.933336	1115	536	Dead	TRUE
ST-00012908	4.93983	46028	956	Dead	TRUE
ST-00018955	11.815	8168	883	Alive	TRUE
ST-00013253	1.47835	11608	1547	Dead	TRUE
ST-00017310	2.54386	10132	1264	Dead	TRUE
ST-00017003	2.15185	8271	202	Alive	TRUE
ST-00020092	2.90876	7300	598	Alive	TRUE
ST-00020164	1.26887	7850	64	Dead	TRUE
ST-00022200	1.77463	4443	75	Dead	TRUE
ST-00020106	1.21827	4633	93	Dead	TRUE
ST-00020069	4.76202	15651	120	Dead	TRUE
ST-00020277	1.42572	7040	169	Dead	TRUE
ST-00007402	2.78933	2076	195	Dead	TRUE
ST-00020260	1.41774	10773	212	Dead	TRUE
ST-00020070	0.882537	13073	284	Dead	TRUE
ST-00020118	2.349	726	331	Dead	TRUE
ST-00020105	1.86008	3507	347	Dead	TRUE
ST-00020112	0.909617	8310	409	Dead	TRUE
ST-00020168	4.34692	841	419	Dead	TRUE
ST-00019607	12.558	8311	610	Dead	TRUE
ST-00017915	4.75592	31540	1483	Alive	TRUE
ST-00020102	2.0659	5807	735	Dead	TRUE
ST-00011168	1.38758	22193	169	Dead	TRUE
ST-00017440	1.32244	5649	192	Dead	TRUE
ST-00018809	1.94018	6910	1156	Alive	TRUE
ST-00014537	2.42668	19784	394	Dead	TRUE
ST-00013374	0.895096	8559	649	Dead	TRUE
ST-00020207	1.83676	32157	327	Dead	TRUE
ST-00007206	3.54899	17065	323	Dead	TRUE
ST-00007147	2.49417	2053	573	Dead	TRUE
ST-00019598	2.04312	3293	984	Alive	TRUE
ST-00015839	8.85767	43984	1104	Dead	TRUE
ST-00016213	3.15343	37110	1795	Alive	TRUE
ST-00007307	2.90295	18578	2322	Alive	TRUE
ST-00020149	5.90958	16978	117	Dead	TRUE
ST-00018232	2.09356	5017	242	Dead	TRUE
ST-00007178	5.39932	2357	139	Dead	TRUE
ST-00018136	1.39017	2351	138	Dead	TRUE
ST-00007203	3.56181	4731	228	Dead	TRUE
ST-00012814	3.69839	22799	365	Dead	TRUE
ST-00007257	1.45271	1117	175	Dead	TRUE
ST-00007266	5.0417	4228	250	Dead	TRUE
ST-00007646	3.85864	36072	883	Dead	TRUE
ST-00017762	1.23032	10127	336	Dead	TRUE
ST-00021786	4.60907	16029	172	Dead	TRUE
ST-00010984	2.07128	30990	129	Dead	TRUE
ST-00019429	4.45198	9425	190	Dead	TRUE
ST-00007165	0.935732	709	300	Dead	TRUE
ST-00003662	6.62159	6675	233	Dead	TRUE
ST-00020236	10.1653	30646	318	Dead	TRUE
ST-00007216	1.39158	13480	488	Dead	TRUE
ST-00007279	0.377077	308	257	Dead	TRUE
ST-00019945	0.941597	7548	331	Dead	TRUE
ST-00014023	5.01497	8284	1786	Alive	TRUE
ST-00010904	0.655639	11287	355	Dead	TRUE
ST-00007168	0.122617	195	539	Dead	TRUE
ST-00021832	14.3952	34483	302	Dead	TRUE
ST-00021563	6.99005	14688	338	Dead	TRUE
ST-00020285	4.47977	24525	763	Alive	TRUE
ST-00007183	0.260913	1380	359	Dead	TRUE
ST-00014494	1.99236	13169	526	Dead	TRUE
ST-00017080	1.9798	4446	693	Dead	TRUE
ST-00018848	5.8397	10964	1088	Dead	TRUE
ST-00008601	1.91382	10943	683	Dead	TRUE
ST-00020093	4.53259	39627	600	Dead	TRUE
ST-00018988	5.25965	7032	1065	Alive	TRUE
ST-00017975	4.92936	3238	462	Dead	TRUE
ST-00021789	9.16643	99675	1193	Dead	TRUE
ST-00003635	0.750197	10009	602	Dead	TRUE
ST-00016911	1.59156	13896	1186	Dead	TRUE
ST-00010919	6.58626	80094	1089	Dead	TRUE
ST-00015163	1.20006	20554	1498	Dead	TRUE
ST-00007234	2.16431	19657	1140	Dead	TRUE
ST-00018360	0.5061	2174	892	Dead	TRUE
ST-00022354	4.98167	30489	1183	Dead	TRUE
ST-00005536	3.5794	12619	882	Dead	TRUE
ST-00017449	1.03715	11304	597	Dead	TRUE
ST-00007267	1.09167	10508	791	Dead	TRUE
ST-00017549	2.38417	3742	972	Dead	TRUE
ST-00019043	5.72046	3197	896	Dead	TRUE
ST-00013415	1.14337	14269	758	Dead	TRUE
ST-00014490	2.66492	21677	883	Dead	TRUE
ST-00015114	2.16051	29214	696	Dead	TRUE
ST-00021837	7.98524	59716	1078	Dead	TRUE
ST-00020128	3.80698	40388	877	Dead	TRUE
ST-00020123	1.66079	14640	929	Dead	TRUE
ST-00007585	0.869852	13979	1722	Dead	TRUE
ST-00018616	4.96848	57728	1162	Alive	TRUE
ST-00015136	10.6317	40275	1329	Dead	TRUE
ST-00020077	1.78154	31788	18	Dead	FALSE
ST-00007146	7.3436	9293	29	Dead	FALSE
ST-00018963	9.0412	11160	35	Dead	FALSE
ST-00006625	1.17323	6732	21	Dead	FALSE
ST-00016968	1.98582	10880	85	Dead	FALSE
ST-00007099	0.308025	591	31	Dead	TRUE
ST-00018893	1.72832	13535	50	Dead	TRUE
ST-00020127	2.07647	22085	87	Dead	TRUE
ST-00020098	2.69796	14294	185	Dead	TRUE
ST-00007296	3.11055	24454	129	Dead	TRUE
ST-00017041	1.95545	10929	133	Dead	TRUE
ST-00007300	2.45008	2098	129	Dead	TRUE
ST-00017945	1.96794	10953	178	Dead	TRUE
ST-00021843	2.46291	35469	191	Dead	TRUE
ST-00016844	2.9369	31505	226	Dead	TRUE
ST-00020952	1.19981	689	282	Dead	TRUE
ST-00017074	6.73292	7369	217	Dead	TRUE
ST-00022635	3.28877	13869	261	Alive	TRUE
ST-00012818	3.40582	18610	200	Dead	TRUE
ST-00017227	1.52398	1668	431	Dead	TRUE
ST-00012931	8.60481	33766	252	Dead	TRUE
ST-00007193	1.16333	24926	262	Dead	TRUE
ST-00013861	0.573022	8155	353	Dead	TRUE
ST-00007302	1.39067	2599	331	Dead	TRUE
ST-00008056	1.67509	16784	302	Dead	TRUE
ST-00022617	6.83486	11659	318	Alive	TRUE
ST-00012742	2.55288	12644	308	Dead	TRUE
ST-00007208	5.06922	23613	361	Dead	TRUE
ST-00020114	3.42563	33461	442	Dead	TRUE
ST-00008108	1.94702	16247	413	Dead	TRUE
ST-00014550	0.389953	1090	436	Dead	TRUE
ST-00020223	3.98708	11183	497	Dead	TRUE
ST-00017340	2.81995	31863	498	Dead	TRUE
ST-00018584	4.41005	8609	529	Dead	TRUE
ST-00007164	3.91138	57399	592	Dead	TRUE
ST-00018628	3.4119	32422	598	Dead	TRUE
ST-00019006	7.0987	21899	617	Dead	TRUE
ST-00019590	8.13807	19955	646	Alive	TRUE
ST-00019458	0.90277	7658	654	Alive	TRUE
ST-00020291	3.98698	20182	680	Dead	TRUE
ST-00020640	8.35499	11912	717	Alive	TRUE
ST-00021412	6.36473	22307	730	Alive	TRUE
ST-00020482	6.52322	11328	811	Alive	TRUE
ST-00020225	5.04237	6936	949	Alive	TRUE
ST-00020969	3.32231	27015	841	Alive	TRUE
ST-00018821	5.97945	3413	907	Alive	TRUE
ST-00020117	3.5454	50604	1004	Dead	TRUE
ST-00020222	1.24951	14242	1212	Alive	TRUE
ST-00018179	2.05927	8585	1026	Dead	TRUE
ST-00019194	15.272	459455	1079	Alive	TRUE
ST-00017261	2.87723	7065	1197	Dead	TRUE
ST-00018257	2.99723	14063	1402	Alive	TRUE
ST-00011357	2.0629	8183	1418	Dead	TRUE
ST-00020165	5.79508	80237	1420	Alive	TRUE
ST-00016742	9.55011	67451	1581	Alive	TRUE
ST-00015777	3.08835	37924	1685	Alive	TRUE
ST-00016858	2.48881	12202	2014	Alive	TRUE
ST-00010889	4.83504	6491	1758	Dead	TRUE
ST-00012319	4.7958	50990	1923	Alive	TRUE
ST-00013091	4.39308	4189	1962	Alive	TRUE
ST-00013084	4.98054	19626	2014	Alive	TRUE
ST-00007239	9.34292	4147	2193	Alive	TRUE
ST-00007185	3.1565	5067	2279	Dead	TRUE
ST-00008043	0.561827	8354	2270	Alive	TRUE
ST-00007120	0.985238	12113	2346	Alive	TRUE
ST-00007067	0.037743	117	2464	Alive	TRUE
ST-00007377	4.38393	9105	55	Alive	TRUE
ST-00021194	2.01296	20585	115	Alive	TRUE
ST-00021900	24.5544	187008	552	Alive	TRUE
ST-00020190	1.94386	8579	52	Dead	TRUE
ST-00020281	1.2126	4079	69	Dead	TRUE
ST-00012967	14.6179	5278	120	Dead	TRUE
ST-00007288	3.4486	2507	127	Dead	TRUE
ST-00009790	1.51435	1951	153	Dead	TRUE
ST-00020206	3.50735	9440	165	Dead	TRUE
ST-00007382	2.75092	3781	167	Dead	TRUE
ST-00007380	7.42535	18089	229	Dead	TRUE
ST-00020154	3.17288	9156	274	Dead	TRUE
ST-00011353	2.80123	11968	281	Dead	TRUE
ST-00020072	1.54042	9789	283	Dead	TRUE
ST-00020251	8.64638	4097	325	Dead	TRUE
ST-00020119	6.82579	41725	350	Dead	TRUE
ST-00007389	1.06304	4853	436	Dead	TRUE
ST-00020131	5.32914	7078	446	Dead	TRUE
ST-00020232	5.4217	9501	460	Dead	TRUE
ST-00020176	0.70639	3217	638	Dead	TRUE
ST-00007386	1.20209	13159	665	Dead	TRUE
ST-00007595	3.01302	3238	1498	Dead	TRUE

## Sheet: Fig.5E_G
Public_Patient_ID	Tumor_Type	Simpson's Evenness tumor	Shannon_Entropy_Tumor	Cohort	pORG_Met_quartiles	pORG_Primary_quartiles
ST-00016623	Primary	0.0616904	7.84676	Liver		high
ST-00016499	Primary	0.00738161	8.43591	Liver
ST-00015332	Primary	0.0113916	10.0908	Liver
ST-00022177	Primary	0.0263312	7.43937	Liver
ST-00007298	Primary	0.0225742	9.44293	Liver
ST-00017985	Primary	0.136449	6.93758	Liver		high
ST-00018724	Primary	0.0470588	7.49343	Liver		low
ST-00020904	Primary	0.103149	8.54757	Liver		high
ST-00007313	Primary	0.121616	7.89879	Liver		high
ST-00007303	Primary	0.00832169	9.05677	Liver
ST-00018236	Primary	0.018669	10.1486	Liver		low
ST-00013971	Primary	0.0387764	8.98552	Liver		low
ST-00019682	Primary	0.0984332	7.83266	Liver		high
ST-00020258	Primary	0.0211144	8.59457	Liver
ST-00017381	Primary	0.0556767	9.73177	Liver
ST-00014524	Met	0.166394	7.23268	Liver	high
ST-00020064	Met	0.319569	8.23638	Liver
ST-00013158	Primary	0.0143242	8.7351	Liver		low
ST-00016998	Primary	0.0171017	9.99056	Liver
ST-00012327	Primary	0.0567001	7.21287	Liver		high
ST-00021190	Primary	0.0169908	8.76916	Liver
ST-00014391	Primary	0.0398195	8.63327	Liver		high
ST-00007071	Primary	0.448847	5.92605	Liver		high
ST-00016806	Primary	0.0383005	9.41465	Liver		high
ST-00007085	Primary	0.703495	6.69322	Liver		high
ST-00019367	Primary	0.0408924	10.1706	Liver		low
ST-00022484	Primary	0.0173261	9.13233	Liver
ST-00019368	Primary	0.0774693	8.19164	Liver
ST-00007223	Primary	0.0107339	8.82633	Liver
ST-00005813	Primary	0.0203944	8.98053	Liver		high
ST-00017838	Primary	0.0512185	8.31156	Liver
ST-00007613	Primary	0.0177485	7.67642	Liver		high
ST-00007195	Primary	0.326838	7.54207	Liver		low
ST-00013160	Primary	0.0575652	8.81016	Liver
ST-00020936	Primary	0.0139638	7.99517	Liver
ST-00013291	Primary	0.0302916	8.45154	Liver
ST-00019056	Primary	0.0300844	7.49556	Liver		high
ST-00019040	Primary	0.0626	7.38305	Liver
ST-00007175	Primary	0.715818	5.35444	Liver
ST-00007256	Primary	0.29478	6.76771	Liver
ST-00012908	Primary	0.0248173	9.95688	Liver		low
ST-00018955	Primary	0.0140641	7.08548	Liver		high
ST-00013253	Primary	0.0288777	8.44078	Liver		high
ST-00017310	Primary	0.000939523	5.77637	Liver
ST-00017003	Met	0.144664	8.57296	Liver
ST-00020092	Met	0.0937926	8.26187	Liver
ST-00020164	Met	0.145942	8.4439	Liver	high
ST-00022200	Met	0.214598	7.9594	Liver
ST-00020106	Met	0.546308	8.28765	Liver
ST-00020069	Met	0.0552823	8.83622	Liver
ST-00020277	Met	0.0713891	8.09852	Liver
ST-00007402	Met	0.430548	7.4557	Liver
ST-00020260	Met	0.0494695	8.54644	Liver
ST-00020070	Met	0.0297358	8.58669	Liver
ST-00020118	Met	0.467558	6.40412	Liver	high
ST-00020105	Met	0.0959563	7.53729	Liver	high
ST-00020112	Met	0.316526	8.7847	Liver
ST-00020168	Met	0.628837	6.61332	Liver	high
ST-00019607	Met	0.109773	8.40751	Liver	low
ST-00017915	Met	0.0138152	8.74291	Lung	low
ST-00020102	Primary	0.0231152	7.46067	Lung		low
ST-00011168	Primary	0.0411224	9.17059	Lung		low
ST-00017440	Primary	0.0359113	7.5621	Lung		low
ST-00018809	Primary	0.12946	8.32383	Lung		low
ST-00014537	Primary	0.0525795	8.8597	Lung
ST-00013374	Primary	0.00162834	5.42503	Lung
ST-00020207	Primary	0.0637616	9.64421	Lung
ST-00007206	Primary	0.0608693	9.28218	Lung		low
ST-00007147	Primary	0.288319	7.38365	Lung
ST-00019598	Primary	0.140461	7.63017	Lung
ST-00015839	Primary	0.0443857	9.91926	Lung		low
ST-00016213	Primary	0.0222439	9.39366	Lung
ST-00007307	Primary	0.146291	9.53432	Lung		low
ST-00020149	Met	0.0267359	8.75452	Lung
ST-00018232	Met	0.0136085	7.47054	Lung
ST-00007178	Primary	0.0952196	7.05134
ST-00018136	Primary	0.140924	7.22489			high
ST-00007203	Primary	0.212459	8.10719
ST-00012814	Primary	0.0265167	8.6679
ST-00007257	Primary	0.200264	6.60508
ST-00007266	Primary	0.158524	7.88709			low
ST-00007646	Primary	0.0575458	10.1944
ST-00017762	Primary	0.0501732	8.11912
ST-00021786	Primary	0.0338911	8.29986
ST-00010984	Primary	0.00217614	8.65709
ST-00019429	Primary	0.0511564	8.21642			high
ST-00007165	Primary	0.0768297	5.85484			high
ST-00003662	Primary	0.0553233	7.67074			low
ST-00020236	Primary	0.00047178	5.90119
ST-00007216	Primary	0.00397269	7.30894
ST-00007279	Primary	0.451632	5.47529			high
ST-00019945	Primary	0.0864108	8.24088
ST-00014023	Primary	0.0713035	8.16439			high
ST-00010904	Primary	0.0344016	8.30753
ST-00007168	Primary	0.835413	5.21917
ST-00021832	Primary	0.00729959	8.84516
ST-00021563	Primary	0.0610367	8.70719
ST-00020285	Primary	0.043019	9.30613
ST-00007183	Primary	0.317915	6.95476			low
ST-00014494	Primary	0.0345145	8.42602
ST-00017080	Primary	0.105887	7.76027			high
ST-00018848	Primary	0.0515085	8.32499
ST-00008601	Primary	0.103414	8.80613			high
ST-00020093	Primary	0.0131546	8.77603			high
ST-00018988	Primary	0.0225925	7.43148
ST-00017975	Primary	0.18745	7.70709
ST-00021789	Primary	0.0263203	10.7586
ST-00003635	Primary	0.0307632	7.84901
ST-00016911	Primary	0.078837	8.69896
ST-00010919	Primary	0.0124487	10.3067
ST-00015163	Primary	0.03138	9.21472
ST-00007234	Primary	0.0292201	8.77408			high
ST-00018360	Primary	0.19008	7.20823			high
ST-00022354	Primary	0.0124581	8.69897
ST-00005536	Primary	0.0176199	8.15427
ST-00017449	Primary	0.0370707	8.22887
ST-00007267	Primary	0.0310211	7.99252			low
ST-00017549	Primary	0.102487	7.34435			high
ST-00019043	Primary	0.0521538	7.3709
ST-00013415	Primary	0.0554988	8.71097
ST-00014490	Primary	0.00727183	8.7488
ST-00015114	Primary	0.0914538	9.7682			low
ST-00021837	Primary	0.0146348	9.91056
ST-00020128	Primary	0.0527688	9.78283
ST-00020123	Primary	0.0363541	8.28668
ST-00007585	Primary	0.0595296	8.66876			low
ST-00018616	Primary	0.0127862	9.21651			low
ST-00015136	Primary	0.000329493	5.73702			high
ST-00020077	Primary	0.00845614	9.30205
ST-00007146	Primary	0.0687495	8.38046
ST-00018963	Primary	0.00781052	7.28282			high
ST-00006625	Primary	0.0256909	7.33305
ST-00016968	Primary	0.0153476	7.23626			low
ST-00007099	Primary	0.437144	6.25921
ST-00018893	Primary	0.083195	8.68698
ST-00020127	Primary	0.030636	9.27383			high
ST-00020098	Primary	0.0123216	7.73194
ST-00007296	Primary	0.0127259	8.48759
ST-00017041	Primary	0.0444101	8.12288
ST-00007300	Primary	0.415229	7.42849
ST-00017945	Primary	0.0236572	7.62275			high
ST-00021843	Primary	0.0569556	9.67721
ST-00016844	Primary	0.00992932	8.57773
ST-00020952	Primary	0.440865	6.27909
ST-00017074	Primary	0.0321392	7.63094			low
ST-00022635	Primary	0.0464215	8.71598
ST-00012818	Primary	0.0139264	8.56952
ST-00017227	Primary	0.0314839	6.35295			low
ST-00012931	Primary	0.0260845	9.62971			low
ST-00007193	Primary	0.0323174	9.06397
ST-00013861	Primary	0.016385	7.13018
ST-00007302	Primary	0.116877	7.06925
ST-00008056	Primary	0.0194278	8.30039			high
ST-00022617	Primary	0.0734371	8.63111
ST-00012742	Primary	0.0937222	8.85899			high
ST-00007208	Primary	0.0473478	9.24852
ST-00020114	Primary	0.0180725	9.0514
ST-00008108	Primary	0.0827706	9.14164
ST-00014550	Primary	0.035489	5.51571
ST-00020223	Primary	0.191778	8.94686			high
ST-00017340	Primary	0.0424763	9.87538
ST-00018584	Primary	0.0314705	7.80928			low
ST-00007164	Primary	0.051816	10.2559
ST-00018628	Primary	0.0368207	9.28007			low
ST-00019006	Primary	0.0284489	8.90497			high
ST-00019590	Primary	0.077256	9.36847
ST-00019458	Primary	0.0645221	8.26999			high
ST-00020291	Primary	0.0156914	8.62791
ST-00020640	Primary	0.0321811	8.38748
ST-00021412	Primary	0.0030151	8.18182
ST-00020482	Primary	0.0306052	8.34197
ST-00020225	Primary	0.0509709	8.08614
ST-00020969	Primary	0.0316663	9.06366
ST-00018821	Primary	0.0499361	7.17831
ST-00020117	Primary	0.0139911	9.56023			low
ST-00020222	Primary	0.0296124	8.12494
ST-00018179	Primary	0.0681532	8.29766
ST-00019194	Primary	0.0506218	12.6605			low
ST-00017261	Primary	0.06272	7.91899			low
ST-00018257	Primary	0.0183609	8.18974
ST-00011357	Primary	0.0173369	7.74166
ST-00020165	Primary	0.0305253	10.8243			low
ST-00016742	Primary	0.00600233	9.99751			low
ST-00015777	Primary	0.0324436	9.58549			low
ST-00016858	Primary	0.0166833	7.90338
ST-00010889	Primary	0.0971137	8.08197			low
ST-00012319	Primary	0.0158292	10.1505
ST-00013091	Primary	0.187011	7.84813
ST-00013084	Primary	0.0165545	7.92932
ST-00007239	Primary	0.0426894	7.40686			low
ST-00007185	Primary	0.381132	8.28602
ST-00008043	Primary	0.0449677	7.99241
ST-00007120	Primary	0.0186693	7.94059
ST-00007067	Primary	0.897655	4.73964
ST-00007377	Met	0.06519	8.39944		low
ST-00021194	Met	0.0784296	9.28192
ST-00021900	Met	0.0451411	11.7209
ST-00020190	Met	0.115133	8.5528		high
ST-00020281	Met	0.0506847	7.49603		high
ST-00012967	Met	0.268157	8.29392		low
ST-00007288	Met	0.0527512	7.12221
ST-00009790	Met	0.567197	7.46718		high
ST-00020206	Met	0.0384798	8.26933
ST-00007382	Met	0.0597982	7.31667		low
ST-00007380	Met	0.0774773	9.24914
ST-00020154	Met	0.180915	8.77413
ST-00011353	Met	0.0265179	8.54798
ST-00020072	Met	0.178904	8.86595
ST-00020251	Met	0.152061	7.68355		low
ST-00020119	Met	0.0299626	10.0159		low
ST-00007389	Met	0.274699	8.14988
ST-00020131	Met	0.0132386	7.96131		low
ST-00020232	Met	0.0523913	8.31549		low
ST-00020176	Met	0.110884	7.66203
ST-00007386	Met	0.125796	9.08608
ST-00007595	Met	0.647484	7.99672

## Sheet: Fig.5F_H
Public_Patient_ID	Simpson.s.Evenness.tumor	Shannon_Entropy_Tumor	Days.from.Diagnosis.to.FU	Vital.Status.at.FU	Alive_30_days_post_surgery
ST-00016623	0.06169	7.84676	424	Dead	TRUE
ST-00016499	0.007382	8.43591	537	Dead	TRUE
ST-00015332	0.011392	10.0908	166	Dead	TRUE
ST-00022177	0.026331	7.43937	149	Dead	TRUE
ST-00007298	0.022574	9.44293	327	Dead	TRUE
ST-00017985	0.136449	6.93758	251	Dead	TRUE
ST-00018724	0.047059	7.49343	1261	Alive	TRUE
ST-00020904	0.103149	8.54757	216	Dead	TRUE
ST-00007313	0.121616	7.89879	610	Dead	TRUE
ST-00007303	0.008322	9.05677	683	Dead	TRUE
ST-00018236	0.018669	10.1486	1247	Dead	TRUE
ST-00013971	0.038776	8.98552	416	Dead	TRUE
ST-00019682	0.098433	7.83266	806	Dead	TRUE
ST-00020258	0.021114	8.59457	974	Dead	TRUE
ST-00017381	0.055677	9.73177	1258	Dead	TRUE
ST-00014524	0.166394	7.23268	190	Dead	TRUE
ST-00020064	0.319569	8.23638	1052	Dead	TRUE
ST-00013158	0.014324	8.7351	428	Dead	TRUE
ST-00016998	0.017102	9.99056	1327	Alive	TRUE
ST-00012327	0.0567	7.21288	372	Dead	TRUE
ST-00021190	0.016991	8.76916	292	Dead	TRUE
ST-00014391	0.03982	8.63327	189	Dead	TRUE
ST-00007071	0.448847	5.92605	638	Dead	TRUE
ST-00016806	0.0383	9.41465	359	Dead	TRUE
ST-00007085	0.703495	6.69322	335	Dead	TRUE
ST-00019367	0.040892	10.1706	391	Dead	TRUE
ST-00022484	0.017326	9.13233	320	Alive	TRUE
ST-00019368	0.077469	8.19164	499	Dead	TRUE
ST-00007223	0.010734	8.82633	468	Dead	TRUE
ST-00005813	0.020394	8.98053	325	Dead	TRUE
ST-00017838	0.051218	8.31156	1295	Alive	TRUE
ST-00007613	0.017748	7.67642	283	Dead	TRUE
ST-00007195	0.326838	7.54207	1193	Dead	TRUE
ST-00013160	0.057565	8.81016	559	Dead	TRUE
ST-00020936	0.013964	7.99517	411	Dead	TRUE
ST-00013291	0.030292	8.45154	855	Dead	TRUE
ST-00019056	0.030084	7.49556	1016	Alive	TRUE
ST-00019040	0.0626	7.38305	672	Dead	TRUE
ST-00007175	0.715818	5.35444	549	Dead	TRUE
ST-00007256	0.29478	6.76771	536	Dead	TRUE
ST-00012908	0.024817	9.95688	956	Dead	TRUE
ST-00018955	0.014064	7.08548	883	Alive	TRUE
ST-00013253	0.028878	8.44078	1547	Dead	TRUE
ST-00017310	0.00094	5.77637	1264	Dead	TRUE
ST-00017003	0.144664	8.57296	202	Alive	TRUE
ST-00020092	0.093793	8.26187	598	Alive	TRUE
ST-00020164	0.145942	8.4439	64	Dead	TRUE
ST-00022200	0.214598	7.9594	75	Dead	TRUE
ST-00020106	0.546308	8.28765	93	Dead	TRUE
ST-00020069	0.055282	8.83622	120	Dead	TRUE
ST-00020277	0.071389	8.09852	169	Dead	TRUE
ST-00007402	0.430548	7.4557	195	Dead	TRUE
ST-00020260	0.04947	8.54644	212	Dead	TRUE
ST-00020070	0.029736	8.58669	284	Dead	TRUE
ST-00020118	0.467558	6.40412	331	Dead	TRUE
ST-00020105	0.095956	7.53729	347	Dead	TRUE
ST-00020112	0.316526	8.7847	409	Dead	TRUE
ST-00020168	0.628837	6.61332	419	Dead	TRUE
ST-00019607	0.109773	8.40751	610	Dead	TRUE
ST-00017915	0.013815	8.74291	1483	Alive	TRUE
ST-00020102	0.023115	7.46068	735	Dead	TRUE
ST-00011168	0.041122	9.17059	169	Dead	TRUE
ST-00017440	0.035911	7.5621	192	Dead	TRUE
ST-00018809	0.12946	8.32383	1156	Alive	TRUE
ST-00014537	0.05258	8.8597	394	Dead	TRUE
ST-00013374	0.001628	5.42503	649	Dead	TRUE
ST-00020207	0.063762	9.64421	327	Dead	TRUE
ST-00007206	0.060869	9.28218	323	Dead	TRUE
ST-00007147	0.288319	7.38365	573	Dead	TRUE
ST-00019598	0.140461	7.63017	984	Alive	TRUE
ST-00015839	0.044386	9.91926	1104	Dead	TRUE
ST-00016213	0.022244	9.39366	1795	Alive	TRUE
ST-00007307	0.146291	9.53431	2322	Alive	TRUE
ST-00020149	0.026736	8.75452	117	Dead	TRUE
ST-00018232	0.013608	7.47054	242	Dead	TRUE
ST-00007178	0.09522	7.05134	139	Dead	TRUE
ST-00018136	0.140924	7.22489	138	Dead	TRUE
ST-00007203	0.212459	8.10719	228	Dead	TRUE
ST-00012814	0.026517	8.6679	365	Dead	TRUE
ST-00007257	0.200264	6.60508	175	Dead	TRUE
ST-00007266	0.158524	7.88709	250	Dead	TRUE
ST-00007646	0.057546	10.1944	883	Dead	TRUE
ST-00017762	0.050173	8.11912	336	Dead	TRUE
ST-00021786	0.033891	8.29986	172	Dead	TRUE
ST-00010984	0.002176	8.65709	129	Dead	TRUE
ST-00019429	0.051156	8.21642	190	Dead	TRUE
ST-00007165	0.07683	5.85484	300	Dead	TRUE
ST-00003662	0.055323	7.67073	233	Dead	TRUE
ST-00020236	0.000472	5.90119	318	Dead	TRUE
ST-00007216	0.003973	7.30893	488	Dead	TRUE
ST-00007279	0.451632	5.47529	257	Dead	TRUE
ST-00019945	0.086411	8.24088	331	Dead	TRUE
ST-00014023	0.071303	8.16439	1786	Alive	TRUE
ST-00010904	0.034402	8.30753	355	Dead	TRUE
ST-00007168	0.835413	5.21917	539	Dead	TRUE
ST-00021832	0.0073	8.84516	302	Dead	TRUE
ST-00021563	0.061037	8.70719	338	Dead	TRUE
ST-00020285	0.043019	9.30613	763	Alive	TRUE
ST-00007183	0.317915	6.95476	359	Dead	TRUE
ST-00014494	0.034514	8.42602	526	Dead	TRUE
ST-00017080	0.105887	7.76027	693	Dead	TRUE
ST-00018848	0.051509	8.32499	1088	Dead	TRUE
ST-00008601	0.103414	8.80613	683	Dead	TRUE
ST-00020093	0.013155	8.77603	600	Dead	TRUE
ST-00018988	0.022593	7.43147	1065	Alive	TRUE
ST-00017975	0.18745	7.70709	462	Dead	TRUE
ST-00021789	0.02632	10.7586	1193	Dead	TRUE
ST-00003635	0.030763	7.84901	602	Dead	TRUE
ST-00016911	0.078837	8.69896	1186	Dead	TRUE
ST-00010919	0.012449	10.3067	1089	Dead	TRUE
ST-00015163	0.03138	9.21472	1498	Dead	TRUE
ST-00007234	0.02922	8.77408	1140	Dead	TRUE
ST-00018360	0.19008	7.20823	892	Dead	TRUE
ST-00022354	0.012458	8.69897	1183	Dead	TRUE
ST-00005536	0.01762	8.15427	882	Dead	TRUE
ST-00017449	0.037071	8.22887	597	Dead	TRUE
ST-00007267	0.031021	7.99252	791	Dead	TRUE
ST-00017549	0.102487	7.34435	972	Dead	TRUE
ST-00019043	0.052154	7.3709	896	Dead	TRUE
ST-00013415	0.055499	8.71097	758	Dead	TRUE
ST-00014490	0.007272	8.7488	883	Dead	TRUE
ST-00015114	0.091454	9.7682	696	Dead	TRUE
ST-00021837	0.014635	9.91056	1078	Dead	TRUE
ST-00020128	0.052769	9.78283	877	Dead	TRUE
ST-00020123	0.036354	8.28668	929	Dead	TRUE
ST-00007585	0.05953	8.66876	1722	Dead	TRUE
ST-00018616	0.012786	9.21651	1162	Alive	TRUE
ST-00015136	0.000329	5.73702	1329	Dead	TRUE
ST-00020077	0.008456	9.30205	18	Dead	FALSE
ST-00007146	0.06875	8.38045	29	Dead	FALSE
ST-00018963	0.007811	7.28282	35	Dead	FALSE
ST-00006625	0.025691	7.33305	21	Dead	FALSE
ST-00016968	0.015348	7.23626	85	Dead	FALSE
ST-00007099	0.437144	6.25921	31	Dead	TRUE
ST-00018893	0.083195	8.68698	50	Dead	TRUE
ST-00020127	0.030636	9.27383	87	Dead	TRUE
ST-00020098	0.012322	7.73194	185	Dead	TRUE
ST-00007296	0.012726	8.48759	129	Dead	TRUE
ST-00017041	0.04441	8.12288	133	Dead	TRUE
ST-00007300	0.415229	7.42849	129	Dead	TRUE
ST-00017945	0.023657	7.62275	178	Dead	TRUE
ST-00021843	0.056956	9.67721	191	Dead	TRUE
ST-00016844	0.009929	8.57773	226	Dead	TRUE
ST-00020952	0.440865	6.27909	282	Dead	TRUE
ST-00017074	0.032139	7.63094	217	Dead	TRUE
ST-00022635	0.046421	8.71598	261	Alive	TRUE
ST-00012818	0.013926	8.56952	200	Dead	TRUE
ST-00017227	0.031484	6.35295	431	Dead	TRUE
ST-00012931	0.026085	9.62971	252	Dead	TRUE
ST-00007193	0.032317	9.06397	262	Dead	TRUE
ST-00013861	0.016385	7.13018	353	Dead	TRUE
ST-00007302	0.116877	7.06925	331	Dead	TRUE
ST-00008056	0.019428	8.30039	302	Dead	TRUE
ST-00022617	0.073437	8.63111	318	Alive	TRUE
ST-00012742	0.093722	8.85899	308	Dead	TRUE
ST-00007208	0.047348	9.24852	361	Dead	TRUE
ST-00020114	0.018073	9.0514	442	Dead	TRUE
ST-00008108	0.082771	9.14164	413	Dead	TRUE
ST-00014550	0.035489	5.51571	436	Dead	TRUE
ST-00020223	0.191778	8.94686	497	Dead	TRUE
ST-00017340	0.042476	9.87538	498	Dead	TRUE
ST-00018584	0.031471	7.80928	529	Dead	TRUE
ST-00007164	0.051816	10.2559	592	Dead	TRUE
ST-00018628	0.036821	9.28007	598	Dead	TRUE
ST-00019006	0.028449	8.90497	617	Dead	TRUE
ST-00019590	0.077256	9.36848	646	Alive	TRUE
ST-00019458	0.064522	8.26999	654	Alive	TRUE
ST-00020291	0.015691	8.62791	680	Dead	TRUE
ST-00020640	0.032181	8.38748	717	Alive	TRUE
ST-00021412	0.003015	8.18182	730	Alive	TRUE
ST-00020482	0.030605	8.34197	811	Alive	TRUE
ST-00020225	0.050971	8.08614	949	Alive	TRUE
ST-00020969	0.031666	9.06366	841	Alive	TRUE
ST-00018821	0.049936	7.17831	907	Alive	TRUE
ST-00020117	0.013991	9.56023	1004	Dead	TRUE
ST-00020222	0.029612	8.12494	1212	Alive	TRUE
ST-00018179	0.068153	8.29766	1026	Dead	TRUE
ST-00019194	0.050622	12.6605	1079	Alive	TRUE
ST-00017261	0.06272	7.91899	1197	Dead	TRUE
ST-00018257	0.018361	8.18974	1402	Alive	TRUE
ST-00011357	0.017337	7.74166	1418	Dead	TRUE
ST-00020165	0.030525	10.8243	1420	Alive	TRUE
ST-00016742	0.006002	9.99751	1581	Alive	TRUE
ST-00015777	0.032444	9.58549	1685	Alive	TRUE
ST-00016858	0.016683	7.90338	2014	Alive	TRUE
ST-00010889	0.097114	8.08197	1758	Dead	TRUE
ST-00012319	0.015829	10.1505	1923	Alive	TRUE
ST-00013091	0.187011	7.84813	1962	Alive	TRUE
ST-00013084	0.016554	7.92933	2014	Alive	TRUE
ST-00007239	0.042689	7.40686	2193	Alive	TRUE
ST-00007185	0.381132	8.28602	2279	Dead	TRUE
ST-00008043	0.044968	7.99241	2270	Alive	TRUE
ST-00007120	0.018669	7.94059	2346	Alive	TRUE
ST-00007067	0.897655	4.73964	2464	Alive	TRUE
ST-00007377	0.06519	8.39944	55	Alive	TRUE
ST-00021194	0.07843	9.28192	115	Alive	TRUE
ST-00021900	0.045141	11.7209	552	Alive	TRUE
ST-00020190	0.115133	8.5528	52	Dead	TRUE
ST-00020281	0.050685	7.49603	69	Dead	TRUE
ST-00012967	0.268157	8.29392	120	Dead	TRUE
ST-00007288	0.052751	7.12221	127	Dead	TRUE
ST-00009790	0.567197	7.46718	153	Dead	TRUE
ST-00020206	0.03848	8.26933	165	Dead	TRUE
ST-00007382	0.059798	7.31667	167	Dead	TRUE
ST-00007380	0.077477	9.24914	229	Dead	TRUE
ST-00020154	0.180915	8.77413	274	Dead	TRUE
ST-00011353	0.026518	8.54798	281	Dead	TRUE
ST-00020072	0.178904	8.86595	283	Dead	TRUE
ST-00020251	0.152061	7.68355	325	Dead	TRUE
ST-00020119	0.029963	10.0159	350	Dead	TRUE
ST-00007389	0.274699	8.14988	436	Dead	TRUE
ST-00020131	0.013239	7.96131	446	Dead	TRUE
ST-00020232	0.052391	8.31549	460	Dead	TRUE
ST-00020176	0.110884	7.66203	638	Dead	TRUE
ST-00007386	0.125796	9.08608	665	Dead	TRUE
ST-00007595	0.647484	7.99672	1498	Dead	TRUE

## Sheet: Fig.5I
	Public_Patient_ID	Productive_Rearrangements	Simpson's Evenness tumor	Clonality_Tumor	Shannon_Entropy_Tumor	Simpsons_Diversity_Tumor	Tumor_Type
0	ST-00016623	7753	0.0616904	0.395338	7.84676	483.094	Primary
1	ST-00016499	16996	0.00738161	0.403547	8.43591	125.697	Primary
2	ST-00015332	58599	0.0113916	0.364819	10.0908	670.269	Primary
3	ST-00022177	7337	0.0263312	0.422639	7.43937	193.363	Primary
4	ST-00007298	34735	0.0225742	0.376226	9.44293	790.708	Primary
5	ST-00017985	1965	0.136449	0.368946	6.93758	271.403	Primary
6	ST-00018724	4536	0.0470588	0.38538	7.49343	215.428	Primary
7	ST-00020904	9039	0.103149	0.352056	8.54757	953.341	Primary
8	ST-00007313	4797	0.121616	0.357134	7.89879	595.962	Primary
9	ST-00007303	30766	0.00832169	0.394946	9.05677	256.564	Primary
10	ST-00018236	74420	0.018669	0.374687	10.1486	1393.23	Primary
11	ST-00013971	24519	0.0387764	0.387594	8.98552	960.196	Primary
12	ST-00019682	4164	0.0984332	0.350381	7.83266	411.477	Primary
13	ST-00020258	18267	0.0211144	0.395808	8.59457	393.953	Primary
14	ST-00017381	35866	0.0556767	0.358711	9.73177	2022.74	Primary
15	ST-00014524	2285	0.166394	0.35491	7.23268	386.907	Met
16	ST-00020078
17	ST-00020169
18	ST-00021067
19	ST-00020064	5039	0.319569	0.333078	8.23638	1653.78	Met
20	ST-00007180
21	ST-00013544
22	ST-00013158	15217	0.0143242	0.372733	8.7351	218.558	Primary
23	ST-00016998	56327	0.0171017	0.368656	9.99056	966.567	Primary
24	ST-00012327	3699	0.0567001	0.393978	7.21287	211.208	Primary
25	ST-00007174
26	ST-00021190	19885	0.0169908	0.387669	8.76916	339.109	Primary
27	ST-00014391	16001	0.0398195	0.385659	8.63327	643.319	Primary
28	ST-00007071	469	0.448847	0.336443	5.92605	221.856	Primary
29	ST-00016806	28528	0.0383005	0.365701	9.41465	1097.72	Primary
30	ST-00007085	872	0.703495	0.316516	6.69322	634.142	Primary
31	ST-00019367	45980	0.0408924	0.344403	10.1706	2351.17	Primary
32	ST-00022484	54720	0.0173261	0.421984	9.13233	953.724	Primary
33	ST-00019368	8118	0.0774693	0.372322	8.19164	638.056	Primary
34	ST-00007223	25601	0.0107339	0.399156	8.82633	276.144	Primary
35	ST-00007599
36	ST-00005813	25721	0.0203944	0.390724	8.98053	527.144	Primary
37	ST-00017838	8451	0.0512185	0.364761	8.31156	573.783	Primary
38	ST-00007613	13488	0.0177485	0.445155	7.67642	252.899	Primary
39	ST-00007195	2474	0.326838	0.33448	7.54207	865.489	Primary
40	ST-00013160	15520	0.0575652	0.369648	8.81016	902.507	Primary
41	ST-00020107
42	ST-00020936	15662	0.0139638	0.428816	7.99517	219.305	Primary
43	ST-00013291	14517	0.0302916	0.391997	8.45154	443.83	Primary
44	ST-00019056	6229	0.0300844	0.407378	7.49556	187.676	Primary
45	ST-00019040	5106	0.0626	0.403757	7.38305	324.05	Primary
46	ST-00007175	234	0.715818	0.324345	5.35444	176.4	Primary
47	ST-00007256	1115	0.29478	0.334291	6.76771	337.267	Primary
48	ST-00012908	46028	0.0248173	0.359236	9.95688	1150.82	Primary
49	ST-00018955	8168	0.0140641	0.457088	7.08548	115.155	Primary
50	ST-00007179
51	ST-00013253	11608	0.0288777	0.378812	8.44078	338.809	Primary
52	ST-00013312
53	ST-00017310	10132	0.000939523	0.568917	5.77637	9.52328	Primary
54	ST-00017003	8271	0.144664	0.344314	8.57296	1244.02	Met
55	ST-00020092	7300	0.0937926	0.360027	8.26187	700.623	Met
56	ST-00020164	7850	0.145942	0.349672	8.4439	1172.16	Met
57	ST-00022200	4443	0.214598	0.345539	7.9594	969.691	Met
58	ST-00020106	4633	0.546308	0.321917	8.28765	2687.16	Met
59	ST-00020069	15651	0.0552823	0.368238	8.83622	892.211	Met
60	ST-00020824
61	ST-00020116
62	ST-00020277	7040	0.0713891	0.369003	8.09852	505.487	Met
63	ST-00007402	2076	0.430548	0.327234	7.4557	975.141	Met
64	ST-00020260	10773	0.0494695	0.364846	8.54644	535.412	Met
65	ST-00020070	13073	0.0297358	0.374644	8.58669	391.378	Met
66	ST-00012975
67	ST-00020118	726	0.467558	0.327273	6.40412	344.145	Met
68	ST-00020105	3507	0.0959563	0.363362	7.53729	341.342	Met
69	ST-00007398
70	ST-00020112	8310	0.316526	0.328086	8.7847	2732.71	Met
71	ST-00020168	841	0.628837	0.321351	6.61332	549.696	Met
72	ST-00020301
73	ST-00020203
74	ST-00019607	8311	0.109773	0.356141	8.40751	923.628	Met
75	ST-00007590
76	ST-00017915	31540	0.0138152	0.418161	8.74291	456.328	Met
77	ST-00020102	5807	0.0231152	0.40532	7.46067	134.676	Primary
78	ST-00011168	22193	0.0411224	0.36737	9.17059	974.301	Primary
79	ST-00017440	5649	0.0359113	0.396676	7.5621	203.55	Primary
80	ST-00018809	6910	0.12946	0.349221	8.32383	905.006	Primary
81	ST-00014537	19784	0.0525795	0.38221	8.8597	1051.91	Primary
82	ST-00013374	8559	0.00162834	0.587397	5.42503	13.9575	Primary
83	ST-00020207	32157	0.0637616	0.358355	9.64421	2075.58	Primary
84	ST-00007206	17065	0.0608693	0.342137	9.28218	1056.68	Primary
85	ST-00007147	2053	0.288319	0.33096	7.38365	602.063	Primary
86	ST-00019598	3293	0.140461	0.348785	7.63017	466.746	Primary
87	ST-00015839	43984	0.0443857	0.359209	9.91926	1982.77	Primary
88	ST-00016213	37110	0.0222439	0.384543	9.39366	831.732	Primary
89	ST-00007307	18578	0.146291	0.329407	9.53432	2809.89	Primary
90	ST-00020149	16978	0.0267359	0.379375	8.75452	455.433	Met
91	ST-00018232	5017	0.0136085	0.394518	7.47054	68.3331	Met
92	ST-00007178	2357	0.0952196	0.374666	7.05134	226.927	Primary
93	ST-00018136	2351	0.140924	0.356748	7.22489	334.563	Primary
94	ST-00020085
95	ST-00007203	4731	0.212459	0.33846	8.10719	1093.54	Primary
96	ST-00012814	22799	0.0265167	0.404306	8.6679	639.023	Primary
97	ST-00007257	1117	0.200264	0.350047	6.60508	225.91	Primary
98	ST-00007266	4228	0.158524	0.348086	7.88709	684.208	Primary
99	ST-00007646	36072	0.0575458	0.32799	10.1944	2088.46	Primary
100	ST-00017762	10127	0.0501732	0.393051	8.11912	510.736	Primary
101	ST-00021786	16029	0.0338911	0.409091	8.29986	548.194	Primary
102	ST-00010984	30990	0.00217614	0.422816	8.65709	67.8254	Primary
103	ST-00019429	9425	0.0511564	0.379475	8.21642	491.054	Primary
104	ST-00007165	709	0.0768297	0.382649	5.85484	54.5163	Primary
105	ST-00003662	6675	0.0553233	0.398189	7.67074	376.896	Primary
106	ST-00020236	30646	0.00047178	0.605895	5.90119	14.4741	Primary
107	ST-00007216	13480	0.00397269	0.472613	7.30894	53.7134	Primary
108	ST-00007279	308	0.451632	0.342065	5.47529	143.981	Primary
109	ST-00018426
110	ST-00019945	7548	0.0864108	0.362718	8.24088	657.473	Primary
111	ST-00014023	8284	0.0713035	0.375427	8.16439	605.116	Primary
112	ST-00010904	11287	0.0344016	0.387436	8.30753	392.039	Primary
113	ST-00007168	195	0.835413	0.31591	5.21917	166.843	Primary
114	ST-00021039
115	ST-00021832	34483	0.00729959	0.41519	8.84516	252.308	Primary
116	ST-00021563	14688	0.0610367	0.37375	8.70719	903.369	Primary
117	ST-00020285	24525	0.043019	0.364225	9.30613	1060.7	Primary
118	ST-00007183	1380	0.317915	0.337128	6.95476	456.692	Primary
119	ST-00014494	13169	0.0345145	0.387188	8.42602	457.902	Primary
120	ST-00017080	4446	0.105887	0.36301	7.76027	479.813	Primary
121	ST-00021060
122	ST-00019303
123	ST-00018848	10964	0.0515085	0.381716	8.32499	569.724	Primary
124	ST-00020523
125	ST-00008601	10943	0.103414	0.347584	8.80613	1243.77	Primary
126	ST-00015177
127	ST-00020093	39627	0.0131546	0.427713	8.77603	523.506	Primary
128	ST-00018988	7032	0.0225925	0.420582	7.43148	159.061	Primary
129	ST-00017975	3238	0.18745	0.341275	7.70709	617.865	Primary
130	ST-00021789	99675	0.0263203	0.353491	10.7586	2640.19	Primary
131	ST-00003635	10009	0.0307632	0.413516	7.84901	313.65	Primary
132	ST-00016911	13896	0.078837	0.371729	8.69896	1121.02	Primary
133	ST-00010919	80094	0.0124487	0.369414	10.3067	1000.27	Primary
134	ST-00015163	20554	0.03138	0.359971	9.21472	648.401	Primary
135	ST-00007234	19657	0.0292201	0.389711	8.77408	580.828	Primary
136	ST-00018360	2174	0.19008	0.351603	7.20823	417.903	Primary
137	ST-00022354	30489	0.0124581	0.417845	8.69897	380.39	Primary
138	ST-00005536	12619	0.0176199	0.405136	8.15427	223.566	Primary
139	ST-00017449	11304	0.0370707	0.392103	8.22887	421.467	Primary
140	ST-00007267	10508	0.0310211	0.407256	7.99252	330.904	Primary
141	ST-00017549	3742	0.102487	0.384227	7.34435	386.24	Primary
142	ST-00019043	3197	0.0521538	0.368687	7.3709	167.246	Primary
143	ST-00013415	14269	0.0554988	0.373142	8.71097	803.246	Primary
144	ST-00014575
145	ST-00014490	21677	0.00727183	0.395729	8.7488	157.846	Primary
146	ST-00015114	29214	0.0914538	0.343531	9.7682	2740.43	Primary
147	ST-00021837	59716	0.0146348	0.37719	9.91056	878.308	Primary
148	ST-00020128	40388	0.0527688	0.363002	9.78283	2162.61	Primary
149	ST-00020123	14640	0.0363541	0.40512	8.28668	535.815	Primary
150	ST-00021220
151	ST-00020336
152	ST-00007585	13979	0.0595296	0.373733	8.66876	874.859	Primary
153	ST-00018616	57728	0.0127862	0.419359	9.21651	740.01	Primary
154	ST-00015136	40275	0.000329493	0.62647	5.73702	13.2754	Primary
155	ST-00020077	31788	0.00845614	0.381152	9.30205	269.675	Primary
156	ST-00007146	9293	0.0687495	0.36693	8.38046	653.693	Primary
157	ST-00018963	11160	0.00781052	0.460346	7.28282	87.2398	Primary
158	ST-00018260
159	ST-00006625	6732	0.0256909	0.427623	7.33305	174.406	Primary
160	ST-00016968	10880	0.0153476	0.463568	7.23626	167.344	Primary
161	ST-00007099	591	0.437144	0.32574	6.25921	379.314	Primary
162	ST-00018893	13535	0.083195	0.369625	8.68698	1142.37	Primary
163	ST-00020127	22085	0.030636	0.359367	9.27383	682.978	Primary
164	ST-00020098	14294	0.0123216	0.443382	7.73194	179.009	Primary
165	ST-00020208
166	ST-00007296	24454	0.0127259	0.421189	8.48759	312.833	Primary
167	ST-00017041	10929	0.0444101	0.397914	8.12288	489.416	Primary
168	ST-00007300	2098	0.415229	0.329769	7.42849	916.05	Primary
169	ST-00017945	10953	0.0236572	0.437352	7.62275	292.625	Primary
170	ST-00021843	35469	0.0569556	0.362415	9.67721	2045.09	Primary
171	ST-00016844	31505	0.00992932	0.429302	8.57773	313.957	Primary
172	ST-00020952	689	0.440865	0.335776	6.27909	307.367	Primary
173	ST-00017074	7369	0.0321392	0.409113	7.63094	237.522	Primary
174	ST-00022635	13869	0.0464215	0.369688	8.71598	650.032	Primary
175	ST-00012818	18610	0.0139264	0.399473	8.56952	260.525	Primary
176	ST-00017227	1668	0.0314839	0.409754	6.35295	52.6744	Primary
177	ST-00017034
178	ST-00012931	33766	0.0260845	0.36153	9.62971	895.493	Primary
179	ST-00007193	24926	0.0323174	0.383295	9.06397	817.76	Primary
180	ST-00013861	8155	0.016385	0.455753	7.13018	134.608	Primary
181	ST-00007302	2599	0.116877	0.380545	7.06925	311.177	Primary
182	ST-00021370
183	ST-00008056	16784	0.0194278	0.412241	8.30039	327.527	Primary
184	ST-00022617	11659	0.0734371	0.363143	8.63111	861.501	Primary
185	ST-00012742	12644	0.0937222	0.352834	8.85899	1213.2	Primary
186	ST-00007208	23613	0.0473478	0.365779	9.24852	1130.72	Primary
187	ST-00020204
188	ST-00020114	33461	0.0180725	0.401127	9.0514	609.542	Primary
189	ST-00008108	16247	0.0827706	0.349985	9.14164	1370.4	Primary
190	ST-00014550	1090	0.035489	0.456906	5.51571	38.8268	Primary
191	ST-00020223	11183	0.191778	0.336151	8.94686	2194.4	Primary
192	ST-00017340	31863	0.0424763	0.341456	9.87538	1361.48	Primary
193	ST-00018584	8609	0.0314705	0.404865	7.80928	271.377	Primary
194	ST-00007164	57399	0.051816	0.353339	10.2559	3145.16	Primary
195	ST-00018628	32422	0.0368207	0.383221	9.28007	1206.5	Primary
196	ST-00019006	21899	0.0284489	0.384331	8.90497	642.768	Primary
197	ST-00019590	19955	0.077256	0.345778	9.36847	1548.74	Primary
198	ST-00019458	7658	0.0645221	0.361651	8.26999	498.852	Primary
199	ST-00020291	20182	0.0156914	0.398562	8.62791	317.088	Primary
200	ST-00021096
201	ST-00020312
202	ST-00020640	11912	0.0321811	0.382628	8.38748	387.478	Primary
203	ST-00020201
204	ST-00021412	22307	0.0030151	0.435735	8.18182	67.3417	Primary
205	ST-00020630
206	ST-00020482	11328	0.0306052	0.38258	8.34197	347.472	Primary
207	ST-00020225	6936	0.0509709	0.369039	8.08614	359.188	Primary
208	ST-00020969	27015	0.0316663	0.38672	9.06366	862.622	Primary
209	ST-00018821	3413	0.0499361	0.39043	7.17831	170.917	Primary
210	ST-00020117	50604	0.0139911	0.39025	9.56023	716.56	Primary
211	ST-00020222	14242	0.0296124	0.413332	8.12494	450.797	Primary
212	ST-00018179	8585	0.0681532	0.367716	8.29766	590.176	Primary
213	ST-00019194	459455	0.0506218	0.329278	12.6605	23831.4	Primary
214	ST-00020183
215	ST-00017261	7065	0.06272	0.383057	7.91899	446.362	Primary
216	ST-00015973
217	ST-00018050
218	ST-00018257	14063	0.0183609	0.40892	8.18974	261.012	Primary
219	ST-00011357	8183	0.0173369	0.407667	7.74166	142.65	Primary
220	ST-00020165	80237	0.0305253	0.336779	10.8243	2458.68	Primary
221	ST-00016257
222	ST-00016742	67451	0.00600233	0.378107	9.99751	405.25	Primary
223	ST-00015777	37924	0.0324436	0.372652	9.58549	1239.69	Primary
224	ST-00016858	12202	0.0166833	0.420314	7.90338	204.023	Primary
225	ST-00010889	6491	0.0971137	0.365094	8.08197	659.755	Primary
226	ST-00014696
227	ST-00012319	50990	0.0158292	0.352684	10.1505	810.843	Primary
228	ST-00013091	4189	0.187011	0.350525	7.84813	802.47	Primary
229	ST-00013084	19626	0.0165545	0.447775	7.92932	332.571	Primary
230	ST-00007239	4147	0.0426894	0.386006	7.40686	200.399	Primary
231	ST-00007185	5067	0.381132	0.329522	8.28602	2011.25	Primary
232	ST-00008043	8354	0.0449677	0.390023	7.99241	379.995	Primary
233	ST-00007120	12113	0.0186693	0.418005	7.94059	243.056	Primary
234	ST-00007067	117	0.897655	0.311364	4.73964	109.227	Primary
235	ST-00007377	9105	0.06519	0.365288	8.39944	602.964	Met
236	ST-00020057
237	ST-00020191
238	ST-00021194	20585	0.0784296	0.354562	9.28192	1628.6	Met
239	ST-00007381
240	ST-00020159
241	ST-00020650
242	ST-00020211
243	ST-00020287
244	ST-00021900	187008	0.0451411	0.332338	11.7209	8508.45	Met
245	ST-00021066
246	ST-00020366
247	ST-00021737
248	ST-00020344
249	ST-00020046
250	ST-00020190	8579	0.115133	0.347847	8.5528	997.585	Met
251	ST-00020339
252	ST-00020281	4079	0.0506847	0.37844	7.49603	208.753	Met
253	ST-00020279
254	ST-00020922
255	ST-00020097
256	ST-00020076
257	ST-00012967	5278	0.268157	0.331097	8.29392	1435.43	Met
258	ST-00007288	2507	0.0527512	0.371187	7.12221	133.061	Met
259	ST-00020905
260	ST-00009790	1951	0.567197	0.320158	7.46718	1182.62	Met
261	ST-00020182
262	ST-00020206	9440	0.0384798	0.375893	8.26933	364.918	Met
263	ST-00012968
264	ST-00007382	3781	0.0597982	0.387829	7.31667	228.972	Met
265	ST-00020142
266	ST-00020087
267	ST-00021074
268	ST-00021059
269	ST-00007380	18089	0.0774773	0.34963	9.24914	1429.45	Met
270	ST-00009787
271	ST-00020089
272	ST-00020282
273	ST-00021611
274	ST-00020154	9156	0.180915	0.335592	8.77413	1684.45	Met
275	ST-00011353	11968	0.0265179	0.372584	8.54798	319.579	Met
276	ST-00020072	9789	0.178904	0.333369	8.86595	1794.6	Met
277	ST-00022166
278	ST-00020251	4097	0.152061	0.362659	7.68355	640.58	Met
279	ST-00020119	41725	0.0299626	0.349295	10.0159	1333.2	Met
280	ST-00007389	4853	0.274699	0.339533	8.14988	1437.12	Met
281	ST-00020131	7078	0.0132386	0.379751	7.96131	93.8638	Met
282	ST-00020232	9501	0.0523913	0.372598	8.31549	500.169	Met
283	ST-00021071
284	ST-00020226
285	ST-00020176	3217	0.110884	0.344467	7.66203	360.009	Met
286	ST-00007386	13159	0.125796	0.339719	9.08608	1697.37	Met
287	ST-00020947
288	ST-00007276
289	ST-00007595	3238	0.647484	0.315704	7.99672	2197.15	Met

## Sheet: Fig.5J_pt1
amino_acid	templates
CSASIPVGNQPQHF	217
CASSLQPGQGANTEAFF	217
CASSEFDGFNQPQHF	217
CASSLLDESYEQYF	217
CASSLRSSYNEQFF	217
CATSRDRGQNTEAFF	217
CASSLDTYNEQFF	217
CSARGQGVLGYTF	217
CASSLGGGNTIYF	217
CASRGQAPYEQYF	217
CASTAGDTIYF	217
CASSQVEGVNQPQHF	217
CASSVGAPTEQYF	217
CASSTGGTYNEQFF	217
CATGLAGEGEPYNEQFF	217
CASSNPGMDIQYF	218
CASSIDLGQPNQPQHF	218
CASSFGHATGELFF	218
CASSLAGREENEQYF	218
CASSLRVRGYTF	218
CASSRDSEQYF	218
CATAAGAPGAEAFF	218
CASSHSRDEQFF	218
CATLRTPRETQYF	219
CASSKGASDTGELFF	219
CAITRTGETTEAFF	219
CASSSPPGQGYQETQYF	219
CASSLGGHRNTIYF	219
CASSLANTEAFF	219
CASSLGTSVNNEQFF	219
CASSVGTEAFF	219
CASSSGPNYEQYF	220
CASSPRTDDNEQFF	220
CASSQGGGPRNEQFF	220
CASSKREVYEQFF	220
CASRKTSGAYNEQFF	220
CSASGRDSNQPQHF	220
CASSQGGTGAGETQYF	220
CASSFYSNQPQHF	220
CASSFQVRGSPEF	220
CASSSANYGYTF	221
CASSDPTGELVVYEQYF	221
CASSPRQGGTNEKLFF	221
CASSLGGSGQETQYF	221
CASSTGTGGIGELFF	221
CASSPTSGSFNEQFF	221
CATSRDLGQTYEQYF	221
CASRRDRGDNQPQHF	221
CASSEVGQDNSPLHF	221
CASSVRSSYEQYF	222
CASSRAGGSTEAFF	222
CASSLAGADTQYF	222
CASSFAANTEAFF	222
CASSLGGIPGNTIYF	222
CASSQELGTGSYEQYF	222
CASSRQGGQPQHF	222
CSARDRVGNGYTF	223
CASRDFSSVEQYF	223
CASSWEASGTYTQYF	223
CASSQDVSSGNTIYF	223
CASSDGPAGMTYEQYF	223
CASSPTSYNEQFF	223
CAISESAGTSGRYDEQFF	223
CASSPNTGELFF	223
CASSLTNRDRSFF	223
CASSQDRKTQYF	224
CASSSRDTGNTIYF	224
CASSLSQPQHF	224
CASSSDAPGAGEKLFF	224
CASSSRAENTEAFF	224
CASGSGLTNYNEQFF	224
CASSILSQVGTSGSLPGYEQYF	224
CASDFSGRVGTDTQYF	224
CSVEDPFRNNEQFF	224
CASSLNTEAFF	224
CASRGQDSGYEQYF	225
CASSPSGGGTGELFF	225
CASSHRENYGYTF	225
CASSHGPPGQGTHEQYF	225
CASSYSMASEQYF	225
CASSFWGGDYEQYF	225
CASSYEYPDAEAFF	225
CASSASMNTEAFF	226
CASSYSRDSSYEQYF	226
CASSLGLGGRQETQYF	226
CATRRGQGETEAFF	226
CASSANTLAEQETQYF	226
CASSQLDGTSTNEQFF	226
CASTSRGREQYF	226
CASTSTSGGAETQYF	226
CASTTARQGNGYTF	226
CASTPGLGKYEQYF	226
CASSEFDGETEAFF	226
CARPGGRRTDTQYF	226
CASSPPGQGHYEQYF	227
CATSSPDRHEQYF	227
CSARRLGAGIEAFF	227
CASRKGFTEAFF	227
CASSEGAGSHEQYF	227
CASSYSGTSGRVNNEQFF	227
CASGGKRQGDTGELFF	227
CSVGLALYNEQFF	227
CASSTTDRGMSPLHF	227
CASSYSGSDEQYF	228
CASSSSSGGNEQFF	228
CAPAAGAPGAEAFF	228
CASWHRRNDSPLHF	228
CASSLIHPEAFF	228
CASSEDGMNTEAFF	228
CASSPTGANVLTF	228
CASSPLTSGSGYEQYF	229
CASSIGGHEQFF	229
CASSPPISGSGGELFF	229
CASSVYGDGANVLTF	229
CASSLAPGSDGFF	229
CASSGNEAAFF	230
CASKDPSANTGELFF	230
CASSYSPTSGRDNEQFF	230
CASSGSSGWGNEQFF	231
CASGRRGKSYEQYF	231
CASSRSSYNSPLHF	231
CATNTGEQYF	231
CAWGSTGTEAFF	231
CASSLAKTGGNTGELFF	231
CASSLAGGRGGYTF	231
CASSTTYEQYF	231
CASSLEYVGENLANEQFF	232
CAWSVDRGEQYF	232
CASSDTGRGEQYF	232
CASGWTGRGQPQHF	232
CASSTLYNSPLHF	232
CASSLRVTEAFF	232
CASSDAGNTGELFF	232
CASSDLAGDATQYF	232
CASSYYNEQFF	232
CASTNGAKDTQYF	232
CASSYSRTGDSPLHF	232
CSARVGRETQYF	233
CASSQRGPANEKLFF	233
CASSLEGYEQYF	233
CASSSWGTGGDRNTEAFF	233
CASSSQGPTSTDTQYF	233
CASSIGGSSYNEQFF	233
CASAQGYRGFQETQYF	233
CASSGADPLPQHF	234
CASSPALAAYNEQFF	234
CASSVGGTPIDTQYF	234
CASSPGELIQETQYF	234
CASSRLGTASGYGYTF	234
CASSLTAGANYGYTF	234
CASSLSSGIYEQYF	234
CASTRSAVAANEQFF	234
CASSIGLAGATDTQYF	234
CASSQGARGYTF	234
CASSSALGETQYF	234
CASSQGTGANQPQHF	235
CSAREVSSGWDTQYF	235
CASSTSSTGELFF	235
CASSIRAGDASPLHF	235
CATSDTRTSGIYNEQFF	235
CASSLGPTGGYEQYF	235
CASSVTRGNEQFF	235
CASSQEGLAGAGETQYF	235
CASSAWRGVGEQYF	236
CASSDTPQGLDGYTF	236
CASSQDRGREAFF	236
CASRLLGATGTGHYEQYF	236
CAGSFSYQETQYF	236
CASSQTTGEENTIYF	236
CASSPPSGFDEQYF	237
CASSLIRRTGDEKLFF	237
CATSGDRGAGANVLTF	237
CASSQEWGPENYEQYF	237
CASSIDLASGSYNEQFF	237
CASSPLGGTDTQYF	237
CASSDSFGGYTF	237
CASSGSSGGNEQFF	237
CSVREAVVAFF	237
CSARRTVDSPLHF	238
CASSQGTGGFTGELFF	238
CASRPGQGFNEQYF	238
CASQLGLGAMTFF	238
CASSTGLNTDTQYF	239
CSVEVQRQEQFF	239
CASSFNTDTQYF	239
CASSLGTGELFF	239
CATSRDTANLAGDPGELFF	239
CATQATGGIYEQYF	239
CASARDGNSNQPQHF	239
CATSKYPGEETQYF	240
CSGIDSPWSGELFF	240
CATSDGQANEKLFF	240
CASSDRDYTEAFF	240
CASSMEVQPQHF	240
CASSSIVLFSPLHF	241
CASSIRSTGELFF	241
CASSPGLGLSGYTF	241
CASRLREGGEQFF	241
CASSQTGQVGQSPLHF	241
CASSLQGKGGELFF	242
CASSDGPGTEAFF	242
CASSQDVGGEQYF	242
CASSLEGDKPQHF	242
CSVPADRRYDYGYTF	242
CSAETRDYYRNEQFF	243
CASSRGQNRSPQHF	243
CASSLEGLADDYTQYF	243
CASSDDGGSGELFF	243
CASSYSKANQPQHF	243
CASKKGDGGGRPYEQYF	243
CASSPMGVGDTQYF	243
CASSIEGSYEQYF	243
CASRSLRTGANVLTF	243
CATGTGDSNQPQHF	243
CASSYRDGYGYTF	243
CASSLTPTLNEQFF	243
CASSLEGADNEQYF	243
CATSDFFSGANTGELFF	244
CSVEGLEYGYTF	244
CASSWETAYDGYTF	244
CSARDKSSYNEQFF	244
CASSWRGQGGNTQYF	244
CASSGGSGNSPLHF	244
CASSLGHLRHEQYF	244
CASSGDGMNTEAFF	244
CSVVYRDRGYEQYF	245
CASSYRQGAGNEQYF	245
CASSPSSWNEQFF	245
CASSRRRFPAGEKLFF	245
CASSPGWAANTGELFF	245
CASRELGETETQYF	246
CASSETAGVRNGYTF	246
CASSGHDTQYF	246
CASSRGTEAFF	246
CSAPNPGDPYEQYF	246
CASSYGDRGVNEQFF	246
CASSSPLGSYNEQFF	247
CASNDRVLYEQYF	247
CASSPRDSPTKNIQYF	247
CASSPHWTGLYEQYF	247
CATSANSPLHF	247
CSARDGTGNGYTF	247
CASSLDGRNTIYF	247
CASSGTGYSNQPQHF	248
CASSWTLTEAFF	248
CASSLGSGYVTEQYF	248
CSAASGYEQYF	248
CASSVGTSNTGELFF	248
CASTYGSSEQYF	248
CASSPDSFSTDTQYF	248
CASSQGAGPGTEAFF	248
CASSMVVTSGETQYF	248
CATNGDTGELFF	248
GPNTEAFF	248
CASSLAAGASYNEQFF	249
CASSTWTVLNTEAFF	249
CASSYGRKPYEQYF	250
CASMGTSGNTGELFF	250
CSASPIGFSTGELFF	250
CASSDRVGYEQYF	250
CATRNLTGHASYNEQFF	250
CAIGGTGGYEQYF	250
CASSVRTGEQFF	250
CSARVEQNQETQYF	250
CSARDPSGRETQYF	250
CASRERGYNTEAFF	251
CASSLLPGQGLGGAGELFF	251
CASRTGNTEAFF	251
CASSTSGLAGEELFF	251
CASSLYSRGFLQETQYF	251
CASSLGGQYNEQFF	251
CASSIGGGQETQYF	251
CASSGTRDGSNYGYTF	251
CASSQDDYTSYNEQFF	251
CASSPLLASNTDTQYF	251
CASSLEQGMTEAFF	252
CASSVREGTGPPGELFF	252
CASSASTDTQYF	252
CASSTRTENTEAFF	252
CASSFLEEQFF	252
CASTQAGSYEQYF	253
CASSLRGGGTDTQYF	253
CASNGRAEKYF	253
CASSLIDQPQHF	253
CASSIRSNSPLHF	254
CASSQESNYGYTF	254
CASSIDSTGFLETQYF	254
CAIRTGAVNEQFF	255
CASSQALTGGADTQYF	255
CASSLAGGNTEAFF	255
CASSDPSRGAYNEQFF	255
CASRLGEGTNTEAFF	255
CASSADRDYGYGYTF	255
CAISEAEMNTEAFF	256
CASSPYPTSGKHNEQFF	256
CASSLRAGYEQYF	256
CASSFRDWGNYEQYF	256
CSASWGRGNQPQHF	257
CASGPDRPGNEKLFF	257
CASSPRPGTGTNEQFF	257
CAISEAPPNYGYTF	257
CASGPRRGGELFF	257
CASSYGGGSGTDTQYF	257
CASSIARDRGDSPLHF	257
CASSLDGHSGNTIYF	257
CASRVTEAFF	258
CASSTPPAGYTF	258
CASSPHFYPIPEGSSEQFF	258
CASSRTSGGYEQYF	258
CASSYGPLSDEQFF	258
CASSPASRGPNEQFF	258
CASSSYPSGNTIYF	258
CASSFADSSPLHF	258
CASSPLQLANTGELFF	258
CASSRLPDRAGGELFF	258
CASSVSVMNTEAFF	259
CASRVAGGFIEFF	259
CASSFWTGGNTEAFF	259
CASSIPRTGDFTGELFF	259
CARWTGMSSGNTIYF	260
CASSPLTGALYGYTF	260
CATSGGARDEQFF	260
CASSYGLTYGYTF	260
CASSLPPGGRLTYNEQFF	260
CATSGGSGGRDTQYF	261
CASRPGQGMGEQYF	261
CASSQDVRQPQHF	261
CASSQDRTREAFF	261
CASSWDRKDSPLHF	261
CASSRQGTPTRSGYTF	261
CASSVEGSQPQHF	262
CAINSGQGVNEQFF	262
CASSLGAGVNEKLFF	262
CASSLDPNTGELFF	262
CASSLLAGQETQYF	262
CASSLSGGRDEAFF	262
CAWSILGDTQYF	263
CASSPPGWDNEQFF	263
CATRPGLDTGELFF	263
CASSLEGGNTIYF	263
CASRFYPDSLNEQFF	263
CASSVEGAENSPLHF	264
CASSYADGYTF	264
CASSLTRQNADTQYF	264
CASSLQSFSGQPQHF	264
CASSLLGNEKLFF	264
CASSSPSSGSVGYEQFF	264
CASRLTGGEGPSSYNSPLHF	264
CASSDRAGDGYTF	264
CASRLATLSTDTQYF	264
CASADREGTLSGYTF	264
CASSLGGGARNEQFF	264
CSARDSSAGYGYTF	264
CASSAQGATEAFF	265
CASGGETQETQYF	265
CASSPGQRNEQFF	265
CASSWGQYVNNEQFF	265
CASSFGQMNTEAFF	265
CSAPGTNTEAFF	265
CASSWYRGGNTEAFF	265
CASSLGTSGEQFF	266
CATSSTGEYQPQHF	266
CASSLGVMVAGNEQFF	266
CASSQDGGPRETQYF	266
CASSEEPSQETQYF	266
CASSLFGGSQETQYF	266
CASSLKETQYF	266
CASSERDSRNSPLHF	266
CASRPFRTGEPGTEYF	267
CASSLTSGSYNEQFF	267
CASSLRASDTQYF	267
CASSLGGTTGKTYEQYF	267
CASSLTSGSLNEQFF	267
CASSLAVGSGETQYF	267
CSARGTGDDYEQYF	268
CASSFAGGGTEAFF	268
CASSRTSGSYNEQFF	268
CAVERYTGELFF	268
CASSETSGGDDEQFF	269
CASSYGRGNTEAFF	269
CASSPPDRGPNQPQHF	269
CASSLGANVLTF	269
CAARPQGDYGYTF	269
CASATSTDTQYF	270
CASSITSGSGELFF	270
CASSRTNPGLETQYF	270
CASRKSSGANVLTF	271
CATSSIAGETQYF	271
CSATAYSSYNEQFF	271
CASSLATGGGQPQHF	271
CSVEVVGTVSYEQYF	272
CASSQDAGKEPQHF	272
CASSQVQGGNQPQHF	272
CASSAVSGANVLTF	272
CASSLDGSLDEQYF	272
CASSEPGYGYTF	272
CASSYWRDKNTEAFF	272
CASSLGQATEQYF	273
CASSLSPTAGLRYNEQFF	273
CASSLAAANQETQYF	273
CASSEARGGGRANEKLFF	273
CASSEGLNSNQPQHF	273
CASTRVGGYEQYF	274
CASSFDPGSGYTF	274
CASSLERAGEQYF	274
CASSPTGGYEQYF	274
CASSLASGSGNTIYF	275
CASSVDHSYQETQYF	275
CASSPTGSELFF	275
CASSSSGSWKQYF	275
CASSQANSEQFF	275
CASSEPSGTDTQYF	275
CASRSLSEGYTF	275
CASSNREYSPLHF	275
CASSQEANFGQDGYTF	276
CASSPRAGGLYNEQFF	277
CASTSLVLSSGNTIYF	277
CASSQSGTGILVRQFF	277
CASSWDRSYEQYF	277
CASSLQFNTGELFF	277
CASSYSAGGTEAFF	277
CASSLGPGYEQYF	277
CASSQDKEGVSSEQYF	277
CASSVVPSTSYNEQFF	278
CASSQDWAEMNTEAFF	278
CASSLVGGASTDTQYF	278
CASSFGVTGELFF	278
CSVEVPGFEQYF	278
CASSYGGGYEQYF	278
CASSQDLVSGVDGWTDTQYF	279
CASSPLPWTGTSGAFF	279
CASRVYEQYF	279
CASRYELGGLYNEQFF	279
CASSVEGGASYQETQYF	280
CASRNSGTGGSQPQHF	280
CASSVGGSSGGYTF	280
CATSDLGSGEGNEQFF	280
CASSPAGVQETQYF	281
CASSPRLAGLYNEQFF	281
CSASSTSGEFNEQFF	281
CASSWDDQPQHF	281
CAWSVLRETQYF	281
CASTPGVVPDTQYF	281
CSARDPARDYSPLHF	281
CASSLGLNEQFF	282
CASRIRTGAAKNIQYF	282
CSAPGLSSGNTIYF	282
CASRDGYKNIQYF	282
CASSTGEDEQYF	282
CASSLGREYF	282
CATSVGQGLDEQFF	282
CSAREAGVGNTIYF	282
CASSLAAGVAGNEQFF	283
CASTLGAGGWNEQFF	283
CATSDPGTGGGYTF	283
CASSQDWGRANEKLFF	283
CASSLGDTYGYTF	283
CATMGRGPEAFF	284
CASSTQTGGPREQYF	284
CASSKALRDRVSEKLFF	285
CASSSRGYYEKLFF	285
CASRLAGGGGANVLTF	286
CATSDVTGNYGYTF	286
CASSGSDSRVEETQYF	286
CASTSQLYEQYF	286
CASSYVTSGTHNEQFF	287
CASSVGQNSNQPQHF	287
CASSHPGGGYTF	287
CASSLDARSANYGYTF	288
CASSSTGGGDQPQHF	288
CASSQGLYNEQFF	288
CSAKGDRGEGYYNSPLHF	288
CASSLTAGGPFFTF	288
CATTSGTSTYGYTF	288
CSVVQGRGYTF	289
CSASGVAYEQYF	289
CSAREWLAGEFSEQYF	289
CASSMSSGGYNEQFF	289
CASSEGTLSNSDTQYF	290
CASSPGSLIGRNTGELFF	290
CASRSGVANTGELFF	290
CASSRWNTEAFF	290
CASSSQGGANAFF	290
CASSQAGTLNTIYF	291
CASSEGTGWHQGNEKLFF	291
CASSPQRIQETQYF	291
CAWSVTGQENSPLHF	291
CASSQEAGNEQYF	291
CASSSGTGAYEQYF	291
CASSPNRETQYF	291
CSVAGQGNQPQHF	291
CASSRTLELFF	292
CASSYRDGRTEAFF	292
CASSYSTKFSGNTIYF	293
CASSQDLQGGLFENSPLHF	293
CASSQLSEFYNEQFF	293
CASSLGPNTEAFF	293
CASSEGRNGETQYF	293
CASSGASGSSKYF	294
CASSQGGEGSPLHF	294
CASSQNSGSIYNEQFF	294
CASSAGQPYEQYF	295
CASSERLAGGTDTQYF	295
CASSQGNRVNTEAFF	295
CASSLLGRYEQYF	295
CASGVGTGIYEQYF	295
CASSQEGGISTDTQYF	295
CASSLRDSTEKLFF	295
CASSLQYTEAFF	296
CASSPEERTGNLAKNIQYF	296
CASSFGQSSGNTIYF	296
CASSLGQGVTHEQYF	296
CASSPRDSSYNEQFF	297
CASSLVGADQPQHF	297
CASSLLGSNEQFF	297
CSARGLALYEQYF	297
CASSKAGALTDTQYF	298
CASSANDLGGEAFF	298
CASSLDPDNTEAFF	298
CSVEGVSGDYNEQFF	299
CASRVGGNQPQHF	299
CASSPTSGVAGELFF	299
CASSGSGVGELFF	299
CASSQGVTGAGDTQYF	300
CASSARQGRSDEQFF	300
CSAKPHRYSPLHF	300
CASSGQGATYNEQFF	300
CASSERSPGTVGYEQYF	300
CASSQVLQGTYGYTF	301
CASRLTSGSYNEQFF	301
CASSLTSGPYNEQFF	301
CASSPRTSGPQYEQYF	301
CAARAINYGYTF	301
CASSFFGGEQFF	302
CASSQTANYGYTF	302
CASRSTSGRPLTDTQYF	303
CASSFPGQGGYEQYF	303
CASSPPTESYGYTF	303
CASSTTGQGAGPQHF	303
CASSDSRAGDYNEQFF	303
CASSQGTSSYNEQFF	304
CAISELGNTGELFF	304
CATAQAGANVLTF	304
CSARDRTGNGYTF	305
CASSVGDRMVATQETQYF	305
CASSLNPGGNEQYF	305
CASSYSAGEAYNEQFF	306
CASSISSGAPYEQYF	306
CATSRDRRGSTEAFF	306
CASSLALNTEAFF	307
CASSQDPGSNQPQHF	307
CADTTGRRETQYF	308
CASSQDPWGVEDTQYF	308
CASSLWLPGSNQPQHF	308
CASSLGMGLLYNEQFF	308
CASSPGTGNYEQYF	308
CASRKNQGHLEAFF	308
CATSTGGWDQPQHF	308
CASSFTPPIRDEQFF	308
CASSQVVDSRLGGYTF	309
CASSVGSAGYNEQFF	309
CASSPVHRINEKLFF	309
CASSQRTGYSYNSPLHF	310
CASSPVHTGSEAFF	310
CASSEAPVGYGYTF	310
CSAVGRQGRNTEAFF	310
CASSEDSQSSGNTIYF	310
CATSEGTGGLETQYF	310
CASSQEPNYNEQFF	310
CATSGTDSTRPNPTNEKLFF	311
CASSQGLTVRDTEAFF	311
CASSHIGQGGYGYTF	311
CASSLDALGSGANVLTF	311
CASTVRGEHTEAFF	312
CASSDSGRTEAFF	312
CASNMGRTAEAFF	312
CASSFLYGYTF	312
CASSLNSGEISYEQYF	313
CSALAGEEETQYF	313
CASSYSRVGDTEAFF	313
CASSSSSSNEQYF	314
CASSQETGTGEQYF	314
CASSLERQGIGGTDTQYF	314
CASSAPGQGGYNEQFF	314
CASSARPPGPSFTGELFF	314
CASSSEGDQPQHF	314
CASSTTGLDEQFF	315
CASSSLMMGTSENTGELFF	315
CASSLGGTGNYEQFF	315
CASSLAGSTNEKLFF	315
CSVAGQGSSYEQYF	316
CASDTSSGGRTGELFF	316
CASSSDGMNTEAFF	316
CASSPTTGTGNYGYTF	316
CASSIVAGGYEQYF	316
CSARGGRGDTEAFF	317
CASSWNTGELFF	317
CASSLITNEKLFF	318
CASSPSGQGSPEAFF	318
CASSQLDRTNEQFF	318
CASSSGMGSSGYTF	318
CASKREVGVKDTQYF	318
CASSRTGSSYGYTF	318
CASSLWEGSYGYTF	318
CASSLEEGGNQPQHF	318
CASSLTLAPGELFF	319
CASRRRGGEAFF	319
CASRWGGMNTEAFF	319
CASSLEGSEAFF	319
CATSWTVDQPQHF	320
CASGGGQPQHF	320
CACRKETQYF	320
CASRLQGANYEQYF	320
CATSSFGGEKLFF	320
CASSLAPAGAGNTIYF	321
CSARGGADYEQYF	321
CASSDAYEQYF	321
CATSRFGGETQYF	321
CASSLARQWPQHF	322
CASSYAPDRGQLTF	322
CASSEAPVGNTEAFF	323
CASRGRGNTQYF	323
CASSLGGTGPFNSPLHF	323
CASSLWAENSPLHF	324
CASSQGIGEGYEQYV	324
CASSPGTGGHEQYF	324
CASSLAGGRDEQYF	325
CSVITGLGYEQYF	325
CASRLTGKTEAFF	325
CASSYSPREREGSNEQFF	325
CASNMRTGETQYF	325
CASRMGPMGNEQFF	325
CASSIDSSYEQYF	326
CASSIGVSQPQHF	326
CASMIGYEQYF	326
CASSLDSYNEQFF	327
CASSSSLYNEQFF	327
CASSPKTGASYGYTF	327
CASSPKDRSYEQYF	328
CASIGRRDSYEQFF	328
CASSLSPRGNTEAFF	328
CASSSGPWQYNEQFF	328
CASTPRGGGETQYF	329
CASSYSGREKLFF	329
CASSEGGQGRTYEQYF	329
CASSLRVQYNEQFF	329
CASSSDTAYEQYF	330
CASSPQTNTEAFF	330
CATENGTGPYEQYF	330
CASSYLAETQYF	330
CAARDRVNTDTQYF	330
RASSTRTGPKVTDTQYF	332
CATLVHGGGDTQYF	332
CASSPYRVLDEQFF	332
CASSPLPLAGNTEAFF	333
CASSLAGNRLGGYTF	333
CASSLEGQGSYGYTF	334
CAIGTSIADTQYF	334
CASSLGPQGPYGYTF	334
CSAREPGLLSVDGYTF	334
CASSYSNEGHGELFF	335
CSVVGDTGELFF	335
CASSPETGKNTEAFF	335
CASSLGDTGKIYEQYF	335
CASSQIGGLTDTQYF	335
CASSQSMPGIGSNQPQHF	335
CAWGDRGYNEQFF	335
CASSLIAAKNIQYF	335
CSAIQMNYGYTF	336
CASSHLTTGGANVLTF	336
CASSLGSSTEAFF	336
CSAPTGQSESGYTF	336
CATSREWGGTDTQYF	336
CASHREGEAFF	336
CASSQRGGGTDTQYF	336
CASSLLGQINEQFF	338
CASNNALEEQYF	338
CASSWGSDYGYTF	338
CASSQSGGRDEAFF	338
CASSYTDSSSGANVLTF	339
CSAATNTGELFF	339
CATSRVGGETQYF	339
CASSMRSGQPQHF	339
CATSTVSGGFTDTQYF	340
CASSEGGGSWLEQFF	340
CASSGWASTDTQYF	340
CASSLDSLGAVF	340
CASRETGSAFYEQYF	341
CSAPRDGTGHEQYF	341
CASRTGYSPLHF	342
CASSPPQGMGYEQYF	342
CASTSNRVTNYGYTF	342
CSARDGEGRADTFF	342
CASSYGGLDTGELFF	343
CASSIEGRGEQFF	343
CASSRSGTGVTGELFF	343
CASSKCRLAERFHEQFF	344
CASSSFGPAYEQYF	344
CASSRDGSGNTIYF	344
CASSMGGSYNEQFF	344
CASSPQDSPLHF	344
CASSYSGGSLNEQYF	346
CSARSTGTYEQYF	346
CASSYYRASNYGYTF	346
CASSHRGGITEAFF	346
CASSGTGGSGANVLTF	346
CASLAAASGNTIYF	347
CASSPGQGRLAEAFF	347
CASRQERDSPMNTEAFF	347
CASSTGAPEQYF	348
CASSPYIGNEQFF	348
CASSEVGGQTVYEQYF	348
CSARGPVDEQFF	348
CASSSKTGEQYEQYF	348
CSARGPPRAGGNEQFF	349
CASSVDSTDTQYF	349
CSARRDRGHNEQFF	349
CASSYGGGASNEQFF	350
CASSYSRSEQFF	351
CASSEAPGLANDEQFF	352
CASSTGQLTNTEAFF	352
CASSFSGWAFF	352
CASSQDRVGTLFHGYTF	352
CASRKVSEQFF	352
CASSYDARGVNTEAFF	353
CSADRTGERDSPLHF	353
CASSISRSGELFF	353
CASALAGQGAIQETQYF	353
CASGFQGKETQYF	354
CASSSTSGGLYEQYF	354
CASSFFGGSHEQYF	355
CASSLARASPLHF	356
CASSQWGGGSPLHF	356
CASSLSRPDTQYF	356
CSVGYQGTNEKLFF	356
CASSLLSYEQYF	357
CASSRWYASFNEQYF	357
CSVRGGSSYNEQFF	358
CASSRAVGQPQHF	358
CASSISVGQPQHF	359
CATSRVGERLNTEAFF	359
CASRSPRGGETQYF	359
CASSLSGREAFF	359
CATSDNRQGYEQYF	360
CASSPPPGALGTEAFF	360
CASSPPLATGELFF	360
CASSQGLAISSYEQYF	361
CASSQAGGDHYNEQFF	361
CARDVGLAGVEQYF	362
CASSSGQGFREITEAFF	362
CASSQGTGELFF	362
CASSQGPSGRTDTQYF	362
CASSVGSITEAFF	362
CASRSGGEYEQYF	363
CATSDLDGYTQYF	363
CSVDDSRETQYF	363
CATSSAQNEAFF	364
CASSVDGLATDTQYF	364
CASSSVESGDQPQHF	365
CASSVDPSSGNTIYF	366
CASSITPGSAEQYF	366
CASRLAGVAYEQYF	366
CSARLDRVNQPQHF	366
CASSSGTGKSYEQYF	366
CASSQERVGRRTDTQYF	366
CASSDPAADTDTQYF	367
CASSDRTSGIETQYF	367
CASSRTGNTEAFF	367
CSARASRGHTF	367
CASSLPNSGQGGEQYF	367
CASSDPSGSYGETQYF	368
CASSPLTSGGADTQYF	368
CASSHIRAFEAFF	368
CASSLFAGPRNTIYF	368
CASSMTSGDTFYNEQFF	368
CASSPRDRGSEQYF	369
CASSFGTGSYEQYF	369
CASSGIAGNSPLHF	369
CASSTPPTGMNTEAFF	370
CASSITPGEFSEQYF	370
CASGIPNPGQGRNEQFF	370
CASSVGSEAFF	370
CASRALKQGGTEAFF	370
CASSLETGGYGYTF	370
CSVAGQPGEQYF	371
CASSTGTGAEQYF	371
CASSLVIASNQPQHF	372
CASSARDSGTGELFF	372
CASRQGIGEQYF	374
CASLRGGNQPQHF	374
CASSISPGQGYEQYF	374
CASSWVQGEQFF	374
CASSIGASGGNEQFF	375
CASSLVGSSSYNEQFF	376
CASRYRDRSNSPLHF	376
CASSLEQAARSEKLFF	376
CASSQDLSSGNTIYF	376
CASSSQTGGEQYF	377
CASSLWAVGGNEQFF	378
CASSEYRGGETQYF	378
CASSSSLAYEQYF	379
CASSTDLSGNTIYF	379
CASSLKGVFDGYTF	379
CSARDLTSGGAGETQYF	379
CSVSWQGTEKLFF	380
CAWSEAAQQYF	380
CASSDRGHQETQYF	380
CASSYGGGNYGEQFF	380
CASTPGPSYNEQFF	381
CASSERGLAVTGELFF	381
CASGQGNTGELFF	382
CASSDGPRGASYEQYF	382
CASSARTGGPDTQYF	382
CASSYEGTGRTEAFF	383
CASSEDGLGKNIQYF	385
CASSLRTGELFF	385
CASSPRTGLTYEQYF	385
CASSLRGEQFF	386
CASSPKQGVFLEQYF	386
CASSLLETQYF	386
CASSYLETQYF	387
CSARDQRNSPLHF	387
CASSPEEPGTTNGYTF	387
CASSYVAEPPYNEQFF	388
CASSRDRVTEAFF	388
CASSIITYEQYF	389
CASSAQQASGSTYNEQFF	389
CASSAGTRSGEQFF	389
CATIQTSGTEAFF	389
CASSQDPQFVNEQFF	390
CASRPGTTTNYGYTF	390
CSAADRLAGPDTQYF	390
CASSLEEGSYEQYF	390
CASSSGQLAPGELFF	391
CASSRSTGEDQPQHF	391
CASSMYGTGELFF	391
CASSSFLENTEAFF	392
CASSLRLAGATDTQYF	392
CATQGAGRTGELFF	393
CASSSSSYEQYF	394
CASRETGTGIGELFF	394
CASSQVKGRETQYF	394
CASESDTQYF	394
CASSYGGPLADGYTF	395
CASTNDRIRYF	395
CASSYAGGSSYEQYF	396
CASSQAPGLAGGPTDTQYF	396
CASSWGPEQYF	397
CASTAAGGDEQYF	398
CASGLTAAGDQPQHF	398
CSARDEASGRRTDTQYF	398
CASRDSSDWYEQYF	398
CASSVRDYEQFF	398
CASSYSSRGYGYTF	400
CASSPQGASGELFF	400
CASLARTSNEQFF	404
CASSSGLAPFTDTQYF	404
CASSKSYTQYF	405
CASTRDTSYNEQFF	406
CASSLNSGGMSGANVLTF	406
CASSGQASAYEQYF	407
CASSQFYRNTGELFF	408
CASSRDPGLETQYF	409
CASRGTANTEAFF	410
CSASKQAFGGNSPLHF	410
CASWDGVTEAFF	410
CATSDTGDSYHPGYTF	411
CASSESVSDRTTSHIF	411
CASSVGTYNEQFF	412
CASSLERSYEQYF	414
CASSVGSAGLEQYF	414
CASSQDLGGYEQYF	414
CASSPRGNTGELFF	414
CATSREAGGTNSPLHF	414
CASSHYTDEQYF	414
CASKGGNQPQHF	414
CASSLAGTHTGELFF	415
CASSLATSGGAHNEQFF	416
CASSFGGSDQPQHF	417
CASGSGGNEQFF	417
CASSLGGEGEKLFF	419
CASSYRQGGVRNIQYF	420
CASSQRDFTEAFF	421
CASSLVQGDNSPLHF	421
CASSQGDITDTQYF	421
CASRQDREGYTF	422
CASSEFTDYGYTF	422
CASSQDPLKQGPDNNSPLHF	422
CASGPTGGGEKLFF	422
CSVDRTDSYNEQFF	423
CASAKDGNSNQPQHF	424
CASSGTSGSSNEQFF	425
CASTAGAGGNQPQHF	426
CASRVQGGNSPLHF	426
CASSYSRGAGELFF	426
CASSPGLAGANEQFF	428
CASSLAYRENGELFF	428
CASSVNPSDGSGSWDEQFF	429
CASSSSIEAFF	429
CASSLTGPGDQPQHF	430
CASGPLNTEAFF	432
CASRQTGGMNTEAFF	433
CASSNGDNRYTF	433
CASSYSRGSTEAFF	433
CSATERETSGTGELFF	434
CASSTRAPQLSSYNEQFF	434
CASEAGARNEQFF	435
CASTGSSYEQYF	436
CSARDPLTRGQDTGELFF	436
CASSQEAPDSPQGDTQYF	437
CASSSGRGTQYF	439
CASKIDSPGANVLTF	439
CASRAGLAEDTQYF	439
CASSSTTTGYTF	439
CASSLVGVEQFF	440
CASSQGSDTQYF	440
CASSFEVTGQFF	440
CASRLEGSVSWENTEAFF	440
CATSRQGYNSPLHF	440
CASRDSNQPQHF	441
CASSVSGGAPGELFF	441
CASSLTSDRRQPQHF	444
CASSPGTPQGANVLTF	445
CASSDSDSSGANVLTF	445
CASSFAGGNSPLHF	445
CASSQVDEAVLTDF	446
CASSYTTGTGNEQFF	446
CASGAGRTEAFF	447
CASSLAGTGEQYF	447
CATSRPRRGTQYF	448
CATSEGQGARETQYF	448
CASSFGGGHEQYF	449
CASSAGLAGYEQFF	449
CASSQDGQGAYNEQFF	450
CASTEEETEAFF	450
CASSLTSAAGELFF	450
CASSLGVGDTEAFF	450
CASSRGPNEQFF	451
CAIPKQGGSNTGELFF	452
CASSLGGGRQAFF	452
CSASDGTSTDTQYF	452
CASRVGTRGDTQYF	454
CASSDSTGAAAFF	456
CASSGGQGADTQYF	456
CASSVEGRAGHEQYF	456
CASSQGLGSPLHF	457
CASKGPSSYNEQFF	457
CATSDPGTGSNSPLHF	457
CASSYSSGTNQPQHF	458
CASRSLAVNTEAFF	461
CASSLGGREAFF	462
CASSQGGTSVNNEQFF	462
CASMLGGTNYGYTF	462
CASSQDLSNQPQHF	463
CASSGSGANVLTF	463
CASSPPGQLDTQYF	465
CASAGGRSPDTQYF	465
CEASGTGGSPLHF	466
CASSRGPGELFF	468
CASSEGAVLPGELFF	469
CSARESGEGQPQHF	470
CASSYSMNVGNYGYTF	470
CASSSGRTDTQYF	470
CASSEAKRHRVLDTEAFF	471
CASSIYPGNTEAFF	471
CASSQDLKELAGERSYNEQFF	472
CSAPSAGVPLYNEQFF	473
CASSRGLAGSTDTQYF	475
CASSAGQGAQGFEPQHF	477
CATTSGGVYEQYF	478
CASSVAKGQGAGYGYTF	478
CASSLDLTGNTEAFF	479
CASTPGTAYEQYF	479
CASSPLGYEQYF	480
CASSLTGGETQYF	482
CATSRDYRGLGNTIYF	482
CASSLWGNTNYGYTF	483
CASSAGTVGTEAFF	483
CASSSIQGQSYEQYF	484
CASSERGHQETQYF	484
CASSRRDRGRQPQHF	485
CATSEGWSTEAFF	486
CASSITTTDTQYF	486
CASKTSGGALNEQFF	487
CATSREVGQLINPQHF	487
CASSLDGGRNNEQFF	487
CASSPGTGSPWGYTF	487
CASGVYNEQFF	487
CASSLEFWGQETQYF	488
CASSARQGAFNEKLFF	488
CASSLAPGSTEAFF	489
CATSAGGNQPQHF	489
CASSLLSGEETQYF	489
CASSEGTGFYGYTF	491
CASRSLGQSDNSPLHF	491
CASSLVRDLNTEAFF	491
CASSAWDRDNSPLHF	492
CASSVTTGSAYGYTF	492
CASSPPVSGAGGELFF	494
CASSLLGGYDEQYF	495
CASSEGASGQPQHF	496
CASSRSSATGELFF	496
CASSLVGSIAEAFF	496
CASSTRVNMFEQYF	497
CASSLETTYNEQFF	497
CATSVGRLLTF	497
CASSRGAENEQFF	498
CASSRTLAGGRTDTQYF	498
CASSLEGGAKNGYTF	498
CAISAAGETREQYF	499
CASSPGTGELFF	500
CASSPQPQGFDTPQHF	501
CASSTSAGGPTYEQYF	502
CASSFGQSNEKLFF	502
CASSVRLVPNTGELFF	504
CASSQDLASGTYNEQFF	504
CASINRVTKQGTEAFF	505
CASSLVGADYGYTF	505
CSARGPPSSAEAFF	506
CASSLPGQENYGYTF	507
CASSADRGLAPDQAFF	507
CASSQEVWAAYNEQFF	508
CASSYDSGSEAFF	509
CASSNRASDSPLHF	510
CASSQGTMGQGPPGTYNEQFF	510
CASSQAGAPWGYTF	514
CASSTRRAGSYEQYF	514
CASSTHSGSASYEQYF	515
CASSTRGPGELFF	515
CTVEDRRNTEAFF	516
CATSRDLGSNQPQHF	516
CASSTYLEGLNYGYTF	518
CASSQEVAGVGEQYF	519
CASSQGPNYEQYF	520
CASSAAGASNQPQHF	520
CASGGQGVSDTQYF	521
CASSINSGHEQYF	522
CAWSVGNQPQHF	522
CASSQDEGAQPQHF	522
CASSDRADNQPQHF	524
CASRAGSYSGYEQYF	524
CATSRDRSPLATQYF	525
CASSSHPPRRETQYF	525
CASSRRDNEKLFF	525
CATSSTGEHGYTF	525
CASSHWTSGRGETQYF	526
CASSELQTQETQYF	526
CASSVTSGSYNEQFF	526
CASSLGGYEQYF	526
CASSVVEAGYDNEQFF	527
CASRESFNYGYTF	528
CASTRSLGATQYF	529
CASTGARTGELFF	529
CASRGGDRGSYEQYF	529
CASSGWDRDAGELFF	530
CASSQERAGDSPLHF	530
CASSASSDLTDTQYF	530
CSAVNYPYEQYF	531
CASSSEWRAENTEAFF	533
CASSTPRGSNEQFF	534
CASSLEARRDEQFF	535
CASSYDTDTQYF	535
CASKGTEAFF	535
CASSYGGYGYTF	537
CASTPMAGRYYGYTF	540
CASTRGQGSLYEQYF	543
CASSLGGNEQFF	544
CASSSRLAEGETQYF	545
CASRPLVDETQYF	545
CASSDGKSTGELFF	545
CASSTNAGREQYF	545
CSAPGTQETEAFF	547
CASSDTGASTDTQYF	547
CASRSLMDLAKNIQYF	548
CASSSSNQPQHF	549
CASSPPHGSHYEQYF	550
CASSLGGGGHDEQFF	551
CASSQAGSDTQYF	551
CASSGGGEKLFF	552
CASSQDWAGGTEAFF	552
CAWSVRRRGEKLFF	553
CASSLALGTGGAYEQYF	555
CASSSTGGLAGYTDTQYF	556
CASSKATPGILKGGEQYF	560
CASSGLERWSNEQFF	564
CATDSGSSNEQYF	564
CASSNGLSPDTQYF	566
CSAPSIEGLYEQYF	566
CSAPRTEYEQYF	567
CASSPGGGSEAFF	568
CASSFTSGNPYEQYF	568
CASSVTSGGADEQFF	570
CASSQEGPLSGANVLTF	571
CASSKAHGTGSHEQYF	573
CASRANPMGPQHF	574
CASSTRRAGAYEQYF	575
CASGGGLDPSTDTQYF	579
CSAQTGYEQYF	580
CASSQDSGAGADTQYF	581
CASSQDLAGENFSGNTIYF	581
CSARDRIGNGYTF	581
CATSRGNNQPQHF	582
CASSFIPGPETQYF	582
CASTQRPPLHF	582
CASSYGGTEAFF	582
CASSWLGQGETQYF	583
CSARDPDRGDTDTQYF	583
CASSLWGWTGDTYEQYF	584
CSVEGTVSAGELFF	585
CASSNGPSYEQYF	587
CASSLEAGAAGNTIYF	587
CASSLGREQYF	587
CASSYWTGGNTEAFF	588
CASGLAGSPFEAFF	589
CASSYSGGRGYTF	590
CASSWLAGQVNEKLFF	590
CASSYDDSYNEQFF	590
CASSHTFPNTGELFF	593
CSVVSGYNEQFF	593
CASSHRGSAAQYF	596
CSAPDPTVTYEQYF	597
CASSYRGQREAFF	598
CASSGSVMGNTEAFF	599
CASSAVPGLAGGEQYF	601
CASSLGLHSYNEQFF	603
CASSRTGTHGYTF	604
CASSPQGYSYNEQFF	605
CASSYTGTGLNTEAFF	605
CASSLIGRGASGTDTQYF	609
CASSFGQGEGNTEAFF	609
CASSWGGGQPQHF	610
CASSQDPGVNQPQHF	610
CASSQEVVPHTDTQYF	612
CASSVVGVTSGSVEQFF	612
CASSLRDSNQPQHF	615
CAIGTGAMNTEAFF	616
CASSSDRGGTDTQYF	617
CASSPGTRGTGELFF	617
CASSIDGTAYEQYF	618
CASSLVGGGLENTEAFF	619
CASSQGGPLNEQFF	620
CAIGGLTNTGELFF	620
CASRTGDINTGELFF	625
CASSRRGQKNIQYF	626
CASSYRRGANEQFF	626
CASSQEPSSSTDTQYF	628
CASKGLNSNQPQHF	628
CASSQDVGGNTIYF	628
CASGPGGQGGTSNQPQHF	629
CASSQEDRRNSPLHF	632
CASSYSASYEQYF	632
CASAETGIANTEAFF	633
CASSIFRDRTYGYTF	637
CASSRTVQETQYF	638
CASRQTGTPNQPQHF	640
CASSYLDLTENTGELFF	641
CASSPTAPNEQFF	643
CASSAFTGIEVDEQFF	646
CASSATQGLALYEQYF	649
CAWSWGSSNYGYTF	649
CSARDPQRDYEQYF	650
CASSQGGAGGYEQYF	651
CASSSPGTGRMFHEQYF	651
CASSFGTLVGYTF	652
CSARPSGGGTGELFF	652
CASRYDSAPYQPQHF	654
CATSNPARDDNEQFF	655
CASSLPRGQGYEQYF	656
CASSSKNSDSPLHF	659
CASRLEGQGALRSDGYTF	660
CASSLVGATNEKLFF	664
CASSQEAGVGNQPQHF	666
CASSIEEGQDDSGANVLTF	669
CASSFLGGEDEQYF	669
CASSQERLAGGPFYNEQFF	671
CASSLASGITDTQYF	672
CASRPGVSDYGYTF	674
CAWSVYTEAFF	674
CASSTTGELFF	674
CASSQDRAEAFF	675
CASSSHGTLGEKLFF	676
CASSESRGGYPGNQPQHF	677
CASSPGGASTGELFF	677
CASSISSGEYNEQFF	678
CASRWHLFWVEQYF	678
CASSVAGTGNTEAFF	678
CASSRGAEQYF	680
CASSFQGGSEAFF	680
CASSEALLKGGGLPLHF	680
CASRSKGGYNSPLHF	681
CSVPGRQEKGDQETQYF	682
CASSSPGDLNSPLHF	682
CASSLGGTMNTEAFF	683
CASSLARGSYNEQFF	683
CASSLAGGDTGELFF	685
CASSERGTSAANEQFF	686
CASSLTGTGITGELFF	687
CASSDGASGNTIYF	689
CASSARGGAYGYTF	690
CASSQGTSGGPDTQYF	693
CATGLVHGYTF	699
CASSQDRGWYEQYF	700
CASSPLGEAEAFF	705
CASRGTGGTYEQYF	705
CASSQDQGQEAFF	708
CASSERAGRSGELFF	708
CSALEGGRDTQYF	710
CATGETDYNEQFF	712
CSARLGGPGGTLHF	714
CSARDRSGWQNIQYF	714
CASSKDEKLFF	718
CASSKGHLRPYEQYF	719
CASSYLAGGQETQYF	719
CASSLSVLAGVTDTQYF	723
CASHPGGGTEAFF	727
CASSLWTSGRAGEETQYF	727
CASTNWADKYPDTQYF	730
CASSATDTSNQPQHF	732
CASRPGNQPQHF	732
CASRPRGTAVVLTF	733
CASSLQGANYGYTF	735
CATSDFAQQGLTGELFF	736
CSASKVGVTSGETQYF	736
CSALGGYEQYF	736
CASSYSQGHEQFF	736
CASSQDSGQHSPLHF	738
CASSFSGWDEQFF	739
CASRPGQGFNEQFF	739
CASSEALEWDQETQYF	739
CASMRREAYEQYF	743
CASRPGTGRDQPQHF	745
CATTGSYNEQFF	748
CASSSLAGEQYV	748
CATSRERHGKGLAANTGELFF	752
CASSITSSSRYTDTQYF	757
CASRTGGQPNSPLHF	764
CASSTDTAGGRDTQYF	764
CASSPSLQGREAFF	767
CASSPSVTGGGGYTF	768
CATSGEKSTGYTF	768
CASSLAASTDTQYF	768
CASSFGQGSDYEQYF	772
CASSLGREYTF	772
CATGTEHEAEQFF	774
CASTPGHSEKLFF	774
CASSWTGTQETQYF	775
CATSESGYRTDTQYF	778
CASSLSVDTQYF	779
CASSYVAGGPDQETQYF	782
CASGVFSGELFF	785
CASSLGDSLSSPLHF	787
CASRKQGAIDTQYF	789
CASSRVGGQETQYF	791
CASSPSSGPRETQYF	792
CASSLTGELFF	793
CSVDRVAGEFVSYNEQFF	796
CASSRFGGNTEAFF	798
CASSQAYREFEAFF	798
CAWSEQVEAFF	799
CASSHRYEQYF	804
CASSYTWGSNQPQHF	805
CASSFGEKGYTF	808
CASRVFGSKGNEQFF	809
CATRDSLEYGYTF	810
CASSHPSGMYQETQYF	819
CASMSATFTDTQYF	821
CASSQDAPQGAKNSPLHF	822
CASSLGTVEAFF	822
CASSQGRGDRAGTDTQYF	823
CASNSGNTIYF	823
CASSLTGGRGNEQFF	823
CASSQEVVGNEQFF	824
CASSLSLGADHGYTF	832
CSVELTGLYNGYTF	840
CASSQELRNQETQYF	841
CASSSGTGETGNTIYF	841
CASSQGQTYGYTF	846
CASSEIVYGTTGNTIYF	846
CASSLISYEQYF	849
CASSSDLGETQYF	849
CASRPEPGQLNSPLHF	850
CASSLRQGQPQHF	857
CASSQGPDTQYF	857
CASSEYNEQFF	857
CASRTGVYGEAFF	858
CASSTGEEQYF	864
CASNPTKGAQHF	864
CASSQEGADQPQHF	865
CASSWEASSYEQYF	866
CSAPGTGEGNTIYF	867
CASSEAGADTDTQYF	871
CASTQGAEAFF	871
CSVAVQGGIDEQFF	872
CATSEAGGTEAFF	876
CASKSVGTDTQYF	883
CASSSDGWNTEAFF	889
CATSDPGWYEQYF	893
CASSGETANEQFF	893
CASSPTSGSTDTQYF	897
CASSLSSATGELFF	905
CASSRRQDEKLFF	907
CASSRTGTTDTQYF	909
CASSMNSGQAGYNEQFF	909
CASSLADGPTEAFF	911
CSASLAGDKLGQFF	912
CASTGGVGSEQETQYF	914
CASSLFERGLAFF	915
CASSDSLRNVNEQFF	918
CASSAGLGSPLHF	921
CASSQPGTGAGNTIYF	927
CASSPSVRTANTEAFF	930
CASSPEGGGRDNEQFF	933
CASSSGQGTDTQYF	935
CASSLGVNEQFF	941
CASRVDRGLSPLHF	942
CASSEGVSQPQHF	943
CASKWTGDGAEAFF	945
CASSTSAGGLPYEQYF	947
CASSSTGELFF	948
CASSYPGRDAFF	958
CASLQGSYNSPLHF	959
CASSYSKAVLWEQYF	960
CASSPDTTSGQPRGTQYF	971
CASSLTQGFYNEQFF	977
CASSVDPGTGVYGYTF	982
CASTVDFQETQYF	989
CASSLSSAAGELFF	992
CASSLSFGIQYF	999
CASRRALPSGQQKETQYF	1003
CASSAASSSTDTQYF	1005
CASSTFLGSKRGTGELFF	1009
CASSSAQGLNTEAFF	1023
CASSEDRKETQYF	1023
CASREGLYGYTF	1024
CASSDTRGGGTDTQYF	1025
CASSQELDGNQPQHF	1028
CASSEDRSTDTQYF	1029
CASSPLSTNTEAFF	1030
CASSNKGLATNTGELFF	1033
CASSYLAGNPGTQEQFF	1038
CASSLGGGRKDTGELFF	1039
CASSPRQGEGYTF	1043
CSVEDYNEQFF	1047
CSASNRDRGTSEQYF	1048
CASSHITGGVISAIQYF	1055
CASSLLGGEYTEAFF	1056
CASSPNNEQFF	1056
CASSGYRENTGELFF	1060
CSARTGVGNTIYF	1060
CASSWTELYGYTF	1062
CASSYALGGSDTQYF	1067
CASSPRMSSGANVLTF	1069
CASSHPGQDNSPLHF	1072
CASSQSTGGYEQYF	1073
CASSPTSTDTQYF	1079
CASSYDGEKLFF	1079
CASSVGPEAFF	1080
CASSQVGGSSYNEQFF	1081
CASTLDRQGADGYTF	1081
CSARDEAPGGHGYTF	1097
CSAQLAASYEQYF	1098
CASSLESQGFGELFF	1102
CSASPGLADLITDTQYF	1104
CASWTGDSNQPQHF	1115
CASSPRTGNTEAFF	1116
CASSLRQAGTDTQYF	1117
CASSFDRTGGLETQYF	1117
CASSLGDRIYTF	1124
CASSSSTGQETQYF	1140
CSARTSGRNEQYF	1141
CASSLAAGFFNYGYTF	1141
CASSYGGEQYF	1142
CASSLTASGNEQFF	1143
CASRGTSGAYNEQFF	1152
CASSPTGYYNEQFF	1154
CASSFSGPAGETQYF	1155
CASSLTLSGGDTQYF	1162
CAWSVTGAAYGQPQHF	1164
CASSSPLYRDTEAFF	1167
CATRGGNQPQHF	1169
CASSFGGGSHYGYTF	1172
CASKPRQDNTEAFF	1175
CASSLGTGNGYTF	1179
CASRPLSYNEQFF	1179
CASRGRQGALYYTF	1190
CASSESGQDTEAFF	1191
CASSEDSSGNTIYF	1194
CASSQSDLGTEAFF	1195
CASSLQGANYEQYF	1200
CASSLDRDAPQHF	1202
CASDTRDSNQPQHF	1209
CASSPGHGPYNEQFF	1219
CASTPSGGYGYTF	1231
CASSQEWGQGVGNTIYF	1239
CATGQGRTDEQFF	1242
CASSETGRLANYGYTF	1251
CASGNDRGDNEQFF	1252
CASFSSSYEQYF	1257
CASFPDKSSTDTQYF	1269
CASSQDFRTGLREAFF	1270
CASSLGLWGSESPLHF	1274
CASGLGTGYNGYTF	1283
CASSDVGYSYNEQFF	1285
CASSVTGTGVEQFF	1327
CASSFGYTGELFF	1330
CASSTRDASGGELFF	1340
CASSTLLISGRADGTQYF	1343
CASSLEGTSGGTLQETQYF	1344
CASSQQMNTEAFF	1382
CSAFDSSGTDTQYF	1387
CATAEGAPGAEAFF	1397
CASSLTSGAYNEQFF	1419
CASSAGTGSHTEAFF	1421
CASSAPPADGNTIYF	1425
CASSMPPSGPQHF	1448
CASSPLPLTGSYTEAFF	1463
CASSLGLGGGQETQYF	1470
CASSLAQGYNTEAFF	1487
CASSLSDGTGSGNTIYF	1490
CATSSGQGKDNEQYF	1496
CASSVLGRNEQFF	1499
CASSLSEYTEAFF	1499
CASSIGDRGLSYEQYF	1512
CASSFPGQVNEKLFF	1521
CASSPQPGSPLHF	1530
CASSPTLAKNIQYF	1534
CASSSLDRGYDGYTF	1537
CASSFMGYTF	1573
CASSQKVRGDQPQHF	1590
CASSLIHQQETQYF	1596
CASSHRTENTEAFF	1601
CASSLGIEQYF	1624
CASSQGIRAGYEQYF	1624
CASSPTGLDGYTF	1632
CASSLEGGSDEKLFF	1674
CASSIGGNNEQFF	1681
CASRSGTSSYNEQFF	1706
CASSRPGGNYGYTF	1722
CASSYEGGLYEQYF	1728
CASSATSPGQVYNEQFF	1741
CASSLEGFGETQYF	1756
CASTASSGGATDTQYF	1763
CRQGEEAFF	1765
CAIGTGDSNQPQHF	1776
CASNAGFSYEQYF	1781
CASSLSLRGNYNEQFF	1782
CASSAPLVDTGELFF	1812
CASSPGQGVINEQFF	1826
CASSPLIGQELWDYTF	1826
CASSSRSLQGQYF	1834
CASSFETTTDTQYF	1864
CASSSRTGRREKLFF	1875
CSARLAGDYEQYF	1885
CASSPRDRGTEAFF	1901
CASSLGLAYNEQFF	1978
CASSLTPSNYGYTF	1986
CASSPHGAGGADTQYF	2032
CASSITSGSYNEQFF	2052
CASSNKVANEKLFF	2052
CASTRSGRPNTGELFF	2077
CASRLTEGKYNSPLHF	2099
CSARVGVGNTIYF	2117
CASSLGQAYEQYF	2122
CASSYSPTSGSDNEQFF	2126
CASSLGTGNTEAFF	2203
CASSEFPSTGNTEAFF	2210
CASSLTAITDTQYF	2239
CASSSGNSWEEQFF	2372
CASSPARNTEAFF	2450
CAGPGGADTQYF	2451
CASNTYTGELFF	2463
CASSYSRSGGDPNSPLHF	2617
CASSAREYAEAFF	2692
CAWTSGGVETQYF	2698
CASRTALEQYF	2726
CASSTPEGTEAFF	2751
CASSLDVSNTEAFF	2852
CASSWTGGSTEAFF	2867
CASDSGTEAFF	2925
CATSSSSGGAFMFF	2997
CASSLDPGRVTDTQYF	3038
CASSGLVVNEQFF	3080
CASSQGSTSAYEQYF	3177
CASTWGRGDYNEQFF	3257
CAWSVLAGDEQYF	3311
CSVEAGNYGYTF	3321
CASSLKNSVYNEQFF	3530
CASSLGVSQVAFF	4261
CASSPAQQETQYF	4399
CASSYGQGTSYGYTF	4577
CASSQDSQGTGELFF	4776
CASSQDPAPEQYF	4972
CASSPQFGRSLNTGELFF	5007
CASSFSRAGDQPQHF	5152
CASRIGVGPNEQFF	5704
CASSDGSYTGELFF	6018
CASSFGQGNYGYTF	6125
CASSYSVLAGGSGANVLTF	6251
CASSLADTEAFF	6910
CASSGTLTVSNSPLHF	8096
CASINRDSYNEQFF	8619
CASRLGQANTEAFF	9057
CASRSGSNTDTQYF	10559
CASSLSISNQPQHF	14206
CASSHVNTEAFF	16393
CATSGGQLNTGELFF	18873
CATLENQQATEAFF	20494
CASSPIATSAADTQYF	21585
CASSQESTSGGRTDTQYF	121080
small clones	6529858

## Sheet: Fig.5J_pt2
amino_acid	templates
CASRIGTSGGQETQYF	218
CASSFSRSQPQHF	219
CATSIGTGGFEQYF	220
CASRLAVKGHRWGYTF	220
CASTGTAFGEQYF	224
CASSSTEGQGQVYGYTF	226
CASSTYSYNEQFF	227
CASSPSRQAQETQYF	227
CASSFGGRVYGYTF	228
CASSPRGGGAGYGYTF	230
CASSSQRTDQPYGYTF	231
CASSSSLHHRDRGSYNEQFF	232
CASGQGAVAGELFF	233
CASSPFPPGGSYEQYF	235
CSARGPLDHYEQYF	238
CASGDDAANNYGYTF	239
CASSLLAGGGETQYF	239
CASSPAGGSYEEDTQYF	243
CASSLSRTGYNSPLHF	245
CASSPPQGARAFF	247
CSASAGGNQPQHF	251
CASSQDGTSGGETQYF	252
CASSTTGGAYSPLHF	258
CASSPASGNTGELFF	262
CASSGRQGGNEKLFF	266
CASSVGGSGGPSSNEQFF	274
CAWTTGGTNSPLHF	276
CASTQDWGSGANVLTF	279
CASSAATGGSGNTIYF	279
CASSLTGSRYRPLHF	280
CASSPPRETSPLHF	282
CASSGLLDEQYF	282
CASSYSEVYGYTF	283
CASSARTGELFF	283
CASSEGVPRPYRPDTQYF	287
CANRDGNTIYF	289
CASNSQPGGYGYTF	291
CASSLSTSYEQYF	293
CASSVSGGKDNEQFF	294
CATWTGDSNQPQHF	297
CASSPAGAETQYF	299
CASSLGGFYEQYF	299
CASSVDGDSTDTQYF	305
CASSEDLTGNQPQHF	310
CASTGGVQWNEQFF	314
CASSPDSRDSYYNEQFF	317
CASIYGVSEAFF	321
CASSIMGAGEQFF	322
CASSADYNNEQFF	323
CASSQGRDRQPQHF	324
CSVLSPDTENTIYF	330
AQGSGANVLTF	332
CASSFGGGTGELFF	334
CASSPLLRDGYTF	335
CASSQGGYNEKLFF	341
CATSDPAYAYRLSIEAFF	357
CASSQRSSGGAAGELFF	361
CASSSGTGGSPLHF	361
CAGQGGTGELFF	363
CASSLEGTGPQHF	370
CASSDLASDTAYGYTF	377
CASVLRDRNSPLHF	379
CASRSDLNTEAFF	379
CSALLRDTGNQPQHF	381
CASSDSSGSYNEQFF	381
CASSPEIGQGEDEQYF	386
CASTTGAAVQTYGYTF	387
CASSVTGGNTADEQFF	400
CASSLEASYEQYF	401
CASSHERARGTEAFF	415
CASSDGGVHEQYF	417
CAWAAGQGSPLHF	428
CASSPGQGMETQYF	429
CAISDREDGNQPQHF	431
CASSPTSELYNEQFF	432
CASSTWDNQPQHF	434
CASSHRGGNEQFF	442
CASSRTAGTGDEQYF	450
CSARVSGRGNQPQHF	453
CASSLSLSPPPSYNEQFF	460
CASREGLAYEQYF	476
CASSRRDSEAFF	476
CAIADRVETGELFF	489
CASSTRTEGTEAFF	494
CASSFGQARTDTQYF	512
CASSDGENTEAFF	528
CASSLALREQYF	556
CASSLRGEFTEQYF	556
CASTTGDTGELFF	567
CASSWGLAATEQFF	570
CASSLVKSTGQDEQYF	577
CASSNQGGNYEQYF	623
CSARDVASPHNEQFF	623
CASSFSGNNQPQHF	658
CASSLGEVGYTF	692
CASSLSGTNYGYTF	732
CASSPGTVSSQEQYF	794
CASSYSKEVHYGYTF	813
CASSLGLHYEQYF	1031
CASSRLTGDRSYEQYF	1051
CASKPAREYQPQHF	1052
CASSPHRGNYGYTF	1084
CASSQDTSGSYEQYF	1295
CASSRGTANSYEQYF	1360
CASSYGGEQFF	1564
CATSDLSDEQYF	1761
CASSLLDRGDSPLHF	3699
small clones	880433

## Sheet: Fig.5K
	Public_Patient_ID	Clonality_Tumor	pORG_Met_quartiles	Cohort	Tumor_Type
0	ST-00016623	0.395338		Liver	Primary
1	ST-00016499	0.403547		Liver	Primary
2	ST-00015332	0.364819		Liver	Primary
3	ST-00022177	0.422639		Liver	Primary
4	ST-00007298	0.376226		Liver	Primary
5	ST-00017985	0.368946		Liver	Primary
6	ST-00018724	0.38538		Liver	Primary
7	ST-00020904	0.352056		Liver	Primary
8	ST-00007313	0.357134		Liver	Primary
9	ST-00007303	0.394946		Liver	Primary
10	ST-00018236	0.374687		Liver	Primary
11	ST-00013971	0.387594		Liver	Primary
12	ST-00019682	0.350381		Liver	Primary
13	ST-00020258	0.395808		Liver	Primary
14	ST-00017381	0.358711		Liver	Primary
15	ST-00014524	0.35491	high	Liver	Met
16	ST-00020078			Liver
17	ST-00020169			Liver
18	ST-00021067			Liver
19	ST-00020064	0.333078		Liver	Met
20	ST-00007180			Liver
21	ST-00013544			Liver
22	ST-00013158	0.372733		Liver	Primary
23	ST-00016998	0.368656		Liver	Primary
24	ST-00012327	0.393978		Liver	Primary
25	ST-00007174			Liver
26	ST-00021190	0.387669		Liver	Primary
27	ST-00014391	0.385659		Liver	Primary
28	ST-00007071	0.336443		Liver	Primary
29	ST-00016806	0.365701		Liver	Primary
30	ST-00007085	0.316516		Liver	Primary
31	ST-00019367	0.344403		Liver	Primary
32	ST-00022484	0.421984		Liver	Primary
33	ST-00019368	0.372322		Liver	Primary
34	ST-00007223	0.399156		Liver	Primary
35	ST-00007599			Liver
36	ST-00005813	0.390724		Liver	Primary
37	ST-00017838	0.364761		Liver	Primary
38	ST-00007613	0.445155		Liver	Primary
39	ST-00007195	0.33448		Liver	Primary
40	ST-00013160	0.369648		Liver	Primary
41	ST-00020107			Liver
42	ST-00020936	0.428816		Liver	Primary
43	ST-00013291	0.391997		Liver	Primary
44	ST-00019056	0.407378		Liver	Primary
45	ST-00019040	0.403757		Liver	Primary
46	ST-00007175	0.324345		Liver	Primary
47	ST-00007256	0.334291		Liver	Primary
48	ST-00012908	0.359236		Liver	Primary
49	ST-00018955	0.457088		Liver	Primary
50	ST-00007179			Liver
51	ST-00013253	0.378812		Liver	Primary
52	ST-00013312			Liver
53	ST-00017310	0.568917		Liver	Primary
54	ST-00017003	0.344314		Liver	Met
55	ST-00020092	0.360027		Liver	Met
56	ST-00020164	0.349672	high	Liver	Met
57	ST-00022200	0.345539		Liver	Met
58	ST-00020106	0.321917		Liver	Met
59	ST-00020069	0.368238		Liver	Met
60	ST-00020824			Liver
61	ST-00020116			Liver
62	ST-00020277	0.369003		Liver	Met
63	ST-00007402	0.327234		Liver	Met
64	ST-00020260	0.364846		Liver	Met
65	ST-00020070	0.374644		Liver	Met
66	ST-00012975			Liver
67	ST-00020118	0.327273	high	Liver	Met
68	ST-00020105	0.363362	high	Liver	Met
69	ST-00007398			Liver
70	ST-00020112	0.328086		Liver	Met
71	ST-00020168	0.321351	high	Liver	Met
72	ST-00020301			Liver
73	ST-00020203			Liver
74	ST-00019607	0.356141	low	Liver	Met
75	ST-00007590			Liver
76	ST-00017915	0.418161	low	Lung	Met
77	ST-00020102	0.40532		Lung	Primary
78	ST-00011168	0.36737		Lung	Primary
79	ST-00017440	0.396676		Lung	Primary
80	ST-00018809	0.349221		Lung	Primary
81	ST-00014537	0.38221		Lung	Primary
82	ST-00013374	0.587397		Lung	Primary
83	ST-00020207	0.358355		Lung	Primary
84	ST-00007206	0.342137		Lung	Primary
85	ST-00007147	0.33096		Lung	Primary
86	ST-00019598	0.348785		Lung	Primary
87	ST-00015839	0.359209		Lung	Primary
88	ST-00016213	0.384543		Lung	Primary
89	ST-00007307	0.329407		Lung	Primary
90	ST-00020149	0.379375		Lung	Met
91	ST-00018232	0.394518		Lung	Met
92	ST-00007178	0.374666			Primary
93	ST-00018136	0.356748			Primary
94	ST-00020085
95	ST-00007203	0.33846			Primary
96	ST-00012814	0.404306			Primary
97	ST-00007257	0.350047			Primary
98	ST-00007266	0.348086			Primary
99	ST-00007646	0.32799			Primary
100	ST-00017762	0.393051			Primary
101	ST-00021786	0.409091			Primary
102	ST-00010984	0.422816			Primary
103	ST-00019429	0.379475			Primary
104	ST-00007165	0.382649			Primary
105	ST-00003662	0.398189			Primary
106	ST-00020236	0.605895			Primary
107	ST-00007216	0.472613			Primary
108	ST-00007279	0.342065			Primary
109	ST-00018426
110	ST-00019945	0.362718			Primary
111	ST-00014023	0.375427			Primary
112	ST-00010904	0.387436			Primary
113	ST-00007168	0.31591			Primary
114	ST-00021039
115	ST-00021832	0.41519			Primary
116	ST-00021563	0.37375			Primary
117	ST-00020285	0.364225			Primary
118	ST-00007183	0.337128			Primary
119	ST-00014494	0.387188			Primary
120	ST-00017080	0.36301			Primary
121	ST-00021060
122	ST-00019303
123	ST-00018848	0.381716			Primary
124	ST-00020523
125	ST-00008601	0.347584			Primary
126	ST-00015177
127	ST-00020093	0.427713			Primary
128	ST-00018988	0.420582			Primary
129	ST-00017975	0.341275			Primary
130	ST-00021789	0.353491			Primary
131	ST-00003635	0.413516			Primary
132	ST-00016911	0.371729			Primary
133	ST-00010919	0.369414			Primary
134	ST-00015163	0.359971			Primary
135	ST-00007234	0.389711			Primary
136	ST-00018360	0.351603			Primary
137	ST-00022354	0.417845			Primary
138	ST-00005536	0.405136			Primary
139	ST-00017449	0.392103			Primary
140	ST-00007267	0.407256			Primary
141	ST-00017549	0.384227			Primary
142	ST-00019043	0.368687			Primary
143	ST-00013415	0.373142			Primary
144	ST-00014575
145	ST-00014490	0.395729			Primary
146	ST-00015114	0.343531			Primary
147	ST-00021837	0.37719			Primary
148	ST-00020128	0.363002			Primary
149	ST-00020123	0.40512			Primary
150	ST-00021220
151	ST-00020336
152	ST-00007585	0.373733			Primary
153	ST-00018616	0.419359			Primary
154	ST-00015136	0.62647			Primary
155	ST-00020077	0.381152			Primary
156	ST-00007146	0.36693			Primary
157	ST-00018963	0.460346			Primary
158	ST-00018260
159	ST-00006625	0.427623			Primary
160	ST-00016968	0.463568			Primary
161	ST-00007099	0.32574			Primary
162	ST-00018893	0.369625			Primary
163	ST-00020127	0.359367			Primary
164	ST-00020098	0.443382			Primary
165	ST-00020208
166	ST-00007296	0.421189			Primary
167	ST-00017041	0.397914			Primary
168	ST-00007300	0.329769			Primary
169	ST-00017945	0.437352			Primary
170	ST-00021843	0.362415			Primary
171	ST-00016844	0.429302			Primary
172	ST-00020952	0.335776			Primary
173	ST-00017074	0.409113			Primary
174	ST-00022635	0.369688			Primary
175	ST-00012818	0.399473			Primary
176	ST-00017227	0.409754			Primary
177	ST-00017034
178	ST-00012931	0.36153			Primary
179	ST-00007193	0.383295			Primary
180	ST-00013861	0.455753			Primary
181	ST-00007302	0.380545			Primary
182	ST-00021370
183	ST-00008056	0.412241			Primary
184	ST-00022617	0.363143			Primary
185	ST-00012742	0.352834			Primary
186	ST-00007208	0.365779			Primary
187	ST-00020204
188	ST-00020114	0.401127			Primary
189	ST-00008108	0.349985			Primary
190	ST-00014550	0.456906			Primary
191	ST-00020223	0.336151			Primary
192	ST-00017340	0.341456			Primary
193	ST-00018584	0.404865			Primary
194	ST-00007164	0.353339			Primary
195	ST-00018628	0.383221			Primary
196	ST-00019006	0.384331			Primary
197	ST-00019590	0.345778			Primary
198	ST-00019458	0.361651			Primary
199	ST-00020291	0.398562			Primary
200	ST-00021096
201	ST-00020312
202	ST-00020640	0.382628			Primary
203	ST-00020201
204	ST-00021412	0.435735			Primary
205	ST-00020630
206	ST-00020482	0.38258			Primary
207	ST-00020225	0.369039			Primary
208	ST-00020969	0.38672			Primary
209	ST-00018821	0.39043			Primary
210	ST-00020117	0.39025			Primary
211	ST-00020222	0.413332			Primary
212	ST-00018179	0.367716			Primary
213	ST-00019194	0.329278			Primary
214	ST-00020183
215	ST-00017261	0.383057			Primary
216	ST-00015973
217	ST-00018050
218	ST-00018257	0.40892			Primary
219	ST-00011357	0.407667			Primary
220	ST-00020165	0.336779			Primary
221	ST-00016257
222	ST-00016742	0.378107			Primary
223	ST-00015777	0.372652			Primary
224	ST-00016858	0.420314			Primary
225	ST-00010889	0.365094			Primary
226	ST-00014696
227	ST-00012319	0.352684			Primary
228	ST-00013091	0.350525			Primary
229	ST-00013084	0.447775			Primary
230	ST-00007239	0.386006			Primary
231	ST-00007185	0.329522			Primary
232	ST-00008043	0.390023			Primary
233	ST-00007120	0.418005			Primary
234	ST-00007067	0.311364			Primary
235	ST-00007377	0.365288	low		Met
236	ST-00020057
237	ST-00020191
238	ST-00021194	0.354562			Met
239	ST-00007381
240	ST-00020159
241	ST-00020650
242	ST-00020211
243	ST-00020287
244	ST-00021900	0.332338			Met
245	ST-00021066
246	ST-00020366
247	ST-00021737
248	ST-00020344
249	ST-00020046
250	ST-00020190	0.347847	high		Met
251	ST-00020339
252	ST-00020281	0.37844	high		Met
253	ST-00020279
254	ST-00020922
255	ST-00020097
256	ST-00020076
257	ST-00012967	0.331097	low		Met
258	ST-00007288	0.371187			Met
259	ST-00020905
260	ST-00009790	0.320158	high		Met
261	ST-00020182
262	ST-00020206	0.375893			Met
263	ST-00012968
264	ST-00007382	0.387829	low		Met
265	ST-00020142
266	ST-00020087
267	ST-00021074
268	ST-00021059
269	ST-00007380	0.34963			Met
270	ST-00009787
271	ST-00020089
272	ST-00020282
273	ST-00021611
274	ST-00020154	0.335592			Met
275	ST-00011353	0.372584			Met
276	ST-00020072	0.333369			Met
277	ST-00022166
278	ST-00020251	0.362659	low		Met
279	ST-00020119	0.349295	low		Met
280	ST-00007389	0.339533			Met
281	ST-00020131	0.379751	low		Met
282	ST-00020232	0.372598	low		Met
283	ST-00021071
284	ST-00020226
285	ST-00020176	0.344467			Met
286	ST-00007386	0.339719			Met
287	ST-00020947
288	ST-00007276
289	ST-00007595	0.315704			Met

## Sheet: Fig.5L
	Public_Patient_ID	pORG_Met_quartiles	Cohort	Shannon_Entropy_Blood	Clonality_Blood	Blood_Type
0	ST-00016623		Liver	7.76997	0.453765	Primary
1	ST-00016499		Liver	10.3581	0.352458	Primary
2	ST-00015332		Liver	10.1801	0.328534	Primary
3	ST-00022177		Liver	7.38188	0.523674	Primary
4	ST-00007298		Liver	9.77956	0.429316	Primary
5	ST-00017985		Liver	10.2025	0.360132	Primary
6	ST-00018724		Liver	10.7895	0.323815	Primary
7	ST-00020904		Liver	11.0287	0.361703	Primary
8	ST-00007313		Liver	10.4201	0.404542	Primary
9	ST-00007303		Liver	10.08	0.350995	Primary
10	ST-00018236		Liver	9.64187	0.432886	Primary
11	ST-00013971		Liver	7.27547	0.48484	Primary
12	ST-00019682		Liver	9.1007	0.398407	Primary
13	ST-00020258		Liver	9.37501	0.422049	Primary
14	ST-00017381		Liver	8.52127	0.450587	Primary
15	ST-00014524	high	Liver	9.86593	0.388036	Met
16	ST-00020078		Liver	11.4744	0.338451	Met
17	ST-00020169		Liver	9.55087	0.341794	Primary
18	ST-00021067		Liver	8.84433	0.475046	Met
19	ST-00020064		Liver	10.5735	0.349102	Met
20	ST-00007180		Liver	11.8369	0.31783
21	ST-00013544		Liver	11.8552	0.344057	Primary
22	ST-00013158		Liver	7.80134	0.357345	Primary
23	ST-00016998		Liver	3.19819	0.768168	Primary
24	ST-00012327		Liver	11.4553	0.329403	Primary
25	ST-00007174		Liver	10.101	0.367538
26	ST-00021190		Liver	11.1799	0.362784	Primary
27	ST-00014391		Liver	10.1497	0.329133	Primary
28	ST-00007071		Liver	9.94269	0.431764	Primary
29	ST-00016806		Liver	9.73176	0.350859	Primary
30	ST-00007085		Liver	11.7626	0.318404	Primary
31	ST-00019367		Liver	10.2169	0.325305	Primary
32	ST-00022484		Liver	12.3462	0.321388	Primary
33	ST-00019368		Liver	10.4982	0.330923	Primary
34	ST-00007223		Liver	10.7724	0.352275	Primary
35	ST-00007599		Liver	10.2513	0.364527
36	ST-00005813		Liver	10.1499	0.354331	Primary
37	ST-00017838		Liver	10.4464	0.335347	Primary
38	ST-00007613		Liver	5.45508	0.595169	Primary
39	ST-00007195		Liver	10.0908	0.416096	Primary
40	ST-00013160		Liver	10.0618	0.351165	Primary
41	ST-00020107		Liver	9.90694	0.377923
42	ST-00020936		Liver	9.13129	0.423686	Primary
43	ST-00013291		Liver	10.0216	0.383552	Primary
44	ST-00019056		Liver	9.50275	0.382439	Primary
45	ST-00019040		Liver	7.59676	0.470684	Primary
46	ST-00007175		Liver	10.5422	0.376167	Primary
47	ST-00007256		Liver	9.94856	0.397271	Primary
48	ST-00012908		Liver	9.87528	0.416169	Primary
49	ST-00018955		Liver	5.62267	0.590978	Primary
50	ST-00007179		Liver	9.35816	0.428996	Primary
51	ST-00013253		Liver	11.4397	0.332902	Primary
52	ST-00013312		Liver	9.64127	0.37436	Primary
53	ST-00017310		Liver	8.24076	0.452593	Primary
54	ST-00017003		Liver	8.58059	0.492388	Met
55	ST-00020092		Liver	9.60024	0.442464	Met
56	ST-00020164	high	Liver	8.0588	0.433568	Met
57	ST-00022200		Liver	11.9289	0.328533	Met
58	ST-00020106		Liver	11.034	0.358822	Met
59	ST-00020069		Liver	10.5995	0.341275	Met
60	ST-00020824		Liver	9.4947	0.398426	Met
61	ST-00020116		Liver	10.113	0.378852	Met
62	ST-00020277		Liver	8.65572	0.403349	Met
63	ST-00007402		Liver	11.5254	0.318677	Met
64	ST-00020260		Liver	10.8369	0.369295	Met
65	ST-00020070		Liver	9.84303	0.324961	Met
66	ST-00012975		Liver	11.8162	0.329741
67	ST-00020118	high	Liver	10.5623	0.387065	Met
68	ST-00020105	high	Liver	11.323	0.365256	Met
69	ST-00007398		Liver	10.8659	0.336341
70	ST-00020112		Liver	12.2185	0.3239	Met
71	ST-00020168	high	Liver	9.46643	0.392722	Met
72	ST-00020301		Liver	10.5889	0.326364	Met
73	ST-00020203		Liver	7.92076	0.476895	Met
74	ST-00019607	low	Liver	3.5985	0.720926	Met
75	ST-00007590		Liver	7.99037	0.474961	Met
76	ST-00017915	low	Lung	9.94099	0.376071	Met
77	ST-00020102		Lung	9.40103	0.389293	Primary
78	ST-00011168		Lung	11.4332	0.324005	Primary
79	ST-00017440		Lung	9.49571	0.333859	Primary
80	ST-00018809		Lung	10.359	0.310245	Primary
81	ST-00014537		Lung	8.5031	0.440506	Primary
82	ST-00013374		Lung	8.85325	0.408668	Primary
83	ST-00020207		Lung	9.62841	0.328019	Primary
84	ST-00007206		Lung	9.91536	0.415508	Primary
85	ST-00007147		Lung	12.3655	0.332442	Primary
86	ST-00019598		Lung	9.50312	0.32261	Primary
87	ST-00015839		Lung	9.90782	0.349655	Primary
88	ST-00016213		Lung	9.06433	0.43518	Primary
89	ST-00007307		Lung	12.3084	0.322564	Primary
90	ST-00020149		Lung	9.82098	0.348628	Met
91	ST-00018232		Lung	9.21935	0.314818	Met
92	ST-00007178			9.68509	0.420428	Primary
93	ST-00018136			9.48548	0.363623	Primary
94	ST-00020085			10.9887	0.348584	Primary
95	ST-00007203			11.3607	0.361495	Primary
96	ST-00012814			11.2398	0.346772	Primary
97	ST-00007257			10.8054	0.35508	Primary
98	ST-00007266			8.19286	0.511017	Primary
99	ST-00007646			11.7857	0.33214	Primary
100	ST-00017762			8.22678	0.409977	Primary
101	ST-00021786			6.54805	0.587468	Primary
102	ST-00010984			11.3576	0.35536	Primary
103	ST-00019429			10.1958	0.362452	Primary
104	ST-00007165			7.05733	0.438328	Primary
105	ST-00003662			8.42421	0.36113	Primary
106	ST-00020236			8.14155	0.459961	Primary
107	ST-00007216			1.66402	0.893342	Primary
108	ST-00007279			10.7804	0.339812	Primary
109	ST-00018426			8.90299	0.394985	Primary
110	ST-00019945			9.74459	0.351449	Primary
111	ST-00014023			8.27708	0.47311	Primary
112	ST-00010904			11.1973	0.358834	Primary
113	ST-00007168			11.1382	0.350341	Primary
114	ST-00021039			9.69922	0.377729	Primary
115	ST-00021832			11.175	0.342408	Primary
116	ST-00021563			10.7769	0.358486	Primary
117	ST-00020285			10.2182	0.338472	Primary
118	ST-00007183			10.7478	0.351456	Primary
119	ST-00014494			10.3524	0.398411	Primary
120	ST-00017080			10.2393	0.343327	Primary
121	ST-00021060			9.24464	0.341007	Primary
122	ST-00019303			11.7169	0.353121	Primary
123	ST-00018848			8.65638	0.407178	Primary
124	ST-00020523			7.98236	0.493537
125	ST-00008601			10.0765	0.377717	Primary
126	ST-00015177			10.9171	0.355955	Primary
127	ST-00020093			9.3226	0.41021	Primary
128	ST-00018988			8.83717	0.433876	Primary
129	ST-00017975			9.361	0.382356	Primary
130	ST-00021789			12.1874	0.332389	Primary
131	ST-00003635			9.72534	0.392102	Primary
132	ST-00016911			6.60497	0.538194	Primary
133	ST-00010919			10.4583	0.389453	Primary
134	ST-00015163			10.1575	0.415777	Primary
135	ST-00007234			8.07449	0.476918	Primary
136	ST-00018360					Primary
137	ST-00022354			10.0072	0.327261	Primary
138	ST-00005536			11.095	0.351922	Primary
139	ST-00017449			7.75282	0.456165	Primary
140	ST-00007267			7.97393	0.540678	Primary
141	ST-00017549			9.43752	0.384497	Primary
142	ST-00019043			9.813	0.383825	Primary
143	ST-00013415			11.4688	0.3409	Primary
144	ST-00014575			8.85666	0.407522	Primary
145	ST-00014490			10.1299	0.367197	Primary
146	ST-00015114			10.0357	0.335995	Primary
147	ST-00021837			10.6524	0.401323	Primary
148	ST-00020128			5.94637	0.581753	Primary
149	ST-00020123			6.9775	0.516089	Primary
150	ST-00021220			10.5522	0.345494	Primary
151	ST-00020336			10.0888	0.335661	Primary
152	ST-00007585			10.8893	0.346859	Primary
153	ST-00018616			9.32031	0.34684	Primary
154	ST-00015136			10.9107	0.321138	Primary
155	ST-00020077			10.5633	0.318182	Primary
156	ST-00007146			8.25446	0.462972	Primary
157	ST-00018963			7.86959	0.450756	Primary
158	ST-00018260			9.20781	0.39544	Primary
159	ST-00006625			10.5414	0.355488	Primary
160	ST-00016968			7.84624	0.423665	Primary
161	ST-00007099			10.7571	0.346965	Primary
162	ST-00018893			9.85159	0.32215	Primary
163	ST-00020127			10.722	0.311258	Primary
164	ST-00020098			9.48684	0.433339	Primary
165	ST-00020208			9.58502	0.372603	Primary
166	ST-00007296			10.3756	0.398381	Primary
167	ST-00017041			9.54724	0.400568	Primary
168	ST-00007300			11.393	0.349061	Primary
169	ST-00017945			6.07213	0.589402	Primary
170	ST-00021843			10.0292	0.338597	Primary
171	ST-00016844			9.18612	0.387439	Primary
172	ST-00020952			6.41026	0.58264	Primary
173	ST-00017074			5.91051	0.595339	Primary
174	ST-00022635			4.50941	0.68433	Primary
175	ST-00012818			10.7657	0.391062	Primary
176	ST-00017227			9.41886	0.406445	Primary
177	ST-00017034			9.05321	0.401962
178	ST-00012931			7.61901	0.329136	Primary
179	ST-00007193			11.7874	0.332151	Primary
180	ST-00013861			8.12356	0.444948	Primary
181	ST-00007302			7.75251	0.503925	Primary
182	ST-00021370			10.3697	0.373977
183	ST-00008056			8.30788	0.502364	Primary
184	ST-00022617			10.0135	0.390021	Primary
185	ST-00012742			11.1767	0.340656	Primary
186	ST-00007208			7.04134	0.563517	Primary
187	ST-00020204			8.60613	0.421587	Primary
188	ST-00020114			10.3565	0.344497	Primary
189	ST-00008108			9.3081	0.415535	Primary
190	ST-00014550			9.3598	0.337591	Primary
191	ST-00020223			10.3267	0.347544	Primary
192	ST-00017340			6.95019	0.519934	Primary
193	ST-00018584			9.89512	0.341957	Primary
194	ST-00007164			7.05457	0.552042	Primary
195	ST-00018628			8.66233	0.416615	Primary
196	ST-00019006			10.0101	0.34015	Primary
197	ST-00019590			9.49145	0.34223	Primary
198	ST-00019458			10.4136	0.344045	Primary
199	ST-00020291			10.4487	0.316868	Primary
200	ST-00021096
201	ST-00020312			10.7603	0.341336	Primary
202	ST-00020640			10.1691	0.36494	Primary
203	ST-00020201			9.35371	0.453774	Primary
204	ST-00021412			9.75169	0.432402	Primary
205	ST-00020630			9.27056	0.428269
206	ST-00020482			7.82041	0.464046	Primary
207	ST-00020225			10.9146	0.360049	Primary
208	ST-00020969			9.43902	0.448349	Primary
209	ST-00018821			8.69913	0.415804	Primary
210	ST-00020117			9.35369	0.382035	Primary
211	ST-00020222			6.25871	0.545745	Primary
212	ST-00018179			7.92024	0.464532	Primary
213	ST-00019194			9.99505	0.383814	Primary
214	ST-00020183			10.8175	0.329177
215	ST-00017261			8.91631	0.357128	Primary
216	ST-00015973			10.0178	0.317066	Primary
217	ST-00018050			9.58998	0.341368
218	ST-00018257			8.82448	0.41839	Primary
219	ST-00011357			8.62381	0.407164	Primary
220	ST-00020165			10.4741	0.34421	Primary
221	ST-00016257			9.79241	0.442019
222	ST-00016742			9.68314	0.373362	Primary
223	ST-00015777			8.8458	0.423718	Primary
224	ST-00016858			9.38628	0.411631	Primary
225	ST-00010889			10.3044	0.347078	Primary
226	ST-00014696			9.44709	0.478626	Primary
227	ST-00012319			10.4975	0.391904	Primary
228	ST-00013091			10.9144	0.353802	Primary
229	ST-00013084			8.23724	0.521633	Primary
230	ST-00007239			9.66014	0.412793	Primary
231	ST-00007185			10.0684	0.361633	Primary
232	ST-00008043			7.07293	0.575216	Primary
233	ST-00007120			10.3814	0.336646	Primary
234	ST-00007067			8.79444	0.479459	Primary
235	ST-00007377	low		8.20408	0.521613	Met
236	ST-00020057			11.1191	0.370667
237	ST-00020191			9.62767	0.361103
238	ST-00021194			11.5853	0.336351	Met
239	ST-00007381			9.12775	0.456525
240	ST-00020159			8.26659	0.42472
241	ST-00020650			5.53033	0.656667
242	ST-00020211			10.6086	0.321829
243	ST-00020287			9.56976	0.339526	Primary
244	ST-00021900			11.5674	0.339522	Met
245	ST-00021066			9.46662	0.394291	Primary
246	ST-00020366			8.30387	0.494063	Primary
247	ST-00021737			11.58	0.351957	Primary
248	ST-00020344			9.20905	0.373044	Met
249	ST-00020046			8.53404	0.480704
250	ST-00020190	high		10.2059	0.336917	Met
251	ST-00020339			8.00801	0.456983
252	ST-00020281	high		7.64916	0.527612	Met
253	ST-00020279			10.5777	0.317567
254	ST-00020922			9.94464	0.393593
255	ST-00020097			10.416	0.388435	Met
256	ST-00020076			10.7052	0.341441	Met
257	ST-00012967	low		11.3828	0.324082	Met
258	ST-00007288			10.36	0.320957	Met
259	ST-00020905			10.6033	0.336826	Met
260	ST-00009790	high		11.9056	0.325028	Met
261	ST-00020182			9.89388	0.32265	Met
262	ST-00020206			9.29386	0.363504	Met
263	ST-00012968			10.6872	0.362348
264	ST-00007382	low		7.54726	0.50705	Met
265	ST-00020142			7.39903	0.52303	Met
266	ST-00020087			11.1934	0.358589
267	ST-00021074			8.25676	0.497008
268	ST-00021059			9.93622	0.392947
269	ST-00007380			11.2783	0.368633	Met
270	ST-00009787			8.49731	0.484583
271	ST-00020089			8.13981	0.504468
272	ST-00020282			6.59304	0.501592	Primary
273	ST-00021611			11.0467	0.359629
274	ST-00020154			9.55447	0.344934	Met
275	ST-00011353			9.55841	0.417783	Met
276	ST-00020072			11.3886	0.360831	Met
277	ST-00022166			11.0006	0.367254	Met
278	ST-00020251	low		6.42975	0.618983	Met
279	ST-00020119	low		5.99482	0.592113	Met
280	ST-00007389			10.4043	0.388263	Met
281	ST-00020131	low		8.42082	0.507141	Met
282	ST-00020232	low		7.57711	0.477354	Met
283	ST-00021071			10.6496	0.325311
284	ST-00020226			10.411	0.323232	Met
285	ST-00020176			9.61987	0.326638	Met
286	ST-00007386			11.2989	0.363161	Met
287	ST-00020947			9.52838	0.436096	Met
288	ST-00007276			10.6299	0.391343
289	ST-00007595			11.9182	0.340781	Met
