# Supplementary material for: Ongoing replication stress tolerance and clonal T cell responses distinguish liver and lung recurrence and outcomes in pancreatic cancer
Source: Nat Cancer. 2025 Jan 9;6(1):123–44. doi: 10.1038/s43018-024-00881-3 (PMC11779630; doi:10.1038/s43018-024-00881-3)
Supplement: Supplementary file 7 — Statistical source data. [file 43018_2024_881_MOESM7_ESM.xlsx]

## Sheet: Fig.6A_B_D
	Public_Patient_ID	jaccard_Tumor	jaccard_Blood	public_Tumor	public_Blood	Days from Diagnosis to FU	Survival	Tumor_Type	Cohort	pORG_Primary	pORG_Met	pORG_All	Public_Patient_ID	pORG_Met_quartiles	pORG_Primary_quartiles
0	ST-00016623	0.0865032	0.83353	2168	71467	424	1	Primary	Liver	0.441618		0.430546	ST-00016623		high
1	ST-00016499	0.124376	1.56984	4957	162827	537	1	Primary	Liver	0.146807		0.142816	ST-00016499
2	ST-00015332	0.173541	3.44323	15885	540178	166	1	Primary	Liver	0.0648557		0.126058	ST-00015332
3	ST-00022177	0.0922834	0.811977	2297	70259	149	1	Primary	Liver				ST-00022177
4	ST-00007298	0.149491	2.47283	9369	317504	327	1	Primary	Liver	0.168114		0.129682	ST-00007298
5	ST-00017985	0.0411266	0.268523	658	20605	251	1	Primary	Liver	0.444032		0.483917	ST-00017985		high
6	ST-00018724	0.0728836	0.54525	1476	45560	1261	0	Primary	Liver	-0.39846		-0.373669	ST-00018724		low
7	ST-00020904	0.105533	1.04192	2936	96676	216	1	Primary	Liver	0.507463		0.479837	ST-00020904		high
8	ST-00007313	0.0798735	0.625288	1652	53903	610	1	Primary	Liver	0.398778		0.406781	ST-00007313		high
9	ST-00007303	0.156056	2.46834	9019	300823	683	1	Primary	Liver	-0.0113189		0.0355481	ST-00007303
10	ST-00018236	0.164255	3.6293	18264	641458	1247	1	Primary	Liver	-0.329944		-0.342323	ST-00018236		low
11	ST-00013971	0.135536	1.98455	6741	224799	416	1	Primary	Liver	-0.37688		-0.381042	ST-00013971		low
12	ST-00019682	0.0645608	0.541541	1346	43697	806	1	Primary	Liver	0.387572		0.388854	ST-00019682		high
13	ST-00020258	0.141548	1.72163	5754	179464	974	1	Primary	Liver				ST-00020258
14	ST-00017381	0.149084	2.50593	9557	319380	1258	1	Primary	Liver	0.288409		0.325111	ST-00017381
15	ST-00014524	0.0449628	0.285236	732	22382	190	1	Met	Liver	0.248353	0.491966	0.249342	ST-00014524	high
19	ST-00020064	0.0968606	0.659907	1971	54771	1052	1	Met	Liver		0.0297992	0.0561069	ST-00020064
22	ST-00013158	0.116316	1.41665	4209	141196	428	1	Primary	Liver	-0.588595		-0.580847	ST-00013158		low
23	ST-00016998	0.170038	3.33566	15152	513772	1327	0	Primary	Liver				ST-00016998
24	ST-00012327	0.0631094	0.481535	1232	39814	372	1	Primary	Liver	0.512026		0.489603	ST-00012327		high
26	ST-00021190	0.130435	1.72763	5587	187892	292	1	Primary	Liver				ST-00021190
27	ST-00014391	0.125561	1.53733	4783	154075	189	1	Primary	Liver	0.430684		0.438103	ST-00014391		high
28	ST-00007071	0.0169306	0.0843064	209	6237	638	1	Primary	Liver	0.59516		0.610503	ST-00007071		high
29	ST-00016806	0.156644	2.4169	8571	285364	359	1	Primary	Liver	0.544338		0.575541	ST-00016806		high
30	ST-00007085	0.0241054	0.122773	316	9499	335	1	Primary	Liver	0.43477		0.456034	ST-00007085		high
31	ST-00019367	0.152697	2.81555	11611	395702	391	1	Primary	Liver	-0.4506		-0.38404	ST-00019367		low
32	ST-00022484	0.155508	2.99988	13555	468430	320	0	Primary	Liver				ST-00022484
33	ST-00019368	0.099988	0.919812	2633	81226	499	1	Primary	Liver	0.341185		0.319573	ST-00019368
34	ST-00007223	0.153717	2.24504	7748	259213	468	1	Primary	Liver		0.475042	0.427843	ST-00007223
36	ST-00005813	0.145185	2.12138	7488	244838	325	1	Primary	Liver	0.545032		0.544434	ST-00005813		high
37	ST-00017838	0.0927148	0.911811	2467	81091	1295	0	Primary	Liver	0.331988	0.245894	0.339322	ST-00017838
38	ST-00007613	0.113678	1.2918	3918	123141	283	1	Primary	Liver	0.415811		0.424404	ST-00007613		high
39	ST-00007195	0.0410501	0.284323	690	23053	1193	1	Primary	Liver	-0.480713		-0.440019	ST-00007195		low
40	ST-00013160	0.117679	1.43435	4351	142267	559	1	Primary	Liver	-0.289884		-0.325678	ST-00013160
42	ST-00020936	0.12553	1.53451	4713	153224	411	1	Primary	Liver				ST-00020936
43	ST-00013291	0.125495	1.49092	4492	149590	855	1	Primary	Liver	0.173398		0.185164	ST-00013291
44	ST-00019056	0.0816364	0.704961	1873	59516	1016	0	Primary	Liver	0.463051		0.467116	ST-00019056		high
45	ST-00019040	0.0808021	0.696879	1771	56361	672	1	Primary	Liver				ST-00019040
46	ST-00007175	0.00520388	0.024273	51	1874	549	1	Primary	Liver	0.359114		0.35603	ST-00007175
47	ST-00007256	0.0316123	0.175206	444	13081	536	1	Primary	Liver	0.0864833		0.103676	ST-00007256
48	ST-00012908	0.161357	2.94627	12396	419809	956	1	Primary	Liver	-0.614996		-0.597857	ST-00012908		low
49	ST-00018955	0.0927083	0.899516	2406	74983	883	0	Primary	Liver	0.484875		0.496927	ST-00018955		high
51	ST-00013253	0.109626	1.16483	3452	112761	1547	1	Primary	Liver	0.485707		0.51009	ST-00013253		high
53	ST-00017310	0.102878	1.10408	3104	100328	1264	1	Primary	Liver	0.294011		0.28753	ST-00017310
54	ST-00017003	0.103591	0.940178	2654	85247	202	0	Met	Liver		0.0731469	0.110026	ST-00017003
55	ST-00020092	0.0918686	0.839315	2309	75886	598	0	Met	Liver		0.0485751	0.0436648	ST-00020092
56	ST-00020164	0.091887	0.916461	2393	77311	64	1	Met	Liver		0.391003	0.397955	ST-00020164	high
57	ST-00022200	0.0670347	0.497238	1339	42441	75	1	Met	Liver				ST-00022200
58	ST-00020106	0.0650696	0.542988	1380	46486	93	1	Met	Liver		-0.190688	-0.186646	ST-00020106
59	ST-00020069	0.123725	1.54461	4657	156321	120	1	Met	Liver		0.141239	0.135783	ST-00020069
62	ST-00020277	0.0904677	0.838953	2205	69662	169	1	Met	Liver				ST-00020277
63	ST-00007402	0.0427061	0.283438	685	22344	195	1	Met	Liver		-0.286423	-0.335123	ST-00007402
64	ST-00020260	0.10797	1.19432	3339	114255	212	1	Met	Liver				ST-00020260
65	ST-00020070	0.132131	1.51864	4476	144373	284	1	Met	Liver		0.230542	0.24795	ST-00020070
67	ST-00020118	0.0223195	0.110381	293	8480	331	1	Met	Liver		0.470663	0.411845	ST-00020118	high
68	ST-00020105	0.0557333	0.43822	1098	37233	347	1	Met	Liver		0.340909	0.306513	ST-00020105	high
70	ST-00020112	0.0919202	0.887449	2454	81622	409	1	Met	Liver		0.0220044	0.0440176	ST-00020112
71	ST-00020168	0.0249954	0.12012	319	9073	419	1	Met	Liver		0.30041	0.330948	ST-00020168	high
74	ST-00019607	0.0981135	1.05419	2677	89151	610	1	Met	Liver		-0.4231	-0.426182	ST-00019607	low
76	ST-00017915	0.149577	2.43839	8664	300876	1483	0	Met	Lung		-0.382622	-0.384678	ST-00017915	low
77	ST-00020102	0.0779667	0.69205	1783	58250	735	1	Primary	Lung	-0.523683		-0.525629	ST-00020102		low
78	ST-00011168	0.1301	1.77854	5982	197667	169	1	Primary	Lung	-0.47624		-0.470947	ST-00011168		low
79	ST-00017440	0.0876851	0.756129	1958	61868	192	1	Primary	Lung	-0.544381		-0.555846	ST-00017440		low
80	ST-00018809	0.0865507	0.767365	2099	67032	1156	0	Primary	Lung	-0.681537		-0.686962	ST-00018809		low
81	ST-00014537	0.134666	1.81724	5823	191895	394	1	Primary	Lung	-0.156015		-0.14477	ST-00014537
82	ST-00013374	0.099468	0.963555	2653	83960	649	1	Primary	Lung				ST-00013374
83	ST-00020207	0.150447	2.40268	8950	295656	327	1	Primary	Lung	0.0452239		0.058489	ST-00020207
84	ST-00007206	0.128744	1.63481	5070	169168	323	1	Primary	Lung	-0.38186		-0.341657	ST-00007206		low
85	ST-00007147	0.052331	0.31254	834	24933	573	1	Primary	Lung				ST-00007147
86	ST-00019598	0.0577359	0.420974	1051	33306	984	0	Primary	Lung	-0.149844		-0.128044	ST-00019598
87	ST-00015839	0.146849	2.78164	10776	385461	1104	1	Primary	Lung	-0.63932	0.227592	-0.61269	ST-00015839		low
88	ST-00016213	0.153836	2.62905	10195	345540	1795	0	Primary	Lung	-0.202442		-0.242414	ST-00016213
89	ST-00007307	0.156686	2.02382	6452	215224	2322	0	Primary	Lung	-0.483948	-0.0327009	-0.473783	ST-00007307		low
90	ST-00020149	0.123283	1.64459	4783	166301	117	1	Met	Lung		0.211709	0.214901	ST-00020149
91	ST-00018232	0.0754399	0.623626	1621	50812	242	1	Met	Lung		0.252085	0.292187	ST-00018232
92	ST-00007178	0.0436896	0.316894	772	25803	139	1	Primary		0.210493		0.21939	ST-00007178
93	ST-00018136	0.0413541	0.325753	722	25110	138	1	Primary		0.46617		0.425277	ST-00018136		high
95	ST-00007203	0.0714244	0.527556	1429	45298	228	1	Primary		0.0380828		0.0531762	ST-00007203
96	ST-00012814	0.139435	1.93291	6591	219627	365	1	Primary					ST-00012814
97	ST-00007257	0.0286156	0.138818	383	10691	175	1	Primary		-0.219632		-0.253024	ST-00007257
98	ST-00007266	0.0675655	0.55267	1408	46808	250	1	Primary		-0.458121		-0.457194	ST-00007266		low
99	ST-00007646	0.156065	2.5381	9908	328715	883	1	Primary					ST-00007646
100	ST-00017762	0.107463	1.10078	3131	99032	336	1	Primary		0.0428366		0.0233249	ST-00017762
101	ST-00021786	0.120677	1.54722	4644	154786	172	1	Primary					ST-00021786
102	ST-00010984	0.150051	2.37742	8724	297146	129	1	Primary		0.0745075	-0.283959	0.101475	ST-00010984
103	ST-00019429	0.104564	1.0289	2925	93681	190	1	Primary		0.576836	0.409984	0.574529	ST-00019429		high
104	ST-00007165	0.0159716	0.106217	213	6957	300	1	Primary		0.584248		0.570426	ST-00007165		high
105	ST-00003662	0.0904837	0.831697	2132	68025	233	1	Primary		-0.384353		-0.355365	ST-00003662		low
106	ST-00020236	0.145196	2.36723	8430	286098	318	1	Primary		0.292134		0.25701	ST-00020236
107	ST-00007216	0.112206	1.34193	4017	131524	488	1	Primary		0.0253032		0.00925067	ST-00007216
108	ST-00007279	0.0127812	0.0533219	155	3977	257	1	Primary		0.407522		0.428627	ST-00007279		high
110	ST-00019945	0.0932308	0.895679	2379	78175	331	1	Primary		0.233113		0.240282	ST-00019945
111	ST-00014023	0.0930516	0.887838	2499	79605	1786	0	Primary		0.416438		0.423846	ST-00014023		high
112	ST-00010904	0.0999389	1.07963	3140	105146	355	1	Primary		0.237192		0.245342	ST-00010904
113	ST-00007168	0.00578174	0.0306757	74	2345	539	1	Primary		0.336001		0.349987	ST-00007168
115	ST-00021832	0.150691	2.52621	9340	324250	302	1	Primary					ST-00021832
116	ST-00021563	0.12369	1.43201	4427	144530	338	1	Primary					ST-00021563
117	ST-00020285	0.153239	2.12706	7502	238436	763	0	Primary		0.127265		0.15002	ST-00020285
118	ST-00007183	0.0296781	0.179897	430	14199	359	1	Primary		-0.402025		-0.399633	ST-00007183		low
119	ST-00014494	0.117452	1.30492	3973	129467	526	1	Primary		0.371495		0.395895	ST-00014494
120	ST-00017080	0.0660054	0.547589	1358	45026	693	1	Primary		0.523141		0.515586	ST-00017080		high
123	ST-00018848	0.111478	1.23346	3418	111161	1088	1	Primary					ST-00018848
125	ST-00008601	0.103328	1.1371	3195	107485	683	1	Primary		0.448873		0.458342	ST-00008601		high
127	ST-00020093	0.158203	2.80807	10928	372607	600	1	Primary		0.409818		0.389192	ST-00020093		high
128	ST-00018988	0.0925832	0.836311	2291	72427	1065	0	Primary		-0.296797		-0.309308	ST-00018988
129	ST-00017975	0.0542836	0.401365	997	32221	462	1	Primary		0.361715		0.370537	ST-00017975
130	ST-00021789	0.17055	4.06196	23646	838259	1193	1	Primary					ST-00021789
131	ST-00003635	0.112776	1.18872	3275	108871	602	1	Primary		-0.124229		-0.154234	ST-00003635
132	ST-00016911	0.134639	1.61972	4719	153835	1186	1	Primary		0.270531		0.257435	ST-00016911
133	ST-00010919	0.172652	3.88033	20313	715485	1089	1	Primary		-0.245781		-0.243976	ST-00010919
134	ST-00015163	0.13734	1.77935	5991	196242	1498	1	Primary		-0.281257		-0.296442	ST-00015163
135	ST-00007234	0.131871	1.80772	5742	190276	1140	1	Primary		0.394889		0.378433	ST-00007234		high
136	ST-00018360	0.0472461	0.277236	752	21733	892	1	Primary		0.47141		0.454124	ST-00018360		high
137	ST-00022354	0.146243	2.29539	8388	277839	1183	1	Primary					ST-00022354
138	ST-00005536	0.109495	1.20271	3624	118216	882	1	Primary		0.193581		0.171542	ST-00005536
139	ST-00017449	0.113395	1.18391	3434	107951	597	1	Primary		-0.200523		-0.166462	ST-00017449
140	ST-00007267	0.0951729	1.02334	2927	98285	791	1	Primary		-0.404492		-0.384061	ST-00007267		low
141	ST-00017549	0.0574769	0.4665	1122	37236	972	1	Primary		0.6191		0.58916	ST-00017549		high
142	ST-00019043	0.051548	0.349169	896	28161	896	1	Primary			0.338892	0.363602	ST-00019043
143	ST-00013415	0.12277	1.42732	4386	144348	758	1	Primary		0.177185		0.174315	ST-00013415
145	ST-00014490	0.142337	1.89735	6491	208452	883	1	Primary					ST-00014490
146	ST-00015114	0.152844	2.35812	8383	280348	696	1	Primary		-0.398909		-0.389291	ST-00015114		low
147	ST-00021837	0.162886	3.23658	15162	521251	1078	1	Primary					ST-00021837
148	ST-00020128	0.147007	2.62941	10230	351958	877	1	Primary					ST-00020128
149	ST-00020123	0.129818	1.53823	4736	150368	929	1	Primary		-0.248273		-0.222381	ST-00020123
152	ST-00007585	0.126716	1.45751	4439	145221	1722	1	Primary		-0.519552		-0.49619	ST-00007585		low
153	ST-00018616	0.160876	3.16883	14551	493420	1162	0	Primary		-0.566844		-0.543194	ST-00018616		low
154	ST-00015136	0.155568	2.76551	10844	369795	1329	1	Primary		0.395741		0.41088	ST-00015136		high
155	ST-00020077	0.149733	2.34674	8855	290961	18	1	Primary		0.366736		0.339113	ST-00020077
156	ST-00007146	0.107852	1.07463	3005	96905	29	1	Primary		0.164097		0.175971	ST-00007146
157	ST-00018963	0.111937	1.25003	3528	114152	35	1	Primary		0.495093		0.5115	ST-00018963		high
159	ST-00006625	0.0825032	0.752711	1989	65553	21	1	Primary		0.30902		0.310947	ST-00006625
160	ST-00016968	0.113575	1.19329	3416	108930	85	1	Primary		-0.332694		-0.336498	ST-00016968		low
161	ST-00007099	0.0166096	0.084332	212	6403	31	1	Primary		-0.223434		-0.16049	ST-00007099
162	ST-00018893	0.119832	1.29929	4064	125336	50	1	Primary		0.364613		0.349806	ST-00018893
163	ST-00020127	0.136805	1.93517	6290	212916	87	1	Primary		0.62713		0.628773	ST-00020127		high
164	ST-00020098	0.130525	1.58362	4707	158499	185	1	Primary		-0.151567		-0.195435	ST-00020098
166	ST-00007296	0.137115	1.99866	6846	232972	129	1	Primary		-0.138829		-0.125351	ST-00007296
167	ST-00017041	0.116568	1.19829	3545	111457	133	1	Primary		0.217027		0.237885	ST-00017041
168	ST-00007300	0.0460386	0.275659	706	22262	129	1	Primary		0.139833		0.11655	ST-00007300
169	ST-00017945	0.112046	1.26704	3506	115278	178	1	Primary		0.562267		0.569917	ST-00017945		high
170	ST-00021843	0.160514	2.66285	10271	338815	191	1	Primary					ST-00021843
171	ST-00016844	0.156495	2.45513	9189	303470	226	1	Primary					ST-00016844
172	ST-00020952	0.0131505	0.0939866	209	6921	282	1	Primary					ST-00020952
173	ST-00017074	0.0847347	0.834042	2183	70569	217	1	Primary		-0.314517		-0.307541	ST-00017074		low
174	ST-00022635	0.118118	1.41235	4147	137455	261	0	Primary					ST-00022635
175	ST-00012818	0.122555	1.55698	5092	168794	200	1	Primary		-0.268603		-0.237582	ST-00012818
176	ST-00017227	0.0392676	0.231832	585	17636	431	1	Primary		-0.439972		-0.423379	ST-00017227		low
178	ST-00012931	0.148164	2.40349	9090	302294	252	1	Primary		-0.405963		-0.399997	ST-00012931		low
179	ST-00007193	0.142518	2.0437	7229	239635	262	1	Primary		-0.193273		-0.196459	ST-00007193
180	ST-00013861	0.0925414	0.893736	2439	77764	353	1	Primary		0.213307		0.213883	ST-00013861
181	ST-00007302	0.0451413	0.333629	807	26197	331	1	Primary		-0.283372		-0.29375	ST-00007302
183	ST-00008056	0.129637	1.60083	5120	166172	302	1	Primary		0.409362		0.402745	ST-00008056		high
184	ST-00022617	0.110298	1.1902	3439	112934	318	0	Primary					ST-00022617
185	ST-00012742	0.118799	1.29911	3855	126532	308	1	Primary		0.466844		0.46359	ST-00012742		high
186	ST-00007208	0.144888	2.04085	6902	227934	361	1	Primary		-0.251913		-0.229938	ST-00007208
188	ST-00020114	0.144762	2.40999	8928	303910	442	1	Primary					ST-00020114
189	ST-00008108	0.13016	1.56764	4982	159719	413	1	Primary		0.36466		0.361133	ST-00008108
190	ST-00014550	0.0261544	0.154621	363	11171	436	1	Primary		-0.103622		-0.0315529	ST-00014550
191	ST-00020223	0.116816	1.24526	3587	116779	497	1	Primary		0.669861		0.659286	ST-00020223		high
192	ST-00017340	0.148091	2.40038	8626	295171	498	1	Primary		0.0848887		0.0674847	ST-00017340
193	ST-00018584	0.104415	0.966913	2806	85016	529	1	Primary		-0.400481		-0.370495	ST-00018584		low
194	ST-00007164	0.168032	3.35468	15193	520906	592	1	Primary					ST-00007164
195	ST-00018628	0.163318	2.62495	9710	319630	598	1	Primary		-0.307545		-0.337265	ST-00018628		low
196	ST-00019006	0.137633	1.89688	6274	204993	617	1	Primary		0.428081		0.42559	ST-00019006		high
197	ST-00019590	0.129987	1.72877	5611	183486	646	0	Primary		0.362428		0.387634	ST-00019590
198	ST-00019458	0.0929782	0.899759	2455	79548	654	0	Primary		0.432085		0.401076	ST-00019458		high
199	ST-00020291	0.132059	1.71314	5679	183624	680	1	Primary		0.283325		0.282786	ST-00020291
202	ST-00020640	0.110786	1.18847	3582	112496	717	0	Primary					ST-00020640
204	ST-00021412	0.124294	1.77853	5767	200715	730	0	Primary					ST-00021412
206	ST-00020482	0.112494	1.20628	3434	111296	811	0	Primary		-0.0539537		-0.00559515	ST-00020482
207	ST-00020225	0.0837188	0.756065	2045	67348	949	0	Primary		0.0652121		0.0719506	ST-00020225
208	ST-00020969	0.157572	2.3525	8248	278511	841	0	Primary					ST-00020969
209	ST-00018821	0.0609502	0.422445	1091	32998	907	0	Primary					ST-00018821
210	ST-00020117	0.171271	3.20609	14022	469227	1004	1	Primary		-0.491894		-0.515117	ST-00020117		low
211	ST-00020222	0.134502	1.57971	4794	153027	1212	0	Primary					ST-00020222
212	ST-00018179	0.09335	0.955705	2478	83780	1026	1	Primary		0.00279137		0.0336479	ST-00018179
213	ST-00019194	0.116901	3.91718	62212	2327538	1079	0	Primary		-0.459327		-0.453278	ST-00019194		low
215	ST-00017261	0.101284	0.924158	2480	77739	1197	1	Primary		-0.524029		-0.5018	ST-00017261		low
218	ST-00018257	0.112772	1.28361	3864	124284	1402	0	Primary		-0.0579085		-0.0367781	ST-00018257
219	ST-00011357	0.101857	0.913182	2631	79799	1418	1	Primary		-0.158673		-0.106991	ST-00011357
220	ST-00020165	0.149461	3.28074	17431	597656	1420	0	Primary		-0.514105		-0.512178	ST-00020165		low
222	ST-00016742	0.172681	3.59074	17479	600013	1581	0	Primary		-0.616816		-0.581761	ST-00016742		low
223	ST-00015777	0.132572	2.34922	8945	307444	1685	0	Primary		-0.392837		-0.378318	ST-00015777		low
224	ST-00016858	0.124403	1.38694	4049	131931	2014	0	Primary					ST-00016858
225	ST-00010889	0.0755513	0.705486	1813	61114	1758	1	Primary		-0.447642		-0.454141	ST-00010889		low
227	ST-00012319	0.167094	3.14952	13732	468929	1923	0	Primary		0.258412		0.230439	ST-00012319
228	ST-00013091	0.0700875	0.526869	1359	44366	1962	0	Primary		-0.189763		-0.174624	ST-00013091
229	ST-00013084	0.128306	1.73891	5562	190669	2014	0	Primary		-0.241613		-0.231814	ST-00013084
230	ST-00007239	0.0692413	0.524174	1382	43745	2193	0	Primary		-0.531562		-0.501459	ST-00007239		low
231	ST-00007185	0.0699161	0.57931	1479	48343	2279	1	Primary		0.128264		0.119051	ST-00007185
232	ST-00008043	0.100593	0.994805	2676	89466	2270	0	Primary		-0.251086		-0.243879	ST-00008043
233	ST-00007120	0.123515	1.32174	4003	125324	2346	0	Primary		0.0337309		0.0433365	ST-00007120
234	ST-00007067	0.00501791	0.0211949	59	1455	2464	0	Primary		0.128287		0.109866	ST-00007067
235	ST-00007377	0.103473	1.062	2933	98250	55	0	Met			-0.65906	-0.613645	ST-00007377	low
238	ST-00021194	0.143279	1.9648	6283	215623	115	0	Met					ST-00021194
244	ST-00021900	0.128138	4.26929	26873	1287897	552	0	Met					ST-00021900
250	ST-00020190	0.0924804	0.962281	2498	84262	52	1	Met			0.480456	0.512613	ST-00020190	high
252	ST-00020281	0.0626891	0.471929	1242	39084	69	1	Met			0.381568	0.348085	ST-00020281	high
257	ST-00012967	0.0726983	0.578396	1569	49674	120	1	Met			-0.450329	-0.396302	ST-00012967	low
258	ST-00007288	0.0426661	0.290162	705	22599	127	1	Met			0.184998	0.134387	ST-00007288
260	ST-00009790	0.0412472	0.275662	683	21648	153	1	Met			0.307657	0.278581	ST-00009790	high
262	ST-00020206	0.0965831	1.00239	2745	89266	165	1	Met		0.256798		0.267569	ST-00020206
264	ST-00007382	0.0686646	0.513814	1312	40707	167	1	Met			-0.346045	-0.368437	ST-00007382	low
269	ST-00007380	0.127665	1.71499	5222	184918	229	1	Met			0.185276	0.216824	ST-00007380
274	ST-00020154	0.0989619	1.04717	2734	91540	274	1	Met			-0.25438	-0.254452	ST-00020154
275	ST-00011353	0.10541	1.15762	3356	110674	281	1	Met					ST-00011353
276	ST-00020072	0.0982983	1.00567	2848	94876	283	1	Met			0.188821	0.14531	ST-00020072
278	ST-00020251	0.0616954	0.475298	1204	40441	325	1	Met			-0.478514	-0.534091	ST-00020251	low
279	ST-00020119	0.146263	2.72103	10191	367150	350	1	Met			-0.414052	-0.408935	ST-00020119	low
280	ST-00007389	0.0899459	0.628328	1875	53107	436	1	Met			-0.245037	-0.211194	ST-00007389
281	ST-00020131	0.0922814	0.84616	2272	75413	446	1	Met			-0.366944	-0.382411	ST-00020131	low
282	ST-00020232	0.0983761	1.04169	2822	93712	460	1	Met			-0.410733	-0.413199	ST-00020232	low
285	ST-00020176	0.0623991	0.44438	1090	34102	638	1	Met					ST-00020176
286	ST-00007386	0.115848	1.32481	3900	132226	665	1	Met					ST-00007386
289	ST-00007595	0.0615658	0.421716	1138	34827	1498	1	Met			0.14196	0.176857	ST-00007595

## Sheet: Fig.6C_E
	Public_Patient_ID	jaccard_Tumor_blood	public_Tumor_blood	pORG_All_quartiles	Cohort	Days from Diagnosis to FU	Survival	pORG_All
0	ST-00016623	0.126807	5160	high	Liver	424	1	0.430546
1	ST-00016499	0.156959	15258		Liver	537	1	0.142816
2	ST-00015332	0.164027	10364		Liver	166	1	0.126058
3	ST-00022177	0.150597	11291		Liver	149	1
4	ST-00007298	0.149667	27652		Liver	327	1	0.129682
5	ST-00017985	0.152358	14538	high	Liver	251	1	0.483917
6	ST-00018724	0.16161	15460	low	Liver	1261	0	-0.373669
7	ST-00020904	0.15217	30498	high	Liver	216	1	0.479837
8	ST-00007313	0.151859	34736	high	Liver	610	1	0.406781
9	ST-00007303	0.169418	12993		Liver	683	1	0.0355481
10	ST-00018236	0.160326	27399	low	Liver	1247	1	-0.342323
11	ST-00013971	0.120155	4737	low	Liver	416	1	-0.381042
12	ST-00019682	0.155492	9743	high	Liver	806	1	0.388854
13	ST-00020258	0.165826	18241		Liver	974	1
14	ST-00017381	0.145322	11100		Liver	1258	1	0.325111
15	ST-00014524	0.17462	17690		Liver	190	1	0.249342
16	ST-00020078	0.157124	32728		Liver	244	1
17	ST-00020169	0.142353	6576		Liver	512	1
18	ST-00021067	0.154317	24118		Liver	660	1
19	ST-00020064	0.190109	20352		Liver	1052	1	0.0561069
21	ST-00013544	0.149778	41357		Liver	1842	1
22	ST-00013158	0.0613465	1249	low	Liver	428	1	-0.580847
23	ST-00016998	0.116697	4037		Liver	1327	0
24	ST-00012327	0.155834	27921	high	Liver	372	1	0.489603
26	ST-00021190	0.152539	35868		Liver	292	1
27	ST-00014391	0.148767	9297	high	Liver	189	1	0.438103
28	ST-00007071	0.152234	34723	high	Liver	638	1	0.610503
29	ST-00016806	0.159491	9347	high	Liver	359	1	0.575541
30	ST-00007085	0.154187	30573	high	Liver	335	1	0.456034
31	ST-00019367	0.14476	9195	low	Liver	391	1	-0.38404
32	ST-00022484	0.133782	46462		Liver	320	0
33	ST-00019368	0.157327	13019		Liver	499	1	0.319573
34	ST-00007223	0.166456	23036	high	Liver	468	1	0.427843
36	ST-00005813	0.162158	13631	high	Liver	325	1	0.544434
37	ST-00017838	0.155358	13084		Liver	1295	0	0.339322
38	ST-00007613	0.0972256	3012	high	Liver	283	1	0.424404
39	ST-00007195	0.153782	30991	low	Liver	1193	1	-0.440019
40	ST-00013160	0.157417	11848	low	Liver	559	1	-0.325678
42	ST-00020936	0.156192	14004		Liver	411	1
43	ST-00013291	0.161948	18170		Liver	855	1	0.185164
44	ST-00019056	0.151016	10720	high	Liver	1016	0	0.467116
45	ST-00019040	0.145595	6379		Liver	672	1
46	ST-00007175	0.1539	24746	high	Liver	549	1	0.35603
47	ST-00007256	0.162563	20940		Liver	536	1	0.103676
48	ST-00012908	0.154547	25126	low	Liver	956	1	-0.597857
49	ST-00018955	0.112381	3850	high	Liver	883	0	0.496927
50	ST-00007179	0.152497	18488		Liver	817	1	0.0151414
51	ST-00013253	0.151872	28285	high	Liver	1547	1	0.51009
52	ST-00013312	0.161795	11574		Liver	1121	1
53	ST-00017310	0.148444	8955		Liver	1264	1	0.28753
54	ST-00017003	0.189794	29471		Liver	202	0	0.110026
55	ST-00020092	0.175098	33102		Liver	598	0	0.0436648
56	ST-00020164	0.185446	6718	high	Liver	64	1	0.397955
57	ST-00022200	0.141191	37499		Liver	75	1
58	ST-00020106	0.166199	31455		Liver	93	1	-0.186646
59	ST-00020069	0.205442	20364		Liver	120	1	0.135783
60	ST-00020824	0.162659	14090		Liver	131	1	0.230797
61	ST-00020116	0.16176	18397		Liver	153	1
62	ST-00020277	0.194773	7870		Liver	169	1
63	ST-00007402	0.165955	26851	low	Liver	195	1	-0.335123
64	ST-00020260	0.193788	35530		Liver	212	1
65	ST-00020070	0.202274	9209		Liver	284	1	0.24795
67	ST-00020118	0.150822	29352	high	Liver	331	1	0.411845
68	ST-00020105	0.150521	41783		Liver	347	1	0.306513
70	ST-00020112	0.146593	46789		Liver	409	1	0.0440176
71	ST-00020168	0.162918	12567		Liver	419	1	0.330948
72	ST-00020301	0.159416	13432		Liver	441	1
73	ST-00020203	0.161991	10246		Liver	450	1	0.266863
74	ST-00019607	0.163837	3389	low	Liver	610	1	-0.426182
75	ST-00007590	0.168473	10989		Liver	1880	1	-0.190858
76	ST-00017915	0.243148	22334	low	Lung	1483	0	-0.384678
77	ST-00020102	0.14258	10187	low	Lung	735	1	-0.525629
78	ST-00011168	0.149039	24205	low	Lung	169	1	-0.470947
79	ST-00017440	0.135883	5648	low	Lung	192	1	-0.555846
80	ST-00018809	0.159271	9442	low	Lung	1156	0	-0.686962
81	ST-00014537	0.156029	10107		Lung	394	1	-0.14477
82	ST-00013374	0.146868	8392		Lung	649	1
83	ST-00020207	0.129172	5560		Lung	327	1	0.058489
84	ST-00007206	0.149433	25017	low	Lung	323	1	-0.341657
85	ST-00007147	0.12475	53246		Lung	573	1
86	ST-00019598	0.123255	4726		Lung	984	0	-0.128044
87	ST-00015839	0.198776	13776	low	Lung	1104	1	-0.61269
88	ST-00016213	0.171021	17140		Lung	1795	0	-0.242414
89	ST-00007307	0.145254	49710	low	Lung	2322	0	-0.473783
90	ST-00020149	0.217619	12340		Lung	117	1	0.214901
91	ST-00018232	0.125112	3465		Lung	242	1	0.292187
92	ST-00007178	0.157213	22797			139	1	0.21939
93	ST-00018136	0.156813	8670	high		138	1	0.425277
94	ST-00020085	0.156952	24874	low		528	1	-0.521051
95	ST-00007203	0.134112	36490			228	1	0.0531762
96	ST-00012814	0.154282	29632			365	1
97	ST-00007257	0.148802	22011			175	1	-0.253024
98	ST-00007266	0.167157	24857	low		250	1	-0.457194
99	ST-00007646	0.14676	36657			883	1
100	ST-00017762	0.119571	4363			336	1	0.0233249
101	ST-00021786	0.155201	14238			172	1
102	ST-00010984	0.147374	36156			129	1	0.101475
103	ST-00019429	0.153774	14955	high		190	1	0.574529
104	ST-00007165	0.0720419	1686	high		300	1	0.570426
105	ST-00003662	0.0949823	2664	low		233	1	-0.355365
106	ST-00020236	0.151673	9260			318	1	0.25701
107	ST-00007216	0.164558	12945			488	1	0.00925067
108	ST-00007279	0.170647	19852	high		257	1	0.428627
109	ST-00018426	0.144078	7419			506	1	0.3393
110	ST-00019945	0.154115	9079			331	1	0.240282
111	ST-00014023	0.159945	13192	high		1786	0	0.423846
112	ST-00010904	0.143948	32246			355	1	0.245342
113	ST-00007168	0.15461	28621			539	1	0.349987
114	ST-00021039	0.163317	12832			649	1
115	ST-00021832	0.158858	27019			302	1
116	ST-00021563	0.159321	24249			338	1
117	ST-00020285	0.162155	11844			763	0	0.15002
118	ST-00007183	0.163612	21908	low		359	1	-0.399633
119	ST-00014494	0.151987	29297	high		526	1	0.395895
120	ST-00017080	0.154251	12063	high		693	1	0.515586
121	ST-00021060	0.129936	4936			863	1	-0.180945
122	ST-00019303	0.130701	43275			731	1
123	ST-00018848	0.137811	6690			1088	1
125	ST-00008601	0.166068	17925	high		683	1	0.458342
126	ST-00015177	0.14917	24833			639	1
127	ST-00020093	0.15616	13781	high		600	1	0.389192
128	ST-00018988	0.158605	12735			1065	0	-0.309308
129	ST-00017975	0.156942	9977	high		462	1	0.370537
130	ST-00021789	0.137013	49500			1193	1
131	ST-00003635	0.145545	14209			602	1	-0.154234
132	ST-00016911	0.139863	5968			1186	1	0.257435
133	ST-00010919	0.162793	29851			1089	1	-0.243976
134	ST-00015163	0.146294	31255			1498	1	-0.296442
135	ST-00007234	0.153119	11054	high		1140	1	0.378433
136	ST-00018360			high		892	1	0.454124
137	ST-00022354	0.14534	7982			1183	1
138	ST-00005536	0.153878	28156			882	1	0.171542
139	ST-00017449	0.122067	5065			597	1	-0.166462
140	ST-00007267	0.149656	31566	low		791	1	-0.384061
141	ST-00017549	0.147076	10256	high		972	1	0.58916
142	ST-00019043	0.149389	13995	high		896	1	0.363602
143	ST-00013415	0.141864	30526			758	1	0.174315
144	ST-00014575	0.168896	9566			856	1	0.305233
145	ST-00014490	0.163147	16017			883	1
146	ST-00015114	0.152744	9414	low		696	1	-0.389291
147	ST-00021837	0.141726	38611			1078	1
148	ST-00020128	0.125409	5117			877	1
149	ST-00020123	0.136878	6197			929	1	-0.222381
150	ST-00021220	0.158702	16622			789	0
151	ST-00020336	0.154923	9896			756	0
152	ST-00007585	0.168987	23928	low		1722	1	-0.49619
153	ST-00018616	0.128555	5354	low		1162	0	-0.543194
154	ST-00015136	0.155042	15779	high		1329	1	0.41088
155	ST-00020077	0.166304	12321			18	1	0.339113
156	ST-00007146	0.16307	11478			29	1	0.175971
157	ST-00018963	0.135138	5852	high		35	1	0.5115
158	ST-00018260	0.156285	10202			33	1	0.349224
159	ST-00006625	0.144616	17204			21	1	0.310947
160	ST-00016968	0.124317	3981	low		85	1	-0.336498
161	ST-00007099	0.15283	19356			31	1	-0.16049
162	ST-00018893	0.129939	6196			50	1	0.349806
163	ST-00020127	0.161678	12620	high		87	1	0.628773
164	ST-00020098	0.166099	24503			185	1	-0.195435
165	ST-00020208	0.154814	10449			337	0	0.24665
166	ST-00007296	0.148915	29316			129	1	-0.125351
167	ST-00017041	0.161188	15180			133	1	0.237885
168	ST-00007300	0.151859	34796			129	1	0.11655
169	ST-00017945	0.147314	7743	high		178	1	0.569917
170	ST-00021843	0.158532	10017			191	1
171	ST-00016844	0.160242	9312			226	1
172	ST-00020952	0.155741	10907			282	1
173	ST-00017074	0.134748	6639			217	1	-0.307541
174	ST-00022635	0.13143	5582			261	0
175	ST-00012818	0.139618	35459			200	1	-0.237582
176	ST-00017227	0.157352	14312	low		431	1	-0.423379
178	ST-00012931	0.0482689	840	low		252	1	-0.399997
179	ST-00007193	0.154475	38622			262	1	-0.196459
180	ST-00013861	0.133655	6690			353	1	0.213883
181	ST-00007302	0.159991	12782			331	1	-0.29375
183	ST-00008056	0.162205	23188	high		302	1	0.402745
184	ST-00022617	0.152581	18772			318	0
185	ST-00012742	0.155021	25683	high		308	1	0.46359
186	ST-00007208	0.156987	16429			361	1	-0.229938
187	ST-00020204	0.132258	7372			703	1
188	ST-00020114	0.15396	13477			442	1
189	ST-00008108	0.159425	15007	high		413	1	0.361133
190	ST-00014550	0.122866	4872			436	1	-0.0315529
191	ST-00020223	0.161428	14400	high		497	1	0.659286
192	ST-00017340	0.133708	6107			498	1	0.0674847
193	ST-00018584	0.155911	9360	low		529	1	-0.370495
194	ST-00007164	0.158781	13586			592	1
195	ST-00018628	0.159063	8620	low		598	1	-0.337265
196	ST-00019006	0.15151	9647	high		617	1	0.42559
197	ST-00019590	0.139276	6259	high		646	0	0.387634
198	ST-00019458	0.148144	13692	high		654	0	0.401076
199	ST-00020291	0.145617	9871			680	1	0.282786
201	ST-00020312	0.157165	18387			953	0
202	ST-00020640	0.1578	15517			717	0
203	ST-00020201	0.154488	28352			1091	0
204	ST-00021412	0.146682	27780			730	0
206	ST-00020482	0.146139	7100			811	0	-0.00559515
207	ST-00020225	0.156744	27594			949	0	0.0719506
208	ST-00020969	0.160361	29183			841	0
209	ST-00018821	0.148897	8210			907	0
210	ST-00020117	0.162187	10120	low		1004	1	-0.515117
211	ST-00020222	0.128051	4417			1212	0
212	ST-00018179	0.145479	7713			1026	1	0.0336479
213	ST-00019194	0.155498	17022	low		1079	0	-0.453278
215	ST-00017261	0.1294	4583	low		1197	1	-0.5018
216	ST-00015973	0.148546	7412	low		1172	1	-0.433596
218	ST-00018257	0.136676	8654			1402	0	-0.0367781
219	ST-00011357	0.128245	6096			1418	1	-0.106991
220	ST-00020165	0.142752	13751	low		1420	0	-0.512178
222	ST-00016742	0.169244	12384	low		1581	0	-0.581761
223	ST-00015777	0.137195	9589	low		1685	0	-0.378318
224	ST-00016858	0.167534	15957			2014	0
225	ST-00010889	0.158868	13846	low		1758	1	-0.454141
226	ST-00014696	0.132302	43932			1902	0
227	ST-00012319	0.152006	30231			1923	0	0.230439
228	ST-00013091	0.158229	25296			1962	0	-0.174624
229	ST-00013084	0.15075	29166			2014	0	-0.231814
230	ST-00007239	0.16602	20717	low		2193	0	-0.501459
231	ST-00007185	0.143033	12441			2279	1	0.119051
232	ST-00008043	0.157832	22088			2270	0	-0.243879
233	ST-00007120	0.160834	13085			2346	0	0.0433365
234	ST-00007067	0.159559	25564			2464	0	0.109866
235	ST-00007377	0.181291	32932	low		55	0	-0.613645
238	ST-00021194	0.190476	41393			115	0
243	ST-00020287	0.147383	6783			308	0
244	ST-00021900	0.218196	57583			552	0
245	ST-00021066	0.153023	12254			617	0
246	ST-00020366	0.16142	19694			772	0
247	ST-00021737	0.141989	40476			834	0
248	ST-00020344	0.140917	7089			4434	0
250	ST-00020190	0.20241	13120	high		52	1	0.512613
252	ST-00020281	0.18241	19084			69	1	0.348085
255	ST-00020097	0.160087	27809			108	1
256	ST-00020076	0.156749	17580			113	1
257	ST-00012967	0.161913	24641	low		120	1	-0.396302
258	ST-00007288	0.154048	9914			127	1	0.134387
259	ST-00020905	0.172511	16701			128	1
260	ST-00009790	0.141677	35029			153	1	0.278581
261	ST-00020182	0.137575	6749			163	1
262	ST-00020206	0.170588	7787			165	1	0.267569
264	ST-00007382	0.187635	12017	low		167	1	-0.368437
265	ST-00020142	0.152301	11499			172	1
269	ST-00007380	0.174286	48498			229	1	0.216824
272	ST-00020282	0.0981903	2832			253	1
274	ST-00020154	0.214076	9159			274	1	-0.254452
275	ST-00011353	0.200709	23240			281	1
276	ST-00020072	0.149992	40994			283	1	0.14531
277	ST-00022166	0.146482	31265			285	1
278	ST-00020251	0.177344	27382	low		325	1	-0.534091
279	ST-00020119	0.20821	11330	low		350	1	-0.408935
280	ST-00007389	0.171163	28583			436	1	-0.211194
281	ST-00020131	0.179943	31515	low		446	1	-0.382411
282	ST-00020232	0.163114	7126	low		460	1	-0.413199
284	ST-00020226	0.160365	11308			634	1
285	ST-00020176	0.144237	5649			638	1
286	ST-00007386	0.168666	43594			665	1
287	ST-00020947	0.153163	24584			723	1
289	ST-00007595	0.138635	44706			1498	1	0.176857

## Sheet: Fig.6F_G_from_allTumors
Specimen ID	Public_Patient_ID	Shared/Clonal No. per Pt.	Shared/Clonal Freq. per Pt.	Tumor_Cohort	pORG_All_quartiles
ST-00017310-T	ST-00017310	21	0.00107725	Liver
ST-00015136-T	ST-00015136	56	0.000826875		high
ST-00020236-T	ST-00020236	46	0.000718605
ST-00013374-T	ST-00013374	19	0.000656806	Lung
ST-00017227-T	ST-00017227	10	0.00481348		low
ST-00007216-T	ST-00007216	26	0.00132397
ST-00010984-T	ST-00010984	49	0.00317516
ST-00021412-T	ST-00021412	43	0.00243309
ST-00007165-T	ST-00007165	-1	0		high
ST-00014550-T	ST-00014550	3	0.00209132
ST-00016499-T	ST-00016499	31	0.00287924	Liver
ST-00018963-T	ST-00018963	30	0.0059196		high
ST-00014490-T	ST-00014490	36	0.00321943
ST-00020102-T	ST-00020102	14	0.0147135	Lung	low
ST-00019043-T	ST-00019043	4	0.00108089		high
ST-00013158-T	ST-00013158	29	0.00539872	Liver	low
ST-00020077-T	ST-00020077	52	0.00266907
ST-00018955-T	ST-00018955	22	0.00483248	Liver	high
ST-00011357-T	ST-00011357	23	0.0020469
ST-00021832-T	ST-00021832	50	0.00241141
ST-00020098-T	ST-00020098	32	0.00635753
ST-00018988-T	ST-00018988	17	0.00268987
ST-00007257-T	ST-00007257	5	0.00777778
ST-00017440-T	ST-00017440	15	0.00359221	Lung	low
ST-00018724-T	ST-00018724	7	0.000998447	Liver	low
ST-00013861-T	ST-00013861	27	0.00404769
ST-00013253-T	ST-00013253	28	0.00526271	Liver	high
ST-00019056-T	ST-00019056	7	0.000822707	Liver	high
ST-00017074-T	ST-00017074	16	0.00226244
ST-00007296-T	ST-00007296	45	0.00798481
ST-00020482-T	ST-00020482	28	0.00374952
ST-00021190-T	ST-00021190	33	0.00310209	Liver
ST-00012327-T	ST-00012327	13	0.00397219	Liver	high
ST-00022177-T	ST-00022177	18	0.00226126	Liver
ST-00020291-T	ST-00020291	34	0.00189811
ST-00018821-T	ST-00018821	10	0.00191599
ST-00016742-T	ST-00016742	75	0.00265512		low
ST-00007178-T	ST-00007178	2	0.0158323
ST-00020640-T	ST-00020640	21	0.00537111
ST-00007303-T	ST-00007303	54	0.0030403	Liver
ST-00018257-T	ST-00018257	26	0.0136461
ST-00016968-T	ST-00016968	19	0.00101532		low
ST-00005536-T	ST-00005536	29	0.00264463
ST-00007267-T	ST-00007267	21	0.00237365		low
ST-00020225-T	ST-00020225	17	0.00615552
ST-00020258-T	ST-00020258	41	0.00268954	Liver
ST-00016858-T	ST-00016858	32	0.0022927
ST-00007223-T	ST-00007223	50	0.00203299	Liver	high
ST-00012818-T	ST-00012818	35	0.00530912
ST-00007239-T	ST-00007239	12	0.00187216		low
ST-00017985-T	ST-00017985	8	0.0030581	Liver	high
ST-00019458-T	ST-00019458	20	0.00782675		high
ST-00020936-T	ST-00020936	34	0.00328287	Liver
ST-00007279-T	ST-00007279	2	0.0143443		high
ST-00018584-T	ST-00018584	25	0.0100328		low
ST-00016844-T	ST-00016844	54	0.00739205
ST-00018136-T	ST-00018136	3	0.00209919		high
ST-00017945-T	ST-00017945	21	0.00144962		high
ST-00007256-T	ST-00007256	8	0.00756014	Liver
ST-00019429-T	ST-00019429	27	0.00281551		high
ST-00007120-T	ST-00007120	33	0.00225413
ST-00015163-T	ST-00015163	33	0.00246101
ST-00006625-T	ST-00006625	24	0.00370473
ST-00007071-T	ST-00007071	5	0.0131387	Liver	high
ST-00007613-T	ST-00007613	33	0.00194701	Liver	high
ST-00019682-T	ST-00019682	10	0.00252001	Liver	high
ST-00008043-T	ST-00008043	30	0.00306873
ST-00015332-T	ST-00015332	68	0.00418034	Liver
ST-00022635-T	ST-00022635	25	0.00180577
ST-00020127-T	ST-00020127	45	0.00250051		high
ST-00012319-T	ST-00012319	71	0.003301
ST-00019040-T	ST-00019040	16	0.00560656	Liver
ST-00010904-T	ST-00010904	31	0.00835049
ST-00020114-T	ST-00020114	54	0.00577501
ST-00017838-T	ST-00017838	18	0.00331283	Liver
ST-00019598-T	ST-00019598	6	0.00159872	Lung
ST-00017762-T	ST-00017762	23	0.00268255
ST-00022354-T	ST-00022354	51	0.00399792
ST-00007302-T	ST-00007302	5	0.00258523
ST-00020117-T	ST-00020117	66	0.00285151		low
ST-00003635-T	ST-00003635	31	0.00238445
ST-00018848-T	ST-00018848	25	0.00228143
ST-00019006-T	ST-00019006	39	0.00325752		high
ST-00008056-T	ST-00008056	39	0.00205561		high
ST-00007147-T	ST-00007147	7	0.00364697	Lung
ST-00007234-T	ST-00007234	38	0.00335592		high
ST-00007206-T	ST-00007206	39	0.0111064	Lung	low
ST-00014494-T	ST-00014494	32	0.00596835		high
ST-00016623-T	ST-00016623	19	0.0252965	Liver	high
ST-00016213-T	ST-00016213	58	0.00409014	Lung
ST-00003662-T	ST-00003662	13	0.00413063		low
ST-00007067-T	ST-00007067	1	0.0078125
ST-00007183-T	ST-00007183	4	0.00438383		low
ST-00017340-T	ST-00017340	54	0.00278268
ST-00017975-T	ST-00017975	4	0.000814001		high
ST-00021786-T	ST-00021786	33	0.00159982
ST-00018360-T	ST-00018360	8	0.00443459		high
ST-00017549-T	ST-00017549	8	0.00619949		high
ST-00013291-T	ST-00013291	28	0.0053208	Liver
ST-00017449-T	ST-00017449	34	0.00237073
ST-00020952-T	ST-00020952	2	0.00393314
ST-00021563-T	ST-00021563	28	0.00422336
ST-00018179-T	ST-00018179	19	0.0129407
ST-00014023-T	ST-00014023	15	0.0103034		high
ST-00007266-T	ST-00007266	9	0.00212887		low
ST-00017261-T	ST-00017261	18	0.00226308		low
ST-00017080-T	ST-00017080	11	0.00275338		high
ST-00010919-T	ST-00010919	74	0.00447336
ST-00014391-T	ST-00014391	38	0.00681926	Liver	high
ST-00010889-T	ST-00010889	9	0.000706991		low
ST-00007193-T	ST-00007193	48	0.00473399
ST-00020285-T	ST-00020285	49	0.00277056
ST-00022617-T	ST-00022617	25	0.0088154
ST-00007646-T	ST-00007646	54	0.00342943
ST-00021837-T	ST-00021837	67	0.00224361
ST-00007313-T	ST-00007313	13	0.00811333	Liver	high
ST-00020969-T	ST-00020969	50	0.00314101
ST-00013084-T	ST-00013084	41	0.0132543
ST-00007146-T	ST-00007146	24	0.0116591
ST-00012814-T	ST-00012814	39	0.00230214
ST-00018616-T	ST-00018616	69	0.00253421		low
ST-00005813-T	ST-00005813	48	0.00420459	Liver	high
ST-00007175-T	ST-00007175	1	0.00595238	Liver	high
ST-00019945-T	ST-00019945	14	0.00927308
ST-00011168-T	ST-00011168	46	0.0138949	Lung	low
ST-00007168-T	ST-00007168	-1	0
ST-00007298-T	ST-00007298	53	0.0067335	Liver
ST-00020165-T	ST-00020165	74	0.00297484		low
ST-00007195-T	ST-00007195	3	0.000792812	Liver	low
ST-00013160-T	ST-00013160	24	0.00156814	Liver	low
ST-00019590-T	ST-00019590	32	0.00215358		high
ST-00008601-T	ST-00008601	21	0.00396095		high
ST-00020904-T	ST-00020904	25	0.00360544	Liver	high
ST-00008108-T	ST-00008108	40	0.00651991		high
ST-00012931-T	ST-00012931	59	0.00293651		low
ST-00020093-T	ST-00020093	56	0.00310052		high
ST-00019368-T	ST-00019368	20	0.00226716	Liver
ST-00020123-T	ST-00020123	36	0.00164537
ST-00020222-T	ST-00020222	37	0.00225562
ST-00007085-T	ST-00007085	4	0.00682261	Liver	high
ST-00007203-T	ST-00007203	12	0.00374316
ST-00013091-T	ST-00013091	14	0.00329128
ST-00017041-T	ST-00017041	25	0.00238904
ST-00007208-T	ST-00007208	46	0.00612133
ST-00016998-T	ST-00016998	69	0.00204297	Liver
ST-00018628-T	ST-00018628	57	0.00221325		low
ST-00012908-T	ST-00012908	65	0.00329834	Liver	low
ST-00018809-T	ST-00018809	15	0.00181554	Lung	low
ST-00007099-T	ST-00007099	1	0.00121803
ST-00013415-T	ST-00013415	31	0.00402653
ST-00022484-T	ST-00022484	61	0.00737547	Liver
ST-00007300-T	ST-00007300	4	0.00133645
ST-00013971-T	ST-00013971	36	0.00161983	Liver	low
ST-00018893-T	ST-00018893	31	0.0147278
ST-00007585-T	ST-00007585	29	0.00487333		low
ST-00015777-T	ST-00015777	59	0.00194329		low
ST-00016806-T	ST-00016806	55	0.00372832	Liver	high
ST-00019367-T	ST-00019367	61	0.00262729	Liver	low
ST-00007307-T	ST-00007307	47	0.014799	Lung	low
ST-00018236-T	ST-00018236	72	0.00310709	Liver	low
ST-00015839-T	ST-00015839	61	0.00321665	Lung	low
ST-00012742-T	ST-00012742	28	0.00254266		high
ST-00021843-T	ST-00021843	60	0.0036698
ST-00016911-T	ST-00016911	40	0.00626991
ST-00017381-T	ST-00017381	55	0.00500283	Liver
ST-00014537-T	ST-00014537	38	0.00685448	Lung
ST-00020207-T	ST-00020207	55	0.00361815	Lung
ST-00020223-T	ST-00020223	30	0.00309353		high
ST-00021789-T	ST-00021789	76	0.00268376
ST-00020128-T	ST-00020128	62	0.00258823
ST-00015114-T	ST-00015114	55	0.00937686		low
ST-00007185-T	ST-00007185	14	0.0042953
ST-00007164-T	ST-00007164	72	0.00581679
ST-00019194-T	ST-00019194	84	0.00301895		low
ST-00018232-M	ST-00018232	8	0.0026581	Lung
ST-00020131-M	ST-00020131	18	0.00231936		low
ST-00007288-M	ST-00007288	6	0.00306279
ST-00020281-M	ST-00020281	13	0.00689039
ST-00011353-M	ST-00011353	21	0.00185267
ST-00020176-M	ST-00020176	13	0.00417399
ST-00020206-M	ST-00020206	19	0.0087815
ST-00020149-M	ST-00020149	28	0.00191135	Lung
ST-00017915-M	ST-00017915	51	0.00291556	Lung	low
ST-00020105-M	ST-00020105	10	0.00733769	Liver
ST-00007382-M	ST-00007382	9	0.00156801		low
ST-00020070-M	ST-00020070	32	0.00339013	Liver
ST-00020277-M	ST-00020277	14	0.00216369	Liver
ST-00020118-M	ST-00020118	5	0.0112108	Liver	high
ST-00014524-M	ST-00014524	7	0.00222332	Liver
ST-00020232-M	ST-00020232	19	0.00189797		low
ST-00020260-M	ST-00020260	23	0.00403606	Liver
ST-00020119-M	ST-00020119	57	0.00176842		low
ST-00020092-M	ST-00020092	18	0.00247047	Liver
ST-00007377-M	ST-00007377	26	0.00467031		low
ST-00020190-M	ST-00020190	16	0.00113548		high
ST-00020069-M	ST-00020069	32	0.00242216	Liver
ST-00007386-M	ST-00007386	31	0.00862573
ST-00020154-Mb	ST-00020154	14	0.00217473
ST-00017003-M	ST-00017003	19	0.00241455	Liver
ST-00007380-M	ST-00007380	39	0.0057475
ST-00021194-M	ST-00021194	46	0.00244263
ST-00020251-M	ST-00020251	11	0.00548272		low
ST-00020164-M	ST-00020164	21	0.0025046	Liver	high
ST-00022200-Ma	ST-00022200	13	0.00544923	Liver
ST-00020168-M	ST-00020168	2	0.00671141	Liver
ST-00019607-M	ST-00019607	19	0.00195865	Liver	low
ST-00012967-M	ST-00012967	11	0.0015949		low
ST-00009790-M	ST-00009790	4	0.00516488
ST-00007402-M	ST-00007402	6	0.00627396	Liver	low
ST-00007389-M	ST-00007389	17	0.00493976
ST-00020072-M	ST-00020072	20	0.0017791
ST-00020064-M	ST-00020064	16	0.00414272	Liver
ST-00007595-M	ST-00007595	6	0.00236593
ST-00021900-M	ST-00021900	84	0.00280284
ST-00020112-M	ST-00020112	19	0.00221635	Liver
ST-00020106-M	ST-00020106	8	0.00156764	Liver

## Sheet: Fig.6F_G_from_Lung_Tumors
Public_Patient_ID	Shared/Clonal No. per Pt.	Shared/Clonal Freq per Pt	Cohort	pORG_All_quartiles
ST-00017310	1	1.95863e-05	Liver
ST-00015136	6	0.000141849		high
ST-00020236	8	0.000143721
ST-00013374	9	0.0120415	Lung
ST-00017227	0	0		low
ST-00007216	8	0.000722166
ST-00010984	10	0.00230126
ST-00021412	4	0.000119102
ST-00007165	0	0		high
ST-00014550	2	0.00104566
ST-00016499	4	0.000170803	Liver
ST-00018963	2	0.000257374		high
ST-00014490	3	0.00022203
ST-00020102	4	0.0205124	Lung	low
ST-00019043	2	0.00144118		high
ST-00013158	6	0.000370905	Liver	low
ST-00020077	8	0.000466283
ST-00018955	5	0.00363247	Liver	high
ST-00011357	3	0.000233932
ST-00021832	5	0.000112396
ST-00020098	2	3.97346e-05
ST-00018988	4	0.00021097
ST-00007257	1	0.000555556
ST-00017440	6	0.0269416	Lung	low
ST-00018724	4	0.0014422	Liver	low
ST-00013861	5	0.00025298
ST-00013253	5	0.000378915	Liver	high
ST-00019056	2	0.000881471	Liver	high
ST-00017074	0	0
ST-00007296	6	0.000180788
ST-00020482	2	0.000154619
ST-00021190	7	0.000850574	Liver
ST-00012327	1	0.000248262	Liver	high
ST-00022177	2	8.07591e-05	Liver
ST-00020291	7	0.000304635
ST-00018821	3	0.00073692
ST-00016742	16	0.000355263		low
ST-00007178	0	0
ST-00020640	5	0.001479
ST-00007303	7	0.000293665	Liver
ST-00018257	2	5.33049e-05
ST-00016968	3	0.000184604		low
ST-00005536	6	0.000367309
ST-00007267	3	0.000164837		low
ST-00020225	2	0.000155836
ST-00020258	9	0.000579643	Liver
ST-00016858	3	0.00017369
ST-00007223	10	0.000338832	Liver	high
ST-00012818	9	0.0032866
ST-00007239	3	0.000534902		low
ST-00017985	2	0.000509684	Liver	high
ST-00019458	5	0.00121581		high
ST-00020936	4	0.000227977	Liver
ST-00007279	0	0		high
ST-00018584	0	0		low
ST-00016844	11	0.00105747
ST-00018136	0	0		high
ST-00017945	4	0.000213878		high
ST-00007256	1	0.000687285	Liver
ST-00019429	3	0.000148185		high
ST-00007120	7	0.00336385
ST-00015163	3	0.000114466
ST-00006625	3	0.000442356
ST-00007071	0	0	Liver	high
ST-00007613	5	9.09819e-05	Liver	high
ST-00019682	1	0.000148236	Liver	high
ST-00008043	3	0.000405304
ST-00015332	12	0.000702209	Liver
ST-00022635	6	0.000459649
ST-00020127	9	0.000441267		high
ST-00012319	9	0.000298856
ST-00019040	1	7.0082e-05	Liver
ST-00010904	4	0.000155358
ST-00020114	8	0.0004725
ST-00017838	1	6.76087e-05	Liver
ST-00019598	2	0.00039968	Lung
ST-00017762	4	0.00055229
ST-00022354	12	0.000390676
ST-00007302	1	0.000161577
ST-00020117	16	0.000624988		low
ST-00003635	2	0.000220103
ST-00018848	5	0.0023201
ST-00019006	11	0.00032963		high
ST-00008056	6	0.000700264		high
ST-00007147	2	0.00510576	Lung
ST-00007234	7	0.00261978		high
ST-00007206	6	0.00853041	Lung	low
ST-00014494	4	0.00151097		high
ST-00016623	6	0.00078762	Liver	high
ST-00016213	15	0.00194714	Lung
ST-00003662	1	0.000129082		low
ST-00007067	0	0
ST-00007183	1	0.000487092		low
ST-00017340	10	0.000565585
ST-00017975	1	0.0002035		high
ST-00021786	5	0.000228545
ST-00018360	0	0		high
ST-00017549	2	0.00022141		high
ST-00013291	6	0.000186695	Liver
ST-00017449	6	0.000286123
ST-00020952	0	0
ST-00021563	9	0.00114939
ST-00018179	4	0.000230057
ST-00014023	1	5.7241e-05		high
ST-00007266	2	0.000851547		low
ST-00017261	4	0.00141443		low
ST-00017080	3	0.000655566		high
ST-00010919	13	0.000188909
ST-00014391	3	7.92938e-05	Liver	high
ST-00010889	1	7.85546e-05		low
ST-00007193	8	0.000582644
ST-00020285	9	0.000880565
ST-00022617	5	0.00556993
ST-00007646	7	0.000575259
ST-00021837	11	0.00179489
ST-00007313	2	0.000515132	Liver	high
ST-00020969	3	6.44309e-05
ST-00013084	7	0.000637909
ST-00007146	4	0.000349773
ST-00012814	6	0.000187582
ST-00018616	10	0.00118867		low
ST-00005813	5	0.000106445	Liver	high
ST-00007175	0	0	Liver	high
ST-00019945	1	7.85855e-05
ST-00011168	12	0.0142512	Lung	low
ST-00007168	0	0
ST-00007298	10	0.000484545	Liver
ST-00020165	10	0.000292762		low
ST-00007195	0	0	Liver	low
ST-00013160	3	0.000125451	Liver	low
ST-00019590	7	0.000646074		high
ST-00008601	2	0.000223152		high
ST-00020904	5	0.000816327	Liver	high
ST-00008108	7	0.000329658		high
ST-00012931	8	0.000313228		low
ST-00020093	5	0.000208438		high
ST-00019368	7	0.000857843	Liver
ST-00020123	6	0.000169377
ST-00020222	4	0.000163057
ST-00007085	3	0.00292398	Liver	high
ST-00007203	2	0.000287936
ST-00013091	0	0
ST-00017041	4	0.00197842
ST-00007208	8	0.00024985
ST-00016998	11	0.000230658	Liver
ST-00018628	10	0.000528162		low
ST-00012908	9	0.000224568	Liver	low
ST-00018809	1	9.07771e-05	Lung	low
ST-00007099	2	0.0377588
ST-00013415	6	0.000778236
ST-00022484	10	0.000226371	Liver
ST-00007300	1	0.000334113
ST-00013971	6	0.000161983	Liver	low
ST-00018893	10	0.000559284
ST-00007585	8	0.000788333		low
ST-00015777	11	0.000269902		low
ST-00016806	6	0.000191742	Liver	high
ST-00019367	12	0.000573775	Liver	low
ST-00007307	13	0.0140444	Lung	low
ST-00018236	16	0.000329076	Liver	low
ST-00015839	14	0.00492959	Lung	low
ST-00012742	4	0.000782358		high
ST-00021843	13	0.00111629
ST-00016911	7	0.000411142
ST-00017381	6	0.000265931	Liver
ST-00014537	7	0.01115	Lung
ST-00020207	10	0.000605996	Lung
ST-00020223	5	0.000394919		high
ST-00021789	16	0.00318778
ST-00020128	6	0.00205415
ST-00015114	10	0.000458526		low
ST-00007185	2	0.000671141
ST-00007164	11	0.000498272
ST-00019194	21	0.00044276		low
ST-00018232	3	0.00177207	Lung
ST-00020131	3	0.000267618		low
ST-00007288	1	0.000255232
ST-00020281	0	0
ST-00011353	6	0.00445523
ST-00020176	0	0
ST-00020206	3	0.000286977
ST-00020149	7	0.00289513	Lung
ST-00017915	8	0.000125504	Lung	low
ST-00020105	1	0.000478545	Liver
ST-00007382	1	0.000130668		low
ST-00020070	6	0.000260779	Liver
ST-00020277	2	0.00104454	Liver
ST-00020118	1	0.00112108	Liver	high
ST-00014524	3	0.000988142	Liver
ST-00020232	4	0.000460114		low
ST-00020260	1	5.24164e-05	Liver
ST-00020119	12	0.00050079		low
ST-00020092	2	0.000154404	Liver
ST-00007377	2	0.000122903		low
ST-00020190	3	0.000212902		high
ST-00020069	1	3.51037e-05	Liver
ST-00007386	5	0.00082846
ST-00020154	4	0.000374953
ST-00017003	3	0.000301818	Liver
ST-00007380	11	0.000853915
ST-00021194	11	0.000697893
ST-00020251	1	0.000476758		low
ST-00020164	2	0.00014733	Liver	high
ST-00022200	1	0.000132908	Liver
ST-00020168	1	0.00191755	Liver
ST-00019607	3	0.000217628	Liver	low
ST-00012967	3	0.00066454		low
ST-00009790	3	0.00238379
ST-00007402	1	0.000348554	Liver	low
ST-00007389	5	0.00325301
ST-00020072	4	0.000593032
ST-00020064	2	0.000400909	Liver
ST-00007595	2	0.00131441
ST-00021900	19	0.000364104
ST-00020112	2	0.000170488	Liver
ST-00020106	1	0.000783822	Liver

## Sheet: Fig.6F_G_fromLiver_Tumors
Public_Patient_ID	Shared/Clonal No. per Pt.	Shared/Clonal Freq per Pt	Cohort	pORG_All_quartiles
ST-00017310	11	0.000665935	Liver
ST-00015136	11	0.000200664		high
ST-00020236	12	0.000191628
ST-00013374	3	0.000121631	Lung
ST-00017227	1	0.000300842		low
ST-00007216	8	0.000300903
ST-00010984	14	0.000378689
ST-00021412	9	0.000204175
ST-00007165	0	0		high
ST-00014550	1	0.00104566
ST-00016499	6	0.000244004	Liver
ST-00018963	7	0.000437535		high
ST-00014490	7	0.000288639
ST-00020102	3	0.0003462	Lung	low
ST-00019043	2	0.000720591		high
ST-00013158	10	0.00407995	Liver	low
ST-00020077	15	0.000868251
ST-00018955	6	0.0112217	Liver	high
ST-00011357	8	0.00058483
ST-00021832	13	0.00118527
ST-00020098	8	0.00506616
ST-00018988	7	0.00105485
ST-00007257	3	0.00611111
ST-00017440	3	0.000287377	Lung	low
ST-00018724	2	0.000221877	Liver	low
ST-00013861	4	0.000885431
ST-00013253	7	0.00395756	Liver	high
ST-00019056	2	0.000528883	Liver	high
ST-00017074	6	0.00108409
ST-00007296	11	0.000241051
ST-00020482	7	0.000463858
ST-00021190	5	0.000825557	Liver
ST-00012327	3	0.000496524	Liver	high
ST-00022177	2	8.07591e-05	Liver
ST-00020291	8	0.000257768
ST-00018821	4	0.000589536
ST-00016742	16	0.000458102		low
ST-00007178	1	0.0156183
ST-00020640	5	0.00179037
ST-00007303	15	0.000950094	Liver
ST-00018257	8	0.0123667
ST-00016968	3	6.92265e-05		low
ST-00005536	6	0.000550964
ST-00007267	5	0.000329674		low
ST-00020225	4	0.00187003
ST-00020258	9	0.000857872	Liver
ST-00016858	5	0.000764234
ST-00007223	11	0.000444717	Liver	high
ST-00012818	8	0.000298782
ST-00007239	2	0.000267451		low
ST-00017985	2	0.000509684	Liver	high
ST-00019458	4	0.000835866		high
ST-00020936	9	0.000797921	Liver
ST-00007279	1	0.0122951		high
ST-00018584	9	0.00670439		low
ST-00016844	10	0.000400402
ST-00018136	1	0.000262398		high
ST-00017945	6	0.000261407		high
ST-00007256	1	0.00206186	Liver
ST-00019429	4	0.000246975		high
ST-00007120	5	0.00062422
ST-00015163	9	0.000600944
ST-00006625	5	0.000331767
ST-00007071	3	0.010219	Liver	high
ST-00007613	5	0.000181964	Liver	high
ST-00019682	4	0.00074118	Liver	high
ST-00008043	5	0.000463204
ST-00015332	18	0.00206274	Liver
ST-00022635	8	0.000459649
ST-00020127	10	0.000647192		high
ST-00012319	18	0.000706387
ST-00019040	6	0.00343402	Liver
ST-00010904	8	0.0060978
ST-00020114	12	0.000273
ST-00017838	6	0.00209587	Liver
ST-00019598	2	0.000799361	Lung
ST-00017762	3	0.000394493
ST-00022354	12	0.000325563
ST-00007302	1	0.00129262
ST-00020117	16	0.00101561		low
ST-00003635	7	0.000403522
ST-00018848	7	0.000541356
ST-00019006	8	0.00089194		high
ST-00008056	9	0.00027107		high
ST-00007147	1	0.00109409	Lung
ST-00007234	10	0.000801091		high
ST-00007206	8	0.00836149	Lung	low
ST-00014494	8	0.000642164		high
ST-00016623	6	0.0246479	Liver	high
ST-00016213	13	0.000610641	Lung
ST-00003662	4	0.000903576		low
ST-00007067	0	0
ST-00007183	1	0.000487092		low
ST-00017340	13	0.000497715
ST-00017975	2	0.000407		high
ST-00021786	7	0.000171409
ST-00018360	3	0.00277162		high
ST-00017549	1	0.000110705		high
ST-00013291	12	0.00441845	Liver
ST-00017449	9	0.000735745
ST-00020952	1	0.00294985
ST-00021563	6	0.000294031
ST-00018179	6	0.0115028
ST-00014023	3	0.000228964		high
ST-00007266	4	0.000851547		low
ST-00017261	7	0.000707214		low
ST-00017080	4	0.00157336		high
ST-00010919	17	0.000468494
ST-00014391	14	0.00573558	Liver	high
ST-00010889	5	0.000392773		low
ST-00007193	14	0.00111067
ST-00020285	14	0.00068727
ST-00022617	8	0.00298233
ST-00007646	15	0.00152665
ST-00021837	17	0.000475118
ST-00007313	5	0.00643915	Liver	high
ST-00020969	9	0.000579878
ST-00013084	10	0.000822194
ST-00007146	7	0.000582954
ST-00012814	8	0.000255794
ST-00018616	16	0.000506842		low
ST-00005813	16	0.00209342	Liver	high
ST-00007175	1	0.00595238	Liver	high
ST-00019945	2	0.00770138
ST-00011168	9	0.00068711	Lung	low
ST-00007168	0	0
ST-00007298	13	0.00634921	Liver
ST-00020165	13	0.000547749		low
ST-00007195	1	0.000264271	Liver	low
ST-00013160	8	0.000533166	Liver	low
ST-00019590	7	0.000215358		high
ST-00008601	7	0.00122734		high
ST-00020904	5	0.000544218	Liver	high
ST-00008108	12	0.000586059		high
ST-00012931	13	0.000528572		low
ST-00020093	12	0.000781644		high
ST-00019368	2	0.000183824	Liver
ST-00020123	10	0.00043554
ST-00020222	11	0.000869636
ST-00007085	3	0.00584795	Liver	high
ST-00007203	3	0.00244745
ST-00013091	4	0.00109709
ST-00017041	6	0.00059726
ST-00007208	13	0.00137418
ST-00016998	16	0.000604104	Liver
ST-00018628	13	0.000616189		low
ST-00012908	17	0.000617561	Liver	low
ST-00018809	4	0.000363108	Lung	low
ST-00007099	0	0
ST-00013415	7	0.000338364
ST-00022484	14	0.00624362	Liver
ST-00007300	1	0.000334113
ST-00013971	5	0.000194379	Liver	low
ST-00018893	11	0.000633855
ST-00007585	6	0.00304583		low
ST-00015777	16	0.000431843		low
ST-00016806	13	0.00119306	Liver	high
ST-00019367	16	0.000619074	Liver	low
ST-00007307	14	0.000880392	Lung	low
ST-00018236	17	0.000505093	Liver	low
ST-00015839	15	0.00107222	Lung	low
ST-00012742	5	0.000342282		high
ST-00021843	16	0.000474423
ST-00016911	13	0.000822284
ST-00017381	12	0.00285876	Liver
ST-00014537	7	0.000594055	Lung
ST-00020207	13	0.000641643	Lung
ST-00020223	6	0.000460738		high
ST-00021789	19	0.000504022
ST-00020128	15	0.00069841
ST-00015114	11	0.00710716		low
ST-00007185	3	0.000402685
ST-00007164	17	0.000844897
ST-00019194	21	0.000668688		low
ST-00018232	2	0.000221508	Lung
ST-00020131	4	0.000535236		low
ST-00007288	2	0.00204186
ST-00020281	5	0.00472119
ST-00011353	4	0.000220556
ST-00020176	2	0.000439367
ST-00020206	7	0.0062561
ST-00020149	9	0.00216432	Lung
ST-00017915	12	0.000337897	Lung	low
ST-00020105	4	0.00510448	Liver
ST-00007382	2	0.000392003		low
ST-00020070	8	0.00195584	Liver
ST-00020277	3	0.000596881	Liver
ST-00020118	1	0.00672646	Liver	high
ST-00014524	4	0.00148221	Liver
ST-00020232	5	0.000460114		low
ST-00020260	6	0.00073383	Liver
ST-00020119	14	0.000438192		low
ST-00020092	5	0.000926426	Liver
ST-00007377	6	0.00043016		low
ST-00020190	4	0.000283869		high
ST-00020069	7	0.000666971	Liver
ST-00007386	5	0.000779727
ST-00020154	3	0.000299963
ST-00017003	6	0.000905455	Liver
ST-00007380	11	0.000656858
ST-00021194	12	0.000617367
ST-00020251	5	0.00441001		low
ST-00020164	3	0.000441989	Liver	high
ST-00022200	4	0.00212653	Liver
ST-00020168	2	0.00671141	Liver
ST-00019607	5	0.000797969	Liver	low
ST-00012967	2	0.000265816		low
ST-00009790	0	0
ST-00007402	3	0.0052283	Liver	low
ST-00007389	4	0.00253012
ST-00020072	5	0.000370645
ST-00020064	5	0.00227182	Liver
ST-00007595	0	0
ST-00021900	20	0.00102404
ST-00020112	5	0.000767198	Liver
ST-00020106	3	0.000470293	Liver
