# Supplementary material for: Ongoing replication stress tolerance and clonal T cell responses distinguish liver and lung recurrence and outcomes in pancreatic cancer
Source: Nat Cancer. 2025 Jan 9;6(1):123–44. doi: 10.1038/s43018-024-00881-3 (PMC11779630; doi:10.1038/s43018-024-00881-3)
Supplement: Supplementary file 8 — Statistical source data. [file 43018_2024_881_MOESM8_ESM.xlsx]

## Sheet: Fig.7A-D
	Public_Patient_ID	Percent Tumor Distinct Clones	Clonality_Tumor	pORG_All_quartiles	pORG_Primary_quartiles	pORG_Met_quartiles	Cohort	Tumor_Type	Days from Diagnosis to FU	Survival
0	ST-00016623	30.4668	0.395338	high	high		Liver	Primary	424	1
1	ST-00016499	37.9971	0.403547				Liver	Primary	537	1
2	ST-00015332	33.4586	0.364819				Liver	Primary	166	1
3	ST-00022177	22.6277	0.422639				Liver	Primary	149	1
4	ST-00007298	3.00401	0.376226				Liver	Primary	327	1
5	ST-00017985	2.6738	0.368946	high	high		Liver	Primary	251	1
6	ST-00018724	8.38323	0.38538	low	low		Liver	Primary	1261	0
7	ST-00020904	0.733138	0.352056	high	high		Liver	Primary	216	1
8	ST-00007313	0.928074	0.357134	high	high		Liver	Primary	610	1
9	ST-00007303	27.2431	0.394946				Liver	Primary	683	1
10	ST-00018236	7.43215	0.374687	low	low		Liver	Primary	1247	1
11	ST-00013971	44.0847	0.387594	low	low		Liver	Primary	416	1
12	ST-00019682	3.90625	0.350381	high	high		Liver	Primary	806	1
13	ST-00020258	9.1858	0.395808				Liver	Primary	974	1
14	ST-00017381	11.7396	0.358711				Liver	Primary	1258	1
15	ST-00014524	2.45614	0.35491			high	Liver	Met	190	1
16	ST-00020078						Liver		244	1
17	ST-00020169						Liver		512	1
18	ST-00021067						Liver		660	1
19	ST-00020064	0.481928	0.333078				Liver	Met	1052	1
20	ST-00007180						Liver		203	1
21	ST-00013544						Liver		1842	1
22	ST-00013158	57.5163	0.372733	low	low		Liver	Primary	428	1
23	ST-00016998	35.2181	0.368656				Liver	Primary	1327	0
24	ST-00012327	3.5533	0.393978	high	high		Liver	Primary	372	1
25	ST-00007174			high			Liver		133	1
26	ST-00021190	8.23137	0.387669				Liver	Primary	292	1
27	ST-00014391	28.0059	0.385659	high	high		Liver	Primary	189	1
28	ST-00007071	0	0.336443	high	high		Liver	Primary	638	1
29	ST-00016806	18.0467	0.365701	high	high		Liver	Primary	359	1
30	ST-00007085	0	0.316516	high	high		Liver	Primary	335	1
31	ST-00019367	31.1346	0.344403	low	low		Liver	Primary	391	1
32	ST-00022484	18.6209	0.421984				Liver	Primary	320	0
33	ST-00019368	11.7994	0.372322				Liver	Primary	499	1
34	ST-00007223	10.8668	0.399156	high			Liver	Primary	468	1
35	ST-00007599						Liver		337	1
36	ST-00005813	22.541	0.390724	high	high		Liver	Primary	325	1
37	ST-00017838	16.6052	0.364761				Liver	Primary	1295	0
38	ST-00007613	39.9501	0.445155	high	high		Liver	Primary	283	1
39	ST-00007195	0	0.33448	low	low		Liver	Primary	1193	1
40	ST-00013160	9.84127	0.369648	low			Liver	Primary	559	1
41	ST-00020107						Liver		709	1
42	ST-00020936	13.0725	0.428816				Liver	Primary	411	1
43	ST-00013291	20.2035	0.391997				Liver	Primary	855	1
44	ST-00019056	16.1426	0.407378	high	high		Liver	Primary	1016	0
45	ST-00019040	21.1921	0.403757				Liver	Primary	672	1
46	ST-00007175	0	0.324345	high			Liver	Primary	549	1
47	ST-00007256	1.35135	0.334291				Liver	Primary	536	1
48	ST-00012908	3.8835	0.359236	low	low		Liver	Primary	956	1
49	ST-00018955	20.428	0.457088	high	high		Liver	Primary	883	0
50	ST-00007179						Liver		817	1
51	ST-00013253	3.66972	0.378812	high	high		Liver	Primary	1547	1
52	ST-00013312						Liver		1121	1
53	ST-00017310	17.2237	0.568917				Liver	Primary	1264	1
54	ST-00017003	0	0.344314				Liver	Met	202	0
55	ST-00020092	1.81612	0.360027				Liver	Met	598	0
56	ST-00020164	2.57732	0.349672	high		high	Liver	Met	64	1
57	ST-00022200		0.345539				Liver	Met	75	1
58	ST-00020106	0	0.321917				Liver	Met	93	1
59	ST-00020069	5.16605	0.368238				Liver	Met	120	1
60	ST-00020824						Liver		131	1
61	ST-00020116						Liver		153	1
62	ST-00020277	1.28617	0.369003				Liver	Met	169	1
63	ST-00007402	0	0.327234	low			Liver	Met	195	1
64	ST-00020260	0.166574	0.364846				Liver	Met	212	1
65	ST-00020070	8.3682	0.374644				Liver	Met	284	1
66	ST-00012975			high			Liver		316	1
67	ST-00020118	0	0.327273	high		high	Liver	Met	331	1
68	ST-00020105	0.114155	0.363362			high	Liver	Met	347	1
69	ST-00007398						Liver		395	1
70	ST-00020112	0.620347	0.328086				Liver	Met	409	1
71	ST-00020168	0	0.321351			high	Liver	Met	419	1
72	ST-00020301						Liver		441	1
73	ST-00020203						Liver		450	1
74	ST-00019607	5.02793	0.356141	low		low	Liver	Met	610	1
75	ST-00007590						Liver		1880	1
76	ST-00017915	29.0459	0.418161	low		low	Lung	Met	1483	0
77	ST-00020102	14.2857	0.40532	low	low		Lung	Primary	735	1
78	ST-00011168	21.3894	0.36737	low	low		Lung	Primary	169	1
79	ST-00017440	34.4978	0.396676	low	low		Lung	Primary	192	1
80	ST-00018809	31.0345	0.349221	low	low		Lung	Primary	1156	0
81	ST-00014537	21.8873	0.38221				Lung	Primary	394	1
82	ST-00013374	7.43134	0.587397				Lung	Primary	649	1
83	ST-00020207	40.3114	0.358355				Lung	Primary	327	1
84	ST-00007206	2.25806	0.342137	low	low		Lung	Primary	323	1
85	ST-00007147	0.887574	0.33096				Lung	Primary	573	1
86	ST-00019598	24.6154	0.348785				Lung	Primary	984	0
87	ST-00015839	23.0269	0.359209	low	low		Lung	Primary	1104	1
88	ST-00016213	31.4844	0.384543				Lung	Primary	1795	0
89	ST-00007307	1.62722	0.329407	low	low		Lung	Primary	2322	0
90	ST-00020149	16.4688	0.379375				Lung	Met	117	1
91	ST-00018232	41.5094	0.394518				Lung	Met	242	1
92	ST-00007178	2.27273	0.374666					Primary	139	1
93	ST-00018136	6.61157	0.356748	high	high			Primary	138	1
94	ST-00020085			low					528	1
95	ST-00007203	2.19298	0.33846					Primary	228	1
96	ST-00012814	9.84127	0.404306					Primary	365	1
97	ST-00007257	0	0.350047					Primary	175	1
98	ST-00007266	0.134228	0.348086	low	low			Primary	250	1
99	ST-00007646	2.72873	0.32799					Primary	883	1
100	ST-00017762	45.9341	0.393051					Primary	336	1
101	ST-00021786	4.06547	0.409091					Primary	172	1
102	ST-00010984	9.24309	0.422816					Primary	129	1
103	ST-00019429	93.3036	0.379475	high	high			Primary	190	1
104	ST-00007165	7.14286	0.382649	high	high			Primary	300	1
105	ST-00003662	20.6422	0.398189	low	low			Primary	233	1
106	ST-00020236	18.7215	0.605895					Primary	318	1
107	ST-00007216	19.7765	0.472613					Primary	488	1
108	ST-00007279	0	0.342065	high	high			Primary	257	1
109	ST-00018426								506	1
110	ST-00019945	8.26087	0.362718					Primary	331	1
111	ST-00014023	12.7701	0.375427	high	high			Primary	1786	0
112	ST-00010904	3.5163	0.387436					Primary	355	1
113	ST-00007168	0	0.31591					Primary	539	1
114	ST-00021039								649	1
115	ST-00021832	7.74837	0.41519					Primary	302	1
116	ST-00021563	8.27465	0.37375					Primary	338	1
117	ST-00020285	7.71084	0.364225					Primary	763	0
118	ST-00007183	0.4	0.337128	low	low			Primary	359	1
119	ST-00014494	2.33406	0.387188	high				Primary	526	1
120	ST-00017080	6.77291	0.36301	high	high			Primary	693	1
121	ST-00021060								863	1
122	ST-00019303								731	1
123	ST-00018848	23.2517	0.381716					Primary	1088	1
124	ST-00020523								602	1
125	ST-00008601	5.76923	0.347584	high	high			Primary	683	1
126	ST-00015177								639	1
127	ST-00020093	19.3277	0.427713	high	high			Primary	600	1
128	ST-00018988	11.2554	0.420582					Primary	1065	0
129	ST-00017975	4.16667	0.341275	high				Primary	462	1
130	ST-00021789	6.38831	0.353491					Primary	1193	1
131	ST-00003635	7.03206	0.413516					Primary	602	1
132	ST-00016911	13.245	0.371729					Primary	1186	1
133	ST-00010919	2.30513	0.369414					Primary	1089	1
134	ST-00015163	2.66955	0.359971					Primary	1498	1
135	ST-00007234	2.78174	0.389711	high	high			Primary	1140	1
136	ST-00018360		0.351603	high	high			Primary	892	1
137	ST-00022354	53.9153	0.417845					Primary	1183	1
138	ST-00005536	4.48087	0.405136					Primary	882	1
139	ST-00017449	29.0411	0.392103					Primary	597	1
140	ST-00007267	10.8961	0.407256	low	low			Primary	791	1
141	ST-00017549	13.3333	0.384227	high	high			Primary	972	1
142	ST-00019043	2.41287	0.368687	high				Primary	896	1
143	ST-00013415	3.26296	0.373142					Primary	758	1
144	ST-00014575								856	1
145	ST-00014490	22.6277	0.395729					Primary	883	1
146	ST-00015114	14.0811	0.343531	low	low			Primary	696	1
147	ST-00021837	3.22791	0.37719					Primary	1078	1
148	ST-00020128	27.1724	0.363002					Primary	877	1
149	ST-00020123	32.6271	0.40512					Primary	929	1
150	ST-00021220								789	0
151	ST-00020336								756	0
152	ST-00007585	7.93478	0.373733	low	low			Primary	1722	1
153	ST-00018616	48.0437	0.419359	low	low			Primary	1162	0
154	ST-00015136	95.2816	0.62647	high	high			Primary	1329	1
155	ST-00020077	40.3101	0.381152					Primary	18	1
156	ST-00007146	7.56757	0.36693					Primary	29	1
157	ST-00018963	23.6559	0.460346	high	high			Primary	35	1
158	ST-00018260								33	1
159	ST-00006625	3.51617	0.427623					Primary	21	1
160	ST-00016968	41.5094	0.463568	low	low			Primary	85	1
161	ST-00007099	1.69492	0.32574					Primary	31	1
162	ST-00018893	45.4787	0.369625					Primary	50	1
163	ST-00020127	35.865	0.359367	high	high			Primary	87	1
164	ST-00020098	3.79329	0.443382					Primary	185	1
165	ST-00020208								337	0
166	ST-00007296	3.11024	0.421189					Primary	129	1
167	ST-00017041	11.4162	0.397914					Primary	133	1
168	ST-00007300	0.990099	0.329769					Primary	129	1
169	ST-00017945	8.8017	0.437352	high	high			Primary	178	1
170	ST-00021843	17.4645	0.362415					Primary	191	1
171	ST-00016844	49.0633	0.429302					Primary	226	1
172	ST-00020952	0.729927	0.335776					Primary	282	1
173	ST-00017074	17.9724	0.409113		low			Primary	217	1
174	ST-00022635	40.0978	0.369688					Primary	261	0
175	ST-00012818	3.69181	0.399473					Primary	200	1
176	ST-00017227	3.67647	0.409754	low	low			Primary	431	1
177	ST-00017034								229	0
178	ST-00012931	54.9587	0.36153	low	low			Primary	252	1
179	ST-00007193	5.09114	0.383295					Primary	262	1
180	ST-00013861	24.1228	0.455753					Primary	353	1
181	ST-00007302	1.40187	0.380545					Primary	331	1
182	ST-00021370								530	0
183	ST-00008056	10.9589	0.412241	high	high			Primary	302	1
184	ST-00022617	3.61871	0.363143					Primary	318	0
185	ST-00012742	1.44928	0.352834	high	high			Primary	308	1
186	ST-00007208	4.52675	0.365779					Primary	361	1
187	ST-00020204								703	1
188	ST-00020114	43.1385	0.401127					Primary	442	1
189	ST-00008108	23.4719	0.349985	high				Primary	413	1
190	ST-00014550	23.2143	0.456906					Primary	436	1
191	ST-00020223	3.21637	0.336151	high	high			Primary	497	1
192	ST-00017340	20.625	0.341456					Primary	498	1
193	ST-00018584	27.5641	0.404865	low	low			Primary	529	1
194	ST-00007164	9.56454	0.353339					Primary	592	1
195	ST-00018628	23.3411	0.383221	low	low			Primary	598	1
196	ST-00019006	41.5686	0.384331	high	high			Primary	617	1
197	ST-00019590	25.5814	0.345778	high				Primary	646	0
198	ST-00019458	10.473	0.361651	high	high			Primary	654	0
199	ST-00020291	51.4286	0.398562					Primary	680	1
200	ST-00021096								718	0
201	ST-00020312								953	0
202	ST-00020640	7.51174	0.382628					Primary	717	0
203	ST-00020201								1091	0
204	ST-00021412	5.14372	0.435735					Primary	730	0
205	ST-00020630								786	0
206	ST-00020482	29.4416	0.38258					Primary	811	0
207	ST-00020225	2.52708	0.369039					Primary	949	0
208	ST-00020969	6.46794	0.38672					Primary	841	0
209	ST-00018821	1.5625	0.39043					Primary	907	0
210	ST-00020117	15.1645	0.39025	low	low			Primary	1004	1
211	ST-00020222	24.5968	0.413332					Primary	1212	0
212	ST-00018179	18.1467	0.367716					Primary	1026	1
213	ST-00019194	29.3193	0.329278	low	low			Primary	1079	0
214	ST-00020183								1103	0
215	ST-00017261	19.708	0.383057	low	low			Primary	1197	1
216	ST-00015973			low					1172	1
217	ST-00018050								1263	0
218	ST-00018257	22.314	0.40892					Primary	1402	0
219	ST-00011357	33.6323	0.407667					Primary	1418	1
220	ST-00020165	18.9189	0.336779	low	low			Primary	1420	0
221	ST-00016257			high					1505	1
222	ST-00016742	17.6568	0.378107	low	low			Primary	1581	0
223	ST-00015777	14.3091	0.372652	low	low			Primary	1685	0
224	ST-00016858	8.29817	0.420314					Primary	2014	0
225	ST-00010889	3.33333	0.365094	low	low			Primary	1758	1
226	ST-00014696								1902	0
227	ST-00012319	2.81052	0.352684					Primary	1923	0
228	ST-00013091	1.95695	0.350525					Primary	1962	0
229	ST-00013084	2.90301	0.447775					Primary	2014	0
230	ST-00007239	1.31579	0.386006	low	low			Primary	2193	0
231	ST-00007185	5.52995	0.329522					Primary	2279	1
232	ST-00008043	0.820513	0.390023					Primary	2270	0
233	ST-00007120	28.5417	0.418005					Primary	2346	0
234	ST-00007067	0	0.311364					Primary	2464	0
235	ST-00007377	0	0.365288	low		low		Met	55	0
236	ST-00020057			low					79	0
237	ST-00020191								113	0
238	ST-00021194	5.32915	0.354562					Met	115	0
239	ST-00007381			low					126	0
240	ST-00020159								138	0
241	ST-00020650								260	0
242	ST-00020211								306	0
243	ST-00020287								308	0
244	ST-00021900	2.92668	0.332338					Met	552	0
245	ST-00021066								617	0
246	ST-00020366								772	0
247	ST-00021737								834	0
248	ST-00020344								4434	0
249	ST-00020046								48	1
250	ST-00020190	2.42131	0.347847	high		high		Met	52	1
251	ST-00020339								61	1
252	ST-00020281	0.224215	0.37844			high		Met	69	1
253	ST-00020279								70	1
254	ST-00020922								88	1
255	ST-00020097								108	1
256	ST-00020076								113	1
257	ST-00012967	0	0.331097	low		low		Met	120	1
258	ST-00007288	0	0.371187					Met	127	1
259	ST-00020905								128	1
260	ST-00009790	0	0.320158			high		Met	153	1
261	ST-00020182								163	1
262	ST-00020206	12.5	0.375893					Met	165	1
263	ST-00012968								166	1
264	ST-00007382	0.229358	0.387829	low		low		Met	167	1
265	ST-00020142								172	1
266	ST-00020087								189	1
267	ST-00021074								199	1
268	ST-00021059								219	1
269	ST-00007380	0.35479	0.34963					Met	229	1
270	ST-00009787								238	1
271	ST-00020089			high					240	1
272	ST-00020282								253	1
273	ST-00021611								268	1
274	ST-00020154		0.335592					Met	274	1
275	ST-00011353	0.586854	0.372584					Met	281	1
276	ST-00020072	0.567376	0.333369					Met	283	1
277	ST-00022166								285	1
278	ST-00020251	0.104167	0.362659	low		low		Met	325	1
279	ST-00020119	5.28736	0.349295	low		low		Met	350	1
280	ST-00007389	0	0.339533					Met	436	1
281	ST-00020131	0	0.379751	low		low		Met	446	1
282	ST-00020232	12.2449	0.372598	low		low		Met	460	1
283	ST-00021071								521	1
284	ST-00020226								634	1
285	ST-00020176	6.84932	0.344467					Met	638	1
286	ST-00007386	0.122474	0.339719					Met	665	1
287	ST-00020947								723	1
288	ST-00007276								1196	1
289	ST-00007595	0	0.315704					Met	1498	1

## Sheet: Fig.7E
	Public_Patient_ID	TLS_All	Percent Tumor Distinct Clones
0	ST-00016623		30.4668
1	ST-00016499	N	37.9971
2	ST-00015332	Y	33.4586
3	ST-00022177		22.6277
4	ST-00007298		3.00401
5	ST-00017985		2.6738
6	ST-00018724	N	8.38323
7	ST-00020904	N	0.733138
8	ST-00007313	N	0.928074
9	ST-00007303		27.2431
10	ST-00018236		7.43215
11	ST-00013971	Y	44.0847
12	ST-00019682	N	3.90625
13	ST-00020258		9.1858
14	ST-00017381	Y	11.7396
15	ST-00014524	N	2.45614
19	ST-00020064	N	0.481928
22	ST-00013158	Y	57.5163
23	ST-00016998	Y	35.2181
24	ST-00012327	Y	3.5533
26	ST-00021190		8.23137
27	ST-00014391	Y	28.0059
28	ST-00007071	N	0
29	ST-00016806	Y	18.0467
30	ST-00007085	Y	0
31	ST-00019367	Y	31.1346
32	ST-00022484		18.6209
33	ST-00019368	N	11.7994
34	ST-00007223		10.8668
36	ST-00005813	N	22.541
37	ST-00017838		16.6052
38	ST-00007613	Y	39.9501
39	ST-00007195	Y	0
40	ST-00013160	Y	9.84127
42	ST-00020936		13.0725
43	ST-00013291	Y	20.2035
44	ST-00019056		16.1426
45	ST-00019040		21.1921
46	ST-00007175	N	0
47	ST-00007256	N	1.35135
48	ST-00012908	Y	3.8835
49	ST-00018955	N	20.428
51	ST-00013253	N	3.66972
53	ST-00017310	N	17.2237
54	ST-00017003		0
55	ST-00020092	N	1.81612
56	ST-00020164	N	2.57732
58	ST-00020106		0
59	ST-00020069		5.16605
62	ST-00020277		1.28617
63	ST-00007402	N	0
64	ST-00020260		0.166574
65	ST-00020070	N	8.3682
67	ST-00020118	N	0
68	ST-00020105	N	0.114155
70	ST-00020112	N	0.620347
71	ST-00020168	N	0
74	ST-00019607	N	5.02793
76	ST-00017915	Y	29.0459
77	ST-00020102	N	14.2857
78	ST-00011168	Y	21.3894
79	ST-00017440	N	34.4978
80	ST-00018809	N	31.0345
81	ST-00014537		21.8873
82	ST-00013374		7.43134
83	ST-00020207	Y	40.3114
84	ST-00007206	Y	2.25806
85	ST-00007147		0.887574
86	ST-00019598	N	24.6154
87	ST-00015839	Y	23.0269
88	ST-00016213		31.4844
89	ST-00007307	N	1.62722
90	ST-00020149	N	16.4688
91	ST-00018232	N	41.5094
92	ST-00007178	Y	2.27273
93	ST-00018136	N	6.61157
95	ST-00007203	N	2.19298
96	ST-00012814		9.84127
97	ST-00007257	N	0
98	ST-00007266	N	0.134228
99	ST-00007646		2.72873
100	ST-00017762		45.9341
101	ST-00021786		4.06547
102	ST-00010984		9.24309
103	ST-00019429	N	93.3036
104	ST-00007165		7.14286
105	ST-00003662	Y	20.6422
106	ST-00020236	N	18.7215
107	ST-00007216	Y	19.7765
108	ST-00007279	N	0
110	ST-00019945	N	8.26087
111	ST-00014023		12.7701
112	ST-00010904	N	3.5163
113	ST-00007168		0
115	ST-00021832		7.74837
116	ST-00021563		8.27465
117	ST-00020285	N	7.71084
118	ST-00007183	Y	0.4
119	ST-00014494	Y	2.33406
120	ST-00017080	Y	6.77291
123	ST-00018848		23.2517
125	ST-00008601		5.76923
127	ST-00020093	Y	19.3277
128	ST-00018988	Y	11.2554
129	ST-00017975		4.16667
130	ST-00021789		6.38831
131	ST-00003635	Y	7.03206
132	ST-00016911	Y	13.245
133	ST-00010919	Y	2.30513
134	ST-00015163	N	2.66955
135	ST-00007234	N	2.78174
137	ST-00022354		53.9153
138	ST-00005536	Y	4.48087
139	ST-00017449	Y	29.0411
140	ST-00007267	N	10.8961
141	ST-00017549	N	13.3333
142	ST-00019043		2.41287
143	ST-00013415	N	3.26296
145	ST-00014490		22.6277
146	ST-00015114	Y	14.0811
147	ST-00021837		3.22791
148	ST-00020128		27.1724
149	ST-00020123	N	32.6271
152	ST-00007585	N	7.93478
153	ST-00018616	Y	48.0437
154	ST-00015136	N	95.2816
155	ST-00020077	N	40.3101
156	ST-00007146	N	7.56757
157	ST-00018963	Y	23.6559
159	ST-00006625	N	3.51617
160	ST-00016968	N	41.5094
161	ST-00007099	N	1.69492
162	ST-00018893	N	45.4787
163	ST-00020127	Y	35.865
164	ST-00020098	N	3.79329
166	ST-00007296	N	3.11024
167	ST-00017041	N	11.4162
168	ST-00007300	N	0.990099
169	ST-00017945	Y	8.8017
170	ST-00021843		17.4645
171	ST-00016844		49.0633
172	ST-00020952		0.729927
173	ST-00017074	N	17.9724
174	ST-00022635		40.0978
175	ST-00012818	Y	3.69181
176	ST-00017227		3.67647
178	ST-00012931	Y	54.9587
179	ST-00007193	N	5.09114
180	ST-00013861	N	24.1228
181	ST-00007302	N	1.40187
183	ST-00008056	Y	10.9589
184	ST-00022617		3.61871
185	ST-00012742	Y	1.44928
186	ST-00007208		4.52675
188	ST-00020114		43.1385
189	ST-00008108	Y	23.4719
190	ST-00014550	Y	23.2143
191	ST-00020223	Y	3.21637
192	ST-00017340	Y	20.625
193	ST-00018584	N	27.5641
194	ST-00007164		9.56454
195	ST-00018628		23.3411
196	ST-00019006	N	41.5686
197	ST-00019590	N	25.5814
198	ST-00019458	N	10.473
199	ST-00020291	Y	51.4286
202	ST-00020640	Y	7.51174
204	ST-00021412		5.14372
206	ST-00020482	Y	29.4416
207	ST-00020225	Y	2.52708
208	ST-00020969		6.46794
209	ST-00018821		1.5625
210	ST-00020117		15.1645
211	ST-00020222		24.5968
212	ST-00018179		18.1467
213	ST-00019194	N	29.3193
215	ST-00017261		19.708
218	ST-00018257	N	22.314
219	ST-00011357	Y	33.6323
220	ST-00020165	N	18.9189
222	ST-00016742	Y	17.6568
223	ST-00015777		14.3091
224	ST-00016858		8.29817
225	ST-00010889		3.33333
227	ST-00012319	Y	2.81052
228	ST-00013091	N	1.95695
229	ST-00013084	Y	2.90301
230	ST-00007239	Y	1.31579
231	ST-00007185	Y	5.52995
232	ST-00008043	Y	0.820513
233	ST-00007120	N	28.5417
234	ST-00007067		0
235	ST-00007377	N	0
238	ST-00021194		5.32915
244	ST-00021900		2.92668
250	ST-00020190	N	2.42131
252	ST-00020281	N	0.224215
257	ST-00012967	N	0
258	ST-00007288	N	0
260	ST-00009790	N	0
262	ST-00020206	N	12.5
264	ST-00007382		0.229358
269	ST-00007380	N	0.35479
275	ST-00011353	N	0.586854
276	ST-00020072	N	0.567376
278	ST-00020251	N	0.104167
279	ST-00020119	N	5.28736
280	ST-00007389	N	0
281	ST-00020131	N	0
282	ST-00020232	N	12.2449
285	ST-00020176	N	6.84932
286	ST-00007386	N	0.122474
289	ST-00007595	N	0
89	ST-00007307	N	1.62722

## Sheet: Fig.7_G
Sample_ID	pORG	Cohort	Area
1127	high_pORG	liver_cohort	0.100092
1127	high_pORG	liver_cohort	0.0709697
1127	high_pORG	liver_cohort	0.335541
1127	high_pORG	liver_cohort	0.404517
1127	high_pORG	liver_cohort	0.564519
1127	high_pORG	liver_cohort	0.217742
1127	high_pORG	liver_cohort	0.495147
1127	high_pORG	liver_cohort	0.390824
1127	high_pORG	liver_cohort	0.330054
1127	high_pORG	liver_cohort	0.798959
1127	high_pORG	liver_cohort	0.51912
1127	high_pORG	liver_cohort	0.430741
1127	high_pORG	liver_cohort	0.131919
1127	high_pORG	liver_cohort	0.186846
1127	high_pORG	liver_cohort	0.666995
1127	high_pORG	liver_cohort	0.348184
1127	high_pORG	liver_cohort	0.194948
1127	high_pORG	liver_cohort	0.141799
1127	high_pORG	liver_cohort	0.22739
1127	high_pORG	liver_cohort	0.211656
1127	high_pORG	liver_cohort	0.135298
1127	high_pORG	liver_cohort	0.063246
1127	high_pORG	liver_cohort	0.224092
1127	high_pORG	liver_cohort	0.0879795
1127	high_pORG	liver_cohort	0.214727
1127	high_pORG	liver_cohort	0.370673
1127	high_pORG	liver_cohort	0.0815888
1127	high_pORG	liver_cohort	0.316641
1127	high_pORG	liver_cohort	0.257583
1127	high_pORG	liver_cohort	0.0820105
1127	high_pORG	liver_cohort	0.084936
1127	high_pORG	liver_cohort	0.270215
1127	high_pORG	liver_cohort	0.214805
1127	high_pORG	liver_cohort	0.0554852
1127	high_pORG	liver_cohort	0.0693935
1127	high_pORG	liver_cohort	0.049104
1127	high_pORG	liver_cohort	0.0566702
1749	low_pORG	lung_cohort	1.61405
1749	low_pORG	lung_cohort	1.18369
1749	low_pORG	lung_cohort	0.308836
1749	low_pORG	lung_cohort	0.466857
1749	low_pORG	lung_cohort	0.201225
1749	low_pORG	lung_cohort	0.0703238
1749	low_pORG	lung_cohort	0.0966738
1749	low_pORG	lung_cohort	0.113065
1749	low_pORG	lung_cohort	0.52766
1749	low_pORG	lung_cohort	0.183925
1749	low_pORG	lung_cohort	0.949879
1749	low_pORG	lung_cohort	0.0629675
1749	low_pORG	lung_cohort	1.21053
1749	low_pORG	lung_cohort	0.769317
1749	low_pORG	lung_cohort	0.241033
1749	low_pORG	lung_cohort	0.389655
1749	low_pORG	lung_cohort	0.086173
1749	low_pORG	lung_cohort	0.307641
1749	low_pORG	lung_cohort	0.117252
1749	low_pORG	lung_cohort	0.202426
1749	low_pORG	lung_cohort	0.21437
6951	low_pORG	liver_cohort	0.438744
6951	low_pORG	liver_cohort	1.17524
6951	low_pORG	liver_cohort	0.399531
6951	low_pORG	liver_cohort	0.304297
6951	low_pORG	liver_cohort	0.502628
6951	low_pORG	liver_cohort	0.254359
6951	low_pORG	liver_cohort	1.41731
6951	low_pORG	liver_cohort	0.285301
6951	low_pORG	liver_cohort	0.181303
6951	low_pORG	liver_cohort	0.390122
6951	low_pORG	liver_cohort	0.514169
6951	low_pORG	liver_cohort	0.0389058
6951	low_pORG	liver_cohort	0.0658367
6951	low_pORG	liver_cohort	0.0721403
6951	low_pORG	liver_cohort	0.317044
6951	low_pORG	liver_cohort	0.23712
6951	low_pORG	liver_cohort	0.335061
6951	low_pORG	liver_cohort	0.107548
6951	low_pORG	liver_cohort	0.3387
7080	high_pORG	liver_cohort	0.51472
8049	high_pORG	liver_cohort	0.555005
8049	high_pORG	liver_cohort	0.640573
8049	high_pORG	liver_cohort	0.651335
8049	high_pORG	liver_cohort	0.221291
8049	high_pORG	liver_cohort	0.489509
8049	high_pORG	liver_cohort	0.13044
8049	high_pORG	liver_cohort	0.519956
8049	high_pORG	liver_cohort	0.128739
8049	high_pORG	liver_cohort	0.491011
8049	high_pORG	liver_cohort	0.320481
8049	high_pORG	liver_cohort	0.310163
8049	high_pORG	liver_cohort	0.301582
8049	high_pORG	liver_cohort	0.309117
8049	high_pORG	liver_cohort	0.18935
8049	high_pORG	liver_cohort	0.155515
8122	high_pORG	liver_cohort	0.173335
8122	high_pORG	liver_cohort	0.365975
8122	high_pORG	liver_cohort	0.0821878
8122	high_pORG	liver_cohort	0.147985
8122	high_pORG	liver_cohort	0.2299
8122	high_pORG	liver_cohort	0.120024
8122	high_pORG	liver_cohort	0.174257
8122	high_pORG	liver_cohort	0.547574
8122	high_pORG	liver_cohort	0.196521
8122	high_pORG	liver_cohort	0.134996
8122	high_pORG	liver_cohort	0.0979852
15475	low_pORG	liver_cohort	0.476722
15475	low_pORG	liver_cohort	0.572337
15475	low_pORG	liver_cohort	0.274205
15475	low_pORG	liver_cohort	0.899226
15475	low_pORG	liver_cohort	0.134267
15475	low_pORG	liver_cohort	0.717861
15475	low_pORG	liver_cohort	0.207749
15475	low_pORG	liver_cohort	0.245092
15475	low_pORG	liver_cohort	0.684337
15475	low_pORG	liver_cohort	0.418391
15475	low_pORG	liver_cohort	0.616748
15475	low_pORG	liver_cohort	0.199321
15475	low_pORG	liver_cohort	0.52519
15475	low_pORG	liver_cohort	0.419299
15475	low_pORG	liver_cohort	0.747108
15475	low_pORG	liver_cohort	0.193669
15475	low_pORG	liver_cohort	0.252266
15475	low_pORG	liver_cohort	0.604702
15475	low_pORG	liver_cohort	0.619175
15475	low_pORG	liver_cohort	0.371506
15475	low_pORG	liver_cohort	0.260962
15475	low_pORG	liver_cohort	0.317325
15475	low_pORG	liver_cohort	0.174087
15475	low_pORG	liver_cohort	0.503421
15475	low_pORG	liver_cohort	0.197419
15475	low_pORG	liver_cohort	0.553782
15475	low_pORG	liver_cohort	0.294082
15475	low_pORG	liver_cohort	0.367731
15475	low_pORG	liver_cohort	0.310916
15475	low_pORG	liver_cohort	0.675079
15475	low_pORG	liver_cohort	0.334896
15475	low_pORG	liver_cohort	0.463468
15475	low_pORG	liver_cohort	0.38029
15475	low_pORG	liver_cohort	0.245962
15475	low_pORG	liver_cohort	0.18891
15475	low_pORG	liver_cohort	0.630482
15475	low_pORG	liver_cohort	0.137464
15475	low_pORG	liver_cohort	0.31365
15475	low_pORG	liver_cohort	0.26029
15475	low_pORG	liver_cohort	0.386723
15475	low_pORG	liver_cohort	0.273591
18268	high_pORG	liver_cohort	0.085068
18268	high_pORG	liver_cohort	0.111291
18268	high_pORG	liver_cohort	0.0524987
18268	high_pORG	liver_cohort	0.847411
18268	high_pORG	liver_cohort	0.466993
18268	high_pORG	liver_cohort	0.132948
18268	high_pORG	liver_cohort	0.245902
18268	high_pORG	liver_cohort	0.159515
18268	high_pORG	liver_cohort	0.167957
18268	high_pORG	liver_cohort	0.294287
18268	high_pORG	liver_cohort	0.198319
18268	high_pORG	liver_cohort	0.212969
18268	high_pORG	liver_cohort	0.20693
18268	high_pORG	liver_cohort	0.165504
18268	high_pORG	liver_cohort	0.55327
18268	high_pORG	liver_cohort	0.575878
18268	high_pORG	liver_cohort	0.142525
18268	high_pORG	liver_cohort	0.034352
18268	high_pORG	liver_cohort	0.0589872
18268	high_pORG	liver_cohort	0.106178
18268	high_pORG	liver_cohort	0.141693
18268	high_pORG	liver_cohort	0.145555
19234	high_pORG	liver_cohort	0.493818
19234	high_pORG	liver_cohort	0.270254
19234	high_pORG	liver_cohort	0.212221
19234	high_pORG	liver_cohort	1.5243
19234	high_pORG	liver_cohort	2.4503
19234	high_pORG	liver_cohort	0.105086
19234	high_pORG	liver_cohort	0.491209
19234	high_pORG	liver_cohort	0.13965
19234	high_pORG	liver_cohort	0.0820987
19234	high_pORG	liver_cohort	0.942878
19234	high_pORG	liver_cohort	0.037145
19234	high_pORG	liver_cohort	0.257304
19234	high_pORG	liver_cohort	0.1146
19234	high_pORG	liver_cohort	0.0470135
19234	high_pORG	liver_cohort	0.072376
19234	high_pORG	liver_cohort	0.133642
164354	low_pORG	lung_cohort	2.27264
164354	low_pORG	lung_cohort	1.52232
164354	low_pORG	lung_cohort	0.620737
164354	low_pORG	lung_cohort	0.562027
164354	low_pORG	lung_cohort	2.37808
164354	low_pORG	lung_cohort	0.817973
164354	low_pORG	lung_cohort	0.458728
164354	low_pORG	lung_cohort	0.481857
164354	low_pORG	lung_cohort	2.7233
164354	low_pORG	lung_cohort	0.513677
164354	low_pORG	lung_cohort	0.516417
164354	low_pORG	lung_cohort	0.675528
164354	low_pORG	lung_cohort	0.725189
164354	low_pORG	lung_cohort	2.11037
164354	low_pORG	lung_cohort	0.158244
164354	low_pORG	lung_cohort	0.390064
164354	low_pORG	lung_cohort	0.318147
164354	low_pORG	lung_cohort	0.426791
164354	low_pORG	lung_cohort	0.538563
164354	low_pORG	lung_cohort	1.21956
164354	low_pORG	lung_cohort	1.3637
164354	low_pORG	lung_cohort	1.02372
164354	low_pORG	lung_cohort	0.312745
164354	low_pORG	lung_cohort	0.405348
164354	low_pORG	lung_cohort	0.766261
164354	low_pORG	lung_cohort	0.768768
164354	low_pORG	lung_cohort	0.399433
164354	low_pORG	lung_cohort	1.6906
164354	low_pORG	lung_cohort	0.612436
164354	low_pORG	lung_cohort	0.641231
164354	low_pORG	lung_cohort	0.512838
164354	low_pORG	lung_cohort	0.57565
164354	low_pORG	lung_cohort	0.705302
164354	low_pORG	lung_cohort	1.36949
164354	low_pORG	lung_cohort	1.40323
164354	low_pORG	lung_cohort	0.554351
164354	low_pORG	lung_cohort	0.502185
164354	low_pORG	lung_cohort	0.693316
164354	low_pORG	lung_cohort	0.629756
164354	low_pORG	lung_cohort	1.02117
164354	low_pORG	lung_cohort	0.377544
164354	low_pORG	lung_cohort	1.20661
164354	low_pORG	lung_cohort	0.896438
164354	low_pORG	lung_cohort	0.919732
164354	low_pORG	lung_cohort	1.0979
164354	low_pORG	lung_cohort	0.892145
232215	high_pORG	liver_cohort	0.159238
232215	high_pORG	liver_cohort	0.197003
232215	high_pORG	liver_cohort	0.117702
232215	high_pORG	liver_cohort	0.118579
248041	low_pORG	lung_cohort	0.292076

## Sheet: Fig.7H_K
	Public_Patient_ID	Percent Tumor Distinct Clones	KRAS Specific TCRs Blood	KRAS Specific TCRs Tumor	Survival	Days from Diagnosis to FU
0	ST-00016623	30.4668	FALSE	TRUE	1	424
1	ST-00016499	37.9971	TRUE	FALSE	1	537
2	ST-00015332	33.4586	TRUE	FALSE	1	166
3	ST-00022177	22.6277	TRUE	FALSE	1	149
4	ST-00007298	3.00401	FALSE	FALSE	1	327
5	ST-00017985	2.6738	TRUE	TRUE	1	251
6	ST-00018724	8.38323	TRUE	TRUE	0	1261
7	ST-00020904	0.733138	TRUE	FALSE	1	216
8	ST-00007313	0.928074	TRUE	TRUE	1	610
9	ST-00007303	27.2431	FALSE	FALSE	1	683
10	ST-00018236	7.43215	TRUE	TRUE	1	1247
11	ST-00013971	44.0847	FALSE	FALSE	1	416
12	ST-00019682	3.90625	FALSE	FALSE	1	806
13	ST-00020258	9.1858	TRUE	FALSE	1	974
14	ST-00017381	11.7396	TRUE	FALSE	1	1258
15	ST-00014524	2.45614	TRUE	FALSE	1	190
16	ST-00020078		TRUE		1	244
17	ST-00020169		TRUE		1	512
18	ST-00021067		TRUE		1	660
19	ST-00020064	0.481928	TRUE	FALSE	1	1052
20	ST-00007180		TRUE		1	203
21	ST-00013544		TRUE		1	1842
22	ST-00013158	57.5163	FALSE	FALSE	1	428
23	ST-00016998	35.2181	FALSE	TRUE	0	1327
24	ST-00012327	3.5533	TRUE	FALSE	1	372
25	ST-00007174		TRUE		1	133
26	ST-00021190	8.23137	TRUE	FALSE	1	292
27	ST-00014391	28.0059	TRUE	FALSE	1	189
28	ST-00007071	0	TRUE	FALSE	1	638
29	ST-00016806	18.0467	TRUE	TRUE	1	359
30	ST-00007085	0	TRUE	FALSE	1	335
31	ST-00019367	31.1346	FALSE	TRUE	1	391
32	ST-00022484	18.6209	TRUE	TRUE	0	320
33	ST-00019368	11.7994	FALSE	FALSE	1	499
34	ST-00007223	10.8668	TRUE	FALSE	1	468
35	ST-00007599		TRUE		1	337
36	ST-00005813	22.541	TRUE	FALSE	1	325
37	ST-00017838	16.6052	TRUE	FALSE	0	1295
38	ST-00007613	39.9501	FALSE	FALSE	1	283
39	ST-00007195	0	TRUE	FALSE	1	1193
40	ST-00013160	9.84127	TRUE	FALSE	1	559
41	ST-00020107		TRUE		1	709
42	ST-00020936	13.0725	FALSE	FALSE	1	411
43	ST-00013291	20.2035	TRUE	TRUE	1	855
44	ST-00019056	16.1426	FALSE	FALSE	0	1016
45	ST-00019040	21.1921	TRUE	FALSE	1	672
46	ST-00007175	0	FALSE	FALSE	1	549
47	ST-00007256	1.35135	TRUE	TRUE	1	536
48	ST-00012908	3.8835	TRUE	FALSE	1	956
49	ST-00018955	20.428	FALSE	FALSE	0	883
50	ST-00007179		FALSE		1	817
51	ST-00013253	3.66972	TRUE	FALSE	1	1547
52	ST-00013312		TRUE		1	1121
53	ST-00017310	17.2237	TRUE	TRUE	1	1264
54	ST-00017003	0	TRUE	FALSE	0	202
55	ST-00020092	1.81612	TRUE	FALSE	0	598
56	ST-00020164	2.57732	FALSE	TRUE	1	64
57	ST-00022200		TRUE	TRUE	1	75
58	ST-00020106	0	TRUE	FALSE	1	93
59	ST-00020069	5.16605	TRUE	FALSE	1	120
60	ST-00020824		TRUE		1	131
61	ST-00020116		TRUE		1	153
62	ST-00020277	1.28617	FALSE	FALSE	1	169
63	ST-00007402	0	TRUE	FALSE	1	195
64	ST-00020260	0.166574	TRUE	FALSE	1	212
65	ST-00020070	8.3682	TRUE	TRUE	1	284
66	ST-00012975		FALSE		1	316
67	ST-00020118	0	TRUE	FALSE	1	331
68	ST-00020105	0.114155	TRUE	FALSE	1	347
69	ST-00007398		TRUE		1	395
70	ST-00020112	0.620347	TRUE	FALSE	1	409
71	ST-00020168	0	TRUE	FALSE	1	419
72	ST-00020301		FALSE		1	441
73	ST-00020203		FALSE		1	450
74	ST-00019607	5.02793	TRUE	TRUE	1	610
75	ST-00007590		FALSE		1	1880
76	ST-00017915	29.0459	TRUE	TRUE	0	1483
77	ST-00020102	14.2857	FALSE	TRUE	1	735
78	ST-00011168	21.3894	TRUE	TRUE	1	169
79	ST-00017440	34.4978	FALSE	FALSE	1	192
80	ST-00018809	31.0345	TRUE	TRUE	0	1156
81	ST-00014537	21.8873	FALSE	TRUE	1	394
82	ST-00013374	7.43134	FALSE	FALSE	1	649
83	ST-00020207	40.3114	FALSE	TRUE	1	327
84	ST-00007206	2.25806	TRUE	TRUE	1	323
85	ST-00007147	0.887574	TRUE	FALSE	1	573
86	ST-00019598	24.6154	FALSE	FALSE	0	984
87	ST-00015839	23.0269	TRUE	TRUE	1	1104
88	ST-00016213	31.4844	TRUE	TRUE	0	1795
89	ST-00007307	1.62722	TRUE	TRUE	0	2322
90	ST-00020149	16.4688	TRUE	FALSE	1	117
91	ST-00018232	41.5094	FALSE	TRUE	1	242
92	ST-00007178	2.27273	TRUE	FALSE	1	139
93	ST-00018136	6.61157	TRUE	FALSE	1	138
94	ST-00020085		TRUE		1	528
95	ST-00007203	2.19298	TRUE	FALSE	1	228
96	ST-00012814	9.84127	TRUE	TRUE	1	365
97	ST-00007257	0	TRUE	FALSE	1	175
98	ST-00007266	0.134228	FALSE	FALSE	1	250
99	ST-00007646	2.72873	TRUE	TRUE	1	883
100	ST-00017762	45.9341	FALSE	FALSE	1	336
101	ST-00021786	4.06547	FALSE	FALSE	1	172
102	ST-00010984	9.24309	TRUE	FALSE	1	129
103	ST-00019429	93.3036	TRUE	FALSE	1	190
104	ST-00007165	7.14286	FALSE	FALSE	1	300
105	ST-00003662	20.6422	TRUE	FALSE	1	233
106	ST-00020236	18.7215	FALSE	TRUE	1	318
107	ST-00007216	19.7765	TRUE	FALSE	1	488
108	ST-00007279	0	TRUE	FALSE	1	257
109	ST-00018426		FALSE		1	506
110	ST-00019945	8.26087	FALSE	FALSE	1	331
111	ST-00014023	12.7701	TRUE	FALSE	0	1786
112	ST-00010904	3.5163	TRUE	FALSE	1	355
113	ST-00007168	0	TRUE	FALSE	1	539
114	ST-00021039		TRUE		1	649
115	ST-00021832	7.74837	TRUE	TRUE	1	302
116	ST-00021563	8.27465	TRUE	FALSE	1	338
117	ST-00020285	7.71084	TRUE	FALSE	0	763
118	ST-00007183	0.4	TRUE	FALSE	1	359
119	ST-00014494	2.33406	TRUE	FALSE	1	526
120	ST-00017080	6.77291	TRUE	FALSE	1	693
121	ST-00021060		TRUE		1	863
122	ST-00019303		TRUE		1	731
123	ST-00018848	23.2517	TRUE	FALSE	1	1088
124	ST-00020523		TRUE		1	602
125	ST-00008601	5.76923	TRUE	FALSE	1	683
126	ST-00015177		FALSE		1	639
127	ST-00020093	19.3277	TRUE	FALSE	1	600
128	ST-00018988	11.2554	TRUE	FALSE	0	1065
129	ST-00017975	4.16667	FALSE	FALSE	1	462
130	ST-00021789	6.38831	TRUE	TRUE	1	1193
131	ST-00003635	7.03206	TRUE	FALSE	1	602
132	ST-00016911	13.245	TRUE	FALSE	1	1186
133	ST-00010919	2.30513	TRUE	TRUE	1	1089
134	ST-00015163	2.66955	TRUE	FALSE	1	1498
135	ST-00007234	2.78174	TRUE	FALSE	1	1140
136	ST-00018360			FALSE	1	892
137	ST-00022354	53.9153	FALSE	FALSE	1	1183
138	ST-00005536	4.48087	TRUE	TRUE	1	882
139	ST-00017449	29.0411	FALSE	FALSE	1	597
140	ST-00007267	10.8961	TRUE	FALSE	1	791
141	ST-00017549	13.3333	TRUE	FALSE	1	972
142	ST-00019043	2.41287	TRUE	FALSE	1	896
143	ST-00013415	3.26296	TRUE	FALSE	1	758
144	ST-00014575		FALSE		1	856
145	ST-00014490	22.6277	TRUE	FALSE	1	883
146	ST-00015114	14.0811	FALSE	FALSE	1	696
147	ST-00021837	3.22791	TRUE	TRUE	1	1078
148	ST-00020128	27.1724	FALSE	FALSE	1	877
149	ST-00020123	32.6271	FALSE	FALSE	1	929
150	ST-00021220		TRUE		0	789
151	ST-00020336		TRUE		0	756
152	ST-00007585	7.93478	TRUE	FALSE	1	1722
153	ST-00018616	48.0437	FALSE	TRUE	0	1162
154	ST-00015136	95.2816	FALSE	TRUE	1	1329
155	ST-00020077	40.3101	TRUE	FALSE	1	18
156	ST-00007146	7.56757	FALSE	FALSE	1	29
157	ST-00018963	23.6559	FALSE	FALSE	1	35
158	ST-00018260		FALSE		1	33
159	ST-00006625	3.51617	FALSE	FALSE	1	21
160	ST-00016968	41.5094	TRUE	TRUE	1	85
161	ST-00007099	1.69492	TRUE	FALSE	1	31
162	ST-00018893	45.4787	TRUE	FALSE	1	50
163	ST-00020127	35.865	FALSE	TRUE	1	87
164	ST-00020098	3.79329	FALSE	FALSE	1	185
165	ST-00020208		TRUE		0	337
166	ST-00007296	3.11024	TRUE	FALSE	1	129
167	ST-00017041	11.4162	TRUE	FALSE	1	133
168	ST-00007300	0.990099	TRUE	FALSE	1	129
169	ST-00017945	8.8017	TRUE	FALSE	1	178
170	ST-00021843	17.4645	TRUE	TRUE	1	191
171	ST-00016844	49.0633	FALSE	FALSE	1	226
172	ST-00020952	0.729927	TRUE	FALSE	1	282
173	ST-00017074	17.9724	FALSE	FALSE	1	217
174	ST-00022635	40.0978	FALSE	FALSE	0	261
175	ST-00012818	3.69181	TRUE	FALSE	1	200
176	ST-00017227	3.67647	FALSE	FALSE	1	431
177	ST-00017034		TRUE		0	229
178	ST-00012931	54.9587	FALSE	FALSE	1	252
179	ST-00007193	5.09114	TRUE	FALSE	1	262
180	ST-00013861	24.1228	FALSE	FALSE	1	353
181	ST-00007302	1.40187	FALSE	FALSE	1	331
182	ST-00021370		TRUE		0	530
183	ST-00008056	10.9589	TRUE	FALSE	1	302
184	ST-00022617	3.61871	TRUE	TRUE	0	318
185	ST-00012742	1.44928	TRUE	FALSE	1	308
186	ST-00007208	4.52675	TRUE	FALSE	1	361
187	ST-00020204		FALSE		1	703
188	ST-00020114	43.1385	TRUE	TRUE	1	442
189	ST-00008108	23.4719	TRUE	FALSE	1	413
190	ST-00014550	23.2143	FALSE	FALSE	1	436
191	ST-00020223	3.21637	TRUE	FALSE	1	497
192	ST-00017340	20.625	TRUE	TRUE	1	498
193	ST-00018584	27.5641	TRUE	FALSE	1	529
194	ST-00007164	9.56454	TRUE	FALSE	1	592
195	ST-00018628	23.3411	FALSE	FALSE	1	598
196	ST-00019006	41.5686	TRUE	FALSE	1	617
197	ST-00019590	25.5814	TRUE	TRUE	0	646
198	ST-00019458	10.473	FALSE	FALSE	0	654
199	ST-00020291	51.4286	FALSE	FALSE	1	680
200	ST-00021096		TRUE		0	718
201	ST-00020312		FALSE		0	953
202	ST-00020640	7.51174	TRUE	FALSE	0	717
203	ST-00020201		FALSE		0	1091
204	ST-00021412	5.14372	TRUE	FALSE	0	730
205	ST-00020630		TRUE		0	786
206	ST-00020482	29.4416	TRUE	FALSE	0	811
207	ST-00020225	2.52708	TRUE	FALSE	0	949
208	ST-00020969	6.46794	TRUE	TRUE	0	841
209	ST-00018821	1.5625	TRUE	FALSE	0	907
210	ST-00020117	15.1645	TRUE	TRUE	1	1004
211	ST-00020222	24.5968	FALSE	TRUE	0	1212
212	ST-00018179	18.1467	FALSE	FALSE	1	1026
213	ST-00019194	29.3193	TRUE	TRUE	0	1079
214	ST-00020183		TRUE		0	1103
215	ST-00017261	19.708	FALSE	FALSE	1	1197
216	ST-00015973		FALSE		1	1172
217	ST-00018050		TRUE		0	1263
218	ST-00018257	22.314	TRUE	FALSE	0	1402
219	ST-00011357	33.6323	TRUE	TRUE	1	1418
220	ST-00020165	18.9189	TRUE	FALSE	0	1420
221	ST-00016257		TRUE		1	1505
222	ST-00016742	17.6568	FALSE	FALSE	0	1581
223	ST-00015777	14.3091	TRUE	TRUE	0	1685
224	ST-00016858	8.29817	TRUE	FALSE	0	2014
225	ST-00010889	3.33333	FALSE	FALSE	1	1758
226	ST-00014696		TRUE		0	1902
227	ST-00012319	2.81052	TRUE	TRUE	0	1923
228	ST-00013091	1.95695	TRUE	FALSE	0	1962
229	ST-00013084	2.90301	TRUE	FALSE	0	2014
230	ST-00007239	1.31579	FALSE	FALSE	0	2193
231	ST-00007185	5.52995	TRUE	TRUE	1	2279
232	ST-00008043	0.820513	TRUE	FALSE	0	2270
233	ST-00007120	28.5417	FALSE	TRUE	0	2346
234	ST-00007067	0	TRUE	FALSE	0	2464
235	ST-00007377	0	TRUE	TRUE	0	55
236	ST-00020057		TRUE		0	79
237	ST-00020191		TRUE		0	113
238	ST-00021194	5.32915	TRUE	TRUE	0	115
239	ST-00007381		FALSE		0	126
240	ST-00020159		TRUE		0	138
241	ST-00020650		TRUE		0	260
242	ST-00020211		FALSE		0	306
243	ST-00020287		FALSE		0	308
244	ST-00021900	2.92668	TRUE	TRUE	0	552
245	ST-00021066		TRUE		0	617
246	ST-00020366		TRUE		0	772
247	ST-00021737		TRUE		0	834
248	ST-00020344		FALSE		0	4434
249	ST-00020046		TRUE		1	48
250	ST-00020190	2.42131	TRUE	FALSE	1	52
251	ST-00020339		TRUE		1	61
252	ST-00020281	0.224215	FALSE	FALSE	1	69
253	ST-00020279		TRUE		1	70
254	ST-00020922		TRUE		1	88
255	ST-00020097		TRUE		1	108
256	ST-00020076		TRUE		1	113
257	ST-00012967	0	TRUE	FALSE	1	120
258	ST-00007288	0	FALSE	FALSE	1	127
259	ST-00020905		TRUE		1	128
260	ST-00009790	0	TRUE	FALSE	1	153
261	ST-00020182		FALSE		1	163
262	ST-00020206	12.5	TRUE	TRUE	1	165
263	ST-00012968		TRUE		1	166
264	ST-00007382	0.229358	FALSE	FALSE	1	167
265	ST-00020142		FALSE		1	172
266	ST-00020087		TRUE		1	189
267	ST-00021074		FALSE		1	199
268	ST-00021059		FALSE		1	219
269	ST-00007380	0.35479	TRUE	TRUE	1	229
270	ST-00009787		TRUE		1	238
271	ST-00020089		TRUE		1	240
272	ST-00020282		FALSE		1	253
273	ST-00021611		TRUE		1	268
274	ST-00020154		FALSE	FALSE	1	274
275	ST-00011353	0.586854	TRUE	TRUE	1	281
276	ST-00020072	0.567376	TRUE	FALSE	1	283
277	ST-00022166		TRUE		1	285
278	ST-00020251	0.104167	TRUE	FALSE	1	325
279	ST-00020119	5.28736	TRUE	TRUE	1	350
280	ST-00007389	0	TRUE	FALSE	1	436
281	ST-00020131	0	TRUE	FALSE	1	446
282	ST-00020232	12.2449	FALSE	FALSE	1	460
283	ST-00021071		TRUE		1	521
284	ST-00020226		TRUE		1	634
285	ST-00020176	6.84932	FALSE	FALSE	1	638
286	ST-00007386	0.122474	TRUE	FALSE	1	665
287	ST-00020947		TRUE		1	723
288	ST-00007276		TRUE		1	1196
289	ST-00007595	0	TRUE	TRUE	1	1498

## Sheet: Fig7_I
sample_name	no. KRAS specific sequences	Patient	Cohort	pORG_All_quartiles
ST-00005536-T	1	ST-00005536
ST-00007120-T	1	ST-00007120
ST-00007185-T	1	ST-00007185
ST-00007206-T	1	ST-00007206	Lung	low
ST-00007256-T	1	ST-00007256	Liver
ST-00007307-T	1	ST-00007307	Lung	low
ST-00007313-T	1	ST-00007313	Liver	high
ST-00007377-M	1	ST-00007377
ST-00007380-M	1	ST-00007380
ST-00007595-M	1	ST-00007595
ST-00007646-T	1	ST-00007646
ST-00010919-T	1	ST-00010919
ST-00011168-T	1	ST-00011168	Lung	low
ST-00011353-M	1	ST-00011353
ST-00011357-T	1	ST-00011357
ST-00012319-T	1	ST-00012319
ST-00012814-T	2	ST-00012814
ST-00013291-T	1	ST-00013291	Liver
ST-00014537-T	1	ST-00014537	Lung
ST-00015136-T	2	ST-00015136		high
ST-00015777-T	1	ST-00015777		low
ST-00015839-T	3	ST-00015839	Lung	low
ST-00016213-T	1	ST-00016213	Lung
ST-00016623-T	1	ST-00016623	Liver	high
ST-00016806-T	1	ST-00016806	Liver	high
ST-00016968-T	2	ST-00016968		low
ST-00016998-T	1	ST-00016998	Liver
ST-00017310-T	1	ST-00017310	Liver
ST-00017340-T	1	ST-00017340
ST-00017915-M	2	ST-00017915	Lung
ST-00017985-T	1	ST-00017985	Liver	high
ST-00018232-M	1	ST-00018232	Lung
ST-00018236-T	1	ST-00018236	Liver	low
ST-00018616-T	1	ST-00018616		low
ST-00018724-T	1	ST-00018724	Liver	low
ST-00018809-T	1	ST-00018809	Lung	low
ST-00019194-T	6	ST-00019194		low
ST-00019367-T	1	ST-00019367	Liver	low
ST-00019590-T	1	ST-00019590
ST-00019607-M	1	ST-00019607	Liver
ST-00020070-M	1	ST-00020070	Liver
ST-00020102-T	1	ST-00020102	Lung	low
ST-00020114-T	1	ST-00020114
ST-00020117-T	1	ST-00020117		low
ST-00020119-M	1	ST-00020119
ST-00020127-T	1	ST-00020127		high
ST-00020164-M	1	ST-00020164	Liver
ST-00020206-M	1	ST-00020206
ST-00020207-T	1	ST-00020207	Lung
ST-00020222-T	1	ST-00020222
ST-00020236-T	1	ST-00020236
ST-00020969-T	1	ST-00020969
ST-00021194-M	1	ST-00021194
ST-00021789-T	1	ST-00021789
ST-00021832-T	1	ST-00021832
ST-00021837-T	1	ST-00021837
ST-00021843-T	1	ST-00021843
ST-00021900-M	3	ST-00021900
ST-00022200-Ma	1	ST-00022200	Liver
ST-00022484-T	2	ST-00022484	Liver
ST-00022617-T	1	ST-00022617

## Sheet: Fig.7J
sample_name	productive_frequency of KRAS specific clones	Patient	Cohort	pORG_All_quartiles
ST-00005536-T	7.34619e-05	ST-00005536
ST-00007120-T	0.000104037	ST-00007120
ST-00007185-T	0.000134228	ST-00007185
ST-00007206-T	4.22297e-05	ST-00007206	Lung	low
ST-00007256-T	0.000687285	ST-00007256	Liver
ST-00007307-T	4.19234e-05	ST-00007307	Lung	low
ST-00007313-T	0.000128783	ST-00007313	Liver	high
ST-00007377-M	6.14515e-05	ST-00007377
ST-00007380-M	3.28429e-05	ST-00007380
ST-00007595-M	0.000262881	ST-00007595
ST-00007646-T	2.21254e-05	ST-00007646
ST-00010919-T	7.55635e-06	ST-00010919
ST-00011168-T	2.54485e-05	ST-00011168	Lung	low
ST-00011353-M	0.000132333	ST-00011353
ST-00011357-T	5.8483e-05	ST-00011357
ST-00012319-T	1.35844e-05	ST-00012319
ST-00012814-T	3.41058e-05	ST-00012814
ST-00013291-T	3.11158e-05	ST-00013291	Liver
ST-00014537-T	4.56965e-05	ST-00014537	Lung
ST-00015136-T	6.91946e-05	ST-00015136		high
ST-00015777-T	5.39804e-05	ST-00015777		low
ST-00015839-T	6.53791e-05	ST-00015839	Lung	low
ST-00016213-T	2.30431e-05	ST-00016213	Lung
ST-00016623-T	4.63306e-05	ST-00016623	Liver	high
ST-00016806-T	4.26094e-05	ST-00016806	Liver	high
ST-00016968-T	4.6151e-05	ST-00016968		low
ST-00016998-T	1.09837e-05	ST-00016998	Liver
ST-00017310-T	1.95863e-05	ST-00017310	Liver
ST-00017340-T	2.26234e-05	ST-00017340
ST-00017915-M	1.93084e-05	ST-00017915	Lung
ST-00017985-T	0.000254842	ST-00017985	Liver	high
ST-00018232-M	0.000110754	ST-00018232	Lung
ST-00018236-T	6.88763e-05	ST-00018236	Liver	low
ST-00018616-T	6.03384e-06	ST-00018616		low
ST-00018724-T	0.000221877	ST-00018724	Liver	low
ST-00018809-T	0.000181554	ST-00018809	Lung	low
ST-00019194-T	2.27445e-05	ST-00019194		low
ST-00019367-T	1.50994e-05	ST-00019367	Liver	low
ST-00019590-T	3.07654e-05	ST-00019590
ST-00019607-M	0.000145085	ST-00019607	Liver
ST-00020070-M	0.000347705	ST-00020070	Liver
ST-00020102-T	8.65501e-05	ST-00020102	Lung	low
ST-00020114-T	1.05e-05	ST-00020114
ST-00020117-T	9.76543e-06	ST-00020117		low
ST-00020119-M	1.56497e-05	ST-00020119
ST-00020127-T	2.94178e-05	ST-00020127		high
ST-00020164-M	7.36648e-05	ST-00020164	Liver
ST-00020206-M	5.73954e-05	ST-00020206
ST-00020207-T	1.78234e-05	ST-00020207	Lung
ST-00020222-T	2.71761e-05	ST-00020222
ST-00020236-T	4.7907e-05	ST-00020236
ST-00020969-T	1.61077e-05	ST-00020969
ST-00021194-M	5.36841e-05	ST-00021194
ST-00021789-T	2.6183e-05	ST-00021789
ST-00021832-T	4.08714e-05	ST-00021832
ST-00021837-T	7.03878e-05	ST-00021837
ST-00021843-T	2.79072e-05	ST-00021843
ST-00021900-M	2.65492e-05	ST-00021900
ST-00022200-Ma	0.000265816	ST-00022200	Liver
ST-00022484-T	1.57933e-05	ST-00022484	Liver
ST-00022617-T	4.38577e-05	ST-00022617
