# Supplementary material for: Ongoing replication stress tolerance and clonal T cell responses distinguish liver and lung recurrence and outcomes in pancreatic cancer
Source: Nat Cancer. 2025 Jan 9;6(1):123–44. doi: 10.1038/s43018-024-00881-3 (PMC11779630; doi:10.1038/s43018-024-00881-3)
Supplement: Supplementary file 9 — Statistical source data. [file 43018_2024_881_MOESM9_ESM.xlsx]

## Sheet: ED_Fig.1A
Public_Patient_ID	Cohort	Recurrence_Sites_4	Days.from.Resection.to.FU	Vital.Status.at.FU	Alive_30_days_post_surgery
ST-00016028	Liver	Liver	163	Dead	TRUE
ST-00016623	Liver	Liver	415	Dead	TRUE
ST-00016499	Liver	Liver	498	Dead	TRUE
ST-00015332	Liver	Liver	135	Dead	TRUE
ST-00013013	Liver	Liver	412	Dead	TRUE
ST-00022177	Liver	Liver	114	Dead	TRUE
ST-00007298	Liver	Liver	301	Dead	TRUE
ST-00017985	Liver	Liver	205	Dead	TRUE
ST-00018724	Liver	Liver	1043	Alive	TRUE
ST-00020904	Liver	Liver	188	Dead	TRUE
ST-00020133	Liver	Liver	142	Dead	TRUE
ST-00007313	Liver	Liver	594	Dead	TRUE
ST-00007303	Liver	Liver	670	Dead	TRUE
ST-00020217	Liver	Liver	627	Dead	TRUE
ST-00021355	Liver	Liver	655	Dead	TRUE
ST-00018236	Liver	Liver	1228	Dead	TRUE
ST-00013971	Liver	Liver	396	Dead	TRUE
ST-00019682	Liver	Liver	784	Dead	TRUE
ST-00020258	Liver	Liver	857	Dead	TRUE
ST-00017381	Liver	Liver	1183	Dead	TRUE
ST-00011356	Liver	No_Resection		Alive	TRUE
ST-00014524	Liver	No_Resection		Dead	TRUE
ST-00020078	Liver	No_Resection		Dead	TRUE
ST-00020169	Liver	No_Resection		Dead	TRUE
ST-00021102	Liver	No_Resection		Dead	TRUE
ST-00021067	Liver	No_Resection		Dead	TRUE
ST-00009788	Liver	No_Resection		Dead	TRUE
ST-00020064	Liver	No_Resection		Dead	TRUE
ST-00007180	Liver	Liver	169	Dead	TRUE
ST-00020109	Liver	Liver	283	Dead	TRUE
ST-00013544	Liver	Liver	1660	Dead	TRUE
ST-00013158	Liver	Liver	428	Dead	TRUE
ST-00002594	Liver	Liver	106	Dead	TRUE
ST-00018269	Liver	Liver	338	Dead	TRUE
ST-00016998	Liver	Liver	1314	Alive	TRUE
ST-00012327	Liver	Liver	356	Dead	TRUE
ST-00007174	Liver	Liver	83	Dead	TRUE
ST-00017078	Liver	Liver	1657	Alive	TRUE
ST-00020966	Liver	Liver	242	Dead	TRUE
ST-00018002	Liver	Liver	206	Dead	TRUE
ST-00021190	Liver	Liver	278	Dead	TRUE
ST-00014391	Liver	Liver	170	Dead	TRUE
ST-00007255	Liver	Liver	179	Dead	TRUE
ST-00020181	Liver	Liver	105	Dead	TRUE
ST-00007071	Liver	Liver	594	Dead	TRUE
ST-00016806	Liver	Liver	317	Dead	TRUE
ST-00007085	Liver	Liver	333	Dead	TRUE
ST-00019367	Liver	Liver	211	Dead	TRUE
ST-00022484	Liver	Liver	284	Alive	TRUE
ST-00016289	Liver	Liver	160	Dead	TRUE
ST-00022161	Liver	Liver	145	Dead	TRUE
ST-00007126	Liver	Liver	170	Dead	TRUE
ST-00019368	Liver	Liver	284	Dead	TRUE
ST-00007223	Liver	Liver	435	Dead	TRUE
ST-00007599	Liver	Liver	316	Dead	TRUE
ST-00005813	Liver	Liver	296	Dead	TRUE
ST-00017838	Liver	Liver	1288	Alive	TRUE
ST-00006291	Liver	Liver	2003	Alive	TRUE
ST-00019196	Liver	Liver	279	Dead	TRUE
ST-00007613	Liver	Liver	257	Dead	TRUE
ST-00006859	Liver	Liver	724	Dead	TRUE
ST-00007284	Liver	Liver	549	Dead	TRUE
ST-00002392	Liver	Liver	1624	Dead	TRUE
ST-00007195	Liver	Liver	1153	Dead	TRUE
ST-00014104	Liver	Liver	346	Dead	TRUE
ST-00013160	Liver	Liver	495	Dead	TRUE
ST-00019466	Liver	Liver	610	Alive	TRUE
ST-00020107	Liver	Liver	672	Dead	TRUE
ST-00006792	Liver	Liver	301	Dead	TRUE
ST-00020936	Liver	Liver	407	Dead	TRUE
ST-00024978	Liver	Liver	371	Dead	TRUE
ST-00013291	Liver	Liver	824	Dead	TRUE
ST-00021358	Liver	Liver	726	Dead	TRUE
ST-00019056	Liver	Liver	992	Alive	TRUE
ST-00019040	Liver	Liver	628	Dead	TRUE
ST-00018363	Liver	Liver	1416	Dead	TRUE
ST-00007053	Liver	Liver	1370	Dead	TRUE
ST-00020205	Liver	Liver	370	Dead	TRUE
ST-00007175	Liver	Liver	499	Dead	TRUE
ST-00007256	Liver	Liver	521	Dead	TRUE
ST-00012908	Liver	Liver	917	Dead	TRUE
ST-00018955	Liver	Liver	849	Alive	TRUE
ST-00007179	Liver	Liver	800	Dead	TRUE
ST-00013253	Liver	Liver	1507	Dead	TRUE
ST-00013312	Liver	Liver	1097	Dead	TRUE
ST-00007070	Liver	Liver	703	Dead	TRUE
ST-00002461	Liver	Liver	940	Dead	TRUE
ST-00020045	Liver	Liver	890	Dead	TRUE
ST-00017310	Liver	Liver	1206	Dead	TRUE
ST-00002064	Liver	Liver	1252	Dead	TRUE
ST-00024980	Liver	Liver	607	Dead	TRUE
ST-00020140	Liver	No_Resection		Alive	TRUE
ST-00017003	Liver	No_Resection		Alive	TRUE
ST-00020092	Liver	No_Resection		Alive	TRUE
ST-00021335	Liver	No_Resection		Alive	TRUE
ST-00020164	Liver	No_Resection		Dead	TRUE
ST-00022200	Liver	No_Resection		Dead	TRUE
ST-00020106	Liver	No_Resection		Dead	TRUE
ST-00020069	Liver	No_Resection		Dead	TRUE
ST-00020824	Liver	No_Resection		Dead	TRUE
ST-00020890	Liver	No_Resection		Dead	TRUE
ST-00020116	Liver	No_Resection		Dead	TRUE
ST-00020277	Liver	No_Resection		Dead	TRUE
ST-00007402	Liver	No_Resection		Dead	TRUE
ST-00020260	Liver	No_Resection		Dead	TRUE
ST-00021353	Liver	No_Resection		Dead	TRUE
ST-00020070	Liver	No_Resection		Dead	TRUE
ST-00012974	Liver	No_Resection		Dead	TRUE
ST-00012975	Liver	No_Resection		Dead	TRUE
ST-00021073	Liver	No_Resection		Dead	TRUE
ST-00020118	Liver	No_Resection		Dead	TRUE
ST-00020105	Liver	No_Resection		Dead	TRUE
ST-00020891	Liver	No_Resection		Dead	TRUE
ST-00020213	Liver	No_Resection		Dead	TRUE
ST-00020051	Liver	No_Resection		Dead	TRUE
ST-00007398	Liver	No_Resection		Dead	TRUE
ST-00020112	Liver	No_Resection		Dead	TRUE
ST-00020168	Liver	No_Resection		Dead	TRUE
ST-00020068	Liver	No_Resection		Dead	TRUE
ST-00020301	Liver	No_Resection		Dead	TRUE
ST-00020203	Liver	No_Resection		Dead	TRUE
ST-00020888	Liver	No_Resection		Dead	TRUE
ST-00024981	Liver	No_Resection		Dead	TRUE
ST-00023078	Liver	No_Resection		Dead	TRUE
ST-00020196	Liver	No_Resection		Dead	TRUE
ST-00018063	Liver	No_Resection		Dead	TRUE
ST-00019607	Liver	No_Resection		Dead	TRUE
ST-00022975	Liver	No_Resection		Dead	TRUE
ST-00020108	Liver	Liver	686	Dead	TRUE
ST-00007590	Liver	No_Resection		Dead	TRUE
ST-00018373	Lung	Lung	703	Dead	TRUE
ST-00017915	Lung	Lung	1457	Alive	TRUE
ST-00021880	Lung	Lung	90	Dead	TRUE
ST-00020102	Lung	Lung	346	Dead	TRUE
ST-00011168	Lung	Lung	169	Dead	TRUE
ST-00017440	Lung	Lung	142	Dead	TRUE
ST-00018809	Lung	Lung	1134	Alive	TRUE
ST-00014537	Lung	Lung	368	Dead	TRUE
ST-00006650	Lung	Lung	1582	Alive	TRUE
ST-00024982	Lung	Lung	368	Dead	TRUE
ST-00013526	Lung	Lung	2068	Alive	TRUE
ST-00013374	Lung	Lung	621	Dead	TRUE
ST-00020207	Lung	Lung	285	Dead	TRUE
ST-00007206	Lung	Lung	284	Dead	TRUE
ST-00020209	Lung	Lung	1052	Alive	TRUE
ST-00001788	Lung	Lung	447	Dead	TRUE
ST-00024983	Lung	Lung	685	Dead	TRUE
ST-00018367	Lung	Lung	784	Dead	TRUE
ST-00007281	Lung	Lung	886	Dead	TRUE
ST-00007147	Lung	Lung	573	Dead	TRUE
ST-00017804	Lung	Lung	1535	Dead	TRUE
ST-00019598	Lung	Lung	760	Alive	TRUE
ST-00007219	Lung	Lung	1274	Dead	TRUE
ST-00015839	Lung	Lung	1070	Dead	TRUE
ST-00016213	Lung	Lung	1752	Alive	TRUE
ST-00013496	Lung	Lung	1954	Alive	TRUE
ST-00003299	Lung	Lung	1961	Dead	TRUE
ST-00007307	Lung	Lung	2297	Alive	TRUE
ST-00004898	Lung	Lung	3184	Alive	TRUE
ST-00020081	Lung	No_Doc_Recur	1	Dead	FALSE
ST-00020218	Lung	Lung	250	Dead	TRUE
ST-00020149	Lung	No_Resection		Dead	TRUE
ST-00018232	Lung	No_Resection		Dead	TRUE
ST-00020882	Lung	No_Resection		Dead	TRUE
ST-00020144	Lung	No_Resection		Dead	TRUE
ST-00007178		Other_site	109	Dead	TRUE
ST-00018136		Other_site	126	Dead	TRUE
ST-00020085		Other_site	268	Dead	TRUE
ST-00007203		Other_site	200	Dead	TRUE
ST-00012814		Other_site	347	Dead	TRUE
ST-00007257		Other_site	147	Dead	TRUE
ST-00007266		Other_site	218	Dead	TRUE
ST-00012878		Other_site	313	Dead	TRUE
ST-00007646		Other_site	869	Dead	TRUE
ST-00017762		Other_site	316	Dead	TRUE
ST-00021786		Other_site	149	Dead	TRUE
ST-00010984		Other_site	105	Dead	TRUE
ST-00018386		Other_site	134	Dead	TRUE
ST-00019429		Other_site	173	Dead	TRUE
ST-00006371		Other_site	302	Dead	TRUE
ST-00007165		Other_site	207	Dead	TRUE
ST-00003662		Other_site	187	Dead	TRUE
ST-00020236		Other_site	289	Dead	TRUE
ST-00020153		Other_site	251	Dead	TRUE
ST-00007216		Other_site	456	Dead	TRUE
ST-00007279		Other_site	257	Dead	TRUE
ST-00018426		Other_site	442	Dead	TRUE
ST-00018525		Other_site	687	Alive	TRUE
ST-00019945		Other_site	294	Dead	TRUE
ST-00014023		Other_site	1750	Alive	TRUE
ST-00020148		Other_site	371	Dead	TRUE
ST-00010904		Other_site	297	Dead	TRUE
ST-00007168		Other_site	503	Dead	TRUE
ST-00021039		Other_site	501	Dead	TRUE
ST-00022883		Other_site	319	Alive	TRUE
ST-00021832		Other_site	302	Dead	TRUE
ST-00021563		Other_site	315	Dead	TRUE
ST-00020285		Other_site	728	Alive	TRUE
ST-00007183		Other_site	359	Dead	TRUE
ST-00014494		Other_site	477	Dead	TRUE
ST-00012890		Other_site	1008	Dead	TRUE
ST-00017080		Other_site	665	Dead	TRUE
ST-00021060		Other_site	686	Dead	TRUE
ST-00019303		Other_site	701	Dead	TRUE
ST-00018848		Other_site	1021	Dead	TRUE
ST-00020523		Other_site	496	Dead	TRUE
ST-00008601		Other_site	661	Dead	TRUE
ST-00015177		Other_site	618	Dead	TRUE
ST-00020093		Other_site	573	Dead	TRUE
ST-00018988		Other_site	1022	Alive	TRUE
ST-00017975		Other_site	455	Dead	TRUE
ST-00021789		Other_site	1178	Dead	TRUE
ST-00003635		Other_site	580	Dead	TRUE
ST-00016911		Other_site	1175	Dead	TRUE
ST-00010919		Other_site	1076	Dead	TRUE
ST-00015163		Other_site	1446	Dead	TRUE
ST-00007234		Other_site	1119	Dead	TRUE
ST-00018360		Other_site	870	Dead	TRUE
ST-00022354		Other_site	1175	Dead	TRUE
ST-00005536		Other_site	874	Dead	TRUE
ST-00017449		Other_site	527	Dead	TRUE
ST-00007267		Other_site	763	Dead	TRUE
ST-00017549		Other_site	929	Dead	TRUE
ST-00016256		Other_site	1797	Alive	TRUE
ST-00017297		Other_site	630	Dead	TRUE
ST-00019043		Other_site	856	Dead	TRUE
ST-00013415		Other_site	733	Dead	TRUE
ST-00014575		Other_site	840	Dead	TRUE
ST-00014490		Other_site	824	Dead	TRUE
ST-00015114		Other_site	659	Dead	TRUE
ST-00021837		Other_site	1078	Dead	TRUE
ST-00020128		Other_site	843	Dead	TRUE
ST-00020123		Other_site	911	Dead	TRUE
ST-00021220		Other_site	789	Alive	TRUE
ST-00020336		Other_site	740	Alive	TRUE
ST-00007585		Other_site	1708	Dead	TRUE
ST-00018616		Other_site	1162	Alive	TRUE
ST-00015136		Other_site	1329	Dead	TRUE
ST-00020077		No_Doc_Recur	3	Dead	FALSE
ST-00007146		No_Doc_Recur	13	Dead	FALSE
ST-00018963		No_Doc_Recur	13	Dead	FALSE
ST-00018932		No_Doc_Recur	13	Dead	FALSE
ST-00018260		No_Doc_Recur	20	Dead	FALSE
ST-00006625		No_Doc_Recur	21	Dead	FALSE
ST-00016968		No_Doc_Recur	25	Dead	FALSE
ST-00007099		No_Doc_Recur	31	Dead	TRUE
ST-00018893		No_Doc_Recur	44	Dead	TRUE
ST-00020127		No_Doc_Recur	46	Dead	TRUE
ST-00020098		No_Doc_Recur	65	Dead	TRUE
ST-00020208		No_Doc_Recur	70	Alive	TRUE
ST-00007296		No_Doc_Recur	94	Dead	TRUE
ST-00017041		No_Doc_Recur	99	Dead	TRUE
ST-00007300		No_Doc_Recur	112	Dead	TRUE
ST-00017945		No_Doc_Recur	120	Dead	TRUE
ST-00021843		No_Doc_Recur	144	Dead	TRUE
ST-00009776		No_Doc_Recur	150	Dead	TRUE
ST-00010924		No_Doc_Recur	157	Dead	TRUE
ST-00016844		No_Doc_Recur	180	Dead	TRUE
ST-00022683		No_Doc_Recur	183	Dead	TRUE
ST-00020952		No_Doc_Recur	185	Dead	TRUE
ST-00020195		No_Doc_Recur	186	Dead	TRUE
ST-00017074		No_Doc_Recur	187	Dead	TRUE
ST-00022635		No_Doc_Recur	200	Alive	TRUE
ST-00012818		No_Doc_Recur	200	Dead	TRUE
ST-00017227		No_Doc_Recur	207	Dead	TRUE
ST-00020186		No_Doc_Recur	208	Dead	TRUE
ST-00018888		No_Doc_Recur	212	Dead	TRUE
ST-00007061		No_Doc_Recur	224	Dead	TRUE
ST-00017034		No_Doc_Recur	229	Alive	TRUE
ST-00012931		No_Doc_Recur	245	Dead	TRUE
ST-00007193		No_Doc_Recur	248	Dead	TRUE
ST-00013861		No_Doc_Recur	255	Dead	TRUE
ST-00007213		No_Doc_Recur	257	Dead	TRUE
ST-00022524		No_Doc_Recur	274	Alive	TRUE
ST-00007302		No_Doc_Recur	282	Dead	TRUE
ST-00021370		No_Doc_Recur	284	Alive	TRUE
ST-00019601		No_Doc_Recur	286	Dead	TRUE
ST-00008056		No_Doc_Recur	288	Dead	TRUE
ST-00022939		No_Doc_Recur	292	Alive	TRUE
ST-00022617		No_Doc_Recur	297	Alive	TRUE
ST-00012742		No_Doc_Recur	301	Dead	TRUE
ST-00007208		No_Doc_Recur	340	Dead	TRUE
ST-00017966		No_Doc_Recur	344	Dead	TRUE
ST-00021351		No_Doc_Recur	363	Dead	TRUE
ST-00018938		No_Doc_Recur	368	Dead	TRUE
ST-00020204		No_Doc_Recur	371	Dead	TRUE
ST-00020114		No_Doc_Recur	379	Dead	TRUE
ST-00020341		No_Doc_Recur	385	Dead	TRUE
ST-00007270		No_Doc_Recur	396	Dead	TRUE
ST-00008108		No_Doc_Recur	403	Dead	TRUE
ST-00014550		No_Doc_Recur	405	Dead	TRUE
ST-00020223		No_Doc_Recur	468	Dead	TRUE
ST-00017340		No_Doc_Recur	470	Dead	TRUE
ST-00018584		No_Doc_Recur	479	Dead	TRUE
ST-00007164		No_Doc_Recur	536	Dead	TRUE
ST-00018628		No_Doc_Recur	537	Dead	TRUE
ST-00019006		No_Doc_Recur	571	Dead	TRUE
ST-00015760		No_Doc_Recur	587	Dead	TRUE
ST-00019590		No_Doc_Recur	619	Alive	TRUE
ST-00019458		No_Doc_Recur	643	Alive	TRUE
ST-00020291		No_Doc_Recur	656	Dead	TRUE
ST-00017967		No_Doc_Recur	662	Dead	TRUE
ST-00021096		No_Doc_Recur	678	Alive	TRUE
ST-00020312		No_Doc_Recur	679	Alive	TRUE
ST-00021365		No_Doc_Recur	681	Dead	TRUE
ST-00020640		No_Doc_Recur	700	Alive	TRUE
ST-00020201		No_Doc_Recur	701	Alive	TRUE
ST-00021412		No_Doc_Recur	730	Alive	TRUE
ST-00020630		No_Doc_Recur	745	Alive	TRUE
ST-00020482		No_Doc_Recur	770	Alive	TRUE
ST-00020225		No_Doc_Recur	802	Alive	TRUE
ST-00020969		No_Doc_Recur	814	Alive	TRUE
ST-00019171		No_Doc_Recur	826	Alive	TRUE
ST-00020385		No_Doc_Recur	827	Alive	TRUE
ST-00018821		No_Doc_Recur	866	Alive	TRUE
ST-00018268		No_Doc_Recur	894	Dead	TRUE
ST-00020270		No_Doc_Recur	902	Alive	TRUE
ST-00020117		No_Doc_Recur	955	Dead	TRUE
ST-00020222		No_Doc_Recur	1007	Alive	TRUE
ST-00018179		No_Doc_Recur	1007	Dead	TRUE
ST-00020221		No_Doc_Recur	1013	Alive	TRUE
ST-00019194		No_Doc_Recur	1052	Alive	TRUE
ST-00020183		No_Doc_Recur	1053	Alive	TRUE
ST-00018301		No_Doc_Recur	1057	Alive	TRUE
ST-00018362		No_Doc_Recur	1104	Alive	TRUE
ST-00017261		No_Doc_Recur	1111	Dead	TRUE
ST-00015973		No_Doc_Recur	1128	Dead	TRUE
ST-00018050		No_Doc_Recur	1234	Alive	TRUE
ST-00015184		No_Doc_Recur	1311	Dead	TRUE
ST-00018257		No_Doc_Recur	1351	Alive	TRUE
ST-00020175		No_Doc_Recur	1373	Alive	TRUE
ST-00011357		No_Doc_Recur	1386	Dead	TRUE
ST-00020165		No_Doc_Recur	1420	Alive	TRUE
ST-00016257		No_Doc_Recur	1475	Dead	TRUE
ST-00016742		No_Doc_Recur	1581	Alive	TRUE
ST-00015777		No_Doc_Recur	1685	Alive	TRUE
ST-00016858		No_Doc_Recur	1719	Alive	TRUE
ST-00010889		No_Doc_Recur	1730	Dead	TRUE
ST-00014696		No_Doc_Recur	1740	Alive	TRUE
ST-00012319		No_Doc_Recur	1896	Alive	TRUE
ST-00013091		No_Doc_Recur	1946	Alive	TRUE
ST-00013084		No_Doc_Recur	1980	Alive	TRUE
ST-00007239		No_Doc_Recur	2154	Alive	TRUE
ST-00007185		No_Doc_Recur	2217	Dead	TRUE
ST-00008043		No_Doc_Recur	2257	Alive	TRUE
ST-00007120		No_Doc_Recur	2297	Alive	TRUE
ST-00011343		No_Doc_Recur	2439	Alive	TRUE
ST-00007067		No_Doc_Recur	2464	Alive	TRUE
ST-00007377		No_Resection		Alive	TRUE
ST-00020057		No_Resection		Alive	TRUE
ST-00020215		No_Resection		Alive	TRUE
ST-00021332		No_Resection		Alive	TRUE
ST-00020191		No_Resection		Alive	TRUE
ST-00021194		No_Resection		Alive	TRUE
ST-00007381		No_Resection		Alive	TRUE
ST-00020159		No_Resection		Alive	TRUE
ST-00020926		No_Resection		Alive	TRUE
ST-00020650		No_Resection		Alive	TRUE
ST-00020211		No_Resection		Alive	TRUE
ST-00020287		No_Resection		Alive	TRUE
ST-00020185		No_Resection		Alive	TRUE
ST-00022384		No_Resection		Alive	TRUE
ST-00020944		No_Resection		Alive	TRUE
ST-00020104		No_Resection		Alive	TRUE
ST-00021900		No_Resection		Alive	TRUE
ST-00021066		No_Resection		Alive	TRUE
ST-00020366		No_Resection		Alive	TRUE
ST-00021737		No_Resection		Alive	TRUE
ST-00020344		No_Resection		Alive	TRUE
ST-00021341		No_Resection		Dead	TRUE
ST-00020046		No_Resection		Dead	TRUE
ST-00020190		No_Resection		Dead	TRUE
ST-00020339		No_Resection		Dead	TRUE
ST-00020281		No_Resection		Dead	TRUE
ST-00020279		No_Resection		Dead	TRUE
ST-00020922		No_Resection		Dead	TRUE
ST-00020097		No_Resection		Dead	TRUE
ST-00020076		No_Resection		Dead	TRUE
ST-00012967		No_Resection		Dead	TRUE
ST-00007288		No_Resection		Dead	TRUE
ST-00020905		No_Resection		Dead	TRUE
ST-00007369		No_Resection		Dead	TRUE
ST-00021340		No_Resection		Dead	TRUE
ST-00009790		No_Resection		Dead	TRUE
ST-00020182		No_Resection		Dead	TRUE
ST-00020206		No_Resection		Dead	TRUE
ST-00012968		No_Resection		Dead	TRUE
ST-00007382		No_Resection		Dead	TRUE
ST-00020142		No_Resection		Dead	TRUE
ST-00020087		No_Resection		Dead	TRUE
ST-00021074		No_Resection		Dead	TRUE
ST-00021059		No_Resection		Dead	TRUE
ST-00007380		No_Resection		Dead	TRUE
ST-00007594		No_Resection		Dead	TRUE
ST-00009787		No_Resection		Dead	TRUE
ST-00006597		No_Resection		Dead	TRUE
ST-00020089		No_Resection		Dead	TRUE
ST-00020282		No_Resection		Dead	TRUE
ST-00021611		No_Resection		Dead	TRUE
ST-00020154		No_Resection		Dead	TRUE
ST-00011353		No_Resection		Dead	TRUE
ST-00020178		No_Resection		Dead	TRUE
ST-00020072		No_Resection		Dead	TRUE
ST-00020308		No_Resection		Dead	TRUE
ST-00022166		No_Resection		Dead	TRUE
ST-00021339		No_Resection		Dead	TRUE
ST-00020251		No_Resection		Dead	TRUE
ST-00021359		No_Resection		Dead	TRUE
ST-00020119		No_Resection		Dead	TRUE
ST-00021338		No_Resection		Dead	TRUE
ST-00007389		No_Resection		Dead	TRUE
ST-00020131		No_Resection		Dead	TRUE
ST-00020232		No_Resection		Dead	TRUE
ST-00020323		No_Resection		Dead	TRUE
ST-00021071		No_Resection		Dead	TRUE
ST-00020226		No_Resection		Dead	TRUE
ST-00020176		No_Resection		Dead	TRUE
ST-00007386		No_Resection		Dead	TRUE
ST-00020126		No_Resection		Dead	TRUE
ST-00020947		No_Resection		Dead	TRUE
ST-00007276		No_Resection		Dead	TRUE
ST-00007595		No_Resection		Dead	TRUE

## Sheet: ED_Fig.1B
Public_Patient_ID	Cohort	Days.from.Earliest.Recur.to.FU	Vital.Status.at.FU	Alive_30_days_post_surgery
ST-00016028	Liver	146	Dead	TRUE
ST-00016623	Liver	395	Dead	TRUE
ST-00016499	Liver	470	Dead	TRUE
ST-00015332	Liver	102	Dead	TRUE
ST-00013013	Liver	370	Dead	TRUE
ST-00022177	Liver	67	Dead	TRUE
ST-00007298	Liver	253	Dead	TRUE
ST-00017985	Liver	118	Dead	TRUE
ST-00018724	Liver	952	Alive	TRUE
ST-00020904	Liver	80	Dead	TRUE
ST-00020133	Liver	7	Dead	TRUE
ST-00007313	Liver	442	Dead	TRUE
ST-00007303	Liver	517	Dead	TRUE
ST-00020217	Liver	465	Dead	TRUE
ST-00021355	Liver	432	Dead	TRUE
ST-00018236	Liver	998	Dead	TRUE
ST-00013971	Liver	151	Dead	TRUE
ST-00019682	Liver	467	Dead	TRUE
ST-00020258	Liver	517	Dead	TRUE
ST-00017381	Liver	386	Dead	TRUE
ST-00011356	Liver		Alive	TRUE
ST-00014524	Liver		Dead	TRUE
ST-00020078	Liver		Dead	TRUE
ST-00020169	Liver		Dead	TRUE
ST-00021102	Liver		Dead	TRUE
ST-00021067	Liver		Dead	TRUE
ST-00009788	Liver		Dead	TRUE
ST-00020064	Liver		Dead	TRUE
ST-00007180	Liver	161	Dead	TRUE
ST-00020109	Liver	272	Dead	TRUE
ST-00013544	Liver	1636	Dead	TRUE
ST-00013158	Liver	385	Dead	TRUE
ST-00002594	Liver	58	Dead	TRUE
ST-00018269	Liver	290	Dead	TRUE
ST-00016998	Liver	1266	Alive	TRUE
ST-00012327	Liver	302	Dead	TRUE
ST-00007174	Liver	23	Dead	TRUE
ST-00017078	Liver	1597	Alive	TRUE
ST-00020966	Liver	181	Dead	TRUE
ST-00018002	Liver	137	Dead	TRUE
ST-00021190	Liver	209	Dead	TRUE
ST-00014391	Liver	99	Dead	TRUE
ST-00007255	Liver	104	Dead	TRUE
ST-00020181	Liver	24	Dead	TRUE
ST-00007071	Liver	510	Dead	TRUE
ST-00016806	Liver	232	Dead	TRUE
ST-00007085	Liver	244	Dead	TRUE
ST-00019367	Liver	121	Dead	TRUE
ST-00022484	Liver	187	Alive	TRUE
ST-00016289	Liver	54	Dead	TRUE
ST-00022161	Liver	12	Dead	TRUE
ST-00007126	Liver	29	Dead	TRUE
ST-00019368	Liver	128	Dead	TRUE
ST-00007223	Liver	277	Dead	TRUE
ST-00007599	Liver	150	Dead	TRUE
ST-00005813	Liver	129	Dead	TRUE
ST-00017838	Liver	1120	Alive	TRUE
ST-00006291	Liver	1831	Alive	TRUE
ST-00019196	Liver	104	Dead	TRUE
ST-00007613	Liver	75	Dead	TRUE
ST-00006859	Liver	538	Dead	TRUE
ST-00007284	Liver	349	Dead	TRUE
ST-00002392	Liver	1422	Dead	TRUE
ST-00007195	Liver	929	Dead	TRUE
ST-00014104	Liver	103	Dead	TRUE
ST-00013160	Liver	251	Dead	TRUE
ST-00019466	Liver	357	Alive	TRUE
ST-00020107	Liver	413	Dead	TRUE
ST-00006792	Liver	32	Dead	TRUE
ST-00020936	Liver	132	Dead	TRUE
ST-00024978	Liver	84	Dead	TRUE
ST-00013291	Liver	526	Dead	TRUE
ST-00021358	Liver	415	Dead	TRUE
ST-00019056	Liver	676	Alive	TRUE
ST-00019040	Liver	308	Dead	TRUE
ST-00018363	Liver	1095	Dead	TRUE
ST-00007053	Liver	1048	Dead	TRUE
ST-00020205	Liver	27	Dead	TRUE
ST-00007175	Liver	136	Dead	TRUE
ST-00007256	Liver	142	Dead	TRUE
ST-00012908	Liver	504	Dead	TRUE
ST-00018955	Liver	395	Alive	TRUE
ST-00007179	Liver	335	Dead	TRUE
ST-00013253	Liver	1024	Dead	TRUE
ST-00013312	Liver	600	Dead	TRUE
ST-00007070	Liver	196	Dead	TRUE
ST-00002461	Liver	376	Dead	TRUE
ST-00020045	Liver	228	Dead	TRUE
ST-00017310	Liver	413	Dead	TRUE
ST-00002064	Liver	452	Dead	TRUE
ST-00024980	Liver		Dead	TRUE
ST-00020140	Liver		Alive	TRUE
ST-00017003	Liver		Alive	TRUE
ST-00020092	Liver		Alive	TRUE
ST-00021335	Liver		Alive	TRUE
ST-00020164	Liver		Dead	TRUE
ST-00022200	Liver		Dead	TRUE
ST-00020106	Liver		Dead	TRUE
ST-00020069	Liver		Dead	TRUE
ST-00020824	Liver		Dead	TRUE
ST-00020890	Liver		Dead	TRUE
ST-00020116	Liver		Dead	TRUE
ST-00020277	Liver		Dead	TRUE
ST-00007402	Liver		Dead	TRUE
ST-00020260	Liver		Dead	TRUE
ST-00021353	Liver		Dead	TRUE
ST-00020070	Liver		Dead	TRUE
ST-00012974	Liver		Dead	TRUE
ST-00012975	Liver		Dead	TRUE
ST-00021073	Liver		Dead	TRUE
ST-00020118	Liver		Dead	TRUE
ST-00020105	Liver		Dead	TRUE
ST-00020891	Liver		Dead	TRUE
ST-00020213	Liver		Dead	TRUE
ST-00020051	Liver		Dead	TRUE
ST-00007398	Liver		Dead	TRUE
ST-00020112	Liver		Dead	TRUE
ST-00020168	Liver		Dead	TRUE
ST-00020068	Liver		Dead	TRUE
ST-00020301	Liver		Dead	TRUE
ST-00020203	Liver		Dead	TRUE
ST-00020888	Liver		Dead	TRUE
ST-00024981	Liver		Dead	TRUE
ST-00023078	Liver		Dead	TRUE
ST-00020196	Liver		Dead	TRUE
ST-00018063	Liver		Dead	TRUE
ST-00019607	Liver		Dead	TRUE
ST-00022975	Liver		Dead	TRUE
ST-00020108	Liver	377	Dead	TRUE
ST-00007590	Liver		Dead	TRUE
ST-00018373	Lung	701	Dead	TRUE
ST-00017915	Lung	1412	Alive	TRUE
ST-00021880	Lung	21	Dead	TRUE
ST-00020102	Lung	276	Dead	TRUE
ST-00011168	Lung	93	Dead	TRUE
ST-00017440	Lung	28	Dead	TRUE
ST-00018809	Lung	988	Alive	TRUE
ST-00014537	Lung	205	Dead	TRUE
ST-00006650	Lung	1387	Alive	TRUE
ST-00024982	Lung	162	Dead	TRUE
ST-00013526	Lung	1847	Alive	TRUE
ST-00013374	Lung	384	Dead	TRUE
ST-00020207	Lung	43	Dead	TRUE
ST-00007206	Lung	28	Dead	TRUE
ST-00020209	Lung	749	Alive	TRUE
ST-00001788	Lung	132	Dead	TRUE
ST-00024983	Lung	297	Dead	TRUE
ST-00018367	Lung	386	Dead	TRUE
ST-00007281	Lung	397	Dead	TRUE
ST-00007147	Lung	63	Dead	TRUE
ST-00017804	Lung	1005	Dead	TRUE
ST-00019598	Lung	188	Alive	TRUE
ST-00007219	Lung	700	Dead	TRUE
ST-00015839	Lung	423	Dead	TRUE
ST-00016213	Lung	477	Alive	TRUE
ST-00013496	Lung	443	Alive	TRUE
ST-00003299	Lung	246	Dead	TRUE
ST-00007307	Lung	581	Alive	TRUE
ST-00004898	Lung	1232	Alive	TRUE
ST-00020081	Lung		Dead	FALSE
ST-00020218	Lung		Dead	TRUE
ST-00020149	Lung		Dead	TRUE
ST-00018232	Lung		Dead	TRUE
ST-00020882	Lung		Dead	TRUE
ST-00020144	Lung		Dead	TRUE
ST-00007178		59	Dead	TRUE
ST-00018136		67	Dead	TRUE
ST-00020085		209	Dead	TRUE
ST-00007203		134	Dead	TRUE
ST-00012814		277	Dead	TRUE
ST-00007257		76	Dead	TRUE
ST-00007266		147	Dead	TRUE
ST-00012878		241	Dead	TRUE
ST-00007646		795	Dead	TRUE
ST-00017762		229	Dead	TRUE
ST-00021786		59	Dead	TRUE
ST-00010984		2	Dead	TRUE
ST-00018386		23	Dead	TRUE
ST-00019429		44	Dead	TRUE
ST-00006371		173	Dead	TRUE
ST-00007165		73	Dead	TRUE
ST-00003662		47	Dead	TRUE
ST-00020236		128	Dead	TRUE
ST-00020153		84	Dead	TRUE
ST-00007216		280	Dead	TRUE
ST-00007279		41	Dead	TRUE
ST-00018426		220	Dead	TRUE
ST-00018525		447	Alive	TRUE
ST-00019945		49	Dead	TRUE
ST-00014023		1500	Alive	TRUE
ST-00020148		113	Dead	TRUE
ST-00010904		33	Dead	TRUE
ST-00007168		229	Dead	TRUE
ST-00021039		218	Dead	TRUE
ST-00022883		26	Alive	TRUE
ST-00021832		5	Dead	TRUE
ST-00021563		13	Dead	TRUE
ST-00020285		419	Alive	TRUE
ST-00007183		43	Dead	TRUE
ST-00014494		152	Dead	TRUE
ST-00012890		666	Dead	TRUE
ST-00017080		322	Dead	TRUE
ST-00021060		343	Dead	TRUE
ST-00019303		336	Dead	TRUE
ST-00018848		648	Dead	TRUE
ST-00020523		118	Dead	TRUE
ST-00008601		282	Dead	TRUE
ST-00015177		238	Dead	TRUE
ST-00020093		181	Dead	TRUE
ST-00018988		623	Alive	TRUE
ST-00017975		50	Dead	TRUE
ST-00021789		760	Dead	TRUE
ST-00003635		146	Dead	TRUE
ST-00016911		741	Dead	TRUE
ST-00010919		640	Dead	TRUE
ST-00015163		982	Dead	TRUE
ST-00007234		646	Dead	TRUE
ST-00018360		379	Dead	TRUE
ST-00022354		673	Dead	TRUE
ST-00005536		364	Dead	TRUE
ST-00017449		6	Dead	TRUE
ST-00007267		231	Dead	TRUE
ST-00017549		396	Dead	TRUE
ST-00016256		1261	Alive	TRUE
ST-00017297		89	Dead	TRUE
ST-00019043		303	Dead	TRUE
ST-00013415		172	Dead	TRUE
ST-00014575		276	Dead	TRUE
ST-00014490		243	Dead	TRUE
ST-00015114		66	Dead	TRUE
ST-00021837		477	Dead	TRUE
ST-00020128		213	Dead	TRUE
ST-00020123		223	Dead	TRUE
ST-00021220		82	Alive	TRUE
ST-00020336		0	Alive	TRUE
ST-00007585		867	Dead	TRUE
ST-00018616		201	Alive	TRUE
ST-00015136		49	Dead	TRUE
ST-00020077			Dead	FALSE
ST-00007146			Dead	FALSE
ST-00018963			Dead	FALSE
ST-00018932			Dead	FALSE
ST-00018260			Dead	FALSE
ST-00006625			Dead	FALSE
ST-00016968			Dead	FALSE
ST-00007099			Dead	TRUE
ST-00018893			Dead	TRUE
ST-00020127			Dead	TRUE
ST-00020098			Dead	TRUE
ST-00020208			Alive	TRUE
ST-00007296			Dead	TRUE
ST-00017041			Dead	TRUE
ST-00007300			Dead	TRUE
ST-00017945			Dead	TRUE
ST-00021843			Dead	TRUE
ST-00009776			Dead	TRUE
ST-00010924			Dead	TRUE
ST-00016844			Dead	TRUE
ST-00022683			Dead	TRUE
ST-00020952			Dead	TRUE
ST-00020195			Dead	TRUE
ST-00017074			Dead	TRUE
ST-00022635			Alive	TRUE
ST-00012818			Dead	TRUE
ST-00017227			Dead	TRUE
ST-00020186			Dead	TRUE
ST-00018888			Dead	TRUE
ST-00007061			Dead	TRUE
ST-00017034			Alive	TRUE
ST-00012931			Dead	TRUE
ST-00007193			Dead	TRUE
ST-00013861			Dead	TRUE
ST-00007213			Dead	TRUE
ST-00022524			Alive	TRUE
ST-00007302			Dead	TRUE
ST-00021370			Alive	TRUE
ST-00019601			Dead	TRUE
ST-00008056			Dead	TRUE
ST-00022939			Alive	TRUE
ST-00022617			Alive	TRUE
ST-00012742			Dead	TRUE
ST-00007208			Dead	TRUE
ST-00017966			Dead	TRUE
ST-00021351			Dead	TRUE
ST-00018938			Dead	TRUE
ST-00020204			Dead	TRUE
ST-00020114			Dead	TRUE
ST-00020341			Dead	TRUE
ST-00007270			Dead	TRUE
ST-00008108			Dead	TRUE
ST-00014550			Dead	TRUE
ST-00020223			Dead	TRUE
ST-00017340			Dead	TRUE
ST-00018584			Dead	TRUE
ST-00007164			Dead	TRUE
ST-00018628			Dead	TRUE
ST-00019006			Dead	TRUE
ST-00015760			Dead	TRUE
ST-00019590			Alive	TRUE
ST-00019458			Alive	TRUE
ST-00020291			Dead	TRUE
ST-00017967			Dead	TRUE
ST-00021096			Alive	TRUE
ST-00020312			Alive	TRUE
ST-00021365			Dead	TRUE
ST-00020640			Alive	TRUE
ST-00020201			Alive	TRUE
ST-00021412			Alive	TRUE
ST-00020630			Alive	TRUE
ST-00020482			Alive	TRUE
ST-00020225			Alive	TRUE
ST-00020969			Alive	TRUE
ST-00019171			Alive	TRUE
ST-00020385			Alive	TRUE
ST-00018821			Alive	TRUE
ST-00018268			Dead	TRUE
ST-00020270			Alive	TRUE
ST-00020117			Dead	TRUE
ST-00020222			Alive	TRUE
ST-00018179			Dead	TRUE
ST-00020221			Alive	TRUE
ST-00019194			Alive	TRUE
ST-00020183			Alive	TRUE
ST-00018301			Alive	TRUE
ST-00018362			Alive	TRUE
ST-00017261			Dead	TRUE
ST-00015973			Dead	TRUE
ST-00018050			Alive	TRUE
ST-00015184			Dead	TRUE
ST-00018257			Alive	TRUE
ST-00020175			Alive	TRUE
ST-00011357			Dead	TRUE
ST-00020165			Alive	TRUE
ST-00016257			Dead	TRUE
ST-00016742			Alive	TRUE
ST-00015777			Alive	TRUE
ST-00016858			Alive	TRUE
ST-00010889			Dead	TRUE
ST-00014696			Alive	TRUE
ST-00012319			Alive	TRUE
ST-00013091			Alive	TRUE
ST-00013084			Alive	TRUE
ST-00007239			Alive	TRUE
ST-00007185			Dead	TRUE
ST-00008043			Alive	TRUE
ST-00007120			Alive	TRUE
ST-00011343			Alive	TRUE
ST-00007067			Alive	TRUE
ST-00007377			Alive	TRUE
ST-00020057			Alive	TRUE
ST-00020215			Alive	TRUE
ST-00021332			Alive	TRUE
ST-00020191			Alive	TRUE
ST-00021194			Alive	TRUE
ST-00007381			Alive	TRUE
ST-00020159			Alive	TRUE
ST-00020926			Alive	TRUE
ST-00020650			Alive	TRUE
ST-00020211			Alive	TRUE
ST-00020287			Alive	TRUE
ST-00020185			Alive	TRUE
ST-00022384			Alive	TRUE
ST-00020944			Alive	TRUE
ST-00020104			Alive	TRUE
ST-00021900			Alive	TRUE
ST-00021066			Alive	TRUE
ST-00020366			Alive	TRUE
ST-00021737			Alive	TRUE
ST-00020344			Alive	TRUE
ST-00021341			Dead	TRUE
ST-00020046			Dead	TRUE
ST-00020190			Dead	TRUE
ST-00020339			Dead	TRUE
ST-00020281			Dead	TRUE
ST-00020279			Dead	TRUE
ST-00020922			Dead	TRUE
ST-00020097			Dead	TRUE
ST-00020076			Dead	TRUE
ST-00012967			Dead	TRUE
ST-00007288			Dead	TRUE
ST-00020905			Dead	TRUE
ST-00007369			Dead	TRUE
ST-00021340			Dead	TRUE
ST-00009790			Dead	TRUE
ST-00020182			Dead	TRUE
ST-00020206			Dead	TRUE
ST-00012968			Dead	TRUE
ST-00007382			Dead	TRUE
ST-00020142			Dead	TRUE
ST-00020087			Dead	TRUE
ST-00021074			Dead	TRUE
ST-00021059			Dead	TRUE
ST-00007380			Dead	TRUE
ST-00007594			Dead	TRUE
ST-00009787			Dead	TRUE
ST-00006597			Dead	TRUE
ST-00020089			Dead	TRUE
ST-00020282			Dead	TRUE
ST-00021611			Dead	TRUE
ST-00020154			Dead	TRUE
ST-00011353			Dead	TRUE
ST-00020178			Dead	TRUE
ST-00020072			Dead	TRUE
ST-00020308			Dead	TRUE
ST-00022166			Dead	TRUE
ST-00021339			Dead	TRUE
ST-00020251			Dead	TRUE
ST-00021359			Dead	TRUE
ST-00020119			Dead	TRUE
ST-00021338			Dead	TRUE
ST-00007389			Dead	TRUE
ST-00020131			Dead	TRUE
ST-00020232			Dead	TRUE
ST-00020323			Dead	TRUE
ST-00021071			Dead	TRUE
ST-00020226			Dead	TRUE
ST-00020176			Dead	TRUE
ST-00007386			Dead	TRUE
ST-00020126			Dead	TRUE
ST-00020947			Dead	TRUE
ST-00007276			Dead	TRUE
ST-00007595			Dead	TRUE

## Sheet: ED_Fig.1C
Public_Patient_ID	Cohort	Days.from.Earliest.Recur.to.FU	Days.from.Resection.to.FU	Vital.Status.at.FU	Alive_30_days_post_surgery
ST-00016028	Liver	146	163	Dead	TRUE
ST-00016623	Liver	395	415	Dead	TRUE
ST-00016499	Liver	470	498	Dead	TRUE
ST-00015332	Liver	102	135	Dead	TRUE
ST-00013013	Liver	370	412	Dead	TRUE
ST-00022177	Liver	67	114	Dead	TRUE
ST-00007298	Liver	253	301	Dead	TRUE
ST-00017985	Liver	118	205	Dead	TRUE
ST-00018724	Liver	952	1043	Alive	TRUE
ST-00020904	Liver	80	188	Dead	TRUE
ST-00020133	Liver	7	142	Dead	TRUE
ST-00007313	Liver	442	594	Dead	TRUE
ST-00007303	Liver	517	670	Dead	TRUE
ST-00020217	Liver	465	627	Dead	TRUE
ST-00021355	Liver	432	655	Dead	TRUE
ST-00018236	Liver	998	1228	Dead	TRUE
ST-00013971	Liver	151	396	Dead	TRUE
ST-00019682	Liver	467	784	Dead	TRUE
ST-00020258	Liver	517	857	Dead	TRUE
ST-00017381	Liver	386	1183	Dead	TRUE
ST-00011356	Liver			Alive	TRUE
ST-00014524	Liver			Dead	TRUE
ST-00020078	Liver			Dead	TRUE
ST-00020169	Liver			Dead	TRUE
ST-00021102	Liver			Dead	TRUE
ST-00021067	Liver			Dead	TRUE
ST-00009788	Liver			Dead	TRUE
ST-00020064	Liver			Dead	TRUE
ST-00007180	Liver	161	169	Dead	TRUE
ST-00020109	Liver	272	283	Dead	TRUE
ST-00013544	Liver	1636	1660	Dead	TRUE
ST-00013158	Liver	385	428	Dead	TRUE
ST-00002594	Liver	58	106	Dead	TRUE
ST-00018269	Liver	290	338	Dead	TRUE
ST-00016998	Liver	1266	1314	Alive	TRUE
ST-00012327	Liver	302	356	Dead	TRUE
ST-00007174	Liver	23	83	Dead	TRUE
ST-00017078	Liver	1597	1657	Alive	TRUE
ST-00020966	Liver	181	242	Dead	TRUE
ST-00018002	Liver	137	206	Dead	TRUE
ST-00021190	Liver	209	278	Dead	TRUE
ST-00014391	Liver	99	170	Dead	TRUE
ST-00007255	Liver	104	179	Dead	TRUE
ST-00020181	Liver	24	105	Dead	TRUE
ST-00007071	Liver	510	594	Dead	TRUE
ST-00016806	Liver	232	317	Dead	TRUE
ST-00007085	Liver	244	333	Dead	TRUE
ST-00019367	Liver	121	211	Dead	TRUE
ST-00022484	Liver	187	284	Alive	TRUE
ST-00016289	Liver	54	160	Dead	TRUE
ST-00022161	Liver	12	145	Dead	TRUE
ST-00007126	Liver	29	170	Dead	TRUE
ST-00019368	Liver	128	284	Dead	TRUE
ST-00007223	Liver	277	435	Dead	TRUE
ST-00007599	Liver	150	316	Dead	TRUE
ST-00005813	Liver	129	296	Dead	TRUE
ST-00017838	Liver	1120	1288	Alive	TRUE
ST-00006291	Liver	1831	2003	Alive	TRUE
ST-00019196	Liver	104	279	Dead	TRUE
ST-00007613	Liver	75	257	Dead	TRUE
ST-00006859	Liver	538	724	Dead	TRUE
ST-00007284	Liver	349	549	Dead	TRUE
ST-00002392	Liver	1422	1624	Dead	TRUE
ST-00007195	Liver	929	1153	Dead	TRUE
ST-00014104	Liver	103	346	Dead	TRUE
ST-00013160	Liver	251	495	Dead	TRUE
ST-00019466	Liver	357	610	Alive	TRUE
ST-00020107	Liver	413	672	Dead	TRUE
ST-00006792	Liver	32	301	Dead	TRUE
ST-00020936	Liver	132	407	Dead	TRUE
ST-00024978	Liver	84	371	Dead	TRUE
ST-00013291	Liver	526	824	Dead	TRUE
ST-00021358	Liver	415	726	Dead	TRUE
ST-00019056	Liver	676	992	Alive	TRUE
ST-00019040	Liver	308	628	Dead	TRUE
ST-00018363	Liver	1095	1416	Dead	TRUE
ST-00007053	Liver	1048	1370	Dead	TRUE
ST-00020205	Liver	27	370	Dead	TRUE
ST-00007175	Liver	136	499	Dead	TRUE
ST-00007256	Liver	142	521	Dead	TRUE
ST-00012908	Liver	504	917	Dead	TRUE
ST-00018955	Liver	395	849	Alive	TRUE
ST-00007179	Liver	335	800	Dead	TRUE
ST-00013253	Liver	1024	1507	Dead	TRUE
ST-00013312	Liver	600	1097	Dead	TRUE
ST-00007070	Liver	196	703	Dead	TRUE
ST-00002461	Liver	376	940	Dead	TRUE
ST-00020045	Liver	228	890	Dead	TRUE
ST-00017310	Liver	413	1206	Dead	TRUE
ST-00002064	Liver	452	1252	Dead	TRUE
ST-00024980	Liver		607	Dead	TRUE
ST-00020140	Liver			Alive	TRUE
ST-00017003	Liver			Alive	TRUE
ST-00020092	Liver			Alive	TRUE
ST-00021335	Liver			Alive	TRUE
ST-00020164	Liver			Dead	TRUE
ST-00022200	Liver			Dead	TRUE
ST-00020106	Liver			Dead	TRUE
ST-00020069	Liver			Dead	TRUE
ST-00020824	Liver			Dead	TRUE
ST-00020890	Liver			Dead	TRUE
ST-00020116	Liver			Dead	TRUE
ST-00020277	Liver			Dead	TRUE
ST-00007402	Liver			Dead	TRUE
ST-00020260	Liver			Dead	TRUE
ST-00021353	Liver			Dead	TRUE
ST-00020070	Liver			Dead	TRUE
ST-00012974	Liver			Dead	TRUE
ST-00012975	Liver			Dead	TRUE
ST-00021073	Liver			Dead	TRUE
ST-00020118	Liver			Dead	TRUE
ST-00020105	Liver			Dead	TRUE
ST-00020891	Liver			Dead	TRUE
ST-00020213	Liver			Dead	TRUE
ST-00020051	Liver			Dead	TRUE
ST-00007398	Liver			Dead	TRUE
ST-00020112	Liver			Dead	TRUE
ST-00020168	Liver			Dead	TRUE
ST-00020068	Liver			Dead	TRUE
ST-00020301	Liver			Dead	TRUE
ST-00020203	Liver			Dead	TRUE
ST-00020888	Liver			Dead	TRUE
ST-00024981	Liver			Dead	TRUE
ST-00023078	Liver			Dead	TRUE
ST-00020196	Liver			Dead	TRUE
ST-00018063	Liver			Dead	TRUE
ST-00019607	Liver			Dead	TRUE
ST-00022975	Liver			Dead	TRUE
ST-00020108	Liver	377	686	Dead	TRUE
ST-00007590	Liver			Dead	TRUE
ST-00018373	Lung	701	703	Dead	TRUE
ST-00017915	Lung	1412	1457	Alive	TRUE
ST-00021880	Lung	21	90	Dead	TRUE
ST-00020102	Lung	276	346	Dead	TRUE
ST-00011168	Lung	93	169	Dead	TRUE
ST-00017440	Lung	28	142	Dead	TRUE
ST-00018809	Lung	988	1134	Alive	TRUE
ST-00014537	Lung	205	368	Dead	TRUE
ST-00006650	Lung	1387	1582	Alive	TRUE
ST-00024982	Lung	162	368	Dead	TRUE
ST-00013526	Lung	1847	2068	Alive	TRUE
ST-00013374	Lung	384	621	Dead	TRUE
ST-00020207	Lung	43	285	Dead	TRUE
ST-00007206	Lung	28	284	Dead	TRUE
ST-00020209	Lung	749	1052	Alive	TRUE
ST-00001788	Lung	132	447	Dead	TRUE
ST-00024983	Lung	297	685	Dead	TRUE
ST-00018367	Lung	386	784	Dead	TRUE
ST-00007281	Lung	397	886	Dead	TRUE
ST-00007147	Lung	63	573	Dead	TRUE
ST-00017804	Lung	1005	1535	Dead	TRUE
ST-00019598	Lung	188	760	Alive	TRUE
ST-00007219	Lung	700	1274	Dead	TRUE
ST-00015839	Lung	423	1070	Dead	TRUE
ST-00016213	Lung	477	1752	Alive	TRUE
ST-00013496	Lung	443	1954	Alive	TRUE
ST-00003299	Lung	246	1961	Dead	TRUE
ST-00007307	Lung	581	2297	Alive	TRUE
ST-00004898	Lung	1232	3184	Alive	TRUE
ST-00020081	Lung		1	Dead	FALSE
ST-00020218	Lung		250	Dead	TRUE
ST-00020149	Lung			Dead	TRUE
ST-00018232	Lung			Dead	TRUE
ST-00020882	Lung			Dead	TRUE
ST-00020144	Lung			Dead	TRUE
ST-00007178		59	109	Dead	TRUE
ST-00018136		67	126	Dead	TRUE
ST-00020085		209	268	Dead	TRUE
ST-00007203		134	200	Dead	TRUE
ST-00012814		277	347	Dead	TRUE
ST-00007257		76	147	Dead	TRUE
ST-00007266		147	218	Dead	TRUE
ST-00012878		241	313	Dead	TRUE
ST-00007646		795	869	Dead	TRUE
ST-00017762		229	316	Dead	TRUE
ST-00021786		59	149	Dead	TRUE
ST-00010984		2	105	Dead	TRUE
ST-00018386		23	134	Dead	TRUE
ST-00019429		44	173	Dead	TRUE
ST-00006371		173	302	Dead	TRUE
ST-00007165		73	207	Dead	TRUE
ST-00003662		47	187	Dead	TRUE
ST-00020236		128	289	Dead	TRUE
ST-00020153		84	251	Dead	TRUE
ST-00007216		280	456	Dead	TRUE
ST-00007279		41	257	Dead	TRUE
ST-00018426		220	442	Dead	TRUE
ST-00018525		447	687	Alive	TRUE
ST-00019945		49	294	Dead	TRUE
ST-00014023		1500	1750	Alive	TRUE
ST-00020148		113	371	Dead	TRUE
ST-00010904		33	297	Dead	TRUE
ST-00007168		229	503	Dead	TRUE
ST-00021039		218	501	Dead	TRUE
ST-00022883		26	319	Alive	TRUE
ST-00021832		5	302	Dead	TRUE
ST-00021563		13	315	Dead	TRUE
ST-00020285		419	728	Alive	TRUE
ST-00007183		43	359	Dead	TRUE
ST-00014494		152	477	Dead	TRUE
ST-00012890		666	1008	Dead	TRUE
ST-00017080		322	665	Dead	TRUE
ST-00021060		343	686	Dead	TRUE
ST-00019303		336	701	Dead	TRUE
ST-00018848		648	1021	Dead	TRUE
ST-00020523		118	496	Dead	TRUE
ST-00008601		282	661	Dead	TRUE
ST-00015177		238	618	Dead	TRUE
ST-00020093		181	573	Dead	TRUE
ST-00018988		623	1022	Alive	TRUE
ST-00017975		50	455	Dead	TRUE
ST-00021789		760	1178	Dead	TRUE
ST-00003635		146	580	Dead	TRUE
ST-00016911		741	1175	Dead	TRUE
ST-00010919		640	1076	Dead	TRUE
ST-00015163		982	1446	Dead	TRUE
ST-00007234		646	1119	Dead	TRUE
ST-00018360		379	870	Dead	TRUE
ST-00022354		673	1175	Dead	TRUE
ST-00005536		364	874	Dead	TRUE
ST-00017449		6	527	Dead	TRUE
ST-00007267		231	763	Dead	TRUE
ST-00017549		396	929	Dead	TRUE
ST-00016256		1261	1797	Alive	TRUE
ST-00017297		89	630	Dead	TRUE
ST-00019043		303	856	Dead	TRUE
ST-00013415		172	733	Dead	TRUE
ST-00014575		276	840	Dead	TRUE
ST-00014490		243	824	Dead	TRUE
ST-00015114		66	659	Dead	TRUE
ST-00021837		477	1078	Dead	TRUE
ST-00020128		213	843	Dead	TRUE
ST-00020123		223	911	Dead	TRUE
ST-00021220		82	789	Alive	TRUE
ST-00020336		0	740	Alive	TRUE
ST-00007585		867	1708	Dead	TRUE
ST-00018616		201	1162	Alive	TRUE
ST-00015136		49	1329	Dead	TRUE
ST-00020077			3	Dead	FALSE
ST-00007146			13	Dead	FALSE
ST-00018963			13	Dead	FALSE
ST-00018932			13	Dead	FALSE
ST-00018260			20	Dead	FALSE
ST-00006625			21	Dead	FALSE
ST-00016968			25	Dead	FALSE
ST-00007099			31	Dead	TRUE
ST-00018893			44	Dead	TRUE
ST-00020127			46	Dead	TRUE
ST-00020098			65	Dead	TRUE
ST-00020208			70	Alive	TRUE
ST-00007296			94	Dead	TRUE
ST-00017041			99	Dead	TRUE
ST-00007300			112	Dead	TRUE
ST-00017945			120	Dead	TRUE
ST-00021843			144	Dead	TRUE
ST-00009776			150	Dead	TRUE
ST-00010924			157	Dead	TRUE
ST-00016844			180	Dead	TRUE
ST-00022683			183	Dead	TRUE
ST-00020952			185	Dead	TRUE
ST-00020195			186	Dead	TRUE
ST-00017074			187	Dead	TRUE
ST-00022635			200	Alive	TRUE
ST-00012818			200	Dead	TRUE
ST-00017227			207	Dead	TRUE
ST-00020186			208	Dead	TRUE
ST-00018888			212	Dead	TRUE
ST-00007061			224	Dead	TRUE
ST-00017034			229	Alive	TRUE
ST-00012931			245	Dead	TRUE
ST-00007193			248	Dead	TRUE
ST-00013861			255	Dead	TRUE
ST-00007213			257	Dead	TRUE
ST-00022524			274	Alive	TRUE
ST-00007302			282	Dead	TRUE
ST-00021370			284	Alive	TRUE
ST-00019601			286	Dead	TRUE
ST-00008056			288	Dead	TRUE
ST-00022939			292	Alive	TRUE
ST-00022617			297	Alive	TRUE
ST-00012742			301	Dead	TRUE
ST-00007208			340	Dead	TRUE
ST-00017966			344	Dead	TRUE
ST-00021351			363	Dead	TRUE
ST-00018938			368	Dead	TRUE
ST-00020204			371	Dead	TRUE
ST-00020114			379	Dead	TRUE
ST-00020341			385	Dead	TRUE
ST-00007270			396	Dead	TRUE
ST-00008108			403	Dead	TRUE
ST-00014550			405	Dead	TRUE
ST-00020223			468	Dead	TRUE
ST-00017340			470	Dead	TRUE
ST-00018584			479	Dead	TRUE
ST-00007164			536	Dead	TRUE
ST-00018628			537	Dead	TRUE
ST-00019006			571	Dead	TRUE
ST-00015760			587	Dead	TRUE
ST-00019590			619	Alive	TRUE
ST-00019458			643	Alive	TRUE
ST-00020291			656	Dead	TRUE
ST-00017967			662	Dead	TRUE
ST-00021096			678	Alive	TRUE
ST-00020312			679	Alive	TRUE
ST-00021365			681	Dead	TRUE
ST-00020640			700	Alive	TRUE
ST-00020201			701	Alive	TRUE
ST-00021412			730	Alive	TRUE
ST-00020630			745	Alive	TRUE
ST-00020482			770	Alive	TRUE
ST-00020225			802	Alive	TRUE
ST-00020969			814	Alive	TRUE
ST-00019171			826	Alive	TRUE
ST-00020385			827	Alive	TRUE
ST-00018821			866	Alive	TRUE
ST-00018268			894	Dead	TRUE
ST-00020270			902	Alive	TRUE
ST-00020117			955	Dead	TRUE
ST-00020222			1007	Alive	TRUE
ST-00018179			1007	Dead	TRUE
ST-00020221			1013	Alive	TRUE
ST-00019194			1052	Alive	TRUE
ST-00020183			1053	Alive	TRUE
ST-00018301			1057	Alive	TRUE
ST-00018362			1104	Alive	TRUE
ST-00017261			1111	Dead	TRUE
ST-00015973			1128	Dead	TRUE
ST-00018050			1234	Alive	TRUE
ST-00015184			1311	Dead	TRUE
ST-00018257			1351	Alive	TRUE
ST-00020175			1373	Alive	TRUE
ST-00011357			1386	Dead	TRUE
ST-00020165			1420	Alive	TRUE
ST-00016257			1475	Dead	TRUE
ST-00016742			1581	Alive	TRUE
ST-00015777			1685	Alive	TRUE
ST-00016858			1719	Alive	TRUE
ST-00010889			1730	Dead	TRUE
ST-00014696			1740	Alive	TRUE
ST-00012319			1896	Alive	TRUE
ST-00013091			1946	Alive	TRUE
ST-00013084			1980	Alive	TRUE
ST-00007239			2154	Alive	TRUE
ST-00007185			2217	Dead	TRUE
ST-00008043			2257	Alive	TRUE
ST-00007120			2297	Alive	TRUE
ST-00011343			2439	Alive	TRUE
ST-00007067			2464	Alive	TRUE
ST-00007377				Alive	TRUE
ST-00020057				Alive	TRUE
ST-00020215				Alive	TRUE
ST-00021332				Alive	TRUE
ST-00020191				Alive	TRUE
ST-00021194				Alive	TRUE
ST-00007381				Alive	TRUE
ST-00020159				Alive	TRUE
ST-00020926				Alive	TRUE
ST-00020650				Alive	TRUE
ST-00020211				Alive	TRUE
ST-00020287				Alive	TRUE
ST-00020185				Alive	TRUE
ST-00022384				Alive	TRUE
ST-00020944				Alive	TRUE
ST-00020104				Alive	TRUE
ST-00021900				Alive	TRUE
ST-00021066				Alive	TRUE
ST-00020366				Alive	TRUE
ST-00021737				Alive	TRUE
ST-00020344				Alive	TRUE
ST-00021341				Dead	TRUE
ST-00020046				Dead	TRUE
ST-00020190				Dead	TRUE
ST-00020339				Dead	TRUE
ST-00020281				Dead	TRUE
ST-00020279				Dead	TRUE
ST-00020922				Dead	TRUE
ST-00020097				Dead	TRUE
ST-00020076				Dead	TRUE
ST-00012967				Dead	TRUE
ST-00007288				Dead	TRUE
ST-00020905				Dead	TRUE
ST-00007369				Dead	TRUE
ST-00021340				Dead	TRUE
ST-00009790				Dead	TRUE
ST-00020182				Dead	TRUE
ST-00020206				Dead	TRUE
ST-00012968				Dead	TRUE
ST-00007382				Dead	TRUE
ST-00020142				Dead	TRUE
ST-00020087				Dead	TRUE
ST-00021074				Dead	TRUE
ST-00021059				Dead	TRUE
ST-00007380				Dead	TRUE
ST-00007594				Dead	TRUE
ST-00009787				Dead	TRUE
ST-00006597				Dead	TRUE
ST-00020089				Dead	TRUE
ST-00020282				Dead	TRUE
ST-00021611				Dead	TRUE
ST-00020154				Dead	TRUE
ST-00011353				Dead	TRUE
ST-00020178				Dead	TRUE
ST-00020072				Dead	TRUE
ST-00020308				Dead	TRUE
ST-00022166				Dead	TRUE
ST-00021339				Dead	TRUE
ST-00020251				Dead	TRUE
ST-00021359				Dead	TRUE
ST-00020119				Dead	TRUE
ST-00021338				Dead	TRUE
ST-00007389				Dead	TRUE
ST-00020131				Dead	TRUE
ST-00020232				Dead	TRUE
ST-00020323				Dead	TRUE
ST-00021071				Dead	TRUE
ST-00020226				Dead	TRUE
ST-00020176				Dead	TRUE
ST-00007386				Dead	TRUE
ST-00020126				Dead	TRUE
ST-00020947				Dead	TRUE
ST-00007276				Dead	TRUE
ST-00007595				Dead	TRUE

## Sheet: ED_Fig.1D
Public_Patient_ID	Cohort	Days.from.Earliest.Recur.to.FU	Days.from.Resection.to.Recurrence	Vital.Status.at.FU	Alive_30_days_post_surgery
ST-00016028	Liver	146	17	Dead	TRUE
ST-00016623	Liver	395	20	Dead	TRUE
ST-00016499	Liver	470	28	Dead	TRUE
ST-00015332	Liver	102	33	Dead	TRUE
ST-00013013	Liver	370	42	Dead	TRUE
ST-00022177	Liver	67	47	Dead	TRUE
ST-00007298	Liver	253	48	Dead	TRUE
ST-00017985	Liver	118	87	Dead	TRUE
ST-00018724	Liver	952	91	Alive	TRUE
ST-00020904	Liver	80	108	Dead	TRUE
ST-00020133	Liver	7	135	Dead	TRUE
ST-00007313	Liver	442	152	Dead	TRUE
ST-00007303	Liver	517	153	Dead	TRUE
ST-00020217	Liver	465	162	Dead	TRUE
ST-00021355	Liver	432	223	Dead	TRUE
ST-00018236	Liver	998	230	Dead	TRUE
ST-00013971	Liver	151	245	Dead	TRUE
ST-00019682	Liver	467	317	Dead	TRUE
ST-00020258	Liver	517	340	Dead	TRUE
ST-00017381	Liver	386	797	Dead	TRUE
ST-00011356	Liver			Alive	TRUE
ST-00014524	Liver			Dead	TRUE
ST-00020078	Liver			Dead	TRUE
ST-00020169	Liver			Dead	TRUE
ST-00021102	Liver			Dead	TRUE
ST-00021067	Liver			Dead	TRUE
ST-00009788	Liver			Dead	TRUE
ST-00020064	Liver			Dead	TRUE
ST-00007180	Liver	161	8	Dead	TRUE
ST-00020109	Liver	272	11	Dead	TRUE
ST-00013544	Liver	1636	24	Dead	TRUE
ST-00013158	Liver	385	43	Dead	TRUE
ST-00002594	Liver	58	48	Dead	TRUE
ST-00018269	Liver	290	48	Dead	TRUE
ST-00016998	Liver	1266	48	Alive	TRUE
ST-00012327	Liver	302	54	Dead	TRUE
ST-00007174	Liver	23	60	Dead	TRUE
ST-00017078	Liver	1597	60	Alive	TRUE
ST-00020966	Liver	181	61	Dead	TRUE
ST-00018002	Liver	137	69	Dead	TRUE
ST-00021190	Liver	209	69	Dead	TRUE
ST-00014391	Liver	99	71	Dead	TRUE
ST-00007255	Liver	104	75	Dead	TRUE
ST-00020181	Liver	24	81	Dead	TRUE
ST-00007071	Liver	510	84	Dead	TRUE
ST-00016806	Liver	232	85	Dead	TRUE
ST-00007085	Liver	244	89	Dead	TRUE
ST-00019367	Liver	121	90	Dead	TRUE
ST-00022484	Liver	187	97	Alive	TRUE
ST-00016289	Liver	54	106	Dead	TRUE
ST-00022161	Liver	12	133	Dead	TRUE
ST-00007126	Liver	29	141	Dead	TRUE
ST-00019368	Liver	128	156	Dead	TRUE
ST-00007223	Liver	277	158	Dead	TRUE
ST-00007599	Liver	150	166	Dead	TRUE
ST-00005813	Liver	129	167	Dead	TRUE
ST-00017838	Liver	1120	168	Alive	TRUE
ST-00006291	Liver	1831	172	Alive	TRUE
ST-00019196	Liver	104	175	Dead	TRUE
ST-00007613	Liver	75	182	Dead	TRUE
ST-00006859	Liver	538	186	Dead	TRUE
ST-00007284	Liver	349	200	Dead	TRUE
ST-00002392	Liver	1422	202	Dead	TRUE
ST-00007195	Liver	929	224	Dead	TRUE
ST-00014104	Liver	103	243	Dead	TRUE
ST-00013160	Liver	251	244	Dead	TRUE
ST-00019466	Liver	357	253	Alive	TRUE
ST-00020107	Liver	413	259	Dead	TRUE
ST-00006792	Liver	32	269	Dead	TRUE
ST-00020936	Liver	132	275	Dead	TRUE
ST-00024978	Liver	84	287	Dead	TRUE
ST-00013291	Liver	526	298	Dead	TRUE
ST-00021358	Liver	415	311	Dead	TRUE
ST-00019056	Liver	676	316	Alive	TRUE
ST-00019040	Liver	308	320	Dead	TRUE
ST-00018363	Liver	1095	321	Dead	TRUE
ST-00007053	Liver	1048	322	Dead	TRUE
ST-00020205	Liver	27	343	Dead	TRUE
ST-00007175	Liver	136	363	Dead	TRUE
ST-00007256	Liver	142	379	Dead	TRUE
ST-00012908	Liver	504	413	Dead	TRUE
ST-00018955	Liver	395	454	Alive	TRUE
ST-00007179	Liver	335	465	Dead	TRUE
ST-00013253	Liver	1024	483	Dead	TRUE
ST-00013312	Liver	600	497	Dead	TRUE
ST-00007070	Liver	196	507	Dead	TRUE
ST-00002461	Liver	376	564	Dead	TRUE
ST-00020045	Liver	228	662	Dead	TRUE
ST-00017310	Liver	413	793	Dead	TRUE
ST-00002064	Liver	452	800	Dead	TRUE
ST-00024980	Liver			Dead	TRUE
ST-00020140	Liver			Alive	TRUE
ST-00017003	Liver			Alive	TRUE
ST-00020092	Liver			Alive	TRUE
ST-00021335	Liver			Alive	TRUE
ST-00020164	Liver			Dead	TRUE
ST-00022200	Liver			Dead	TRUE
ST-00020106	Liver			Dead	TRUE
ST-00020069	Liver			Dead	TRUE
ST-00020824	Liver			Dead	TRUE
ST-00020890	Liver			Dead	TRUE
ST-00020116	Liver			Dead	TRUE
ST-00020277	Liver			Dead	TRUE
ST-00007402	Liver			Dead	TRUE
ST-00020260	Liver			Dead	TRUE
ST-00021353	Liver			Dead	TRUE
ST-00020070	Liver			Dead	TRUE
ST-00012974	Liver			Dead	TRUE
ST-00012975	Liver			Dead	TRUE
ST-00021073	Liver			Dead	TRUE
ST-00020118	Liver			Dead	TRUE
ST-00020105	Liver			Dead	TRUE
ST-00020891	Liver			Dead	TRUE
ST-00020213	Liver			Dead	TRUE
ST-00020051	Liver			Dead	TRUE
ST-00007398	Liver			Dead	TRUE
ST-00020112	Liver			Dead	TRUE
ST-00020168	Liver			Dead	TRUE
ST-00020068	Liver			Dead	TRUE
ST-00020301	Liver			Dead	TRUE
ST-00020203	Liver			Dead	TRUE
ST-00020888	Liver			Dead	TRUE
ST-00024981	Liver			Dead	TRUE
ST-00023078	Liver			Dead	TRUE
ST-00020196	Liver			Dead	TRUE
ST-00018063	Liver			Dead	TRUE
ST-00019607	Liver			Dead	TRUE
ST-00022975	Liver			Dead	TRUE
ST-00020108	Liver	377	309	Dead	TRUE
ST-00007590	Liver			Dead	TRUE
ST-00018373	Lung	701	2	Dead	TRUE
ST-00017915	Lung	1412	45	Alive	TRUE
ST-00021880	Lung	21	69	Dead	TRUE
ST-00020102	Lung	276	70	Dead	TRUE
ST-00011168	Lung	93	76	Dead	TRUE
ST-00017440	Lung	28	114	Dead	TRUE
ST-00018809	Lung	988	146	Alive	TRUE
ST-00014537	Lung	205	163	Dead	TRUE
ST-00006650	Lung	1387	195	Alive	TRUE
ST-00024982	Lung	162	206	Dead	TRUE
ST-00013526	Lung	1847	221	Alive	TRUE
ST-00013374	Lung	384	237	Dead	TRUE
ST-00020207	Lung	43	242	Dead	TRUE
ST-00007206	Lung	28	256	Dead	TRUE
ST-00020209	Lung	749	303	Alive	TRUE
ST-00001788	Lung	132	315	Dead	TRUE
ST-00024983	Lung	297	388	Dead	TRUE
ST-00018367	Lung	386	398	Dead	TRUE
ST-00007281	Lung	397	489	Dead	TRUE
ST-00007147	Lung	63	510	Dead	TRUE
ST-00017804	Lung	1005	530	Dead	TRUE
ST-00019598	Lung	188	572	Alive	TRUE
ST-00007219	Lung	700	574	Dead	TRUE
ST-00015839	Lung	423	647	Dead	TRUE
ST-00016213	Lung	477	1275	Alive	TRUE
ST-00013496	Lung	443	1511	Alive	TRUE
ST-00003299	Lung	246	1715	Dead	TRUE
ST-00007307	Lung	581	1716	Alive	TRUE
ST-00004898	Lung	1232	1952	Alive	TRUE
ST-00020081	Lung			Dead	FALSE
ST-00020218	Lung			Dead	TRUE
ST-00020149	Lung			Dead	TRUE
ST-00018232	Lung			Dead	TRUE
ST-00020882	Lung			Dead	TRUE
ST-00020144	Lung			Dead	TRUE
ST-00007178		59	50	Dead	TRUE
ST-00018136		67	59	Dead	TRUE
ST-00020085		209	59	Dead	TRUE
ST-00007203		134	66	Dead	TRUE
ST-00012814		277	70	Dead	TRUE
ST-00007257		76	71	Dead	TRUE
ST-00007266		147	71	Dead	TRUE
ST-00012878		241	72	Dead	TRUE
ST-00007646		795	74	Dead	TRUE
ST-00017762		229	87	Dead	TRUE
ST-00021786		59	90	Dead	TRUE
ST-00010984		2	103	Dead	TRUE
ST-00018386		23	111	Dead	TRUE
ST-00019429		44	129	Dead	TRUE
ST-00006371		173	129	Dead	TRUE
ST-00007165		73	134	Dead	TRUE
ST-00003662		47	140	Dead	TRUE
ST-00020236		128	161	Dead	TRUE
ST-00020153		84	167	Dead	TRUE
ST-00007216		280	176	Dead	TRUE
ST-00007279		41	216	Dead	TRUE
ST-00018426		220	222	Dead	TRUE
ST-00018525		447	240	Alive	TRUE
ST-00019945		49	245	Dead	TRUE
ST-00014023		1500	250	Alive	TRUE
ST-00020148		113	258	Dead	TRUE
ST-00010904		33	264	Dead	TRUE
ST-00007168		229	274	Dead	TRUE
ST-00021039		218	283	Dead	TRUE
ST-00022883		26	293	Alive	TRUE
ST-00021832		5	297	Dead	TRUE
ST-00021563		13	302	Dead	TRUE
ST-00020285		419	309	Alive	TRUE
ST-00007183		43	316	Dead	TRUE
ST-00014494		152	325	Dead	TRUE
ST-00012890		666	342	Dead	TRUE
ST-00017080		322	343	Dead	TRUE
ST-00021060		343	343	Dead	TRUE
ST-00019303		336	365	Dead	TRUE
ST-00018848		648	373	Dead	TRUE
ST-00020523		118	378	Dead	TRUE
ST-00008601		282	379	Dead	TRUE
ST-00015177		238	380	Dead	TRUE
ST-00020093		181	392	Dead	TRUE
ST-00018988		623	399	Alive	TRUE
ST-00017975		50	405	Dead	TRUE
ST-00021789		760	418	Dead	TRUE
ST-00003635		146	434	Dead	TRUE
ST-00016911		741	434	Dead	TRUE
ST-00010919		640	436	Dead	TRUE
ST-00015163		982	464	Dead	TRUE
ST-00007234		646	473	Dead	TRUE
ST-00018360		379	491	Dead	TRUE
ST-00022354		673	502	Dead	TRUE
ST-00005536		364	510	Dead	TRUE
ST-00017449		6	521	Dead	TRUE
ST-00007267		231	532	Dead	TRUE
ST-00017549		396	533	Dead	TRUE
ST-00016256		1261	536	Alive	TRUE
ST-00017297		89	541	Dead	TRUE
ST-00019043		303	553	Dead	TRUE
ST-00013415		172	561	Dead	TRUE
ST-00014575		276	564	Dead	TRUE
ST-00014490		243	581	Dead	TRUE
ST-00015114		66	593	Dead	TRUE
ST-00021837		477	601	Dead	TRUE
ST-00020128		213	630	Dead	TRUE
ST-00020123		223	688	Dead	TRUE
ST-00021220		82	707	Alive	TRUE
ST-00020336		0	740	Alive	TRUE
ST-00007585		867	841	Dead	TRUE
ST-00018616		201	961	Alive	TRUE
ST-00015136		49	1280	Dead	TRUE
ST-00020077				Dead	FALSE
ST-00007146				Dead	FALSE
ST-00018963				Dead	FALSE
ST-00018932				Dead	FALSE
ST-00018260				Dead	FALSE
ST-00006625				Dead	FALSE
ST-00016968				Dead	FALSE
ST-00007099				Dead	TRUE
ST-00018893				Dead	TRUE
ST-00020127				Dead	TRUE
ST-00020098				Dead	TRUE
ST-00020208				Alive	TRUE
ST-00007296				Dead	TRUE
ST-00017041				Dead	TRUE
ST-00007300				Dead	TRUE
ST-00017945				Dead	TRUE
ST-00021843				Dead	TRUE
ST-00009776				Dead	TRUE
ST-00010924				Dead	TRUE
ST-00016844				Dead	TRUE
ST-00022683				Dead	TRUE
ST-00020952				Dead	TRUE
ST-00020195				Dead	TRUE
ST-00017074				Dead	TRUE
ST-00022635				Alive	TRUE
ST-00012818				Dead	TRUE
ST-00017227				Dead	TRUE
ST-00020186				Dead	TRUE
ST-00018888				Dead	TRUE
ST-00007061				Dead	TRUE
ST-00017034				Alive	TRUE
ST-00012931				Dead	TRUE
ST-00007193				Dead	TRUE
ST-00013861				Dead	TRUE
ST-00007213				Dead	TRUE
ST-00022524				Alive	TRUE
ST-00007302				Dead	TRUE
ST-00021370				Alive	TRUE
ST-00019601				Dead	TRUE
ST-00008056				Dead	TRUE
ST-00022939				Alive	TRUE
ST-00022617				Alive	TRUE
ST-00012742				Dead	TRUE
ST-00007208				Dead	TRUE
ST-00017966				Dead	TRUE
ST-00021351				Dead	TRUE
ST-00018938				Dead	TRUE
ST-00020204				Dead	TRUE
ST-00020114				Dead	TRUE
ST-00020341				Dead	TRUE
ST-00007270				Dead	TRUE
ST-00008108				Dead	TRUE
ST-00014550				Dead	TRUE
ST-00020223				Dead	TRUE
ST-00017340				Dead	TRUE
ST-00018584				Dead	TRUE
ST-00007164				Dead	TRUE
ST-00018628				Dead	TRUE
ST-00019006				Dead	TRUE
ST-00015760				Dead	TRUE
ST-00019590				Alive	TRUE
ST-00019458				Alive	TRUE
ST-00020291				Dead	TRUE
ST-00017967				Dead	TRUE
ST-00021096				Alive	TRUE
ST-00020312				Alive	TRUE
ST-00021365				Dead	TRUE
ST-00020640				Alive	TRUE
ST-00020201				Alive	TRUE
ST-00021412				Alive	TRUE
ST-00020630				Alive	TRUE
ST-00020482				Alive	TRUE
ST-00020225				Alive	TRUE
ST-00020969				Alive	TRUE
ST-00019171				Alive	TRUE
ST-00020385				Alive	TRUE
ST-00018821				Alive	TRUE
ST-00018268				Dead	TRUE
ST-00020270				Alive	TRUE
ST-00020117				Dead	TRUE
ST-00020222				Alive	TRUE
ST-00018179				Dead	TRUE
ST-00020221				Alive	TRUE
ST-00019194				Alive	TRUE
ST-00020183				Alive	TRUE
ST-00018301				Alive	TRUE
ST-00018362				Alive	TRUE
ST-00017261				Dead	TRUE
ST-00015973				Dead	TRUE
ST-00018050				Alive	TRUE
ST-00015184				Dead	TRUE
ST-00018257				Alive	TRUE
ST-00020175				Alive	TRUE
ST-00011357				Dead	TRUE
ST-00020165				Alive	TRUE
ST-00016257				Dead	TRUE
ST-00016742				Alive	TRUE
ST-00015777				Alive	TRUE
ST-00016858				Alive	TRUE
ST-00010889				Dead	TRUE
ST-00014696				Alive	TRUE
ST-00012319				Alive	TRUE
ST-00013091				Alive	TRUE
ST-00013084				Alive	TRUE
ST-00007239				Alive	TRUE
ST-00007185				Dead	TRUE
ST-00008043				Alive	TRUE
ST-00007120				Alive	TRUE
ST-00011343				Alive	TRUE
ST-00007067				Alive	TRUE
ST-00007377				Alive	TRUE
ST-00020057				Alive	TRUE
ST-00020215				Alive	TRUE
ST-00021332				Alive	TRUE
ST-00020191				Alive	TRUE
ST-00021194				Alive	TRUE
ST-00007381				Alive	TRUE
ST-00020159				Alive	TRUE
ST-00020926				Alive	TRUE
ST-00020650				Alive	TRUE
ST-00020211				Alive	TRUE
ST-00020287				Alive	TRUE
ST-00020185				Alive	TRUE
ST-00022384				Alive	TRUE
ST-00020944				Alive	TRUE
ST-00020104				Alive	TRUE
ST-00021900				Alive	TRUE
ST-00021066				Alive	TRUE
ST-00020366				Alive	TRUE
ST-00021737				Alive	TRUE
ST-00020344				Alive	TRUE
ST-00021341				Dead	TRUE
ST-00020046				Dead	TRUE
ST-00020190				Dead	TRUE
ST-00020339				Dead	TRUE
ST-00020281				Dead	TRUE
ST-00020279				Dead	TRUE
ST-00020922				Dead	TRUE
ST-00020097				Dead	TRUE
ST-00020076				Dead	TRUE
ST-00012967				Dead	TRUE
ST-00007288				Dead	TRUE
ST-00020905				Dead	TRUE
ST-00007369				Dead	TRUE
ST-00021340				Dead	TRUE
ST-00009790				Dead	TRUE
ST-00020182				Dead	TRUE
ST-00020206				Dead	TRUE
ST-00012968				Dead	TRUE
ST-00007382				Dead	TRUE
ST-00020142				Dead	TRUE
ST-00020087				Dead	TRUE
ST-00021074				Dead	TRUE
ST-00021059				Dead	TRUE
ST-00007380				Dead	TRUE
ST-00007594				Dead	TRUE
ST-00009787				Dead	TRUE
ST-00006597				Dead	TRUE
ST-00020089				Dead	TRUE
ST-00020282				Dead	TRUE
ST-00021611				Dead	TRUE
ST-00020154				Dead	TRUE
ST-00011353				Dead	TRUE
ST-00020178				Dead	TRUE
ST-00020072				Dead	TRUE
ST-00020308				Dead	TRUE
ST-00022166				Dead	TRUE
ST-00021339				Dead	TRUE
ST-00020251				Dead	TRUE
ST-00021359				Dead	TRUE
ST-00020119				Dead	TRUE
ST-00021338				Dead	TRUE
ST-00007389				Dead	TRUE
ST-00020131				Dead	TRUE
ST-00020232				Dead	TRUE
ST-00020323				Dead	TRUE
ST-00021071				Dead	TRUE
ST-00020226				Dead	TRUE
ST-00020176				Dead	TRUE
ST-00007386				Dead	TRUE
ST-00020126				Dead	TRUE
ST-00020947				Dead	TRUE
ST-00007276				Dead	TRUE
ST-00007595				Dead	TRUE

## Sheet: ED_Fig.E_part1
Public_Patient_ID	RNAseq_Patient	DNAseq_Patient	TCRseq_Tumor_Patient	TCRseq_Blood_Patient
ST-00016028	TRUE	TRUE	FALSE	FALSE
ST-00016623	TRUE	TRUE	TRUE	TRUE
ST-00016499	TRUE	TRUE	TRUE	TRUE
ST-00015332	TRUE	TRUE	TRUE	TRUE
ST-00013013	TRUE	TRUE	FALSE	FALSE
ST-00022177	FALSE	FALSE	TRUE	TRUE
ST-00007298	TRUE	TRUE	TRUE	TRUE
ST-00017985	TRUE	TRUE	TRUE	TRUE
ST-00018724	TRUE	TRUE	TRUE	TRUE
ST-00020904	TRUE	TRUE	TRUE	TRUE
ST-00020133	TRUE	TRUE	FALSE	FALSE
ST-00007313	TRUE	TRUE	TRUE	TRUE
ST-00007303	TRUE	TRUE	TRUE	TRUE
ST-00020217	TRUE	TRUE	FALSE	FALSE
ST-00021355	TRUE	TRUE	FALSE	FALSE
ST-00018236	TRUE	TRUE	TRUE	TRUE
ST-00013971	TRUE	TRUE	TRUE	TRUE
ST-00019682	TRUE	TRUE	TRUE	TRUE
ST-00020258	FALSE	FALSE	TRUE	TRUE
ST-00017381	TRUE	TRUE	TRUE	TRUE
ST-00011356	TRUE	TRUE	FALSE	FALSE
ST-00014524	TRUE	TRUE	TRUE	TRUE
ST-00020078	FALSE	FALSE	FALSE	TRUE
ST-00020169	FALSE	FALSE	FALSE	TRUE
ST-00021102	FALSE	TRUE	FALSE	FALSE
ST-00021067	FALSE	FALSE	FALSE	TRUE
ST-00009788	TRUE	TRUE	FALSE	FALSE
ST-00020064	TRUE	TRUE	TRUE	TRUE
ST-00007180	TRUE	TRUE	FALSE	TRUE
ST-00020109	TRUE	TRUE	FALSE	FALSE
ST-00013544	FALSE	FALSE	FALSE	TRUE
ST-00013158	TRUE	TRUE	TRUE	TRUE
ST-00002594	FALSE	FALSE	FALSE	FALSE
ST-00018269	TRUE	TRUE	FALSE	FALSE
ST-00016998	FALSE	FALSE	TRUE	TRUE
ST-00012327	TRUE	TRUE	TRUE	TRUE
ST-00007174	TRUE	TRUE	FALSE	TRUE
ST-00017078	TRUE	TRUE	FALSE	FALSE
ST-00020966	FALSE	FALSE	FALSE	FALSE
ST-00018002	TRUE	TRUE	FALSE	FALSE
ST-00021190	FALSE	FALSE	TRUE	TRUE
ST-00014391	TRUE	TRUE	TRUE	TRUE
ST-00007255	TRUE	FALSE	FALSE	FALSE
ST-00020181	TRUE	TRUE	FALSE	FALSE
ST-00007071	TRUE	TRUE	TRUE	TRUE
ST-00016806	TRUE	TRUE	TRUE	TRUE
ST-00007085	TRUE	TRUE	TRUE	TRUE
ST-00019367	TRUE	TRUE	TRUE	TRUE
ST-00022484	FALSE	FALSE	TRUE	TRUE
ST-00016289	TRUE	TRUE	FALSE	FALSE
ST-00022161	FALSE	FALSE	FALSE	FALSE
ST-00007126	FALSE	FALSE	FALSE	FALSE
ST-00019368	TRUE	TRUE	TRUE	TRUE
ST-00007223	TRUE	FALSE	TRUE	TRUE
ST-00007599	FALSE	FALSE	FALSE	TRUE
ST-00005813	TRUE	TRUE	TRUE	TRUE
ST-00017838	TRUE	TRUE	TRUE	TRUE
ST-00006291	TRUE	TRUE	FALSE	FALSE
ST-00019196	FALSE	FALSE	FALSE	FALSE
ST-00007613	TRUE	TRUE	TRUE	TRUE
ST-00006859	FALSE	FALSE	FALSE	FALSE
ST-00007284	TRUE	TRUE	FALSE	FALSE
ST-00002392	FALSE	FALSE	FALSE	FALSE
ST-00007195	TRUE	TRUE	TRUE	TRUE
ST-00014104	TRUE	TRUE	FALSE	FALSE
ST-00013160	TRUE	TRUE	TRUE	TRUE
ST-00019466	TRUE	TRUE	FALSE	FALSE
ST-00020107	FALSE	FALSE	FALSE	TRUE
ST-00006792	FALSE	FALSE	FALSE	FALSE
ST-00020936	FALSE	FALSE	TRUE	TRUE
ST-00024978	FALSE	FALSE	FALSE	FALSE
ST-00013291	TRUE	TRUE	TRUE	TRUE
ST-00021358	TRUE	TRUE	FALSE	FALSE
ST-00019056	TRUE	TRUE	TRUE	TRUE
ST-00019040	FALSE	FALSE	TRUE	TRUE
ST-00018363	FALSE	FALSE	FALSE	FALSE
ST-00007053	FALSE	FALSE	FALSE	FALSE
ST-00020205	TRUE	TRUE	FALSE	FALSE
ST-00007175	TRUE	TRUE	TRUE	TRUE
ST-00007256	TRUE	FALSE	TRUE	TRUE
ST-00012908	TRUE	TRUE	TRUE	TRUE
ST-00018955	TRUE	TRUE	TRUE	TRUE
ST-00007179	TRUE	FALSE	FALSE	TRUE
ST-00013253	TRUE	TRUE	TRUE	TRUE
ST-00013312	FALSE	FALSE	FALSE	TRUE
ST-00007070	FALSE	FALSE	FALSE	FALSE
ST-00002461	FALSE	FALSE	FALSE	FALSE
ST-00020045	TRUE	TRUE	FALSE	FALSE
ST-00017310	TRUE	TRUE	TRUE	TRUE
ST-00002064	FALSE	FALSE	FALSE	FALSE
ST-00024980	FALSE	FALSE	FALSE	FALSE
ST-00020140	FALSE	FALSE	FALSE	FALSE
ST-00017003	TRUE	TRUE	TRUE	TRUE
ST-00020092	TRUE	TRUE	TRUE	TRUE
ST-00021335	FALSE	FALSE	FALSE	FALSE
ST-00020164	TRUE	TRUE	TRUE	TRUE
ST-00022200	FALSE	FALSE	TRUE	TRUE
ST-00020106	TRUE	TRUE	TRUE	TRUE
ST-00020069	TRUE	TRUE	TRUE	TRUE
ST-00020824	TRUE	TRUE	FALSE	TRUE
ST-00020890	FALSE	FALSE	FALSE	FALSE
ST-00020116	FALSE	FALSE	FALSE	TRUE
ST-00020277	FALSE	FALSE	TRUE	TRUE
ST-00007402	TRUE	TRUE	TRUE	TRUE
ST-00020260	FALSE	FALSE	TRUE	TRUE
ST-00021353	TRUE	TRUE	FALSE	FALSE
ST-00020070	TRUE	TRUE	TRUE	TRUE
ST-00012974	FALSE	FALSE	FALSE	FALSE
ST-00012975	TRUE	TRUE	FALSE	TRUE
ST-00021073	FALSE	FALSE	FALSE	FALSE
ST-00020118	TRUE	TRUE	TRUE	TRUE
ST-00020105	TRUE	TRUE	TRUE	TRUE
ST-00020891	FALSE	FALSE	FALSE	FALSE
ST-00020213	TRUE	TRUE	FALSE	FALSE
ST-00020051	TRUE	TRUE	FALSE	FALSE
ST-00007398	FALSE	FALSE	FALSE	TRUE
ST-00020112	TRUE	TRUE	TRUE	TRUE
ST-00020168	TRUE	TRUE	TRUE	TRUE
ST-00020068	FALSE	FALSE	FALSE	FALSE
ST-00020301	FALSE	FALSE	FALSE	TRUE
ST-00020203	TRUE	TRUE	FALSE	TRUE
ST-00020888	FALSE	FALSE	FALSE	FALSE
ST-00024981	FALSE	FALSE	FALSE	FALSE
ST-00023078	FALSE	FALSE	FALSE	FALSE
ST-00020196	TRUE	TRUE	FALSE	FALSE
ST-00018063	FALSE	FALSE	FALSE	FALSE
ST-00019607	TRUE	FALSE	TRUE	TRUE
ST-00022975	FALSE	FALSE	FALSE	FALSE
ST-00020108	TRUE	TRUE	FALSE	FALSE
ST-00007590	TRUE	TRUE	FALSE	TRUE
ST-00018373	FALSE	FALSE	FALSE	FALSE
ST-00017915	TRUE	TRUE	TRUE	TRUE
ST-00021880	FALSE	FALSE	FALSE	FALSE
ST-00020102	TRUE	TRUE	TRUE	TRUE
ST-00011168	TRUE	TRUE	TRUE	TRUE
ST-00017440	TRUE	TRUE	TRUE	TRUE
ST-00018809	TRUE	FALSE	TRUE	TRUE
ST-00014537	TRUE	TRUE	TRUE	TRUE
ST-00006650	TRUE	TRUE	FALSE	FALSE
ST-00024982	FALSE	FALSE	FALSE	FALSE
ST-00013526	TRUE	TRUE	FALSE	FALSE
ST-00013374	FALSE	FALSE	TRUE	TRUE
ST-00020207	TRUE	TRUE	TRUE	TRUE
ST-00007206	TRUE	FALSE	TRUE	TRUE
ST-00020209	TRUE	TRUE	FALSE	FALSE
ST-00001788	FALSE	FALSE	FALSE	FALSE
ST-00024983	FALSE	FALSE	FALSE	FALSE
ST-00018367	FALSE	FALSE	FALSE	FALSE
ST-00007281	FALSE	FALSE	FALSE	FALSE
ST-00007147	FALSE	FALSE	TRUE	TRUE
ST-00017804	TRUE	TRUE	FALSE	FALSE
ST-00019598	TRUE	TRUE	TRUE	TRUE
ST-00007219	FALSE	FALSE	FALSE	FALSE
ST-00015839	TRUE	TRUE	TRUE	TRUE
ST-00016213	TRUE	TRUE	TRUE	TRUE
ST-00013496	TRUE	TRUE	FALSE	FALSE
ST-00003299	FALSE	FALSE	FALSE	FALSE
ST-00007307	TRUE	TRUE	TRUE	TRUE
ST-00004898	TRUE	TRUE	FALSE	FALSE
ST-00020081	TRUE	TRUE	FALSE	FALSE
ST-00020218	TRUE	TRUE	FALSE	FALSE
ST-00020149	TRUE	TRUE	TRUE	TRUE
ST-00018232	TRUE	TRUE	TRUE	TRUE
ST-00020882	FALSE	FALSE	FALSE	FALSE
ST-00020144	TRUE	TRUE	FALSE	FALSE
ST-00007178	TRUE	TRUE	TRUE	TRUE
ST-00018136	TRUE	TRUE	TRUE	TRUE
ST-00020085	TRUE	TRUE	FALSE	TRUE
ST-00007203	TRUE	TRUE	TRUE	TRUE
ST-00012814	FALSE	FALSE	TRUE	TRUE
ST-00007257	TRUE	TRUE	TRUE	TRUE
ST-00007266	TRUE	TRUE	TRUE	TRUE
ST-00012878	TRUE	TRUE	FALSE	FALSE
ST-00007646	FALSE	FALSE	TRUE	TRUE
ST-00017762	TRUE	TRUE	TRUE	TRUE
ST-00021786	FALSE	FALSE	TRUE	TRUE
ST-00010984	TRUE	TRUE	TRUE	TRUE
ST-00018386	TRUE	FALSE	FALSE	FALSE
ST-00019429	TRUE	FALSE	TRUE	TRUE
ST-00006371	TRUE	FALSE	FALSE	FALSE
ST-00007165	TRUE	TRUE	TRUE	TRUE
ST-00003662	TRUE	TRUE	TRUE	TRUE
ST-00020236	TRUE	TRUE	TRUE	TRUE
ST-00020153	TRUE	TRUE	FALSE	FALSE
ST-00007216	TRUE	TRUE	TRUE	TRUE
ST-00007279	TRUE	TRUE	TRUE	TRUE
ST-00018426	TRUE	TRUE	FALSE	TRUE
ST-00018525	TRUE	TRUE	FALSE	FALSE
ST-00019945	TRUE	TRUE	TRUE	TRUE
ST-00014023	TRUE	TRUE	TRUE	TRUE
ST-00020148	TRUE	TRUE	FALSE	FALSE
ST-00010904	TRUE	TRUE	TRUE	TRUE
ST-00007168	TRUE	TRUE	TRUE	TRUE
ST-00021039	FALSE	FALSE	FALSE	TRUE
ST-00022883	FALSE	FALSE	FALSE	FALSE
ST-00021832	FALSE	FALSE	TRUE	TRUE
ST-00021563	FALSE	FALSE	TRUE	TRUE
ST-00020285	TRUE	TRUE	TRUE	TRUE
ST-00007183	TRUE	TRUE	TRUE	TRUE
ST-00014494	TRUE	TRUE	TRUE	TRUE
ST-00012890	TRUE	TRUE	FALSE	FALSE
ST-00017080	TRUE	TRUE	TRUE	TRUE
ST-00021060	TRUE	TRUE	FALSE	TRUE
ST-00019303	FALSE	FALSE	FALSE	TRUE
ST-00018848	FALSE	FALSE	TRUE	TRUE
ST-00020523	FALSE	FALSE	FALSE	TRUE
ST-00008601	TRUE	TRUE	TRUE	TRUE
ST-00015177	FALSE	FALSE	FALSE	TRUE
ST-00020093	TRUE	TRUE	TRUE	TRUE
ST-00018988	TRUE	TRUE	TRUE	TRUE
ST-00017975	TRUE	TRUE	TRUE	TRUE
ST-00021789	FALSE	FALSE	TRUE	TRUE
ST-00003635	TRUE	TRUE	TRUE	TRUE
ST-00016911	TRUE	TRUE	TRUE	TRUE
ST-00010919	TRUE	TRUE	TRUE	TRUE
ST-00015163	TRUE	TRUE	TRUE	TRUE
ST-00007234	TRUE	TRUE	TRUE	TRUE
ST-00018360	TRUE	TRUE	TRUE	FALSE
ST-00022354	FALSE	FALSE	TRUE	TRUE
ST-00005536	TRUE	TRUE	TRUE	TRUE
ST-00017449	TRUE	TRUE	TRUE	TRUE
ST-00007267	TRUE	TRUE	TRUE	TRUE
ST-00017549	TRUE	TRUE	TRUE	TRUE
ST-00016256	FALSE	FALSE	FALSE	FALSE
ST-00017297	TRUE	TRUE	FALSE	FALSE
ST-00019043	TRUE	TRUE	TRUE	TRUE
ST-00013415	TRUE	TRUE	TRUE	TRUE
ST-00014575	TRUE	TRUE	FALSE	TRUE
ST-00014490	FALSE	FALSE	TRUE	TRUE
ST-00015114	TRUE	TRUE	TRUE	TRUE
ST-00021837	FALSE	FALSE	TRUE	TRUE
ST-00020128	FALSE	FALSE	TRUE	TRUE
ST-00020123	TRUE	TRUE	TRUE	TRUE
ST-00021220	FALSE	FALSE	FALSE	TRUE
ST-00020336	FALSE	FALSE	FALSE	TRUE
ST-00007585	TRUE	TRUE	TRUE	TRUE
ST-00018616	TRUE	TRUE	TRUE	TRUE
ST-00015136	TRUE	TRUE	TRUE	TRUE
ST-00020077	TRUE	TRUE	TRUE	TRUE
ST-00007146	TRUE	TRUE	TRUE	TRUE
ST-00018963	TRUE	TRUE	TRUE	TRUE
ST-00018932	TRUE	TRUE	FALSE	FALSE
ST-00018260	TRUE	TRUE	FALSE	TRUE
ST-00006625	TRUE	TRUE	TRUE	TRUE
ST-00016968	TRUE	TRUE	TRUE	TRUE
ST-00007099	TRUE	TRUE	TRUE	TRUE
ST-00018893	TRUE	TRUE	TRUE	TRUE
ST-00020127	TRUE	TRUE	TRUE	TRUE
ST-00020098	TRUE	TRUE	TRUE	TRUE
ST-00020208	TRUE	TRUE	FALSE	TRUE
ST-00007296	TRUE	TRUE	TRUE	TRUE
ST-00017041	TRUE	TRUE	TRUE	TRUE
ST-00007300	TRUE	TRUE	TRUE	TRUE
ST-00017945	TRUE	TRUE	TRUE	TRUE
ST-00021843	FALSE	FALSE	TRUE	TRUE
ST-00009776	TRUE	TRUE	FALSE	FALSE
ST-00010924	TRUE	TRUE	FALSE	FALSE
ST-00016844	FALSE	FALSE	TRUE	TRUE
ST-00022683	FALSE	FALSE	FALSE	FALSE
ST-00020952	FALSE	FALSE	TRUE	TRUE
ST-00020195	TRUE	TRUE	FALSE	FALSE
ST-00017074	TRUE	TRUE	TRUE	TRUE
ST-00022635	FALSE	FALSE	TRUE	TRUE
ST-00012818	TRUE	TRUE	TRUE	TRUE
ST-00017227	TRUE	TRUE	TRUE	TRUE
ST-00020186	TRUE	TRUE	FALSE	FALSE
ST-00018888	TRUE	FALSE	FALSE	FALSE
ST-00007061	TRUE	FALSE	FALSE	FALSE
ST-00017034	FALSE	FALSE	FALSE	TRUE
ST-00012931	TRUE	TRUE	TRUE	TRUE
ST-00007193	TRUE	FALSE	TRUE	TRUE
ST-00013861	TRUE	TRUE	TRUE	TRUE
ST-00007213	TRUE	TRUE	FALSE	FALSE
ST-00022524	FALSE	FALSE	FALSE	FALSE
ST-00007302	TRUE	TRUE	TRUE	TRUE
ST-00021370	FALSE	FALSE	FALSE	TRUE
ST-00019601	TRUE	TRUE	FALSE	FALSE
ST-00008056	TRUE	TRUE	TRUE	TRUE
ST-00022939	FALSE	FALSE	FALSE	FALSE
ST-00022617	FALSE	FALSE	TRUE	TRUE
ST-00012742	TRUE	TRUE	TRUE	TRUE
ST-00007208	TRUE	TRUE	TRUE	TRUE
ST-00017966	TRUE	TRUE	FALSE	FALSE
ST-00021351	TRUE	TRUE	FALSE	FALSE
ST-00018938	TRUE	FALSE	FALSE	FALSE
ST-00020204	FALSE	FALSE	FALSE	TRUE
ST-00020114	FALSE	FALSE	TRUE	TRUE
ST-00020341	TRUE	TRUE	FALSE	FALSE
ST-00007270	TRUE	TRUE	FALSE	FALSE
ST-00008108	TRUE	FALSE	TRUE	TRUE
ST-00014550	TRUE	TRUE	TRUE	TRUE
ST-00020223	TRUE	TRUE	TRUE	TRUE
ST-00017340	TRUE	TRUE	TRUE	TRUE
ST-00018584	TRUE	TRUE	TRUE	TRUE
ST-00007164	FALSE	FALSE	TRUE	TRUE
ST-00018628	TRUE	TRUE	TRUE	TRUE
ST-00019006	TRUE	TRUE	TRUE	TRUE
ST-00015760	TRUE	TRUE	FALSE	FALSE
ST-00019590	TRUE	TRUE	TRUE	TRUE
ST-00019458	TRUE	TRUE	TRUE	TRUE
ST-00020291	TRUE	TRUE	TRUE	TRUE
ST-00017967	TRUE	TRUE	FALSE	FALSE
ST-00021096	FALSE	FALSE	FALSE	FALSE
ST-00020312	FALSE	FALSE	FALSE	TRUE
ST-00021365	FALSE	FALSE	FALSE	FALSE
ST-00020640	FALSE	FALSE	TRUE	TRUE
ST-00020201	FALSE	FALSE	FALSE	TRUE
ST-00021412	FALSE	FALSE	TRUE	TRUE
ST-00020630	TRUE	TRUE	FALSE	TRUE
ST-00020482	TRUE	TRUE	TRUE	TRUE
ST-00020225	TRUE	TRUE	TRUE	TRUE
ST-00020969	FALSE	FALSE	TRUE	TRUE
ST-00019171	TRUE	TRUE	FALSE	FALSE
ST-00020385	TRUE	TRUE	FALSE	FALSE
ST-00018821	FALSE	FALSE	TRUE	TRUE
ST-00018268	TRUE	TRUE	FALSE	FALSE
ST-00020270	FALSE	FALSE	FALSE	FALSE
ST-00020117	TRUE	TRUE	TRUE	TRUE
ST-00020222	FALSE	FALSE	TRUE	TRUE
ST-00018179	TRUE	TRUE	TRUE	TRUE
ST-00020221	TRUE	TRUE	FALSE	FALSE
ST-00019194	TRUE	TRUE	TRUE	TRUE
ST-00020183	FALSE	FALSE	FALSE	TRUE
ST-00018301	TRUE	TRUE	FALSE	FALSE
ST-00018362	TRUE	TRUE	FALSE	FALSE
ST-00017261	TRUE	TRUE	TRUE	TRUE
ST-00015973	TRUE	TRUE	FALSE	TRUE
ST-00018050	FALSE	FALSE	FALSE	TRUE
ST-00015184	TRUE	TRUE	FALSE	FALSE
ST-00018257	TRUE	TRUE	TRUE	TRUE
ST-00020175	TRUE	TRUE	FALSE	FALSE
ST-00011357	TRUE	FALSE	TRUE	TRUE
ST-00020165	TRUE	TRUE	TRUE	TRUE
ST-00016257	TRUE	TRUE	FALSE	TRUE
ST-00016742	TRUE	TRUE	TRUE	TRUE
ST-00015777	TRUE	TRUE	TRUE	TRUE
ST-00016858	FALSE	FALSE	TRUE	TRUE
ST-00010889	TRUE	TRUE	TRUE	TRUE
ST-00014696	FALSE	FALSE	FALSE	TRUE
ST-00012319	TRUE	TRUE	TRUE	TRUE
ST-00013091	TRUE	TRUE	TRUE	TRUE
ST-00013084	TRUE	TRUE	TRUE	TRUE
ST-00007239	TRUE	TRUE	TRUE	TRUE
ST-00007185	TRUE	FALSE	TRUE	TRUE
ST-00008043	TRUE	TRUE	TRUE	TRUE
ST-00007120	TRUE	TRUE	TRUE	TRUE
ST-00011343	TRUE	TRUE	FALSE	FALSE
ST-00007067	TRUE	TRUE	TRUE	TRUE
ST-00007377	TRUE	TRUE	TRUE	TRUE
ST-00020057	TRUE	TRUE	FALSE	TRUE
ST-00020215	TRUE	TRUE	FALSE	FALSE
ST-00021332	FALSE	FALSE	FALSE	FALSE
ST-00020191	FALSE	FALSE	FALSE	TRUE
ST-00021194	FALSE	FALSE	TRUE	TRUE
ST-00007381	TRUE	TRUE	FALSE	TRUE
ST-00020159	FALSE	FALSE	FALSE	TRUE
ST-00020926	TRUE	TRUE	FALSE	FALSE
ST-00020650	FALSE	FALSE	FALSE	TRUE
ST-00020211	FALSE	FALSE	FALSE	TRUE
ST-00020287	FALSE	FALSE	FALSE	TRUE
ST-00020185	TRUE	TRUE	FALSE	FALSE
ST-00022384	FALSE	FALSE	FALSE	FALSE
ST-00020944	TRUE	TRUE	FALSE	FALSE
ST-00020104	TRUE	TRUE	FALSE	FALSE
ST-00021900	FALSE	FALSE	TRUE	TRUE
ST-00021066	FALSE	FALSE	FALSE	TRUE
ST-00020366	FALSE	FALSE	FALSE	TRUE
ST-00021737	FALSE	FALSE	FALSE	TRUE
ST-00020344	FALSE	FALSE	FALSE	TRUE
ST-00021341	FALSE	FALSE	FALSE	FALSE
ST-00020046	FALSE	FALSE	FALSE	TRUE
ST-00020190	TRUE	TRUE	TRUE	TRUE
ST-00020339	FALSE	FALSE	FALSE	TRUE
ST-00020281	TRUE	TRUE	TRUE	TRUE
ST-00020279	FALSE	FALSE	FALSE	TRUE
ST-00020922	FALSE	FALSE	FALSE	TRUE
ST-00020097	FALSE	FALSE	FALSE	TRUE
ST-00020076	FALSE	FALSE	FALSE	TRUE
ST-00012967	TRUE	TRUE	TRUE	TRUE
ST-00007288	TRUE	TRUE	TRUE	TRUE
ST-00020905	FALSE	FALSE	FALSE	TRUE
ST-00007369	TRUE	TRUE	FALSE	FALSE
ST-00021340	TRUE	TRUE	FALSE	FALSE
ST-00009790	TRUE	TRUE	TRUE	TRUE
ST-00020182	FALSE	FALSE	FALSE	TRUE
ST-00020206	TRUE	TRUE	TRUE	TRUE
ST-00012968	FALSE	FALSE	FALSE	TRUE
ST-00007382	TRUE	TRUE	TRUE	TRUE
ST-00020142	FALSE	FALSE	FALSE	TRUE
ST-00020087	FALSE	FALSE	FALSE	TRUE
ST-00021074	FALSE	FALSE	FALSE	TRUE
ST-00021059	FALSE	FALSE	FALSE	TRUE
ST-00007380	TRUE	TRUE	TRUE	TRUE
ST-00007594	TRUE	TRUE	FALSE	FALSE
ST-00009787	FALSE	FALSE	FALSE	TRUE
ST-00006597	TRUE	FALSE	FALSE	FALSE
ST-00020089	TRUE	TRUE	FALSE	TRUE
ST-00020282	FALSE	FALSE	FALSE	TRUE
ST-00021611	FALSE	FALSE	FALSE	TRUE
ST-00020154	TRUE	TRUE	TRUE	TRUE
ST-00011353	FALSE	FALSE	TRUE	TRUE
ST-00020178	TRUE	TRUE	FALSE	FALSE
ST-00020072	TRUE	TRUE	TRUE	TRUE
ST-00020308	TRUE	TRUE	FALSE	FALSE
ST-00022166	FALSE	FALSE	FALSE	TRUE
ST-00021339	TRUE	TRUE	FALSE	FALSE
ST-00020251	TRUE	TRUE	TRUE	TRUE
ST-00021359	TRUE	TRUE	FALSE	FALSE
ST-00020119	TRUE	TRUE	TRUE	TRUE
ST-00021338	FALSE	FALSE	FALSE	FALSE
ST-00007389	TRUE	TRUE	TRUE	TRUE
ST-00020131	TRUE	TRUE	TRUE	TRUE
ST-00020232	TRUE	TRUE	TRUE	TRUE
ST-00020323	TRUE	TRUE	FALSE	FALSE
ST-00021071	FALSE	FALSE	FALSE	TRUE
ST-00020226	FALSE	FALSE	FALSE	TRUE
ST-00020176	FALSE	FALSE	TRUE	TRUE
ST-00007386	FALSE	FALSE	TRUE	TRUE
ST-00020126	TRUE	TRUE	FALSE	FALSE
ST-00020947	FALSE	FALSE	FALSE	TRUE
ST-00007276	FALSE	FALSE	FALSE	TRUE
ST-00007595	TRUE	TRUE	TRUE	TRUE

## Sheet: ED_Fig.1E_RNA_Samples
Public_Specimen_ID
ST-00003635-T
ST-00003662-T
ST-00004898-M
ST-00004898-T
ST-00005536-T
ST-00005813-T
ST-00006291-M
ST-00006291-T
ST-00006371-T
ST-00006597-M
ST-00006625-T
ST-00006650-M
ST-00007061-T
ST-00007067-T
ST-00007071-T
ST-00007085-T
ST-00007099-T
ST-00007120-T
ST-00007146-T
ST-00007165-T
ST-00007168-T
ST-00007174-T
ST-00007175-T
ST-00007178-T
ST-00007179-T
ST-00007180-T
ST-00007183-T
ST-00007185-T
ST-00007193-T
ST-00007195-T
ST-00007203-T
ST-00007206-T
ST-00007208-T
ST-00007213-T
ST-00007216-T
ST-00007223-M
ST-00007234-T
ST-00007239-T
ST-00007255-T
ST-00007256-T
ST-00007257-T
ST-00007266-T
ST-00007267-T
ST-00007270-T
ST-00007279-T
ST-00007284-T
ST-00007288-M
ST-00007296-T
ST-00007298-T
ST-00007300-T
ST-00007302-T
ST-00007303-T
ST-00007307-M
ST-00007307-T
ST-00007313-T
ST-00007369-M
ST-00007377-M
ST-00007380-M
ST-00007381-M
ST-00007382-M
ST-00007389-M
ST-00007402-M
ST-00007585-T
ST-00007590-M
ST-00007594-M
ST-00007595-M
ST-00007613-T
ST-00008043-T
ST-00008056-T
ST-00008108-T
ST-00008601-T
ST-00009776-T
ST-00009788-M
ST-00009790-M
ST-00010889-T
ST-00010904-T
ST-00010919-T
ST-00010924-T
ST-00010984-M
ST-00010984-T
ST-00011168-T
ST-00011343-T
ST-00011356-M
ST-00011357-T
ST-00012319-T
ST-00012327-T
ST-00012742-T
ST-00012818-T
ST-00012878-T
ST-00012890-T
ST-00012908-T
ST-00012931-T
ST-00012967-M
ST-00012975-M
ST-00013013-T
ST-00013084-T
ST-00013091-T
ST-00013158-T
ST-00013160-T
ST-00013253-T
ST-00013291-T
ST-00013415-T
ST-00013496-T
ST-00013526-M
ST-00013861-T
ST-00013971-T
ST-00014023-T
ST-00014104-T
ST-00014391-T
ST-00014494-T
ST-00014524-A-T
ST-00014524-M
ST-00014537-T
ST-00014550-T
ST-00014575-T
ST-00015114-T
ST-00015136-T
ST-00015163-T
ST-00015184-T
ST-00015332-T
ST-00015760-T
ST-00015777-T
ST-00015839-M
ST-00015839-T
ST-00015973-T
ST-00016028-T
ST-00016213-T
ST-00016257-T
ST-00016289-T
ST-00016499-T
ST-00016623-T
ST-00016742-T
ST-00016806-T
ST-00016911-T
ST-00016968-T
ST-00017003-M
ST-00017041-T
ST-00017074-T
ST-00017078-T
ST-00017080-T
ST-00017227-T
ST-00017261-T
ST-00017297-T
ST-00017310-T
ST-00017340-T
ST-00017381-T
ST-00017440-T
ST-00017449-T
ST-00017549-T
ST-00017762-T
ST-00017804-M
ST-00017804-T
ST-00017838-M
ST-00017838-T
ST-00017915-M
ST-00017945-T
ST-00017945-T2
ST-00017966-T
ST-00017967-T
ST-00017975-T
ST-00017985-T
ST-00018002-T
ST-00018136-T
ST-00018179-T
ST-00018232-M
ST-00018236-T
ST-00018257-T
ST-00018260-T
ST-00018268-T
ST-00018269-T
ST-00018301-T
ST-00018360-T
ST-00018362-T
ST-00018386-T
ST-00018426-T
ST-00018525-T
ST-00018584-T
ST-00018616-T
ST-00018628-T
ST-00018724-T
ST-00018809-T
ST-00018888-T
ST-00018893-T
ST-00018932-T
ST-00018938-T
ST-00018955-T
ST-00018963-T
ST-00018988-T
ST-00019006-T
ST-00019043-M
ST-00019056-T
ST-00019171-M
ST-00019194-T
ST-00019367-T
ST-00019368-T
ST-00019429-M
ST-00019429-T
ST-00019458-T
ST-00019466-T
ST-00019590-T
ST-00019598-T
ST-00019598-T2
ST-00019601-M
ST-00019601-T
ST-00019607-M
ST-00019682-T
ST-00019945-T
ST-00020045-M
ST-00020051-A-T
ST-00020057-M
ST-00020064-M
ST-00020069-M
ST-00020070-M
ST-00020072-M
ST-00020077-T
ST-00020081-T
ST-00020085-T
ST-00020089-M
ST-00020092-M
ST-00020093-T
ST-00020098-T
ST-00020102-T
ST-00020104-M
ST-00020105-M
ST-00020106-M
ST-00020108-T
ST-00020109-T
ST-00020112-M
ST-00020117-T
ST-00020118-M
ST-00020119-M
ST-00020123-T
ST-00020126-M
ST-00020127-T
ST-00020131-M
ST-00020133-T
ST-00020144-M
ST-00020148-T
ST-00020149-M
ST-00020153-T
ST-00020154-M
ST-00020164-M
ST-00020165-T
ST-00020168-M2
ST-00020175-T
ST-00020178-T
ST-00020181-T
ST-00020185-M
ST-00020186-T
ST-00020190-M
ST-00020195-T
ST-00020196-M
ST-00020203-M
ST-00020205-T
ST-00020206-F
ST-00020207-T
ST-00020208-F
ST-00020209-T
ST-00020213-M
ST-00020215-F
ST-00020217-T
ST-00020218-T
ST-00020221-T
ST-00020223-T
ST-00020225-T
ST-00020232-M
ST-00020236-T
ST-00020251-M
ST-00020281-M
ST-00020285-T
ST-00020291-T
ST-00020308-M
ST-00020323-M
ST-00020341-T
ST-00020385-T
ST-00020482-T
ST-00020630-T
ST-00020824-M
ST-00020904-T
ST-00020926-F
ST-00020944-M
ST-00021060-F
ST-00021339-F
ST-00021340-F
ST-00021351-T
ST-00021353-M
ST-00021355-T
ST-00021358-T
ST-00021359-M

## Sheet: ED_Fig.1E_DNA_Samples
Public_Specimen_ID
ST-00007067-T
ST-00007071-T
ST-00007085-T
ST-00007099-T
ST-00007120-T
ST-00006650-M
ST-00005813-T
ST-00007165-T
ST-00007146-T
ST-00005536-T
ST-00007168-T
ST-00007174-T
ST-00007178-T
ST-00007180-T
ST-00007377-M
ST-00007183-T
ST-00007402-M
ST-00007195-T
ST-00007203-T
ST-00007369-M
ST-00007208-T
ST-00007213-T
ST-00007216-T
ST-00007175-T
ST-00007381-M
ST-00007234-T
ST-00007239-T
ST-00007380-M
ST-00007257-T
ST-00007266-T
ST-00007267-T
ST-00007270-T
ST-00021353-M
ST-00007382-M
ST-00007279-T
ST-00006625-T
ST-00007284-T
ST-00007389-M
ST-00007288-M
ST-00007296-T
ST-00007298-T
ST-00007302-T
ST-00007595-M
ST-00007300-T
ST-00007303-T
ST-00007594-M
ST-00007590-M
ST-00007307-M
ST-00007307-T
ST-00007313-T
ST-00007585-T
ST-00009788-M
ST-00007613-T
ST-00009790-M
ST-00006291-M
ST-00006291-T
ST-00008043-T
ST-00008056-T
ST-00010904-T
ST-00008601-T
ST-00009776-T
ST-00011356-M
ST-00010889-T
ST-00010919-T
ST-00010924-T
ST-00012967-M
ST-00010984-M
ST-00010984-T
ST-00011168-T
ST-00012975-M
ST-00011343-T
ST-00012319-T
ST-00020045-M
ST-00020051-A-T
ST-00012327-T
ST-00020057-M
ST-00012742-T
ST-00012818-T
ST-00012890-T
ST-00012878-T
ST-00012908-T
ST-00012931-T
ST-00020064-M
ST-00013013-T
ST-00013084-T
ST-00013091-T
ST-00020081-T
ST-00013160-T
ST-00013158-T
ST-00013253-T
ST-00020070-M
ST-00013291-T
ST-00020069-M
ST-00013415-T
ST-00020072-M
ST-00013496-T
ST-00013526-M
ST-00020077-T
ST-00013861-T
ST-00013971-T
ST-00020085-T
ST-00014023-T
ST-00014104-T
ST-00014391-T
ST-00014494-T
ST-00003635-T
ST-00014524-M
ST-00014524-A-T
ST-00014537-T
ST-00014550-T
ST-00020098-T
ST-00014575-T
ST-00016028-T
ST-00020104-M
ST-00020102-T
ST-00015114-T
ST-00015136-T
ST-00020108-T
ST-00020105-M
ST-00015163-T
ST-00015184-T
ST-00020109-T
ST-00020106-M
ST-00015332-T
ST-00020112-M
ST-00015760-T
ST-00015777-T
ST-00015839-M
ST-00015839-T
ST-00017227-T
ST-00020092-M
ST-00020119-M
ST-00020117-T
ST-00020118-M
ST-00015973-T
ST-00016257-T
ST-00016289-T
ST-00016499-T
ST-00016742-T
ST-00020123-T
ST-00016806-T
ST-00020127-T
ST-00020126-M
ST-00020131-M
ST-00016911-T
ST-00016213-T
ST-00016968-T
ST-00020133-T
ST-00017003-M
ST-00017041-T
ST-00017381-T
ST-00017967-T
ST-00017078-T
ST-00017074-T
ST-00020093-T
ST-00017080-T
ST-00020153-T
ST-00021358-T
ST-00017261-T
ST-00020089-M
ST-00017297-T
ST-00017804-T
ST-00017804-M
ST-00017340-T
ST-00017310-T
ST-00021355-T
ST-00020149-M
ST-00017440-T
ST-00020144-M
ST-00017449-T
ST-00017549-T
ST-00020148-T
ST-00017762-T
ST-00017838-M
ST-00017838-T
ST-00020196-M
ST-00018362-T
ST-00020154-M
ST-00017945-T
ST-00017945-T2
ST-00018893-T
ST-00017966-T
ST-00017975-T
ST-00018002-T
ST-00017915-M
ST-00020165-T
ST-00017985-T
ST-00018136-T
ST-00018724-T
ST-00020168-M2
ST-00018932-T
ST-00018257-T
ST-00018232-M
ST-00020164-M
ST-00018179-T
ST-00018236-T
ST-00018269-T
ST-00018268-T
ST-00018301-T
ST-00018260-T
ST-00020213-M
ST-00020175-T
ST-00020178-T
ST-00020181-T
ST-00018360-T
ST-00020186-T
ST-00018426-T
ST-00016623-T
ST-00020190-M
ST-00020185-M
ST-00019368-T
ST-00018584-T
ST-00018628-T
ST-00018616-T
ST-00004898-M
ST-00004898-T
ST-00021339-F
ST-00020207-T
ST-00020195-T
ST-00021359-M
ST-00020208-F
ST-00020203-M
ST-00019367-T
ST-00020206-F
ST-00020221-T
ST-00020205-T
ST-00019598-T
ST-00019598-T2
ST-00020209-T
ST-00020308-M
ST-00020215-F
ST-00020223-T
ST-00018955-T
ST-00018963-T
ST-00018988-T
ST-00019006-T
ST-00019043-M
ST-00020225-T
ST-00003662-T
ST-00020217-T
ST-00019056-T
ST-00020236-T
ST-00020218-T
ST-00020232-M
ST-00021351-T
ST-00019194-T
ST-00019171-M
ST-00020251-M
ST-00020323-M
ST-00020281-M
ST-00021102-M
ST-00019466-T
ST-00018525-T
ST-00019458-T
ST-00019601-M
ST-00019601-T
ST-00020291-T
ST-00020285-T
ST-00019590-T
ST-00019682-T
ST-00020341-T
ST-00019945-T
ST-00020904-T
ST-00020385-T
ST-00020482-T
ST-00020926-F
ST-00021340-F
ST-00021060-F
ST-00020630-T
ST-00020944-M
ST-00020824-M

## Sheet: ED_Fig.1E_TCR_Tumor_Samples
Public_Specimen_ID
ST-00003635-T
ST-00003662-T
ST-00005536-T
ST-00005813-T
ST-00006625-T
ST-00007067-T
ST-00007071-T
ST-00007085-T
ST-00007099-T
ST-00007120-T
ST-00007146-T
ST-00007147-T
ST-00007164-T
ST-00007165-T
ST-00007168-T
ST-00007175-T
ST-00007178-T
ST-00007183-T
ST-00007185-T
ST-00007193-T
ST-00007195-T
ST-00007203-T
ST-00007206-T
ST-00007208-T
ST-00007216-T
ST-00007223-T
ST-00007234-T
ST-00007239-T
ST-00007256-T
ST-00007257-T
ST-00007266-T
ST-00007267-T
ST-00007279-T
ST-00007288-M
ST-00007296-T
ST-00007298-T
ST-00007300-T
ST-00007302-T
ST-00007303-T
ST-00007307-T
ST-00007313-T
ST-00007377-M
ST-00007380-M
ST-00007382-M
ST-00007386-M
ST-00007389-M
ST-00007402-M
ST-00007585-T
ST-00007595-M
ST-00007613-T
ST-00007646-T
ST-00008043-T
ST-00008056-T
ST-00008108-T
ST-00008601-T
ST-00009790-M
ST-00010889-T
ST-00010904-T
ST-00010919-T
ST-00010984-T
ST-00011168-T
ST-00011353-M
ST-00011357-T
ST-00012319-T
ST-00012327-T
ST-00012742-T
ST-00012814-T
ST-00012818-T
ST-00012908-T
ST-00012931-T
ST-00012967-M
ST-00013084-T
ST-00013091-T
ST-00013158-T
ST-00013160-T
ST-00013253-T
ST-00013291-T
ST-00013374-T
ST-00013415-T
ST-00013861-T
ST-00013971-T
ST-00014023-T
ST-00014391-T
ST-00014490-T
ST-00014494-T
ST-00014524-M
ST-00014537-T
ST-00014550-T
ST-00015114-T
ST-00015136-T
ST-00015163-T
ST-00015332-T
ST-00015777-T
ST-00015839-T
ST-00016213-T
ST-00016499-T
ST-00016623-T
ST-00016742-T
ST-00016806-T
ST-00016844-T
ST-00016858-T
ST-00016911-T
ST-00016968-T
ST-00016998-T
ST-00017003-M
ST-00017041-T
ST-00017074-T
ST-00017080-T
ST-00017227-T
ST-00017261-T
ST-00017310-T
ST-00017340-T
ST-00017381-T
ST-00017440-T
ST-00017449-T
ST-00017549-T
ST-00017762-T
ST-00017838-T
ST-00017915-M
ST-00017945-T
ST-00017975-T
ST-00017985-T
ST-00018136-T
ST-00018179-T
ST-00018232-M
ST-00018236-T
ST-00018257-T
ST-00018360-T
ST-00018584-T
ST-00018616-T
ST-00018628-T
ST-00018724-T
ST-00018809-T
ST-00018821-T
ST-00018848-T
ST-00018893-T
ST-00018955-T
ST-00018963-T
ST-00018988-T
ST-00019006-T
ST-00019040-T
ST-00019043-T
ST-00019056-T
ST-00019194-T
ST-00019367-T
ST-00019368-T
ST-00019429-T
ST-00019458-T
ST-00019590-T
ST-00019598-T
ST-00019607-M
ST-00019682-T
ST-00019945-T
ST-00020064-M
ST-00020069-M
ST-00020070-M
ST-00020072-M
ST-00020077-T
ST-00020092-M
ST-00020093-T
ST-00020098-T
ST-00020102-T
ST-00020105-M
ST-00020106-M
ST-00020112-M
ST-00020114-T
ST-00020117-T
ST-00020118-M
ST-00020119-M
ST-00020123-T
ST-00020127-T
ST-00020128-T
ST-00020131-M
ST-00020149-M
ST-00020154-Mb
ST-00020164-M
ST-00020165-T
ST-00020168-M
ST-00020176-M
ST-00020190-M
ST-00020206-M
ST-00020207-T
ST-00020222-T
ST-00020223-T
ST-00020225-T
ST-00020232-M
ST-00020236-T
ST-00020251-M
ST-00020258-T
ST-00020260-M
ST-00020277-M
ST-00020281-M
ST-00020285-T
ST-00020291-T
ST-00020482-T
ST-00020640-T
ST-00020904-T
ST-00020936-T
ST-00020952-T
ST-00020969-T
ST-00021190-T
ST-00021194-M
ST-00021412-T
ST-00021563-T
ST-00021786-T
ST-00021789-T
ST-00021832-T
ST-00021837-T
ST-00021843-T
ST-00021900-M
ST-00022177-T
ST-00022200-Ma
ST-00022354-T
ST-00022484-T
ST-00022617-T
ST-00022635-T

## Sheet: ED_Fig.1E_TCR_Blood_Samples
Public_Specimen_ID
ST-00003635-B
ST-00003662-B
ST-00005536-B
ST-00005813-B
ST-00006625-B
ST-00007067-B
ST-00007071-B
ST-00007085-B
ST-00007099-B
ST-00007120-B
ST-00007146-B
ST-00007147-B
ST-00007164-B
ST-00007165-B
ST-00007168-B
ST-00007174-B
ST-00007175-B
ST-00007178-B
ST-00007179-B
ST-00007180-B
ST-00007183-B
ST-00007185-B
ST-00007193-B
ST-00007195-B
ST-00007203-B
ST-00007206-B
ST-00007208-B
ST-00007216-B
ST-00007223-B
ST-00007234-B
ST-00007239-B
ST-00007256-B
ST-00007257-B
ST-00007266-B
ST-00007267-B
ST-00007276-B
ST-00007279-B
ST-00007288-B
ST-00007296-B
ST-00007298-B
ST-00007300-B
ST-00007302-B
ST-00007303-B
ST-00007307-B
ST-00007313-B
ST-00007377-B
ST-00007380-B
ST-00007381-B
ST-00007382-B
ST-00007386-B
ST-00007389-B
ST-00007398-B
ST-00007402-B
ST-00007585-B
ST-00007590-B
ST-00007595-B
ST-00007599-B
ST-00007613-B
ST-00007646-B
ST-00008043-B
ST-00008056-B
ST-00008108-B
ST-00008601-B
ST-00009787-B
ST-00009790-B
ST-00010889-B
ST-00010904-B
ST-00010919-B
ST-00010984-B
ST-00011168-B
ST-00011353-B
ST-00011357-B
ST-00012319-B
ST-00012327-B
ST-00012742-B
ST-00012814-B
ST-00012818-B
ST-00012908-B
ST-00012931-B
ST-00012967-B
ST-00012968-B
ST-00012975-B
ST-00013084-B
ST-00013091-B
ST-00013158-B
ST-00013160-B
ST-00013253-B
ST-00013291-B
ST-00013312-B
ST-00013374-B
ST-00013415-B
ST-00013544-B
ST-00013861-B
ST-00013971-B
ST-00014023-B
ST-00014391-B
ST-00014490-B
ST-00014494-B
ST-00014524-B
ST-00014537-B
ST-00014550-B
ST-00014575-B
ST-00014696-B
ST-00015114-B
ST-00015136-B
ST-00015163-B
ST-00015177-B
ST-00015332-B
ST-00015777-B
ST-00015839-B
ST-00015973-B
ST-00016213-B
ST-00016257-B
ST-00016499-B
ST-00016623-B
ST-00016742-B
ST-00016806-B
ST-00016844-B
ST-00016858-B
ST-00016911-B
ST-00016968-B
ST-00016998-B
ST-00017003-B
ST-00017034-B
ST-00017041-B
ST-00017074-B
ST-00017080-B
ST-00017227-B
ST-00017261-B
ST-00017310-B
ST-00017340-B
ST-00017381-B
ST-00017440-B
ST-00017449-B
ST-00017549-B
ST-00017762-B
ST-00017838-B
ST-00017915-B
ST-00017945-B
ST-00017975-B
ST-00017985-B
ST-00018050-B
ST-00018136-B
ST-00018179-B
ST-00018232-B
ST-00018236-B
ST-00018257-B
ST-00018260-B
ST-00018426-B
ST-00018584-B
ST-00018616-B
ST-00018628-B
ST-00018724-B
ST-00018809-B
ST-00018821-B
ST-00018848-B
ST-00018893-B
ST-00018955-B
ST-00018963-B
ST-00018988-B
ST-00019006-B
ST-00019040-B
ST-00019043-B
ST-00019056-B
ST-00019194-B
ST-00019303-B
ST-00019367-B
ST-00019368-B
ST-00019429-B
ST-00019458-B
ST-00019590-B
ST-00019598-B
ST-00019607-B
ST-00019682-B
ST-00019945-B
ST-00020046-B
ST-00020057-B
ST-00020064-B
ST-00020069-B
ST-00020070-B
ST-00020072-B
ST-00020076-B
ST-00020077-B
ST-00020078-B
ST-00020085-B
ST-00020087-B
ST-00020089-B
ST-00020092-B
ST-00020093-B
ST-00020097-B
ST-00020098-B
ST-00020102-B
ST-00020105-B
ST-00020106-B
ST-00020107-B
ST-00020112-B
ST-00020114-B
ST-00020116-B
ST-00020117-B
ST-00020118-B
ST-00020119-B
ST-00020123-B
ST-00020127-B
ST-00020128-B
ST-00020131-B
ST-00020142-B
ST-00020149-B
ST-00020154-B
ST-00020159-B
ST-00020164-B
ST-00020165-B
ST-00020168-B
ST-00020169-B
ST-00020176-B
ST-00020182-B
ST-00020183-B
ST-00020190-B
ST-00020191-B
ST-00020201-B
ST-00020203-B
ST-00020204-B
ST-00020206-B
ST-00020207-B
ST-00020208-B
ST-00020211-B
ST-00020222-B
ST-00020223-B
ST-00020225-B
ST-00020226-B
ST-00020232-B
ST-00020236-B
ST-00020251-B
ST-00020258-B
ST-00020260-B
ST-00020277-B
ST-00020279-B
ST-00020281-B
ST-00020282-B
ST-00020285-B
ST-00020287-B
ST-00020291-B
ST-00020301-B
ST-00020312-B
ST-00020336-B
ST-00020339-B
ST-00020344-B
ST-00020366-B
ST-00020482-B
ST-00020523-B
ST-00020630-B
ST-00020640-B
ST-00020650-B
ST-00020824-B
ST-00020904-B
ST-00020905-B
ST-00020922-B
ST-00020936-B
ST-00020947-B
ST-00020952-B
ST-00020969-B
ST-00021039-B
ST-00021059-B
ST-00021060-B
ST-00021066-B
ST-00021067-B
ST-00021071-B
ST-00021074-B
ST-00021190-B
ST-00021194-B
ST-00021220-B
ST-00021370-B
ST-00021412-B
ST-00021563-B
ST-00021611-B
ST-00021737-B
ST-00021786-B
ST-00021789-B
ST-00021832-B
ST-00021837-B
ST-00021843-B
ST-00021900-B
ST-00022166-B
ST-00022177-B
ST-00022200-B
ST-00022354-B
ST-00022484-B
ST-00022617-B
ST-00022635-B

## Sheet: ED_Fig.1F
Public_Patient_ID	Cohort	PurIST_Subtype	Days.from.Resection.to.Recurrence	Vital.Status.at.FU	Alive_30_days_post_surgery
ST-00016028	Liver	basal-like	17	Dead	TRUE
ST-00016623	Liver	basal-like	20	Dead	TRUE
ST-00016499	Liver	classical	28	Dead	TRUE
ST-00015332	Liver	classical	33	Dead	TRUE
ST-00013013	Liver	classical	42	Dead	TRUE
ST-00022177	Liver	nan	47	Dead	TRUE
ST-00007298	Liver	basal-like	48	Dead	TRUE
ST-00017985	Liver	classical	87	Dead	TRUE
ST-00018724	Liver	classical	91	Alive	TRUE
ST-00020904	Liver	classical	108	Dead	TRUE
ST-00020133	Liver	basal-like	135	Dead	TRUE
ST-00007313	Liver	basal-like	152	Dead	TRUE
ST-00007303	Liver	basal-like	153	Dead	TRUE
ST-00020217	Liver	classical	162	Dead	TRUE
ST-00021355	Liver	classical	223	Dead	TRUE
ST-00018236	Liver	classical	230	Dead	TRUE
ST-00013971	Liver	basal-like	245	Dead	TRUE
ST-00019682	Liver	classical	317	Dead	TRUE
ST-00020258	Liver	nan	340	Dead	TRUE
ST-00017381	Liver	classical	797	Dead	TRUE
ST-00011356	Liver	classical		Alive	TRUE
ST-00014524	Liver	classical		Dead	TRUE
ST-00020078	Liver	nan		Dead	TRUE
ST-00020169	Liver	nan		Dead	TRUE
ST-00021102	Liver	nan		Dead	TRUE
ST-00021067	Liver	nan		Dead	TRUE
ST-00009788	Liver	classical		Dead	TRUE
ST-00020064	Liver	classical		Dead	TRUE
ST-00007180	Liver	classical	8	Dead	TRUE
ST-00020109	Liver	classical	11	Dead	TRUE
ST-00013544	Liver	nan	24	Dead	TRUE
ST-00013158	Liver	classical	43	Dead	TRUE
ST-00002594	Liver	nan	48	Dead	TRUE
ST-00018269	Liver	classical	48	Dead	TRUE
ST-00016998	Liver	nan	48	Alive	TRUE
ST-00012327	Liver	basal-like	54	Dead	TRUE
ST-00007174	Liver	classical	60	Dead	TRUE
ST-00017078	Liver	classical	60	Alive	TRUE
ST-00020966	Liver	nan	61	Dead	TRUE
ST-00018002	Liver	classical	69	Dead	TRUE
ST-00021190	Liver	nan	69	Dead	TRUE
ST-00014391	Liver	classical	71	Dead	TRUE
ST-00007255	Liver	basal-like	75	Dead	TRUE
ST-00020181	Liver	classical	81	Dead	TRUE
ST-00007071	Liver	basal-like	84	Dead	TRUE
ST-00016806	Liver	basal-like	85	Dead	TRUE
ST-00007085	Liver	classical	89	Dead	TRUE
ST-00019367	Liver	classical	90	Dead	TRUE
ST-00022484	Liver	nan	97	Alive	TRUE
ST-00016289	Liver	classical	106	Dead	TRUE
ST-00022161	Liver	nan	133	Dead	TRUE
ST-00007126	Liver	nan	141	Dead	TRUE
ST-00019368	Liver	classical	156	Dead	TRUE
ST-00007223	Liver	classical	158	Dead	TRUE
ST-00007599	Liver	nan	166	Dead	TRUE
ST-00005813	Liver	classical	167	Dead	TRUE
ST-00017838	Liver	basal-like	168	Alive	TRUE
ST-00006291	Liver	classical	172	Alive	TRUE
ST-00019196	Liver	nan	175	Dead	TRUE
ST-00007613	Liver	classical	182	Dead	TRUE
ST-00006859	Liver	nan	186	Dead	TRUE
ST-00007284	Liver	classical	200	Dead	TRUE
ST-00002392	Liver	nan	202	Dead	TRUE
ST-00007195	Liver	classical	224	Dead	TRUE
ST-00014104	Liver	classical	243	Dead	TRUE
ST-00013160	Liver	classical	244	Dead	TRUE
ST-00019466	Liver	classical	253	Alive	TRUE
ST-00020107	Liver	nan	259	Dead	TRUE
ST-00006792	Liver	nan	269	Dead	TRUE
ST-00020936	Liver	nan	275	Dead	TRUE
ST-00024978	Liver	nan	287	Dead	TRUE
ST-00013291	Liver	basal-like	298	Dead	TRUE
ST-00021358	Liver	classical	311	Dead	TRUE
ST-00019056	Liver	classical	316	Alive	TRUE
ST-00019040	Liver	nan	320	Dead	TRUE
ST-00018363	Liver	nan	321	Dead	TRUE
ST-00007053	Liver	nan	322	Dead	TRUE
ST-00020205	Liver	classical	343	Dead	TRUE
ST-00007175	Liver	classical	363	Dead	TRUE
ST-00007256	Liver	classical	379	Dead	TRUE
ST-00012908	Liver	classical	413	Dead	TRUE
ST-00018955	Liver	basal-like	454	Alive	TRUE
ST-00007179	Liver	basal-like	465	Dead	TRUE
ST-00013253	Liver	classical	483	Dead	TRUE
ST-00013312	Liver	nan	497	Dead	TRUE
ST-00007070	Liver	nan	507	Dead	TRUE
ST-00002461	Liver	nan	564	Dead	TRUE
ST-00020045	Liver	classical	662	Dead	TRUE
ST-00017310	Liver	classical	793	Dead	TRUE
ST-00002064	Liver	nan	800	Dead	TRUE
ST-00024980	Liver	nan		Dead	TRUE
ST-00020140	Liver	nan		Alive	TRUE
ST-00017003	Liver	classical		Alive	TRUE
ST-00020092	Liver	classical		Alive	TRUE
ST-00021335	Liver	nan		Alive	TRUE
ST-00020164	Liver	basal-like		Dead	TRUE
ST-00022200	Liver	nan		Dead	TRUE
ST-00020106	Liver	basal-like		Dead	TRUE
ST-00020069	Liver	basal-like		Dead	TRUE
ST-00020824	Liver	basal-like		Dead	TRUE
ST-00020890	Liver	nan		Dead	TRUE
ST-00020116	Liver	nan		Dead	TRUE
ST-00020277	Liver	nan		Dead	TRUE
ST-00007402	Liver	classical		Dead	TRUE
ST-00020260	Liver	nan		Dead	TRUE
ST-00021353	Liver	classical		Dead	TRUE
ST-00020070	Liver	classical		Dead	TRUE
ST-00012974	Liver	nan		Dead	TRUE
ST-00012975	Liver	classical		Dead	TRUE
ST-00021073	Liver	nan		Dead	TRUE
ST-00020118	Liver	classical		Dead	TRUE
ST-00020105	Liver	classical		Dead	TRUE
ST-00020891	Liver	nan		Dead	TRUE
ST-00020213	Liver	classical		Dead	TRUE
ST-00020051	Liver	basal-like		Dead	TRUE
ST-00007398	Liver	nan		Dead	TRUE
ST-00020112	Liver	classical		Dead	TRUE
ST-00020168	Liver	basal-like		Dead	TRUE
ST-00020068	Liver	nan		Dead	TRUE
ST-00020301	Liver	nan		Dead	TRUE
ST-00020203	Liver	classical		Dead	TRUE
ST-00020888	Liver	nan		Dead	TRUE
ST-00024981	Liver	nan		Dead	TRUE
ST-00023078	Liver	nan		Dead	TRUE
ST-00020196	Liver	classical		Dead	TRUE
ST-00018063	Liver	nan		Dead	TRUE
ST-00019607	Liver	classical		Dead	TRUE
ST-00022975	Liver	nan		Dead	TRUE
ST-00020108	Liver	classical	309	Dead	TRUE
ST-00007590	Liver	classical		Dead	TRUE
ST-00018373	Lung	nan	2	Dead	TRUE
ST-00017915	Lung	classical	45	Alive	TRUE
ST-00021880	Lung	nan	69	Dead	TRUE
ST-00020102	Lung	classical	70	Dead	TRUE
ST-00011168	Lung	classical	76	Dead	TRUE
ST-00017440	Lung	basal-like	114	Dead	TRUE
ST-00018809	Lung	basal-like	146	Alive	TRUE
ST-00014537	Lung	basal-like	163	Dead	TRUE
ST-00006650	Lung	classical	195	Alive	TRUE
ST-00024982	Lung	nan	206	Dead	TRUE
ST-00013526	Lung	classical	221	Alive	TRUE
ST-00013374	Lung	nan	237	Dead	TRUE
ST-00020207	Lung	classical	242	Dead	TRUE
ST-00007206	Lung	classical	256	Dead	TRUE
ST-00020209	Lung	classical	303	Alive	TRUE
ST-00001788	Lung	nan	315	Dead	TRUE
ST-00024983	Lung	nan	388	Dead	TRUE
ST-00018367	Lung	nan	398	Dead	TRUE
ST-00007281	Lung	nan	489	Dead	TRUE
ST-00007147	Lung	nan	510	Dead	TRUE
ST-00017804	Lung	classical	530	Dead	TRUE
ST-00019598	Lung	classical	572	Alive	TRUE
ST-00007219	Lung	nan	574	Dead	TRUE
ST-00015839	Lung	classical	647	Dead	TRUE
ST-00016213	Lung	classical	1275	Alive	TRUE
ST-00013496	Lung	classical	1511	Alive	TRUE
ST-00003299	Lung	nan	1715	Dead	TRUE
ST-00007307	Lung	classical	1716	Alive	TRUE
ST-00004898	Lung	classical	1952	Alive	TRUE
ST-00020081	Lung	classical		Dead	FALSE
ST-00020218	Lung	classical		Dead	TRUE
ST-00020149	Lung	classical		Dead	TRUE
ST-00018232	Lung	classical		Dead	TRUE
ST-00020882	Lung	nan		Dead	TRUE
ST-00020144	Lung	classical		Dead	TRUE
ST-00007178		classical	50	Dead	TRUE
ST-00018136		basal-like	59	Dead	TRUE
ST-00020085		classical	59	Dead	TRUE
ST-00007203		basal-like	66	Dead	TRUE
ST-00012814		nan	70	Dead	TRUE
ST-00007257		classical	71	Dead	TRUE
ST-00007266		classical	71	Dead	TRUE
ST-00012878		classical	72	Dead	TRUE
ST-00007646		nan	74	Dead	TRUE
ST-00017762		basal-like	87	Dead	TRUE
ST-00021786		nan	90	Dead	TRUE
ST-00010984		classical	103	Dead	TRUE
ST-00018386		classical	111	Dead	TRUE
ST-00019429		classical	129	Dead	TRUE
ST-00006371		classical	129	Dead	TRUE
ST-00007165		classical	134	Dead	TRUE
ST-00003662		classical	140	Dead	TRUE
ST-00020236		classical	161	Dead	TRUE
ST-00020153		basal-like	167	Dead	TRUE
ST-00007216		classical	176	Dead	TRUE
ST-00007279		basal-like	216	Dead	TRUE
ST-00018426		basal-like	222	Dead	TRUE
ST-00018525		classical	240	Alive	TRUE
ST-00019945		basal-like	245	Dead	TRUE
ST-00014023		classical	250	Alive	TRUE
ST-00020148		classical	258	Dead	TRUE
ST-00010904		classical	264	Dead	TRUE
ST-00007168		classical	274	Dead	TRUE
ST-00021039		nan	283	Dead	TRUE
ST-00022883		nan	293	Alive	TRUE
ST-00021832		nan	297	Dead	TRUE
ST-00021563		nan	302	Dead	TRUE
ST-00020285		classical	309	Alive	TRUE
ST-00007183		classical	316	Dead	TRUE
ST-00014494		classical	325	Dead	TRUE
ST-00012890		classical	342	Dead	TRUE
ST-00017080		classical	343	Dead	TRUE
ST-00021060		classical	343	Dead	TRUE
ST-00019303		nan	365	Dead	TRUE
ST-00018848		nan	373	Dead	TRUE
ST-00020523		nan	378	Dead	TRUE
ST-00008601		basal-like	379	Dead	TRUE
ST-00015177		nan	380	Dead	TRUE
ST-00020093		classical	392	Dead	TRUE
ST-00018988		classical	399	Alive	TRUE
ST-00017975		classical	405	Dead	TRUE
ST-00021789		nan	418	Dead	TRUE
ST-00003635		classical	434	Dead	TRUE
ST-00016911		classical	434	Dead	TRUE
ST-00010919		basal-like	436	Dead	TRUE
ST-00015163		classical	464	Dead	TRUE
ST-00007234		classical	473	Dead	TRUE
ST-00018360		classical	491	Dead	TRUE
ST-00022354		nan	502	Dead	TRUE
ST-00005536		classical	510	Dead	TRUE
ST-00017449		basal-like	521	Dead	TRUE
ST-00007267		classical	532	Dead	TRUE
ST-00017549		classical	533	Dead	TRUE
ST-00016256		nan	536	Alive	TRUE
ST-00017297		classical	541	Dead	TRUE
ST-00019043		classical	553	Dead	TRUE
ST-00013415		classical	561	Dead	TRUE
ST-00014575		classical	564	Dead	TRUE
ST-00014490		nan	581	Dead	TRUE
ST-00015114		classical	593	Dead	TRUE
ST-00021837		nan	601	Dead	TRUE
ST-00020128		nan	630	Dead	TRUE
ST-00020123		basal-like	688	Dead	TRUE
ST-00021220		nan	707	Alive	TRUE
ST-00020336		nan	740	Alive	TRUE
ST-00007585		classical	841	Dead	TRUE
ST-00018616		classical	961	Alive	TRUE
ST-00015136		classical	1280	Dead	TRUE
ST-00020077		classical		Dead	FALSE
ST-00007146		classical		Dead	FALSE
ST-00018963		basal-like		Dead	FALSE
ST-00018932		classical		Dead	FALSE
ST-00018260		classical		Dead	FALSE
ST-00006625		classical		Dead	FALSE
ST-00016968		basal-like		Dead	FALSE
ST-00007099		classical		Dead	TRUE
ST-00018893		basal-like		Dead	TRUE
ST-00020127		classical		Dead	TRUE
ST-00020098		basal-like		Dead	TRUE
ST-00020208		basal-like		Alive	TRUE
ST-00007296		classical		Dead	TRUE
ST-00017041		classical		Dead	TRUE
ST-00007300		classical		Dead	TRUE
ST-00017945		basal-like		Dead	TRUE
ST-00021843		nan		Dead	TRUE
ST-00009776		classical		Dead	TRUE
ST-00010924		basal-like		Dead	TRUE
ST-00016844		nan		Dead	TRUE
ST-00022683		nan		Dead	TRUE
ST-00020952		nan		Dead	TRUE
ST-00020195		classical		Dead	TRUE
ST-00017074		classical		Dead	TRUE
ST-00022635		nan		Alive	TRUE
ST-00012818		classical		Dead	TRUE
ST-00017227		classical		Dead	TRUE
ST-00020186		basal-like		Dead	TRUE
ST-00018888		classical		Dead	TRUE
ST-00007061		classical		Dead	TRUE
ST-00017034		nan		Alive	TRUE
ST-00012931		classical		Dead	TRUE
ST-00007193		classical		Dead	TRUE
ST-00013861		basal-like		Dead	TRUE
ST-00007213		basal-like		Dead	TRUE
ST-00022524		nan		Alive	TRUE
ST-00007302		basal-like		Dead	TRUE
ST-00021370		nan		Alive	TRUE
ST-00019601		classical		Dead	TRUE
ST-00008056		classical		Dead	TRUE
ST-00022939		nan		Alive	TRUE
ST-00022617		nan		Alive	TRUE
ST-00012742		classical		Dead	TRUE
ST-00007208		classical		Dead	TRUE
ST-00017966		classical		Dead	TRUE
ST-00021351		classical		Dead	TRUE
ST-00018938		basal-like		Dead	TRUE
ST-00020204		nan		Dead	TRUE
ST-00020114		nan		Dead	TRUE
ST-00020341		classical		Dead	TRUE
ST-00007270		basal-like		Dead	TRUE
ST-00008108		classical		Dead	TRUE
ST-00014550		classical		Dead	TRUE
ST-00020223		classical		Dead	TRUE
ST-00017340		basal-like		Dead	TRUE
ST-00018584		basal-like		Dead	TRUE
ST-00007164		nan		Dead	TRUE
ST-00018628		classical		Dead	TRUE
ST-00019006		basal-like		Dead	TRUE
ST-00015760		basal-like		Dead	TRUE
ST-00019590		classical		Alive	TRUE
ST-00019458		classical		Alive	TRUE
ST-00020291		classical		Dead	TRUE
ST-00017967		classical		Dead	TRUE
ST-00021096		nan		Alive	TRUE
ST-00020312		nan		Alive	TRUE
ST-00021365		nan		Dead	TRUE
ST-00020640		nan		Alive	TRUE
ST-00020201		nan		Alive	TRUE
ST-00021412		nan		Alive	TRUE
ST-00020630		classical		Alive	TRUE
ST-00020482		classical		Alive	TRUE
ST-00020225		classical		Alive	TRUE
ST-00020969		nan		Alive	TRUE
ST-00019171		classical		Alive	TRUE
ST-00020385		classical		Alive	TRUE
ST-00018821		nan		Alive	TRUE
ST-00018268		classical		Dead	TRUE
ST-00020270		nan		Alive	TRUE
ST-00020117		classical		Dead	TRUE
ST-00020222		nan		Alive	TRUE
ST-00018179		classical		Dead	TRUE
ST-00020221		classical		Alive	TRUE
ST-00019194		basal-like		Alive	TRUE
ST-00020183		nan		Alive	TRUE
ST-00018301		basal-like		Alive	TRUE
ST-00018362		classical		Alive	TRUE
ST-00017261		classical		Dead	TRUE
ST-00015973		classical		Dead	TRUE
ST-00018050		nan		Alive	TRUE
ST-00015184		basal-like		Dead	TRUE
ST-00018257		classical		Alive	TRUE
ST-00020175		classical		Alive	TRUE
ST-00011357		classical		Dead	TRUE
ST-00020165		classical		Alive	TRUE
ST-00016257		classical		Dead	TRUE
ST-00016742		classical		Alive	TRUE
ST-00015777		classical		Alive	TRUE
ST-00016858		nan		Alive	TRUE
ST-00010889		classical		Dead	TRUE
ST-00014696		nan		Alive	TRUE
ST-00012319		classical		Alive	TRUE
ST-00013091		classical		Alive	TRUE
ST-00013084		basal-like		Alive	TRUE
ST-00007239		classical		Alive	TRUE
ST-00007185		classical		Dead	TRUE
ST-00008043		classical		Alive	TRUE
ST-00007120		classical		Alive	TRUE
ST-00011343		classical		Alive	TRUE
ST-00007067		classical		Alive	TRUE
ST-00007377		classical		Alive	TRUE
ST-00020057		classical		Alive	TRUE
ST-00020215		classical		Alive	TRUE
ST-00021332		nan		Alive	TRUE
ST-00020191		nan		Alive	TRUE
ST-00021194		nan		Alive	TRUE
ST-00007381		classical		Alive	TRUE
ST-00020159		nan		Alive	TRUE
ST-00020926		classical		Alive	TRUE
ST-00020650		nan		Alive	TRUE
ST-00020211		nan		Alive	TRUE
ST-00020287		nan		Alive	TRUE
ST-00020185		basal-like		Alive	TRUE
ST-00022384		nan		Alive	TRUE
ST-00020944		classical		Alive	TRUE
ST-00020104		classical		Alive	TRUE
ST-00021900		nan		Alive	TRUE
ST-00021066		nan		Alive	TRUE
ST-00020366		nan		Alive	TRUE
ST-00021737		nan		Alive	TRUE
ST-00020344		nan		Alive	TRUE
ST-00021341		nan		Dead	TRUE
ST-00020046		nan		Dead	TRUE
ST-00020190		basal-like		Dead	TRUE
ST-00020339		nan		Dead	TRUE
ST-00020281		basal-like		Dead	TRUE
ST-00020279		nan		Dead	TRUE
ST-00020922		nan		Dead	TRUE
ST-00020097		nan		Dead	TRUE
ST-00020076		nan		Dead	TRUE
ST-00012967		basal-like		Dead	TRUE
ST-00007288		basal-like		Dead	TRUE
ST-00020905		nan		Dead	TRUE
ST-00007369		classical		Dead	TRUE
ST-00021340		classical		Dead	TRUE
ST-00009790		classical		Dead	TRUE
ST-00020182		nan		Dead	TRUE
ST-00020206		classical		Dead	TRUE
ST-00012968		nan		Dead	TRUE
ST-00007382		classical		Dead	TRUE
ST-00020142		nan		Dead	TRUE
ST-00020087		nan		Dead	TRUE
ST-00021074		nan		Dead	TRUE
ST-00021059		nan		Dead	TRUE
ST-00007380		basal-like		Dead	TRUE
ST-00007594		basal-like		Dead	TRUE
ST-00009787		nan		Dead	TRUE
ST-00006597		classical		Dead	TRUE
ST-00020089		classical		Dead	TRUE
ST-00020282		nan		Dead	TRUE
ST-00021611		nan		Dead	TRUE
ST-00020154		classical		Dead	TRUE
ST-00011353		nan		Dead	TRUE
ST-00020178		classical		Dead	TRUE
ST-00020072		classical		Dead	TRUE
ST-00020308		classical		Dead	TRUE
ST-00022166		nan		Dead	TRUE
ST-00021339		basal-like		Dead	TRUE
ST-00020251		classical		Dead	TRUE
ST-00021359		classical		Dead	TRUE
ST-00020119		basal-like		Dead	TRUE
ST-00021338		nan		Dead	TRUE
ST-00007389		classical		Dead	TRUE
ST-00020131		classical		Dead	TRUE
ST-00020232		classical		Dead	TRUE
ST-00020323		classical		Dead	TRUE
ST-00021071		nan		Dead	TRUE
ST-00020226		nan		Dead	TRUE
ST-00020176		nan		Dead	TRUE
ST-00007386		nan		Dead	TRUE
ST-00020126		classical		Dead	TRUE
ST-00020947		nan		Dead	TRUE
ST-00007276		nan		Dead	TRUE
ST-00007595		classical		Dead	TRUE

[truncated: 3 more sheets: ED_Fig.1G, ED_Fig.1H, ED_Fig.1J]
