# Supplementary material for: Ongoing replication stress tolerance and clonal T cell responses distinguish liver and lung recurrence and outcomes in pancreatic cancer
Source: Nat Cancer. 2025 Jan 9;6(1):123–44. doi: 10.1038/s43018-024-00881-3 (PMC11779630; doi:10.1038/s43018-024-00881-3)
Supplement: Supplementary file 10 — Statistical source data. [file 43018_2024_881_MOESM10_ESM.xlsx]

## Sheet: ED_Fig.2A-D
	Public_Patient_ID	Cohort	TLS	Inflammation	Desmoplasia (Y/N)	Desmoplasia (Y/N)_Met	ALI (Y/N)	ALI (Y/N)_Met	PNI	PNI_Met	Plasmacytoid Inflammation	TLS_Met	Inflammation_Met	Plasmacytoid Inflammation_Met
0	ST-00016028	Liver
1	ST-00016623	Liver
2	ST-00016499	Liver	N	Y	Y		Y		N		Y
3	ST-00015332	Liver	Y	Y	Y		N		Y		Y
4	ST-00013013	Liver	Y	Y	Y		N		N		N
5	ST-00022177	Liver
6	ST-00007298	Liver
7	ST-00017985	Liver
8	ST-00018724	Liver	N	Y	Y		N		Y		Y
9	ST-00020904	Liver	N	Y	Y		N		Y		Y
10	ST-00020133	Liver
11	ST-00007313	Liver	N	Y	Y		N		Y		Y
12	ST-00007303	Liver
13	ST-00020217	Liver	Y	Y	Y		N		N		Y
14	ST-00021355	Liver	N	Y	Y		N		Y		Y
15	ST-00018236	Liver
16	ST-00013971	Liver	Y	Y	Y		N		N		Y
17	ST-00019682	Liver	N	Y	Y		N		Y		N
18	ST-00020258	Liver
19	ST-00017381	Liver	Y	Y	Y		N		Y		Y
20	ST-00011356	Liver				Y		N		N		N	Y	N
21	ST-00014524	Liver	N	N	Y		N		N		N
22	ST-00020078	Liver
23	ST-00020169	Liver
24	ST-00021102	Liver				Y		N		N		N	Y	N
25	ST-00021067	Liver
26	ST-00009788	Liver
27	ST-00020064	Liver	N	Y	Y		N		N		Y
28	ST-00007180	Liver				Y		N		N		N	Y	N
29	ST-00020109	Liver	N	Y	Y		N		Y		Y
30	ST-00013544	Liver
31	ST-00013158	Liver	Y	Y	N		N		N		Y
32	ST-00002594	Liver
33	ST-00018269	Liver	N	Y	Y		N		Y		Y
34	ST-00016998	Liver	Y	Y	Y		N		Y		Y
35	ST-00012327	Liver	Y	Y	Y		N		Y		Y
36	ST-00007174	Liver	N	N	Y		N		Y		N
37	ST-00017078	Liver	Y	Y	Y		N		Y		Y
38	ST-00020966	Liver
39	ST-00018002	Liver	Y	Y	Y		N		N		Y
40	ST-00021190	Liver
41	ST-00014391	Liver	Y	Y	Y		N		N		Y
42	ST-00007255	Liver	N	N	Y		N		N		N
43	ST-00020181	Liver	N	Y	Y		N		N		Y
44	ST-00007071	Liver	N	Y	Y		N		Y		Y
45	ST-00016806	Liver	Y	Y	Y		Y		N		Y
46	ST-00007085	Liver	Y	Y	Y		N		Y		N
47	ST-00019367	Liver	Y	Y	Y		N		N		Y
48	ST-00022484	Liver
49	ST-00016289	Liver
50	ST-00022161	Liver
51	ST-00007126	Liver
52	ST-00019368	Liver				Y		N		N		N	Y	N
53	ST-00007223	Liver
54	ST-00007599	Liver
55	ST-00005813	Liver	N	Y	Y		N		Y		N
56	ST-00017838	Liver
57	ST-00006291	Liver	N	Y	Y		N		N		N
58	ST-00019196	Liver
59	ST-00007613	Liver	Y	Y	Y		Y		Y		Y
60	ST-00006859	Liver
61	ST-00007284	Liver	N	Y	Y		N		Y		N
62	ST-00002392	Liver
63	ST-00007195	Liver	Y	Y	Y		N		Y		Y
64	ST-00014104	Liver
65	ST-00013160	Liver	Y	Y	Y		N		N		Y
66	ST-00019466	Liver	N	N	Y		N		N		N
67	ST-00020107	Liver
68	ST-00006792	Liver
69	ST-00020936	Liver
70	ST-00024978	Liver
71	ST-00013291	Liver	Y	Y	Y		N		N		Y
72	ST-00021358	Liver
73	ST-00019056	Liver
74	ST-00019040	Liver
75	ST-00018363	Liver
76	ST-00007053	Liver
77	ST-00020205	Liver
78	ST-00007175	Liver	N	Y	Y		N		Y		Y
79	ST-00007256	Liver	N	N	Y		N		N		N
80	ST-00012908	Liver	Y	Y	Y		N		N		Y
81	ST-00018955	Liver	N	Y	Y		N		N		Y
82	ST-00007179	Liver	Y	Y	Y		N		N		Y
83	ST-00013253	Liver	N	N	Y		N		N		N
84	ST-00013312	Liver
85	ST-00007070	Liver
86	ST-00002461	Liver
87	ST-00020045	Liver	N	Y	Y		N		N		N
88	ST-00017310	Liver	N	Y	Y		N		N		Y
89	ST-00002064	Liver
90	ST-00024980	Liver
91	ST-00020140	Liver
92	ST-00017003	Liver
93	ST-00020092	Liver				Y		N		N		N	Y	N
94	ST-00021335	Liver
95	ST-00020164	Liver				Y		N		N		N	N	N
96	ST-00022200	Liver
97	ST-00020106	Liver
98	ST-00020069	Liver
99	ST-00020824	Liver				Y		N		N		N	Y	N
100	ST-00020890	Liver
101	ST-00020116	Liver
102	ST-00020277	Liver
103	ST-00007402	Liver				Y		N		N		N	Y	N
104	ST-00020260	Liver
105	ST-00021353	Liver				Y		N		N		N	Y	N
106	ST-00020070	Liver				Y		N		N		N	Y	N
107	ST-00012974	Liver
108	ST-00012975	Liver				Y		N		N		N	Y	Y
109	ST-00021073	Liver
110	ST-00020118	Liver				Y		N		N		N	Y	N
111	ST-00020105	Liver				Y		N		N		N	Y	N
112	ST-00020891	Liver
113	ST-00020213	Liver
114	ST-00020051	Liver
115	ST-00007398	Liver
116	ST-00020112	Liver				Y		N		N		N	Y	N
117	ST-00020168	Liver				Y		N		N		N	Y	N
118	ST-00020068	Liver
119	ST-00020301	Liver
120	ST-00020203	Liver				Y		N		N		N	Y	N
121	ST-00020888	Liver
122	ST-00024981	Liver
123	ST-00023078	Liver
124	ST-00020196	Liver				Y		N		N		N	Y	N
125	ST-00018063	Liver
126	ST-00019607	Liver				Y		N		N		N	Y	N
127	ST-00022975	Liver
128	ST-00020108	Liver	N	Y	Y		N		Y		N
129	ST-00007590	Liver				Y		N		N		N	Y	N
130	ST-00018373	Lung
131	ST-00017915	Lung				Y		N		N		Y	Y	Y
132	ST-00021880	Lung
133	ST-00020102	Lung	N	Y	Y		N		N		Y
134	ST-00011168	Lung	Y	Y	Y		N		N		Y
135	ST-00017440	Lung	N	Y	N		N		N		Y
136	ST-00018809	Lung	N	Y	Y		N		N		Y
137	ST-00014537	Lung
138	ST-00006650	Lung				N		N		N		N	Y	Y
139	ST-00024982	Lung
140	ST-00013526	Lung				Y		N		N		N	Y	Y
141	ST-00013374	Lung
142	ST-00020207	Lung	Y	Y	Y		N		Y		Y
143	ST-00007206	Lung	Y	Y	Y		N		N		Y
144	ST-00020209	Lung	Y	Y	Y		N		N		Y
145	ST-00001788	Lung
146	ST-00024983	Lung
147	ST-00018367	Lung
148	ST-00007281	Lung
149	ST-00007147	Lung
150	ST-00017804	Lung	N	Y	Y	Y	Y	N	Y	N	Y	N	Y	Y
151	ST-00019598	Lung	N	Y	Y		N		N		N
152	ST-00007219	Lung
153	ST-00015839	Lung	Y	Y	Y		Y		N		Y
154	ST-00016213	Lung
155	ST-00013496	Lung	Y	Y	Y		N		Y		Y
156	ST-00003299	Lung
157	ST-00007307	Lung	N	Y	Y	Y	N	N	Y	Y	Y	N	Y	N
158	ST-00004898	Lung				Y		N		N		N	Y	Y
159	ST-00020081	Lung	Y	Y	Y		N		Y		Y
160	ST-00020218	Lung				Y		Y		N		Y	Y	Y
161	ST-00020149	Lung	N	Y	Y		N		Y		Y
162	ST-00018232	Lung				N		N		N		N	Y	Y
163	ST-00020882	Lung
164	ST-00020144	Lung				Y		N		Y		Y	Y	Y
165	ST-00007178		Y	Y	Y		N		Y		Y
166	ST-00018136		N	Y	Y		N		N		N
167	ST-00020085		N	Y	Y		N		Y		Y
168	ST-00007203		N	Y	Y		N		N		Y
169	ST-00012814
170	ST-00007257		N	N	Y		N		N		N
171	ST-00007266		N	Y	Y		N		N		Y
172	ST-00012878		Y	Y	Y		N		Y		Y
173	ST-00007646
174	ST-00017762
175	ST-00021786
176	ST-00010984
177	ST-00018386
178	ST-00019429		N	Y	Y		N		N		Y
179	ST-00006371		N	Y	Y		N		N		Y
180	ST-00007165
181	ST-00003662		Y	Y	Y		N		N		Y
182	ST-00020236		N	Y	Y		N		N		Y
183	ST-00020153
184	ST-00007216		Y	Y	Y		N		Y		Y
185	ST-00007279		N	Y	Y		N		N		Y
186	ST-00018426		N	Y	Y		N		N		Y
187	ST-00018525		N	Y	Y		N		Y		Y
188	ST-00019945		N	Y	Y		N		N		Y
189	ST-00014023
190	ST-00020148		N	Y	Y		N		N		N
191	ST-00010904		N	Y	Y		Y		Y		Y
192	ST-00007168
193	ST-00021039
194	ST-00022883
195	ST-00021832
196	ST-00021563
197	ST-00020285		N	Y	Y		N		N		Y
198	ST-00007183		Y	Y	Y		N		N		Y
199	ST-00014494		Y	Y	Y		N		Y		Y
200	ST-00012890		Y	Y	Y		N		N		N
201	ST-00017080		Y	Y	Y		N		Y		Y
202	ST-00021060		N	Y	Y		N		Y		Y
203	ST-00019303
204	ST-00018848
205	ST-00020523
206	ST-00008601
207	ST-00015177
208	ST-00020093		Y	Y	Y		N		Y		Y
209	ST-00018988		Y	Y	Y		N		N		Y
210	ST-00017975
211	ST-00021789
212	ST-00003635		Y	Y	Y		N		N		Y
213	ST-00016911		Y	Y	Y		N		N		Y
214	ST-00010919		Y	Y	Y		N		Y		N
215	ST-00015163		N	Y	Y		N		N		Y
216	ST-00007234		N	Y	Y		N		N		Y
217	ST-00018360		N	Y	Y		N		Y		Y
218	ST-00022354
219	ST-00005536		Y	Y	Y		N		Y		N
220	ST-00017449		Y	Y	Y		N		Y		Y
221	ST-00007267		N	Y	Y		N		N		Y
222	ST-00017549		N	Y	Y		N		N		N
223	ST-00016256
224	ST-00017297		Y	Y	Y		N		N		Y
225	ST-00019043
226	ST-00013415		N	Y	Y		N		Y		Y
227	ST-00014575		N	Y	Y		N		N		Y
228	ST-00014490
229	ST-00015114		Y	Y	Y		N		Y		Y
230	ST-00021837
231	ST-00020128
232	ST-00020123		N	Y	Y		Y		N		Y
233	ST-00021220
234	ST-00020336
235	ST-00007585		N	Y	N		N		Y		Y
236	ST-00018616		Y	Y	Y		N		Y		N
237	ST-00015136		N	Y	Y		N		N		Y
238	ST-00020077		N	Y	Y		N		N		Y
239	ST-00007146		N	Y	Y		N		Y		Y
240	ST-00018963		Y	Y	Y		N		Y		Y
241	ST-00018932		N	Y	Y		N		N		Y
242	ST-00018260
243	ST-00006625		N	Y	Y		N		N		Y
244	ST-00016968		N	Y	Y		N		N		N
245	ST-00007099		N	Y	Y		Y		N		Y
246	ST-00018893		N	Y	Y		N		Y		Y
247	ST-00020127		Y	Y	Y		N		Y		Y
248	ST-00020098		N	Y	Y		N		Y		Y
249	ST-00020208		N	Y	Y		N		N		N
250	ST-00007296		N	Y	Y		N		Y		N
251	ST-00017041		N	Y	Y		N		N		Y
252	ST-00007300		N	Y	Y		N		N		Y
253	ST-00017945		Y	Y	Y		Y		Y		Y
254	ST-00021843
255	ST-00009776		N	Y	Y		Y		N		Y
256	ST-00010924
257	ST-00016844
258	ST-00022683
259	ST-00020952
260	ST-00020195		Y	Y	Y		N		Y		Y
261	ST-00017074		N	Y	Y		N		N		Y
262	ST-00022635
263	ST-00012818		Y	Y	Y		N		Y		Y
264	ST-00017227
265	ST-00020186		N	N	Y		N		N		N
266	ST-00018888		Y	Y	Y		N		N		N
267	ST-00007061		N	Y	Y		N		N		N
268	ST-00017034
269	ST-00012931		Y	Y	Y		N		N		N
270	ST-00007193		N	Y	Y		N		Y		N
271	ST-00013861		N	Y	Y		N		N		Y
272	ST-00007213		N	Y	N		N		N		Y
273	ST-00022524
274	ST-00007302		N	Y	Y		N		N		N
275	ST-00021370
276	ST-00019601					Y		N		N		N	Y	Y
277	ST-00008056		Y	Y	Y		N		Y		Y
278	ST-00022939
279	ST-00022617
280	ST-00012742		Y	Y	Y		N		Y		N
281	ST-00007208
282	ST-00017966		Y	Y	Y		N		Y		Y
283	ST-00021351		N	Y	Y		N		Y		Y
284	ST-00018938
285	ST-00020204
286	ST-00020114
287	ST-00020341		Y	Y	Y		N		N		N
288	ST-00007270		Y	Y	Y		N		Y		N
289	ST-00008108		Y	Y	Y		N		N		Y
290	ST-00014550		Y	Y	Y		N		Y		Y
291	ST-00020223		Y	Y	Y		Y		N		Y
292	ST-00017340		Y	Y	Y		N		Y		N
293	ST-00018584		N	Y	Y		N		N		Y
294	ST-00007164
295	ST-00018628
296	ST-00019006		N	Y	Y		N		N		Y
297	ST-00015760		Y	Y	Y		N		Y		Y
298	ST-00019590		N	N	Y		N		N		N
299	ST-00019458		N	N	Y		Y		N		N
300	ST-00020291		Y	Y	Y		N		Y		Y
301	ST-00017967		N	Y	Y		N		Y		N
302	ST-00021096
303	ST-00020312
304	ST-00021365
305	ST-00020640		Y	Y	Y		N		N		Y
306	ST-00020201
307	ST-00021412
308	ST-00020630		N	Y	Y		N		N		Y
309	ST-00020482		Y	Y	Y		N		N		Y
310	ST-00020225		Y	Y	Y		N		N		Y
311	ST-00020969
312	ST-00019171					Y		N		N		N	Y	N
313	ST-00020385		N	Y	Y		N		N		Y
314	ST-00018821
315	ST-00018268
316	ST-00020270
317	ST-00020117
318	ST-00020222
319	ST-00018179
320	ST-00020221
321	ST-00019194		N	Y	Y		N		Y		Y
322	ST-00020183
323	ST-00018301		N	N	Y		N		N		N
324	ST-00018362		N	N	Y		N		N		N
325	ST-00017261
326	ST-00015973
327	ST-00018050
328	ST-00015184
329	ST-00018257		N	N	Y		N		Y		N
330	ST-00020175		N	Y	Y		N		N		Y
331	ST-00011357		Y	Y	Y		N		Y		Y
332	ST-00020165		N	Y	Y		N		Y		Y
333	ST-00016257		N	Y	Y		N		N		Y
334	ST-00016742		Y	Y	Y		N		N		Y
335	ST-00015777
336	ST-00016858
337	ST-00010889
338	ST-00014696
339	ST-00012319		Y	Y	Y		N		Y		Y
340	ST-00013091		N	Y	Y		N		N		Y
341	ST-00013084		Y	Y	Y		N		N		Y
342	ST-00007239		Y	Y	Y		N		Y		Y
343	ST-00007185		Y	Y	Y		N		N		Y
344	ST-00008043		Y	Y	Y		N		Y		Y
345	ST-00007120		N	Y	Y		N		N		Y
346	ST-00011343		N	Y	Y		N		Y		N
347	ST-00007067
348	ST-00007377					Y		N		N		N	Y	Y
349	ST-00020057					Y		N		N		Y	Y	Y
350	ST-00020215		N	Y	Y		N		N		N
351	ST-00021332		N	Y	Y		N		N		N
352	ST-00020191
353	ST-00021194
354	ST-00007381					Y		N		N		N	Y	N
355	ST-00020159
356	ST-00020926		N	Y	Y		N		N		Y
357	ST-00020650
358	ST-00020211
359	ST-00020287
360	ST-00020185					Y		N		N		N	Y	N
361	ST-00022384
362	ST-00020944					Y		N		N		N	Y	N
363	ST-00020104
364	ST-00021900
365	ST-00021066
366	ST-00020366
367	ST-00021737
368	ST-00020344
369	ST-00021341		N	Y	Y		N		N		Y
370	ST-00020046
371	ST-00020190					Y		N		N		N	Y	N
372	ST-00020339
373	ST-00020281					Y		N		N		N	Y	N
374	ST-00020279
375	ST-00020922
376	ST-00020097
377	ST-00020076
378	ST-00012967					Y		N		N		N	Y	N
379	ST-00007288					Y		N		N		N	Y	N
380	ST-00020905
381	ST-00007369					Y		N		N		N	Y	N
382	ST-00021340		N	Y	Y		N		N		Y
383	ST-00009790					Y		N		N		N	Y	N
384	ST-00020182
385	ST-00020206		N	Y	Y		N		N		N
386	ST-00012968
387	ST-00007382
388	ST-00020142
389	ST-00020087
390	ST-00021074
391	ST-00021059
392	ST-00007380					Y		N		N		N	Y	N
393	ST-00007594					Y		N		N		N	Y	Y
394	ST-00009787
395	ST-00006597					Y		N		N		Y	Y	Y
396	ST-00020089					Y		N		N		N	Y	N
397	ST-00020282
398	ST-00021611
399	ST-00020154					Y		N		N		N	Y	N
400	ST-00011353					Y		N		N		N	Y	N
401	ST-00020178		N	Y	Y		N		N		N
402	ST-00020072					Y		N		N		N	Y	N
403	ST-00020308					Y		N		N		N	Y	N
404	ST-00022166
405	ST-00021339		N	Y	Y		N		N		Y
406	ST-00020251					Y		N		N		N	Y	N
407	ST-00021359					Y		N		N		N	Y	N
408	ST-00020119					Y		N		N		N	Y	N
409	ST-00021338		N	Y	Y		N		N		N
410	ST-00007389					Y		N		N		N	Y	N
411	ST-00020131		N	N	Y		N		N		N
412	ST-00020232					Y		N		N		N	Y	Y
413	ST-00020323					Y		N		N		N	Y	N
414	ST-00021071
415	ST-00020226
416	ST-00020176		N	Y	Y		N		N		Y
417	ST-00007386					Y		N		N		N	Y	N
418	ST-00020126					Y		N		N		N	Y	Y
419	ST-00020947
420	ST-00007276		N	Y	N		N		N		N
421	ST-00007595					Y		N		N		N	Y	Y

## Sheet: ED_Fig.2E
	Public_Patient_ID	Recurrence Free Survival (Days)	RFS	pORG Primary	pSUB Primary	PurIST Primary
0	ST-00016028	17	1	High	High	High
1	ST-00016623	20	1	High	High	High
2	ST-00016499	28	1	High	High	High
3	ST-00015332	33	1	High	High	High
4	ST-00013013	42	1	High	High	Low
6	ST-00007298	48	1	High	High	High
7	ST-00017985	87	1	High	High	High
8	ST-00018724	91	0	Low	High	High
9	ST-00020904	108	1	High	High	Low
10	ST-00020133	135	1	Low	High	High
11	ST-00007313	152	1	High	High	High
12	ST-00007303	153	1	Low	High	High
13	ST-00020217	162	1	High	Low	Low
14	ST-00021355	223	1	Low	Low	Low
15	ST-00018236	230	1	Low	High	High
16	ST-00013971	245	1	Low	High	High
17	ST-00019682	317	1	High	High	High
19	ST-00017381	797	1	High	Low	Low
28	ST-00007180	8	1	High	High	High
29	ST-00020109	11	1	High	Low	Low
31	ST-00013158	43	1	Low	Low	High
33	ST-00018269	48	1	High	High	Low
35	ST-00012327	54	1	High	High	High
36	ST-00007174	60	1	High	High	High
37	ST-00017078	60	0	Low	Low	Low
39	ST-00018002	69	1	High	High	Low
41	ST-00014391	71	1	High	High	High
42	ST-00007255	75	1	Low	High	High
43	ST-00020181	81	1	High	Low	High
44	ST-00007071	84	1	High	High	High
45	ST-00016806	85	1	High	High	High
46	ST-00007085	89	1	High	High	High
47	ST-00019367	90	1	Low	High	High
49	ST-00016289	106	1	High	High	High
52	ST-00019368	156	1	High	High	Low
55	ST-00005813	167	1	High	High	High
56	ST-00017838	168	0	High	High	High
57	ST-00006291	172	0	High	Low	High
59	ST-00007613	182	1	High	High	High
61	ST-00007284	200	1	Low	High	Low
63	ST-00007195	224	1	Low	Low	High
64	ST-00014104	243	1	High	Low	Low
65	ST-00013160	244	1	Low	Low	High
66	ST-00019466	253	0	Low	Low	Low
71	ST-00013291	298	1	High	High	High
72	ST-00021358	311	1	High	Low	Low
73	ST-00019056	316	0	High	Low	High
77	ST-00020205	343	1	High	Low	Low
78	ST-00007175	363	1	High	High	High
79	ST-00007256	379	1	High	High	Low
80	ST-00012908	413	1	Low	Low	Low
81	ST-00018955	454	0	High	High	High
82	ST-00007179	465	1	High	High	High
83	ST-00013253	483	1	High	Low	Low
88	ST-00017310	793	1	High	High	High
128	ST-00020108	309	1	Low	High	High
133	ST-00020102	70	1	Low	High	Low
134	ST-00011168	76	1	Low	High	High
135	ST-00017440	114	1	Low	High	High
136	ST-00018809	146	0	Low	High	High
137	ST-00014537	163	1	Low	High	High
142	ST-00020207	242	1	High	Low	Low
143	ST-00007206	256	1	Low	Low	High
144	ST-00020209	303	0	Low	Low	Low
150	ST-00017804	530	1	Low	Low	Low
151	ST-00019598	572	0	Low	High	High
153	ST-00015839	647	1	Low	Low	Low
154	ST-00016213	1275	0	Low	High	Low
155	ST-00013496	1511	0	Low	High	Low
157	ST-00007307	1716	0	Low	High	Low
158	ST-00004898	1952	0	Low	Low	Low
159	ST-00020081	1	1	Low	High	High
160	ST-00020218	250	1	Low	Low	High
165	ST-00007178	50	1	High	High	Low
166	ST-00018136	59	1	High	High	High
167	ST-00020085	59	1	Low	Low	High
168	ST-00007203	66	1	High	High	High
170	ST-00007257	71	1	Low	High	High
171	ST-00007266	71	1	Low	Low	High
172	ST-00012878	72	1	Low	High	High
174	ST-00017762	87	1	High	High	High
176	ST-00010984	103	1	High	High	Low
177	ST-00018386	111	1	Low	Low	Low
178	ST-00019429	129	1	High	High	Low
179	ST-00006371	129	1	Low	Low	Low
180	ST-00007165	134	1	High	High	High
181	ST-00003662	140	1	Low	High	High
182	ST-00020236	161	1	High	High	Low
183	ST-00020153	167	1	Low	High	High
184	ST-00007216	176	1	High	High	High
185	ST-00007279	216	1	High	High	High
186	ST-00018426	222	1	High	High	High
187	ST-00018525	240	0	Low	High	Low
188	ST-00019945	245	1	High	High	High
189	ST-00014023	250	0	High	High	High
190	ST-00020148	258	1	Low	Low	Low
191	ST-00010904	264	1	High	High	High
192	ST-00007168	274	1	High	High	Low
197	ST-00020285	309	0	High	High	Low
198	ST-00007183	316	1	Low	High	High
199	ST-00014494	325	1	High	High	High
200	ST-00012890	342	1	Low	Low	High
201	ST-00017080	343	1	High	Low	Low
202	ST-00021060	343	1	Low	High	Low
206	ST-00008601	379	1	High	High	High
208	ST-00020093	392	1	High	High	High
209	ST-00018988	399	0	Low	High	High
210	ST-00017975	405	1	High	High	Low
212	ST-00003635	434	1	Low	Low	Low
213	ST-00016911	434	1	High	Low	Low
214	ST-00010919	436	1	Low	High	High
215	ST-00015163	464	1	Low	Low	Low
216	ST-00007234	473	1	High	Low	Low
217	ST-00018360	491	1	High	High	Low
219	ST-00005536	510	1	High	High	High
220	ST-00017449	521	1	Low	High	High
221	ST-00007267	532	1	Low	High	High
222	ST-00017549	533	1	High	High	Low
224	ST-00017297	541	1	Low	High	Low
226	ST-00013415	561	1	High	High	High
227	ST-00014575	564	1	High	Low	Low
229	ST-00015114	593	1	Low	High	Low
232	ST-00020123	688	1	Low	High	High
235	ST-00007585	841	1	Low	Low	Low
236	ST-00018616	961	0	Low	Low	Low
237	ST-00015136	1280	1	High	High	High
238	ST-00020077	3	1	High	High	High
239	ST-00007146	13	1	High	Low	Low
240	ST-00018963	13	1	High	High	High
241	ST-00018932	13	1	High	High	Low
242	ST-00018260	20	1	High	High	Low
243	ST-00006625	21	1	High	High	Low
244	ST-00016968	25	1	Low	High	High
245	ST-00007099	31	1	Low	High	High
246	ST-00018893	44	1	High	High	High
247	ST-00020127	46	1	High	High	Low
248	ST-00020098	65	1	Low	High	High
249	ST-00020208	70	0	High	High	High
250	ST-00007296	94	1	Low	Low	High
251	ST-00017041	99	1	High	High	High
252	ST-00007300	112	1	High	High	High
253	ST-00017945	120	1	High	High	High
255	ST-00009776	150	1	Low	High	Low
256	ST-00010924	157	1	High	High	High
260	ST-00020195	186	1	Low	High	High
261	ST-00017074	187	1	Low	High	Low
263	ST-00012818	200	1	Low	High	High
264	ST-00017227	207	1	Low	High	Low
265	ST-00020186	208	1	Low	High	High
266	ST-00018888	212	1	Low	Low	Low
267	ST-00007061	224	1	Low	Low	Low
269	ST-00012931	245	1	Low	Low	High
270	ST-00007193	248	1	Low	High	High
271	ST-00013861	255	1	High	High	High
272	ST-00007213	257	1	Low	High	High
274	ST-00007302	282	1	Low	High	High
276	ST-00019601	286	1	Low	High	High
277	ST-00008056	288	1	High	High	High
280	ST-00012742	301	1	High	High	High
281	ST-00007208	340	1	Low	High	Low
282	ST-00017966	344	1	Low	Low	High
283	ST-00021351	363	1	Low	Low	Low
284	ST-00018938	368	1	Low	High	High
287	ST-00020341	385	1	High	High	Low
288	ST-00007270	396	1	Low	High	High
289	ST-00008108	403	1	High	High	High
290	ST-00014550	405	1	Low	Low	High
291	ST-00020223	468	1	High	High	High
292	ST-00017340	470	1	High	High	High
293	ST-00018584	479	1	Low	High	High
295	ST-00018628	537	1	Low	High	High
296	ST-00019006	571	1	High	High	High
297	ST-00015760	587	1	Low	High	High
298	ST-00019590	619	0	High	Low	Low
299	ST-00019458	643	0	High	High	Low
300	ST-00020291	656	1	High	Low	Low
301	ST-00017967	662	1	Low	High	Low
308	ST-00020630	745	0	Low	High	High
309	ST-00020482	770	0	Low	Low	Low
310	ST-00020225	802	0	High	High	High
313	ST-00020385	827	0	Low	Low	Low
315	ST-00018268	894	1	High	Low	Low
317	ST-00020117	955	1	Low	Low	Low
319	ST-00018179	1007	1	Low	Low	Low
320	ST-00020221	1013	0	Low	High	High
321	ST-00019194	1052	0	Low	High	High
323	ST-00018301	1057	0	Low	High	High
324	ST-00018362	1104	0	Low	Low	Low
325	ST-00017261	1111	1	Low	Low	High
326	ST-00015973	1128	1	Low	Low	Low
328	ST-00015184	1311	1	Low	Low	High
329	ST-00018257	1351	0	Low	Low	Low
330	ST-00020175	1373	0	High	High	High
331	ST-00011357	1386	1	Low	Low	Low
332	ST-00020165	1420	0	Low	Low	High
333	ST-00016257	1475	1	High	High	Low
334	ST-00016742	1581	0	Low	Low	High
335	ST-00015777	1685	0	Low	Low	Low
337	ST-00010889	1730	1	Low	Low	High
339	ST-00012319	1896	0	High	Low	Low
340	ST-00013091	1946	0	Low	Low	Low
341	ST-00013084	1980	0	Low	High	High
342	ST-00007239	2154	0	Low	Low	Low
343	ST-00007185	2217	1	High	Low	Low
344	ST-00008043	2257	0	Low	High	High
345	ST-00007120	2297	0	High	High	High
346	ST-00011343	2439	0	High	High	Low
347	ST-00007067	2464	0	High	Low	Low

## Sheet: ED_Fig.2F
Public_Patient_ID	Event	Survival	PurIST_Score	pORG_Up_55	pSUB_Up_51	PurIST	pORG	pSUB
ICGC_0006	TRUE	510	0.00109571	-0.604976	-0.588694	Low	Low	Low
ICGC_0007	FALSE	56.1	0.00829264	0.0531398	0.24536	Low	High	High
ICGC_0009	TRUE	114.9	0.556881	-0.442495	-0.114666	High	Low	High
ICGC_0075	TRUE	321	0.00315309	-0.10453	-0.312082	Low	Low	High
ICGC_0020	TRUE	390	0.00109571	0.239966	-0.35772	Low	High	Low
ICGC_0021	TRUE	380.1	0.0377026	0.254132	0.0936534	High	High	High
ICGC_0025	TRUE	138.9	0.991223	-0.209482	0.62839	High	Low	High
ICGC_0026	TRUE	222.9	0.108392	0.331369	0.441605	High	High	High
ICGC_0031	TRUE	414.9	0.0156968	0.363844	-0.240175	High	High	High
ICGC_0033	TRUE	330	0.00109571	-0.37277	-0.388459	Low	Low	Low
ICGC_0037	TRUE	96	0.991223	0.357564	0.734439	High	High	High
ICGC_0087	TRUE	237.9	0.0235451	0.153262	0.124337	High	High	High
ICGC_0088	TRUE	491.1	0.0404529	0.0943642	-0.0162701	High	High	High
ICGC_0048	FALSE	2010	0.00109571	0.189733	-0.517488	Low	High	Low
ICGC_0391	TRUE	336	0.00109571	0.0327045	-0.585611	Low	High	Low
ICGC_0051	TRUE	270	0.00109571	0.126972	-0.399091	Low	High	Low
ICGC_0052	FALSE	2160	0.00109571	0.100075	-0.234686	Low	High	High
ICGC_0053	TRUE	447.9	0.00315309	-0.270077	-0.0811633	Low	Low	High
ICGC_0054	TRUE	63.9	0.902224	-0.319085	0.641632	High	Low	High
ICGC_0055	TRUE	104.1	0.00315309	0.285425	-0.0879079	Low	High	High
ICGC_0059	TRUE	1020	0.00109571	-0.0165951	-0.571308	Low	Low	Low
ICGC_0061	TRUE	180	0.00109571	0.453165	-0.295028	Low	High	High
ICGC_0099	FALSE	8.1	0.902224	-0.35814	0.296727	High	Low	High
ICGC_0103	TRUE	768.9	0.00109571	0.128782	-0.466522	Low	High	Low
ICGC_0063	FALSE	2010	0.00109571	-0.0381037	-0.357575	Low	Low	Low
ICGC_0105	TRUE	342	0.00109571	0.252941	-0.332213	Low	High	Low
ICGC_0109	TRUE	531	0.00109571	-0.241126	-0.55575	Low	Low	Low
ICGC_0206	TRUE	54	0.991223	-0.207255	0.547371	High	Low	High
ICGC_0114	TRUE	84	0.859538	0.188228	0.481273	High	High	High
ICGC_0212	TRUE	387	0.0377026	0.315812	0.549117	High	High	High
ICGC_0115	TRUE	222.9	0.00109571	0.306161	-0.320183	Low	High	Low
ICGC_0066	TRUE	156.9	0.00109571	-0.064006	-0.332545	Low	Low	Low
ICGC_0124	TRUE	120	0.00109571	0.0930192	-0.465127	Low	High	Low
ICGC_0392	TRUE	18	0.902224	-0.164219	0.638851	High	Low	High
ICGC_0393	FALSE	84	0.991223	-0.448619	0.679269	High	Low	High
ICGC_0067	TRUE	360	0.108392	0.279837	0.40697	High	High	High
ICGC_0134	TRUE	30	0.991223	-0.372128	0.324343	High	Low	High
ICGC_0135	FALSE	1830	0.00549982	-0.0554385	-0.0594813	Low	Low	High
ICGC_0139	TRUE	1680	0.00109571	-0.233454	-0.3823	Low	Low	Low
ICGC_0141	TRUE	290.1	0.333336	-0.12645	0.56463	High	Low	High
ICGC_0143	FALSE	1830	0.00315309	-0.1219	-0.317183	Low	Low	High
ICGC_0144	FALSE	1770	0.00109571	-0.330189	-0.583827	Low	Low	Low
ICGC_0146	FALSE	1740	0.055154	-0.254577	0.110104	High	Low	High
ICGC_0149	TRUE	453	0.00109571	0.390684	-0.125128	Low	High	High
ICGC_0150	FALSE	1710	0.00109571	-0.214741	-0.402191	Low	Low	Low
ICGC_0153	TRUE	225	0.00109571	-0.214226	-0.477246	Low	Low	Low
ICGC_0169	TRUE	456	0.902224	0.0299343	0.405061	High	High	High
ICGC_0185	TRUE	825	0.0156968	-0.149674	-0.361547	High	Low	Low
ICGC_0188	TRUE	48.9	0.325049	-0.15316	0.575091	High	Low	High
ICGC_0192	TRUE	42	0.00109571	0.211593	0.00600063	Low	High	High
ICGC_0199	TRUE	429.9	0.902224	-0.193875	0.686484	High	Low	High
ICGC_0201	TRUE	348.9	0.00788744	0.293051	-0.243404	Low	High	High
ICGC_0304	TRUE	1200	0.00109571	0.117304	-0.528301	Low	High	Low
ICGC_0214	TRUE	120	0.00109571	0.0862905	-0.257721	Low	High	High
ICGC_0223	TRUE	141	0.0235451	0.0524223	0.285852	High	High	High
ICGC_0215	TRUE	345	0.00109571	-0.109626	-0.293762	Low	Low	High
ICGC_0295	FALSE	1020	0.00109571	-0.360639	-0.414748	Low	Low	Low
ICGC_0230	TRUE	90	0.108392	0.308337	0.0281501	High	High	High
ICGC_0296	FALSE	1080	0.0252573	0.296062	0.62613	High	High	High
ICGC_0224	TRUE	990	0.00109571	0.370865	-0.236777	Low	High	High
ICGC_0235	TRUE	336	0.00549982	0.307045	0.302844	Low	High	High
ICGC_0486	TRUE	65.1	0.00109571	0.287847	-0.456121	Low	High	Low
ICGC_0300	FALSE	1380	0.00315309	-0.0374964	-0.450683	Low	Low	Low
ICGC_0338	TRUE	450	0.00794299	0.0795096	-0.284183	Low	High	High
ICGC_0321	FALSE	1140	0.0866315	0.13698	0.338746	High	High	High
ICGC_0309	TRUE	243	0.00109571	0.199404	-0.124158	Low	High	High
ICGC_0312	TRUE	288	0.00109571	-0.0726029	0.0232024	Low	Low	High
ICGC_0227	TRUE	72	0.784733	0.427951	0.460107	High	High	High
ICGC_0326	TRUE	150	0.333336	0.176319	0.532659	High	High	High
ICGC_0313	FALSE	1290	0.991223	-0.417959	0.685177	High	Low	High
ICGC_0303	TRUE	84	0.00109571	0.301811	-0.0120413	Low	High	High
ICGC_0406	FALSE	1260	0.00109571	0.204421	-0.262984	Low	High	High
ICGC_0412	FALSE	780	0.00109571	-0.313426	-0.602838	Low	Low	Low
ICGC_0415	FALSE	750	0.00109571	-0.28201	-0.587247	Low	Low	Low
ICGC_0417	TRUE	276	0.108392	0.336316	0.286957	High	High	High
ICGC_0419	TRUE	45	0.00109571	-0.204553	-0.531427	Low	Low	Low
ICGC_0420	TRUE	57	0.0377026	0.363274	0.22078	High	High	High
ICGC_0535	TRUE	210	0.00315309	0.0499572	-0.0695292	Low	High	High
ICGC_0536	TRUE	144	0.0385373	-0.287982	-0.0271255	High	Low	High
ICGC_0502	TRUE	678	0.00511324	-0.134799	0.0725588	Low	Low	High
ICGC_0503	TRUE	703.8	0.00109571	-0.232093	-0.20042	Low	Low	High
ICGC_0518	FALSE	27	0.00315309	0.219131	-0.216096	Low	High	High
ICGC_0507	TRUE	1443	0.00315309	-0.398169	-0.536114	Low	Low	Low
ICGC_0521	TRUE	0	0.141524	0.159366	0.272857	High	High	High
ICGC_0522	TRUE	240	0.436125	-0.441583	0.119273	High	Low	High
ICGC_0526	FALSE	0.9	0.00109571	0.243399	-0.505823	Low	High	Low
ICGC_0543	TRUE	60	0.991223	0.0457395	0.646667	High	High	High

## Sheet: ED_Fig.2G-H
	Public_Patient_ID	Specimen_Type	pORG	Met_Site	Cohort	pSUB	PurIST
0	ST-00014524	Primary	0.249342	Liver	Liver	0.331082	0.325049
1	ST-00014524	Met	0.483124	Liver	Liver	0.302358	0.902224
2	ST-00017838	Primary	0.339322	Liver	Liver	0.561549	0.978228
3	ST-00017838	Met	0.292947	Liver	Liver	-0.0883383	0.333336
4	ST-00006291	Primary	0.38988	Retroperitoneum	Liver	-0.49639	0.0138053
5	ST-00006291	Met	0.200418	Retroperitoneum	Liver	-0.248224	0.133688
6	ST-00017804	Primary	-0.313926	Lung	Lung	-0.371146	0.00549982
7	ST-00017804	Met	0.208044	Lung	Lung	-0.449866	0.00109571
8	ST-00015839	Primary	-0.61269	Ovary	Lung	-0.521509	0.00109571
9	ST-00015839	Met	0.176967	Ovary	Lung	-0.652844	0.00109571
10	ST-00007307	Primary	-0.473783	Jejunum	Lung	-0.106439	0.00549982
11	ST-00007307	Met	-0.0735505	Jejunum	Lung	-0.119233	0.00549982
12	ST-00004898	Primary	-0.478241	Lung	Lung	-0.344281	0.00549982
13	ST-00004898	Met	0.0865336	Lung	Lung	-0.379813	0.0252573
14	ST-00010984	Primary	0.101475	Peritoneum		-0.318088	0.0089058
15	ST-00010984	Met	-0.228795	Peritoneum		0.556464	0.303532
16	ST-00019429	Primary	0.574529	Duodenum		-0.268363	0.00109571
17	ST-00019429	Met	0.34048	Duodenum		-0.580096	0.00109571
18	ST-00019601	Primary	-0.290607	Duodenum		-0.155773	0.0137093
19	ST-00019601	Met	-0.486031	Duodenum		0.346945	0.0615524

## Sheet: ED_Fig.2I_2K_Primaries
Cell	SampleID_WerbaG2023	UMAP_1	UMAP_2	Celltype	ModuleScore_pSUB
AAACCCAAGAAGATCT-1_1	P03	-3.72364	2.60984	Epithelial	0.0809019
AAACCCAAGCAGGGAG-1_1	P03	3.18361	-11.8234	Myeloid	-0.101622
AAACCCAAGCCGTCGT-1_1	P03	-2.83956	-0.156606	Epithelial	0.118361
AAACCCAAGTAGATCA-1_1	P03	-0.0366988	10.1424	Mesenchyme	-0.117298
AAACCCACAACCGATT-1_1	P03	-2.327	-0.663239	Epithelial	0.14845
AAACCCACAAGCAATA-1_1	P03	-2.09108	-9.45389	Myeloid	0.00095231
AAACCCACACAAGGTG-1_1	P03	-2.13997	-1.63943	Epithelial	0.215619
AAACCCACAGGGACTA-1_1	P03	-3.39712	0.421921	Epithelial	0.188709
AAACCCACAGTTAGGG-1_1	P03	-1.7513	-10.9445	Myeloid	-0.125668
AAACCCACATGCAGCC-1_1	P03	-4.37139	0.664059	Epithelial	0.0589918
AAACCCAGTACAACGG-1_1	P03	-0.348613	-4.21633	Prolif. Epithelial	0.135589
AAACCCAGTAGCCAGA-1_1	P03	-1.00526	0.143094	Epithelial	0.182062
AAACCCAGTTGTTTGG-1_1	P03	-12.5725	2.96241	Mesenchyme	0.0580692
AAACCCATCCACCCTA-1_1	P03	9.87338	1.92604	T/NK	0.0300517
AAACCCATCCGATAAC-1_1	P03	-2.05373	-8.06885	Myeloid	-0.0371449
AAACCCATCTTGCGCT-1_1	P03	-3.33844	-9.28037	Myeloid	0.09534
AAACGAAAGATCGACG-1_1	P03	-4.33272	4.4854	Epithelial	0.0572602
AAACGAAAGCCATGCC-1_1	P03	6.7682	2.19434	T/NK	-0.100977
AAACGAAAGCTTCGTA-1_1	P03	-3.24595	-0.381123	Epithelial	0.193371
AAACGAAAGGTGGGTT-1_1	P03	-2.38243	-8.6481	Myeloid	-0.0420827
AAACGAACAAGGATGC-1_1	P03	0.945876	10.6069	Mesenchyme	0.111892
AAACGAACAATACGAA-1_1	P03	-11.9848	3.00922	Mesenchyme	-0.0227509
AAACGAACACTTGGGC-1_1	P03	-5.1441	1.87828	Epithelial	0.143604
AAACGAACAGAAGCGT-1_1	P03	-2.46972	2.80608	Epithelial	0.140435
AAACGAACAGCATACT-1_1	P03	-0.684307	-10.1068	Myeloid	-0.0436993
AAACGAACATGCCGCA-1_1	P03	4.50565	-4.40984	B/Plasma	0.00592481
AAACGAAGTAGTCTGT-1_1	P03	-3.5735	-1.20523	Epithelial	0.129711
AAACGAAGTATTGCCA-1_1	P03	-2.6839	-1.36472	Epithelial	0.203012
AAACGAAGTGTCTAAC-1_1	P03	-12.0651	3.44911	Mesenchyme	-0.00589404
AAACGAAGTTCTTGCC-1_1	P03	-12.3481	3.71624	Mesenchyme	-0.105956
AAACGAATCATGTCAG-1_1	P03	-4.04143	-7.14513	Epithelial	-0.0623548
AAACGAATCCATTTGT-1_1	P03	-3.20892	-6.86704	Epithelial	0.180485
AAACGAATCCCGAATA-1_1	P03	-3.24325	-9.8469	Myeloid	0.0681573
AAACGAATCTACACTT-1_1	P03	-3.23345	-1.36233	Epithelial	0.279937
AAACGAATCTCTATAC-1_1	P03	10.4024	5.5346	T/NK	-0.00710783
AAACGCTAGAGCACTG-1_1	P03	-11.4288	3.42363	Mesenchyme	0.060303
AAACGCTAGGCATGCA-1_1	P03	-4.23926	-8.39333	Myeloid	-0.00443375
AAACGCTAGGCCCGTT-1_1	P03	-0.730662	-10.2835	Myeloid	-0.049126
AAACGCTAGGGAGGAC-1_1	P03	-2.47966	11.881	Endothelial	0.0345479
AAACGCTAGTACTGTC-1_1	P03	-0.312108	-9.66011	Myeloid	0.0434085
AAACGCTAGTGACCTT-1_1	P03	-3.26048	1.52368	Epithelial	0.0627304
AAACGCTAGTGGTTCT-1_1	P03	-1.0269	-0.0301073	Epithelial	0.30151
AAACGCTAGTTTCTTC-1_1	P03	3.66013	-0.650822	Mast	-0.0607
AAACGCTCAAATGCTC-1_1	P03	-11.2309	3.72843	Mesenchyme	-0.0489547
AAACGCTCAATGTCAC-1_1	P03	-2.57197	-0.974705	Epithelial	0.0500862
AAACGCTCACTTTAGG-1_1	P03	-3.2099	2.11258	Epithelial	-0.0657239
AAACGCTCATTGAAGA-1_1	P03	-3.93813	-7.06424	Epithelial	-0.0721377
AAACGCTGTAAGAACT-1_1	P03	-2.51306	-0.439697	Epithelial	0.092746
AAACGCTGTTAGAAAC-1_1	P03	10.5648	0.913325	T/NK	-0.00151481
AAACGCTGTTGGGACA-1_1	P03	-3.30672	-0.840904	Epithelial	0.162373
AAACGCTGTTTGATCG-1_1	P03	-1.76778	-0.217135	Epithelial	0.135809
AAACGCTTCATGTCTT-1_1	P03	-1.40525	2.32465	Epithelial	-0.117499
AAACGCTTCCATCACC-1_1	P03	-3.93087	-8.34176	Myeloid	-0.0438501
AAACGCTTCCGAGGCT-1_1	P03	-4.24622	2.75766	Epithelial	0.0585155
AAACGCTTCGCCGATG-1_1	P03	-10.1724	4.09802	Epithelial	0.146602
AAACGCTTCGTGGCGT-1_1	P03	-2.09224	-1.4277	Epithelial	0.204658
AAACGCTTCTAGACAC-1_1	P03	-3.94714	-8.24543	Myeloid	-0.0517203
AAAGAACAGACATCAA-1_1	P03	0.80119	4.50443	Epithelial	-0.0639386
AAAGAACAGACTCTAC-1_1	P03	-3.08223	-1.32343	Epithelial	0.234253
AAAGAACAGCCTGACC-1_1	P03	0.0241165	1.53827	T/NK	-0.0746708
AAAGAACAGCTTCTAG-1_1	P03	2.38138	3.78847	Epithelial	-0.0282015
AAAGAACAGGCCCAAA-1_1	P03	0.585797	2.17495	T/NK	0.13593
AAAGAACAGGGTACAC-1_1	P03	-0.733206	0.414502	Epithelial	0.16751
AAAGAACAGGGTTAAT-1_1	P03	-11.2399	3.73539	Mesenchyme	-0.0232604
AAAGAACAGTGTTCCA-1_1	P03	-3.95075	-10.1842	Myeloid	0.00197131
AAAGAACCAACGGTAG-1_1	P03	-0.604688	-4.07599	Prolif. Epithelial	0.141389
AAAGAACCAATTTCGG-1_1	P03	-4.00086	0.499227	Prolif. Epithelial	0.0440034
AAAGAACCAGAAGTGC-1_1	P03	-1.47839	-12.3014	Myeloid	-0.0190576
AAAGAACCAGGGAATC-1_1	P03	-3.64424	11.3295	Endothelial	-0.0741383
AAAGAACGTCACAGAG-1_1	P03	-3.14747	1.12614	Epithelial	0.0879625
AAAGAACGTCCAAATC-1_1	P03	-2.30548	-6.69606	Prolif. Myeloid	-0.0483903
AAAGAACGTTCAAGTC-1_1	P03	-1.86018	-1.71584	Prolif. Epithelial	0.0182425
AAAGAACTCAAATAGG-1_1	P03	-3.17208	0.0268491	Epithelial	0.0905146
AAAGAACTCAGGACAG-1_1	P03	-5.06816	0.74553	Epithelial	0.178152
AAAGAACTCCACACCT-1_1	P03	-1.52008	-9.19113	Myeloid	0.00708564
AAAGAACTCCACTTCG-1_1	P03	-2.04073	0.280603	Epithelial	-0.00287464
AAAGAACTCGAACTCA-1_1	P03	-4.05133	-8.24293	Myeloid	0.0203939
AAAGAACTCGTCGCTT-1_1	P03	-0.954742	-9.68351	Myeloid	-0.0374564
AAAGAACTCTATGTGG-1_1	P03	-11.3962	6.81154	Mesenchyme	-0.0678518
AAAGGATAGACGACGT-1_1	P03	-5.68474	1.97837	Epithelial	0.0675446
AAAGGATAGAGTCTTC-1_1	P03	1.39043	11.0594	Mesenchyme	-0.058549
AAAGGATAGCTTACGT-1_1	P03	-3.27598	0.171168	Epithelial	0.101713
AAAGGATAGGGCCCTT-1_1	P03	-0.617881	-10.0705	Myeloid	-0.0790689
AAAGGATAGTCTCTGA-1_1	P03	-4.0594	1.75993	Epithelial	-0.00446736
AAAGGATCAAATCGTC-1_1	P03	-5.29101	1.69054	Epithelial	0.277431
AAAGGATCAAATGGTA-1_1	P03	-4.28498	0.734666	Epithelial	0.0699081
AAAGGATCAAGTATAG-1_1	P03	-3.60433	-0.461956	Epithelial	0.120465
AAAGGATCACGGCGTT-1_1	P03	-2.20275	-1.43494	Epithelial	0.199732
AAAGGATCATAGAAAC-1_1	P03	-1.41134	-12.3291	Myeloid	-0.0499396
AAAGGATCATGTTCAG-1_1	P03	-0.381916	-3.28942	Prolif. Epithelial	0.267849
AAAGGATCATTGAAGA-1_1	P03	-0.561379	-2.65741	Prolif. Epithelial	0.0316711
AAAGGATGTCCCTAAA-1_1	P03	-0.135778	0.712157	Epithelial	-0.059564
AAAGGATGTGTAGGAC-1_1	P03	10.199	-2.50525	Prolif. Lymphoid	-0.135818
AAAGGATGTTGCATTG-1_1	P03	-3.09635	2.09596	Epithelial	0.10681
AAAGGATTCAGTGATC-1_1	P03	-2.45436	-9.81757	Myeloid	0.0219685
AAAGGATTCCCTCTTT-1_1	P03	4.02793	-4.32523	B/Plasma	-0.0510136
AAAGGATTCCGGCAAC-1_1	P03	-11.046	6.40738	Mesenchyme	0.108903
AAAGGATTCCTCAGAA-1_1	P03	-2.51719	2.98182	Epithelial	-0.0268516
AAAGGATTCCTGTTGC-1_1	P03	-0.485178	-3.43095	Prolif. Epithelial	0.204123
AAAGGATTCGAACACT-1_1	P03	-2.96417	-8.18967	Myeloid	-0.0905935
AAAGGATTCGCCTTTG-1_1	P03	-1.46005	-2.60574	Prolif. Epithelial	0.0454506
AAAGGATTCGTTCAGA-1_1	P03	-1.53991	-11.7017	Myeloid	-0.0152568
AAAGGATTCTACCTTA-1_1	P03	-1.77587	-1.004	Epithelial	0.108811
AAAGGGCAGGACGCTA-1_1	P03	-12.4987	3.24929	Mesenchyme	0.0087099
AAAGGGCAGTAATCCC-1_1	P03	9.67951	4.97451	T/NK	-0.0400972
AAAGGGCAGTGACACG-1_1	P03	-3.67169	1.93961	Epithelial	0.120829
AAAGGGCCAAGTGGGT-1_1	P03	-11.6709	5.30025	Mesenchyme	-0.09304
AAAGGGCCACCAGCTG-1_1	P03	-5.40256	0.271212	Epithelial	0.230891
AAAGGGCCATCTTAGG-1_1	P03	-3.4564	-7.96438	Myeloid	0.0837603
AAAGGGCGTAATACCC-1_1	P03	-12.6582	2.40024	Mesenchyme	0.0607712
AAAGGGCGTAGCTCGC-1_1	P03	-1.98584	-11.4534	Myeloid	0.299472
AAAGGGCGTTCGTACA-1_1	P03	-2.53646	-0.245426	Epithelial	0.25549
AAAGGGCTCCGTGGGT-1_1	P03	-3.26012	-8.2808	Myeloid	-0.0907241
AAAGGTAAGCAATAGT-1_1	P03	-11.5456	6.03	Mesenchyme	-0.110835
AAAGGTAAGTACTCGT-1_1	P03	-4.75477	-0.499247	Epithelial	0.144754
AAAGGTAAGTATGATG-1_1	P03	-3.71736	2.08427	Epithelial	0.0402094
AAAGGTACAAGTATAG-1_1	P03	-2.06651	0.0835621	Epithelial	0.0499266
AAAGGTACACAGTATC-1_1	P03	2.91983	-11.9952	Myeloid	0.0272327
AAAGGTACACGAAAGC-1_1	P03	-4.47736	1.78359	Epithelial	0.046429
AAAGGTACAGGAAGTC-1_1	P03	-3.47254	2.07323	Epithelial	0.0254172
AAAGGTACATCCGGCA-1_1	P03	-2.47108	-0.42913	Epithelial	0.0495943
AAAGGTAGTACAGTAA-1_1	P03	-4.22368	-8.44716	Myeloid	-0.00247993
AAAGGTAGTCGGTGAA-1_1	P03	-0.293941	-2.00188	Epithelial	0.119846
AAAGGTAGTGCTAGCC-1_1	P03	-2.21274	-0.984736	T/NK	0.278152
AAAGGTAGTGGTGATG-1_1	P03	2.4967	3.92974	Epithelial	-0.0534604
AAAGGTAGTGTGAATA-1_1	P03	-0.338289	2.61085	Epithelial	-0.0946449
AAAGGTATCACTAGCA-1_1	P03	1.55574	4.64626	Epithelial	-0.0836754
AAAGGTATCATTCCTA-1_1	P03	-1.4064	-0.897722	Epithelial	0.0763016
AAAGGTATCCTACACC-1_1	P03	-3.47568	3.46607	Epithelial	-0.0250721
AAAGGTATCCTGGTCT-1_1	P03	7.01482	2.45339	Myeloid	-0.0332154
AAAGGTATCGCCCAGA-1_1	P03	0.835573	-8.61033	Myeloid	-0.017322
AAAGGTATCTAAGAAG-1_1	P03	-0.705122	-4.64679	Prolif. Epithelial	-0.0267381
AAAGGTATCTAGTGAC-1_1	P03	-2.03813	-10.709	Myeloid	-0.0321194
AAAGTCCAGAACGTGC-1_1	P03	-12.7612	4.13274	Mesenchyme	-0.0214266
AAAGTCCAGCCGTTAT-1_1	P03	-1.68547	-11.8107	Myeloid	0.00943406
AAAGTCCAGCGACCCT-1_1	P03	-1.33111	-3.1057	Prolif. Epithelial	0.0983367
AAAGTCCCAGCATCTA-1_1	P03	-11.8602	4.27543	Mesenchyme	-0.0678863
AAAGTCCCAGCCTTCT-1_1	P03	-11.762	2.69376	Mesenchyme	-0.0385114
AAAGTCCGTACTAACC-1_1	P03	-2.30997	2.67668	Epithelial	-0.0352616
AAAGTCCGTATGAGCG-1_1	P03	-3.01676	-1.34723	Epithelial	0.168909
AAAGTCCGTCAAGCGA-1_1	P03	-11.7536	5.57348	Mesenchyme	-0.0550715
AAAGTCCGTCCAGCAC-1_1	P03	-12.4048	5.56711	Mesenchyme	-0.106434
AAAGTCCGTGTTTGCA-1_1	P03	-2.71764	1.57105	Epithelial	-0.0719693
AAAGTCCGTTGGCCGT-1_1	P03	-5.19354	1.29175	Epithelial	0.121998
AAAGTCCGTTGGGCCT-1_1	P03	-3.98955	-7.77731	Myeloid	-0.0228377
AAAGTCCTCAATCCAG-1_1	P03	2.26562	3.72204	Epithelial	-0.079821
AAAGTCCTCACGGTCG-1_1	P03	-13.0351	2.5277	Mesenchyme	-0.0339216
AAAGTCCTCAGTGTGT-1_1	P03	-2.07697	-11.8752	Myeloid	-0.013168
AAAGTCCTCCAAACCA-1_1	P03	-3.18859	-10.7116	Myeloid	-0.10213
AAAGTCCTCCGGTTCT-1_1	P03	4.03989	-4.34448	B/Plasma	-0.0272929
AAAGTCCTCGTAGGGA-1_1	P03	-3.6457	-6.84376	Epithelial	0.0778291
AAAGTCCTCTATGCCC-1_1	P03	-0.473066	-7.55015	Prolif. Lymphoid	-0.0226177
AAAGTGAAGAAACCCG-1_1	P03	-2.15697	-2.2688	Prolif. Epithelial	0.105545
AAAGTGACAACATACC-1_1	P03	-2.88009	1.51727	Epithelial	0.0700369
AAAGTGACAACGTAAA-1_1	P03	-12.6821	2.94258	Mesenchyme	0.0463497
AAAGTGACACCGTACG-1_1	P03	-3.34523	-0.726966	Epithelial	0.180467
AAAGTGACAGCCGGTT-1_1	P03	-11.8051	6.34522	Mesenchyme	0.0263193
AAAGTGACAGTTAAAG-1_1	P03	-4.249	1.37982	Epithelial	0.0980955
AAAGTGACAGTTGCGC-1_1	P03	-3.61589	2.0968	Epithelial	-0.00741996
AAAGTGACATGACTTG-1_1	P03	-2.89092	-1.29092	Epithelial	0.266523
AAAGTGAGTATGTGTC-1_1	P03	-3.75959	-9.37917	Myeloid	0.00615287
AAAGTGATCAAGAATG-1_1	P03	-4.17126	-8.24213	Myeloid	-0.080239
AAAGTGATCATCCCGT-1_1	P03	-1.69818	-9.56757	Myeloid	-0.0506123
AAAGTGATCATTTCGT-1_1	P03	-3.89292	-1.13002	Epithelial	0.115554
AAAGTGATCCATACTT-1_1	P03	-3.65552	0.473234	Epithelial	0.0355121
AAAGTGATCCGCTAGG-1_1	P03	11.7687	-0.946729	T/NK	-0.107733
AAAGTGATCTCCCTAG-1_1	P03	2.54634	-12.4034	Myeloid	-0.102499
AAAGTGATCTTAGGAC-1_1	P03	-3.77977	1.41567	Epithelial	0.14033
AAATGGAAGCGATCGA-1_1	P03	-2.80318	-10.9144	Myeloid	-0.014538
AAATGGAAGGAAGTCC-1_1	P03	-1.2025	-0.670303	Epithelial	0.055266
AAATGGAAGTAGCAAT-1_1	P03	-2.60457	-10.2434	Myeloid	-0.0227433
AAATGGAAGTGGAAAG-1_1	P03	-11.6499	2.62204	Mesenchyme	0.106197
AAATGGACAACGAGGT-1_1	P03	2.77816	-11.8418	Myeloid	-0.0263451
AAATGGACATAATGCC-1_1	P03	-11.5834	3.7586	Mesenchyme	-0.0703297
AAATGGACATGAATAG-1_1	P03	-3.65385	-1.65783	Epithelial	0.156155
AAATGGACATGCCGCA-1_1	P03	-3.97733	-10.1602	Myeloid	0.0328668
AAATGGAGTACGATTC-1_1	P03	-0.180943	-4.11093	Prolif. Epithelial	0.158228
AAATGGAGTCGGCTAC-1_1	P03	-3.57393	0.39364	Epithelial	0.148214
AAATGGAGTCGTCGGT-1_1	P03	-1.77603	-9.59379	Myeloid	-0.0411865
AAATGGAGTGCTCTTC-1_1	P03	-2.0654	-8.80246	Myeloid	-0.051116
AAATGGAGTTAGGACG-1_1	P03	-11.7123	2.56707	Mesenchyme	-0.0551531
AAATGGATCATGCCGG-1_1	P03	2.4799	3.83606	Epithelial	0.0347281
AAATGGATCATTTGTC-1_1	P03	7.67746	2.31281	T/NK	-0.113072
AAATGGATCCAAGCAT-1_1	P03	9.06847	-0.322923	T/NK	-0.0899994
AAATGGATCCACTTTA-1_1	P03	-11.8589	3.04744	Mesenchyme	0.0410018
AAATGGATCGCCTTTG-1_1	P03	-1.38347	-1.11548	Epithelial	0.0977158
AAATGGATCTCTGCCA-1_1	P03	-1.48301	-3.26793	Prolif. Epithelial	-0.0431945
AACAAAGAGAGGTCAC-1_1	P03	-2.78659	-9.29245	Myeloid	-0.105313
AACAAAGAGGTAGTCG-1_1	P03	-10.8768	2.78501	Mesenchyme	-0.0292773
AACAAAGCAATACCCA-1_1	P03	0.447585	2.17522	Epithelial	-0.112959
AACAAAGCACCGCTGA-1_1	P03	-2.91125	-1.51039	Epithelial	0.308787
AACAAAGCACGACGAA-1_1	P03	0.892422	11.1046	Mesenchyme	0.0311389
AACAAAGCACGCGCTA-1_1	P03	-11.9365	3.38346	Mesenchyme	-0.0330459
AACAAAGCACTTCAGA-1_1	P03	-3.81731	-1.3524	Epithelial	0.237457
AACAAAGCAGGCAATG-1_1	P03	-1.75565	-10.0118	Myeloid	-0.0577776
AACAAAGCATGTACGT-1_1	P03	-1.68036	-12.0203	Myeloid	-0.114039
AACAAAGGTAGTCCTA-1_1	P03	-2.72839	-1.17906	Epithelial	0.15198
AACAAAGGTCGAATTC-1_1	P03	-3.46659	-1.48916	Epithelial	0.245841
AACAAAGGTCGTGTTA-1_1	P03	-3.80115	-1.33298	Epithelial	0.131994
AACAAAGGTGGCAGAT-1_1	P03	-11.3355	5.19205	Mesenchyme	-0.062837
AACAAAGTCCAACACA-1_1	P03	-1.80053	-1.27662	Epithelial	0.0888984
AACAAAGTCCCAACTC-1_1	P03	-0.529639	1.12269	Epithelial	0.160485
AACAAAGTCCGATCTC-1_1	P03	4.12004	-4.47458	B/Plasma	-0.0377015
AACAACCAGAGTCCGA-1_1	P03	-12.2557	2.99234	Mesenchyme	-0.0536189
AACAACCAGATCCAAA-1_1	P03	-2.78714	-1.15226	Epithelial	0.220028
AACAACCCAACCGACC-1_1	P03	-1.90495	-1.43314	Epithelial	0.290135
AACAACCCACCGCTGA-1_1	P03	-3.70111	1.66969	Epithelial	0.111929
AACAACCCAGCAGTAG-1_1	P03	-1.03175	-0.348106	Epithelial	0.141693
AACAACCGTAATTGGA-1_1	P03	-3.05229	-9.04772	Myeloid	-0.0311548
AACAACCGTAGTTACC-1_1	P03	2.23912	-12.503	Myeloid	-0.102036
AACAACCGTCAAAGCG-1_1	P03	9.04886	-0.775989	T/NK	-0.104668
AACAACCGTGAGTAAT-1_1	P03	-0.319115	1.12233	Epithelial	-0.00838945
AACAACCTCCCGTTGT-1_1	P03	-2.30535	-9.38569	Myeloid	-0.0888075
AACAACCTCCGGTTCT-1_1	P03	1.72629	4.50872	Epithelial	-0.0778809
AACAACCTCCTACCGT-1_1	P03	-1.30378	-0.902922	T/NK	0.122353
AACAACCTCGAGTCCG-1_1	P03	-12.2502	5.78388	Mesenchyme	-0.0212354
AACAACCTCTCTTGCG-1_1	P03	-0.304631	-3.01421	Prolif. Epithelial	0.112718
AACAAGAAGAGTCTGG-1_1	P03	-0.682331	0.648945	Epithelial	0.0641904
AACAAGAAGCTGCCTG-1_1	P03	-12.469	4.34651	Mesenchyme	-0.0812202
AACAAGACAAATGAAC-1_1	P03	-13.1949	5.51196	Mesenchyme	0.0495652
AACAAGACAACCCTAA-1_1	P03	-3.99929	-1.22128	Epithelial	0.232743
AACAAGACACAGAGAC-1_1	P03	-2.40599	-8.4668	Myeloid	-0.0193612
AACAAGACACAGTATC-1_1	P03	10.0966	5.88338	T/NK	-0.0469232
AACAAGACACCGAATT-1_1	P03	-12.8031	2.09332	Mesenchyme	0.0620769
AACAAGACACCGCTGA-1_1	P03	-11.6422	3.80684	Mesenchyme	-0.0824751
AACAAGACAGGTGTTT-1_1	P03	-3.12894	-1.64965	Epithelial	0.259769
AACAAGACATACTGAC-1_1	P03	-3.48834	-0.401508	Epithelial	0.157087
AACAAGACATACTTTC-1_1	P03	-1.9844	1.75543	Epithelial	0.163576
AACAAGACATCAGCTA-1_1	P03	-4.12209	1.12807	Epithelial	0.0215012
AACAAGACATTCATCT-1_1	P03	1.06726	4.15894	Epithelial	-0.0330523
AACAAGAGTACTCGTA-1_1	P03	-2.96184	-0.476985	Epithelial	0.172774
AACAAGAGTAGTTACC-1_1	P03	-5.83436	0.260527	Epithelial	0.0927673
AACAAGAGTCACTCAA-1_1	P03	2.28131	-11.5032	Myeloid	-0.0282799
AACAAGATCATTGCCC-1_1	P03	-12.28	2.32621	Mesenchyme	-0.0329967
AACAAGATCCAGTTCC-1_1	P03	10.5584	3.66788	T/NK	-0.103071
AACAAGATCCGTGTAA-1_1	P03	-4.38781	2.51303	Epithelial	0.0850961
AACAAGATCGTTGCCT-1_1	P03	-3.61185	-8.58308	Myeloid	-0.0951864
AACAAGATCTCAATCT-1_1	P03	-11.7873	6.03353	Mesenchyme	-0.0262186
AACACACAGACAAGCC-1_1	P03	-0.857513	-4.27422	Prolif. Epithelial	0.107898
AACACACAGGGAGAAT-1_1	P03	-3.20424	-1.30497	Epithelial	0.0826969
AACACACAGGGCAGGA-1_1	P03	-4.36204	1.05746	Epithelial	0.026712
AACACACCACGCTGCA-1_1	P03	-3.23458	0.105013	Epithelial	-0.104927
AACACACCAGCAGTAG-1_1	P03	10.6866	1.37317	T/NK	-0.100371
AACACACCAGGTCAGA-1_1	P03	-0.174694	10.1131	Mesenchyme	-0.0304603
AACACACGTAAGGCTG-1_1	P03	-3.89586	-7.89118	Myeloid	-0.03048
AACACACGTAATTGGA-1_1	P03	-10.8412	2.76867	Mesenchyme	0.0311555
AACACACGTAGATCCT-1_1	P03	-0.877374	0.596852	Epithelial	0.0420071
AACACACGTCACAATC-1_1	P03	-2.91286	-10.7234	Myeloid	-0.0105093
AACACACGTGCTGCAC-1_1	P03	0.189195	1.24586	Epithelial	-0.044599
AACACACGTGTGTGGA-1_1	P03	-11.9099	2.61549	Mesenchyme	0.10494
AACACACTCATCCTGC-1_1	P03	-1.91399	-9.73764	Myeloid	-0.0855437
AACACACTCCACCCTA-1_1	P03	-2.73856	2.69593	Epithelial	-0.0141588
AACACACTCCACGTGG-1_1	P03	-12.2196	5.47932	Mesenchyme	-0.0241411
AACACACTCCTGTAGA-1_1	P03	-12.6324	2.29302	Mesenchyme	-0.0216953
AACACACTCGACATCA-1_1	P03	-3.73602	2.58185	Epithelial	-0.018397
AACACACTCGGTTAGT-1_1	P03	-3.9455	-0.258864	Epithelial	0.141256
AACACACTCGTTGTTT-1_1	P03	-4.09731	-0.63547	Epithelial	0.102988
AACACACTCTTACACT-1_1	P03	-1.8872	-10.3069	Myeloid	-0.00819127
AACAGGGAGCTACTAC-1_1	P03	-2.119	-1.60762	Epithelial	0.291769
AACAGGGAGCTGAAGC-1_1	P03	-11.6111	4.86362	Mesenchyme	-0.020814
AACAGGGAGCTGACTT-1_1	P03	-13.0512	2.37091	Mesenchyme	0.159657
AACAGGGAGCTTACGT-1_1	P03	6.18304	-6.2337	B/Plasma	-0.0901633
AACAGGGAGGCCGCTT-1_1	P03	-1.41948	-2.27733	Prolif. Epithelial	0.312613
AACAGGGAGGTAGCAC-1_1	P03	-1.75442	-9.02463	Myeloid	-0.0699698
AACAGGGAGTCCGCGT-1_1	P03	1.56867	-8.91709	Myeloid	-0.00839088
AACAGGGCAAACGAGC-1_1	P03	0.857182	-8.57416	Myeloid	-0.0759105
AACAGGGGTAAGGTCG-1_1	P03	-2.81355	-1.342	Epithelial	0.36146
AACAGGGGTATAATGG-1_1	P03	-11.6776	6.17424	Mesenchyme	-0.0461693
AACAGGGGTCGCATCG-1_1	P03	-0.0330376	-10.26	Myeloid	0.0583563
AACAGGGGTGTTGACT-1_1	P03	-11.8157	3.30554	Mesenchyme	-0.0686645
AACAGGGGTTGCATTG-1_1	P03	-2.83794	-8.20834	Myeloid	0.0270957
AACAGGGTCACTGTTT-1_1	P03	-4.14327	1.64257	Epithelial	0.0751555
AACAGGGTCCACTGAA-1_1	P03	-3.80191	11.4428	Endothelial	-0.0135504
AACAGGGTCCTCACTG-1_1	P03	-0.936227	-0.197079	Epithelial	0.275587
AACAGGGTCGAACCTA-1_1	P03	-1.10242	-9.36909	Myeloid	-0.0593076
AACAGGGTCTAGGCCG-1_1	P03	-11.8004	3.09283	Mesenchyme	-0.0222059
AACAGGGTCTGGAGAG-1_1	P03	-2.97612	-0.862569	Epithelial	0.312555
AACAGGGTCTTTGCAT-1_1	P03	-2.16872	-8.18241	Prolif. Myeloid	-0.0681485
AACCAACAGAGTCAAT-1_1	P03	-3.46591	-8.66571	Myeloid	-0.0739753
AACCAACAGCACCCAC-1_1	P03	0.791811	2.51843	Epithelial	0.117821
AACCAACAGGCGTCCT-1_1	P03	-5.50352	1.81164	Epithelial	0.128844
AACCAACAGTAGAATC-1_1	P03	-12.4479	5.81486	Mesenchyme	0.0225919
AACCAACAGTATTCCG-1_1	P03	-4.59634	0.703632	Epithelial	0.352709
AACCAACAGTGATGGC-1_1	P03	7.06532	2.53443	T/NK	-0.126984
AACCAACCACAAGTGG-1_1	P03	-3.48691	-7.78254	Myeloid	-0.0534839
AACCAACCACTCACTC-1_1	P03	-1.75521	-10.9633	Myeloid	-0.0299807
AACCAACCATAACGGG-1_1	P03	3.84292	-4.64832	B/Plasma	-0.0518862
AACCAACGTAGGAGTC-1_1	P03	-2.22625	-1.58506	Epithelial	0.401714
AACCAACGTCTCGGAC-1_1	P03	1.44557	0.363315	B/Plasma	-0.0714807
AACCAACGTGCGGATA-1_1	P03	-12.3397	3.05296	Mesenchyme	-0.0257248
AACCAACGTGGTTTAC-1_1	P03	2.35975	-11.5901	Myeloid	-0.108315
AACCAACGTTCGGCGT-1_1	P03	-2.30005	-0.166153	Epithelial	0.155273
AACCAACGTTTAAGGA-1_1	P03	-5.32893	1.82673	Epithelial	0.207803
AACCAACTCAGTGTCA-1_1	P03	-0.900471	-11.9366	Myeloid	-0.0641263
AACCAACTCCAACACA-1_1	P03	4.32002	-4.38211	B/Plasma	-0.0168633
AACCAACTCCGTACGG-1_1	P03	-1.56154	-11.4603	Myeloid	-0.0237093
AACCAACTCCGTAGGC-1_1	P03	-3.09527	12.3507	Endothelial	-0.0845448
AACCAACTCTCCGCAT-1_1	P03	-0.710833	-9.9753	Myeloid	-0.00537855
AACCAACTCTCGTTTA-1_1	P03	-2.59836	-7.98274	Myeloid	0.00487258
AACCACAAGAAAGCGA-1_1	P03	-1.78716	-1.3301	Epithelial	0.197567
AACCACAAGACTTCAC-1_1	P03	-3.19746	-0.920917	Epithelial	0.0473685
AACCACAAGAGGTGCT-1_1	P03	-1.00178	0.747833	Epithelial	-0.0713394
AACCACAAGAGTCGAC-1_1	P03	-3.6289	2.49754	Epithelial	0.0563899
AACCACAAGATTGACA-1_1	P03	0.833306	10.4904	Mesenchyme	-0.0335141
AACCACAAGCACTCAT-1_1	P03	-3.47059	1.98128	Epithelial	0.0209376
AACCACAAGCGGCTCT-1_1	P03	-12.1535	2.89578	Mesenchyme	-0.0389339
AACCACAAGGTACCTT-1_1	P03	-0.442198	10.801	Mesenchyme	-0.0348719
AACCACAAGTCAGCGA-1_1	P03	3.9633	-0.552503	Mast	-0.0289596
AACCACACAAACACCT-1_1	P03	0.520243	10.4664	Mesenchyme	-0.116352
AACCACACAACGTATC-1_1	P03	-2.2786	-2.16106	Prolif. Epithelial	0.378143
AACCACACACCGTGCA-1_1	P03	-10.2422	4.33206	Epithelial	0.229543
AACCACACAGGGAGAG-1_1	P03	-1.50275	-1.01096	Epithelial	0.201856
AACCACACATCCAACA-1_1	P03	-2.87876	-9.88295	Myeloid	-0.0473716
AACCACACATGGGAAC-1_1	P03	-0.7401	-3.07163	Prolif. Epithelial	0.124265
AACCACACATTGTCGA-1_1	P03	-2.13324	-9.14402	Myeloid	-0.105136
AACCACAGTAGGAGGG-1_1	P03	-1.24386	-10.5543	Epithelial	0.03611
AACCACAGTGAATTAG-1_1	P03	-1.43783	-12.3185	Myeloid	0.0400065
AACCACAGTGCGTGCT-1_1	P03	0.860571	-9.49738	Myeloid	-0.108239
AACCACAGTGGAACCA-1_1	P03	-3.53139	-9.98777	Myeloid	0.0606518
AACCACAGTTCGAAGG-1_1	P03	-2.00292	-9.10141	Myeloid	-0.0590383
AACCACATCACTGGTA-1_1	P03	-1.27872	-9.35658	Myeloid	-0.0554196
AACCACATCCACTTCG-1_1	P03	-3.82348	-8.27946	Myeloid	-0.0126729
AACCACATCTGAATGC-1_1	P03	-0.521724	-9.77178	Myeloid	0.0342963
AACCACATCTGTGCGG-1_1	P03	-2.85337	-1.03173	Epithelial	-0.0165709
AACCATGAGAGTGACC-1_1	P03	-3.25551	-10.5359	Myeloid	-0.0400095
AACCATGAGCCATTCA-1_1	P03	0.273926	4.26951	Epithelial	0.0260303
AACCATGAGGAAGAAC-1_1	P03	-3.64455	-7.064	Epithelial	0.171327
AACCATGAGGGTGAGG-1_1	P03	-4.07752	-9.14824	Myeloid	0.038458
AACCATGAGGGTTGCA-1_1	P03	-11.556	6.97318	Mesenchyme	-0.0703814
AACCATGAGTCCGCGT-1_1	P03	-12.5811	3.32819	Mesenchyme	0.0291236
AACCATGAGTCTAACC-1_1	P03	-2.62449	-9.02236	Myeloid	-0.0267455
AACCATGAGTGCTCAT-1_1	P03	-2.66508	2.18892	Epithelial	0.111304
AACCATGAGTGTTGAA-1_1	P03	-3.16448	-1.2498	Epithelial	0.0162714
AACCATGCAACCAGAG-1_1	P03	-4.0648	11.9477	Endothelial	0.00466989
AACCATGCAAGCGCAA-1_1	P03	-2.30313	-0.346312	Epithelial	0.133334
AACCATGCAGTTCCAA-1_1	P03	-0.167734	-3.81453	Prolif. Epithelial	0.150223
AACCATGGTACCTAGT-1_1	P03	-2.58328	-10.7605	Myeloid	0.004362
AACCATGGTAGACTGG-1_1	P03	-4.10519	-8.60698	Myeloid	-0.0367182
AACCATGGTATCTCTT-1_1	P03	10.5955	3.05333	T/NK	-0.0978604
AACCATGGTTAACCTG-1_1	P03	-1.16177	0.079662	Epithelial	0.107897
AACCATGGTTACCTTT-1_1	P03	-2.87885	-9.08421	Myeloid	0.0235205
AACCATGTCAACTACG-1_1	P03	10.6233	3.23342	T/NK	-0.0934214
AACCATGTCAAGCGTT-1_1	P03	-1.4803	-0.329378	Epithelial	0.0894179
AACCATGTCACCCATC-1_1	P03	-1.69297	0.780544	Epithelial	0.165836
AACCATGTCCACGTGG-1_1	P03	-0.715705	0.387915	Epithelial	0.0929547
AACCATGTCCTGCCAT-1_1	P03	-11.553	5.7927	Mesenchyme	-0.109477
AACCATGTCGGCATAT-1_1	P03	0.422758	10.3064	Mesenchyme	-0.0339101
AACCATGTCGGCTCTT-1_1	P03	3.88524	-3.72634	B/Plasma	-0.00392649
AACCATGTCTTTGGAG-1_1	P03	-3.58737	-0.251815	Epithelial	0.0716848
AACCCAAAGCACCAGA-1_1	P03	-4.97377	0.77655	Epithelial	0.187366
AACCCAAAGCTGTCCG-1_1	P03	-3.16663	2.33924	Epithelial	0.0222763
AACCCAAAGGAGAATG-1_1	P03	-1.21785	-2.19464	Prolif. Epithelial	0.169714
AACCCAAAGGCAGGTT-1_1	P03	-11.9771	4.38964	Mesenchyme	0.047829
AACCCAAAGTGCACCC-1_1	P03	9.43534	3.92674	Myeloid	-0.0503375
AACCCAAAGTTGCTCA-1_1	P03	-2.01442	-9.36526	Myeloid	-0.0776092
AACCCAACAAAGGAGA-1_1	P03	3.32429	-11.7679	Myeloid	-0.0565912
AACCCAACAAATAAGC-1_1	P03	3.92219	-4.519	B/Plasma	-0.0684038
AACCCAACAACTGCTA-1_1	P03	-10.8418	6.03738	Mesenchyme	-0.051125
AACCCAACACAACCGC-1_1	P03	-12.8994	2.58199	Mesenchyme	-0.0490508
AACCCAACACGACAAG-1_1	P03	-12.7116	2.47184	Mesenchyme	0.0904205
AACCCAACACGTCGGT-1_1	P03	-12.6568	2.95375	Mesenchyme	-0.00889705
AACCCAACAGCTTTGA-1_1	P03	-2.15302	-0.815139	Epithelial	0.159935
AACCCAACATAAGATG-1_1	P03	-2.29266	4.16624	Epithelial	0.060558
AACCCAACATGGACAG-1_1	P03	2.48375	4.0815	Epithelial	-0.0491621
AACCCAAGTTGCATTG-1_1	P03	0.810333	-10.6721	Myeloid	0.00396195
AACCCAATCAACTACG-1_1	P03	4.46459	-4.16748	B/Plasma	-0.0610598
AACCCAATCAGAGCGA-1_1	P03	-10.5889	3.86284	Mesenchyme	0.0421525
AACCCAATCATCACTT-1_1	P03	1.06879	2.00938	T/NK	0.144694
AACCCAATCCTACGGG-1_1	P03	-4.22458	1.32048	Epithelial	0.0350576
AACCCAATCCTCAGGG-1_1	P03	-11.2102	2.85309	Mesenchyme	0.0963724
AACCCAATCGATACTG-1_1	P03	-3.71754	2.10587	Epithelial	0.0556756
AACCCAATCGCTACGG-1_1	P03	-0.740786	-10.9629	Myeloid	-0.116489
AACCTGAAGACATCAA-1_1	P03	8.30942	5.29634	T/NK	0.0269208
AACCTGAAGATCGGTG-1_1	P03	-2.24817	-0.390041	Epithelial	-0.0585594
AACCTGAAGGCTAGCA-1_1	P03	-1.63736	-0.878407	T/NK	0.0395363
AACCTGACACGGTCTG-1_1	P03	-2.35	-9.36508	Myeloid	-0.0376294
AACCTGAGTCACTCAA-1_1	P03	-2.23395	0.576698	Epithelial	0.0724824
AACCTGAGTCGAACGA-1_1	P03	-3.22142	2.23379	Epithelial	0.013854
AACCTGAGTCTAACTG-1_1	P03	0.126606	-9.59031	Myeloid	0.0538711
AACCTGAGTGGCCTCA-1_1	P03	-3.1488	0.209288	Epithelial	-0.0166876
AACCTGAGTGTCGATT-1_1	P03	-11.8529	3.72022	Mesenchyme	0.0170714
AACCTGAGTTGTTGCA-1_1	P03	0.245263	2.181	Epithelial	0.0782549
AACCTGATCAGCCTCT-1_1	P03	-11.9899	6.5178	Mesenchyme	-0.0339402
AACCTGATCAGCTGAT-1_1	P03	8.5242	-0.475823	T/NK	-0.0544166
AACCTGATCGTTAGAC-1_1	P03	-3.58078	1.46893	Epithelial	0.0484156
AACCTGATCTGTACAG-1_1	P03	-12.3385	4.57813	Mesenchyme	-0.0224894
AACCTTTAGAGAGTGA-1_1	P03	-2.50491	-0.91632	Epithelial	0.188003
AACCTTTAGCCAACCC-1_1	P03	-3.64124	-7.93756	Myeloid	0.0529964
AACCTTTAGCGTACAG-1_1	P03	-2.25929	3.07055	Epithelial	-0.0218865
AACCTTTAGGAGGGTG-1_1	P03	-3.62517	2.01194	Epithelial	0.0844333
AACCTTTAGGCCTTGC-1_1	P03	-6.46457	1.91515	Epithelial	0.105735
AACCTTTAGGCGCTCT-1_1	P03	4.09433	-0.433253	Mast	-0.0146924
AACCTTTAGGTTGAGC-1_1	P03	-1.56254	-9.62294	Myeloid	0.0230006
AACCTTTAGTGCGACA-1_1	P03	3.36748	-0.65781	Mast	-0.0373449
AACCTTTAGTGGTTGG-1_1	P03	8.5067	-3.37749	Prolif. Lymphoid	-0.0748417
AACCTTTCACTGAATC-1_1	P03	-4.35006	-0.705243	Epithelial	0.12652
AACCTTTGTACGATCT-1_1	P03	-3.74164	1.82483	Epithelial	0.0219552
AACCTTTGTAGGTCAG-1_1	P03	-4.08674	11.8487	Endothelial	-0.00848895
AACCTTTGTCGAGCTC-1_1	P03	-4.29861	1.0593	Epithelial	0.213605
AACCTTTGTGTGTACT-1_1	P03	-4.11672	1.2642	Epithelial	0.112024
AACCTTTGTTTGGGAG-1_1	P03	-2.42145	-8.23417	Myeloid	-0.0820194
AACCTTTTCCATCTCG-1_1	P03	-4.61904	0.815285	Epithelial	-0.00618613
AACCTTTTCTGAATGC-1_1	P03	-0.579327	-3.53641	Prolif. Epithelial	0.153717
AACCTTTTCTGTAACG-1_1	P03	-1.9685	-11.8872	Myeloid	0.0369239
AACCTTTTCTTTGCAT-1_1	P03	-3.82956	2.67935	Epithelial	0.0483021
AACGAAAAGCATCCCG-1_1	P03	-10.8379	6.05208	Mesenchyme	-0.00837872
AACGAAAAGGAATGTT-1_1	P03	-3.39577	2.26995	Epithelial	-0.0354361
AACGAAAAGGTAGATT-1_1	P03	-12.0956	3.4152	Mesenchyme	-0.0678754
AACGAAAAGTCCCGAC-1_1	P03	2.89058	-12.7645	Myeloid	-0.06033
AACGAAAAGTCCCGGT-1_1	P03	-3.44744	-0.237386	Epithelial	0.229252
AACGAAAAGTCGGGAT-1_1	P03	-3.0805	0.142913	Epithelial	0.094134
AACGAAAAGTCTTGGT-1_1	P03	-2.94984	1.10286	Epithelial	0.10675
AACGAAAAGTTAGTAG-1_1	P03	-3.02973	1.28312	Epithelial	0.0955828
AACGAAAGTACGATTC-1_1	P03	-11.751	5.95876	Mesenchyme	-0.0868856
AACGAAAGTAGATCGG-1_1	P03	-1.65566	-1.23803	Epithelial	0.179032
AACGAAAGTCCCGCAA-1_1	P03	-2.50049	-1.38905	Epithelial	0.285883
AACGAAAGTTGCCATA-1_1	P03	-3.05798	-1.14352	Epithelial	0.296438
AACGAAATCAAAGCCT-1_1	P03	-1.03539	-10.2846	Myeloid	0.0243011
AACGAAATCGTAGGGA-1_1	P03	-13.0518	2.26458	Mesenchyme	-0.0102307
AACGGGAAGTAATCCC-1_1	P03	10.4211	2.95285	T/NK	-0.05966
AACGGGAAGTAGGTTA-1_1	P03	2.75427	-11.6118	Myeloid	-0.0556778
AACGGGAAGTTGGAAT-1_1	P03	-12.2456	5.36351	Mesenchyme	-0.0680374
AACGGGACAAGTGGCA-1_1	P03	-2.28323	-9.20146	Myeloid	-0.00293963
AACGGGACATATGGCT-1_1	P03	-2.83165	-0.983701	Epithelial	0.00825282
AACGGGACATCGAAGG-1_1	P03	-1.27648	-11.1843	Myeloid	-0.0401801
AACGGGAGTAACATAG-1_1	P03	-1.7305	-0.13909	Epithelial	0.124671
AACGGGATCAGTCCGG-1_1	P03	9.84343	-3.24844	Prolif. Lymphoid	-0.0630627
AACGGGATCATCTCTA-1_1	P03	7.54527	2.3816	T/NK	-0.109864
AACGGGATCCCATAAG-1_1	P03	-0.68626	-4.71583	Prolif. Epithelial	0.00516233
AACGGGATCGTTCAGA-1_1	P03	-2.68901	-1.18152	Epithelial	0.209401
AACGGGATCTGCTTTA-1_1	P03	-11.9668	4.03434	Mesenchyme	0.00294426
AACGGGATCTGTACAG-1_1	P03	0.867029	9.93559	Mesenchyme	-0.0552971
AACGTCAAGAAACCCG-1_1	P03	-0.98058	2.99026	Epithelial	0.203007
AACGTCAAGGTACAAT-1_1	P03	-4.34442	-0.627864	Epithelial	0.0564154
AACGTCAAGGTACATA-1_1	P03	-2.02757	-11.8692	Myeloid	0.0622072
AACGTCAAGGTCTACT-1_1	P03	-2.87675	-1.12211	Epithelial	0.177164
AACGTCAAGGTTGACG-1_1	P03	-2.56737	-0.416773	Epithelial	0.0904959
AACGTCAAGTCATGGG-1_1	P03	-2.11197	3.40884	Epithelial	0.0845961
AACGTCACAACTCATG-1_1	P03	-3.90732	3.24671	Epithelial	0.0710771
AACGTCACAAGAGGCT-1_1	P03	-3.25158	-1.6393	Epithelial	0.173331
AACGTCACACAAGTTC-1_1	P03	-2.3047	-9.28021	Myeloid	0.0298185
AACGTCACATTGTGCA-1_1	P03	-3.86903	3.05124	Epithelial	0.0254122
AACGTCAGTATCCTTT-1_1	P03	-2.17175	-0.141265	Epithelial	0.025825
AACGTCAGTATGAAAC-1_1	P03	4.45936	-4.31119	B/Plasma	-0.0501993
AACGTCAGTCAAATCC-1_1	P03	-11.458	3.67597	Mesenchyme	0.0526058
AACGTCAGTCTGTCCT-1_1	P03	9.22967	-0.908982	T/NK	-0.0159684
AACGTCAGTTCTCCAC-1_1	P03	-12.5277	6.13049	Mesenchyme	-0.0850882
AACGTCATCAACCGAT-1_1	P03	3.75048	-4.38419	B/Plasma	-0.0480304
AACGTCATCGCGATCG-1_1	P03	-3.87833	-0.884723	Epithelial	0.0635004
AACGTCATCGCTGACG-1_1	P03	-2.50719	0.725596	Epithelial	0.0772871
AACGTCATCGTAGAGG-1_1	P03	-2.96159	-1.5614	Epithelial	0.241721
AACGTCATCTCTCGAC-1_1	P03	-0.765405	0.280116	Epithelial	0.0666079
AACTTCTAGACTCCGC-1_1	P03	-1.7009	2.2382	Epithelial	-0.0536013
AACTTCTAGATGACAT-1_1	P03	-2.15486	-8.52646	Myeloid	0.0988
AACTTCTAGCACCAGA-1_1	P03	-0.543725	1.80413	Epithelial	0.0542983
AACTTCTAGCTGGCTC-1_1	P03	-12.6213	2.96847	Mesenchyme	-0.0204204
AACTTCTAGTACTGGG-1_1	P03	-5.25293	1.2668	Epithelial	0.142124
AACTTCTCAATCTAGC-1_1	P03	-4.32375	1.47358	Epithelial	0.0457563
AACTTCTCACAATGTC-1_1	P03	-3.53532	-1.62444	Epithelial	0.383376
AACTTCTCAGCGTTGC-1_1	P03	-3.74465	-6.66086	Epithelial	0.118909
AACTTCTGTATCCTTT-1_1	P03	-0.884258	0.316129	Epithelial	0.186187
AACTTCTGTCAGCTTA-1_1	P03	-12.1905	5.92754	Mesenchyme	0.0250932
AACTTCTGTCTCGCGA-1_1	P03	-11.531	3.43908	Mesenchyme	-0.10188
AACTTCTGTGGCAGAT-1_1	P03	-3.19755	2.32652	Epithelial	-0.0625644
AACTTCTGTTGGGCCT-1_1	P03	-0.83353	0.314031	Epithelial	0.0334771
AACTTCTTCACCTGGG-1_1	P03	-12.6494	4.41803	Mesenchyme	-0.0772654
AACTTCTTCACTCTTA-1_1	P03	-2.78595	1.4345	Epithelial	0.0395857
AACTTCTTCTCTCCGA-1_1	P03	-2.68627	2.07027	Epithelial	0.0713896
AACTTCTTCTTGCAGA-1_1	P03	-4.68179	0.885904	Epithelial	0.0180369
AAGAACAAGATTGATG-1_1	P03	-3.2726	0.768579	Epithelial	0.157445
AAGAACAAGCCGCACT-1_1	P03	-0.00154271	-9.43333	Myeloid	-0.0257865
AAGAACAAGCTGGTGA-1_1	P03	-12.8651	5.531	Mesenchyme	-0.0867456
AAGAACACAAATTGCC-1_1	P03	-12.7066	3.879	Mesenchyme	-0.0335036
AAGAACACAACACACT-1_1	P03	-12.7227	5.32286	Mesenchyme	-0.0691015
AAGAACACACAGCCAC-1_1	P03	-3.9105	3.06875	Epithelial	0.0587003
AAGAACACATACCAGT-1_1	P03	0.163613	-9.06388	Myeloid	0.0410487
AAGAACACATCGAGCC-1_1	P03	-2.09328	-1.35017	Epithelial	0.222395
AAGAACAGTAAGATTG-1_1	P03	-2.83154	-0.61649	Epithelial	0.198497
AAGAACAGTACCGCGT-1_1	P03	-0.68663	-0.203856	Epithelial	-0.0318438
AAGAACAGTCCGGATC-1_1	P03	-12.5926	5.82194	Mesenchyme	-0.048889
AAGAACAGTGAATATG-1_1	P03	-2.95569	-9.54418	Myeloid	-0.0489018
AAGAACATCATCCTGC-1_1	P03	11.0259	-0.432174	Prolif. Lymphoid	-0.144754
AAGAACATCCGCATAA-1_1	P03	-11.3427	6.8734	Mesenchyme	-0.0514563
AAGAACATCCGCTTAC-1_1	P03	-10.9781	5.27631	Mesenchyme	0.0691579
AAGAACATCGCCAACG-1_1	P03	-2.85649	5.12927	Epithelial	0.0304321
AAGAACATCTATGCCC-1_1	P03	-5.39823	1.48973	Epithelial	0.076932
AAGAACATCTCCCAAC-1_1	P03	-12.4813	3.05824	Mesenchyme	0.00116953
AAGAACATCTTAGTTC-1_1	P03	-2.097	-1.53677	Epithelial	0.154346
AAGAACATCTTCCAGC-1_1	P03	-2.96019	2.21522	Epithelial	-0.0305294
AAGACAAAGAGTATAC-1_1	P03	-2.83887	-9.46124	Myeloid	-0.0201024
AAGACAAAGTCAACAA-1_1	P03	-3.60486	-6.67374	Epithelial	0.216475
AAGACAAAGTCTTCCC-1_1	P03	3.40397	-11.2404	Myeloid	-0.0848562
AAGACAACAAATGCGG-1_1	P03	-11.7039	6.2029	Mesenchyme	-0.0138988
AAGACAACACCCAACG-1_1	P03	-1.91128	-0.537372	Epithelial	0.175744
AAGACAACACCTTCCA-1_1	P03	-0.190543	-8.85902	Epithelial	-0.0345973
AAGACAACACGACGAA-1_1	P03	-1.71322	1.40594	Epithelial	0.147711
AAGACAACATTCGGGC-1_1	P03	-1.77732	-9.12956	Myeloid	-0.0176677
AAGACAAGTAGAGTTA-1_1	P03	-11.8012	3.29296	Mesenchyme	-0.0119908
AAGACAAGTATGCAAA-1_1	P03	-2.1319	-8.79417	Myeloid	0.00769071
AAGACAATCAAACGAA-1_1	P03	-2.81228	-1.24635	Epithelial	0.320571
AAGACAATCAAGCTTG-1_1	P03	-12.3249	2.37258	Mesenchyme	-0.0368985
AAGACAATCAATGTCG-1_1	P03	10.3805	4.53253	T/NK	-0.0943765
AAGACAATCCATCTCG-1_1	P03	-4.82693	0.418731	Epithelial	-0.0142028
AAGACAATCCTATGGA-1_1	P03	-1.07469	-2.06949	Epithelial	0.111835
AAGACAATCGTGTCAA-1_1	P03	-10.9831	5.64847	Mesenchyme	-0.0393133
AAGACAATCTCCTGTG-1_1	P03	-0.783704	-10.5606	Myeloid	0.0843581
AAGACTCAGACTCTTG-1_1	P03	-2.99158	-0.583715	Epithelial	-0.0128196
AAGACTCAGATGTAGT-1_1	P03	-5.71682	3.14782	Epithelial	-0.0724353
AAGACTCAGCACCGTC-1_1	P03	-0.605727	-10.009	Epithelial	0.148738
AAGACTCAGCACTAAA-1_1	P03	-3.43724	-8.58586	Myeloid	-0.082638
AAGACTCAGGATGTTA-1_1	P03	-3.23961	-0.662522	Epithelial	0.138444
AAGACTCAGTTCCGTA-1_1	P03	-0.0924731	-10.6237	Myeloid	0.0115779
AAGACTCCAATAGGAT-1_1	P03	-0.452537	-3.3418	Prolif. Epithelial	0.0422855
AAGACTCCACAATGCT-1_1	P03	-0.261232	-10.0686	Myeloid	-0.0726158
AAGACTCCACCATATG-1_1	P03	-2.78606	-1.85001	Epithelial	0.292295
AAGACTCCACGTTCGG-1_1	P03	-3.48845	-1.39604	Epithelial	0.268462
AAGACTCCAGAGTGTG-1_1	P03	10.1322	2.94644	T/NK	-0.0979869
AAGACTCCAGCAGTGA-1_1	P03	0.193525	-8.58979	Epithelial	-0.0516686
AAGACTCCAGTCTCTC-1_1	P03	-11.3311	5.95322	Mesenchyme	-0.0353688
AAGACTCCATAATGCC-1_1	P03	-11.9969	5.68782	Mesenchyme	-0.0540283
AAGACTCGTAAGATTG-1_1	P03	4.18183	-4.46003	B/Plasma	0.0785851
AAGACTCGTCAGTCCG-1_1	P03	-13.0453	2.07731	Mesenchyme	-0.0383996
AAGACTCGTGATTCTG-1_1	P03	-2.31196	-1.58768	Epithelial	0.393946
AAGACTCGTGGAAATT-1_1	P03	-1.50319	0.634107	Epithelial	0.0428641
AAGACTCGTGGCAACA-1_1	P03	-1.06	0.202933	Epithelial	0.109747
AAGACTCGTGTTAAAG-1_1	P03	-1.95348	-10.2193	Myeloid	0.132903
AAGACTCGTGTTAGCT-1_1	P03	-4.16126	1.96172	Epithelial	0.173929
AAGACTCGTTCAATCG-1_1	P03	-4.57378	1.13999	Epithelial	0.0825931
AAGACTCTCAACACGT-1_1	P03	0.335598	10.2089	Mesenchyme	-0.0179064
AAGACTCTCCACATAG-1_1	P03	-10.5817	5.3904	Mesenchyme	0.0124003
AAGACTCTCCATAGAC-1_1	P03	10.1257	5.79805	T/NK	-0.0838839
AAGACTCTCGACCCAG-1_1	P03	-12.3195	3.74178	Mesenchyme	-0.0358672
AAGACTCTCGCTTAAG-1_1	P03	-1.56444	-9.26849	Myeloid	-0.0453383
AAGACTCTCTAGAACC-1_1	P03	-2.34284	-1.5032	Epithelial	0.217921
AAGACTCTCTCTGCCA-1_1	P03	-11.9825	4.54252	Mesenchyme	0.196825
AAGATAGAGAGTAACT-1_1	P03	-0.442246	-3.39065	Prolif. Epithelial	0.324633
AAGATAGAGGACTATA-1_1	P03	10.2107	1.81899	T/NK	-0.0642676
AAGATAGAGGTTGGTG-1_1	P03	-2.57982	3.08247	Epithelial	0.00753919
AAGATAGCAAATAAGC-1_1	P03	-10.1367	4.51858	Epithelial	-0.0165209
AAGATAGCACCTTCGT-1_1	P03	-11.875	2.46601	Mesenchyme	0.0123178
AAGATAGCAGACCTAT-1_1	P03	1.72049	-12.6231	Myeloid	-0.0537973
AAGATAGCAGGCTCTG-1_1	P03	-2.75653	-9.72741	Myeloid	0.0115803
AAGATAGCAGGCTTGC-1_1	P03	-5.88649	2.05973	Epithelial	0.0815318
AAGATAGCAGGTTCCG-1_1	P03	-3.6709	-0.253599	Epithelial	0.150557
AAGATAGCATCAGTCA-1_1	P03	-1.77522	-10.1528	Myeloid	-0.0635479
AAGATAGGTAAGCTCT-1_1	P03	0.0930412	10.3897	Mesenchyme	-0.0807911
AAGATAGGTCCTACAA-1_1	P03	-3.31784	0.030221	Epithelial	0.176198
AAGATAGGTCGTAATC-1_1	P03	-2.12359	-9.43554	Myeloid	-0.0168232
AAGATAGGTCTGTGGC-1_1	P03	-2.86027	2.11939	Epithelial	0.114715
AAGATAGGTTGTGGCC-1_1	P03	-2.2158	-0.301793	Epithelial	-0.0226582
AAGATAGTCCGAACGC-1_1	P03	4.93338	-4.33611	B/Plasma	-0.0550847
AAGATAGTCGATGCAT-1_1	P03	-1.03414	2.23756	Epithelial	0.071968
AAGCATCAGCAGCAGT-1_1	P03	-12.3804	3.22428	Mesenchyme	-0.000155294
AAGCATCAGCTCAGAG-1_1	P03	-3.95752	11.7308	Endothelial	-0.0904651
AAGCATCAGGTTCAGG-1_1	P03	4.06562	-4.35914	B/Plasma	-0.0372216
AAGCATCCAAACACGG-1_1	P03	-2.1484	-0.280566	T/NK	0.0453931
AAGCATCCACCACATA-1_1	P03	-3.38405	-8.96705	Myeloid	-0.0710721
AAGCATCCAGCAGTAG-1_1	P03	-1.01938	-3.51096	Prolif. Epithelial	0.0726064
AAGCATCCAGCGTGAA-1_1	P03	-2.81089	1.60162	Epithelial	0.0506387
AAGCATCCATGAGGGT-1_1	P03	-0.547628	-2.98217	Prolif. Epithelial	0.038699
AAGCATCCATGCCATA-1_1	P03	8.70321	2.11743	T/NK	0.0619911
AAGCATCGTACAGTTC-1_1	P03	-11.6262	2.66157	Mesenchyme	-0.021719
AAGCATCGTCTAGATC-1_1	P03	0.509703	10.3661	Mesenchyme	-0.0753975
AAGCATCGTTAGCGGA-1_1	P03	0.739472	-8.62526	Epithelial	0.235207
AAGCATCGTTATTCTC-1_1	P03	-1.8369	-11.6348	Myeloid	0.0750962
AAGCATCTCCTCGCAT-1_1	P03	-1.34851	-0.939182	Epithelial	0.0535624
AAGCATCTCTAGCCAA-1_1	P03	0.891387	2.40329	Epithelial	0.0982318
AAGCATCTCTATGCCC-1_1	P03	-3.58084	-1.23328	Epithelial	0.175045
AAGCATCTCTCGGCTT-1_1	P03	-0.374379	-7.89427	Prolif. Myeloid	-0.0215284
AAGCCATAGCGACCCT-1_1	P03	-2.11604	-0.685298	T/NK	0.113537
AAGCCATAGTAGGCCA-1_1	P03	-3.35367	5.25971	Epithelial	-0.0420674
AAGCCATAGTATGATG-1_1	P03	-12.6554	5.69004	Mesenchyme	-0.0983714
AAGCCATAGTTACTCG-1_1	P03	-12.3835	3.6479	Mesenchyme	0.0424984
AAGCCATCAACTGTGT-1_1	P03	-12.879	5.89237	Mesenchyme	-0.0683513
AAGCCATCAATCTAGC-1_1	P03	-1.48867	-0.861269	Epithelial	0.213918
AAGCCATCACCTATCC-1_1	P03	-2.71063	-1.80023	Epithelial	0.217388
AAGCCATCAGAACGCA-1_1	P03	-2.43128	-0.405051	Epithelial	0.0370604
AAGCCATCAGAGATTA-1_1	P03	-3.85113	11.568	Endothelial	-0.0393927
AAGCCATGTAGTGCGA-1_1	P03	-3.23611	4.10444	Epithelial	0.0300293
AAGCCATGTCAAGCGA-1_1	P03	11.0367	-0.079378	T/NK	-0.0380191
AAGCCATGTCACTCGG-1_1	P03	-3.25297	-1.8421	Epithelial	0.222426
AAGCCATGTCTTCAAG-1_1	P03	-4.12691	12.1222	Endothelial	-0.0236392
AAGCCATGTTCGATTG-1_1	P03	-0.709935	-3.15838	Prolif. Epithelial	0.121728
AAGCCATTCAAACCCA-1_1	P03	3.24762	-12.4958	Myeloid	0.00268304
AAGCCATTCACATACG-1_1	P03	9.67636	3.04426	T/NK	-0.0735988
AAGCCATTCAGACCTA-1_1	P03	-2.59664	-8.76095	Myeloid	-0.0746971
AAGCCATTCGCAAGAG-1_1	P03	-11.9315	4.73502	Mesenchyme	-0.018927
AAGCGAGAGCTAATGA-1_1	P03	-3.3367	1.38874	Epithelial	-0.0106537
AAGCGAGAGTGCGCTC-1_1	P03	-0.050706	-9.32491	Myeloid	0.113998
AAGCGAGAGTGTTCAC-1_1	P03	-1.53321	-10.0655	Myeloid	-0.0359269
AAGCGAGAGTTCATGC-1_1	P03	3.96081	-0.607187	Mast	-0.00329029
AAGCGAGCAACCAGAG-1_1	P03	-0.836137	-2.98198	Prolif. Epithelial	0.223668
AAGCGAGCAAGATTGA-1_1	P03	-3.61649	1.77916	Epithelial	0.065277
AAGCGAGCAATAGGAT-1_1	P03	-1.19876	-3.12441	Prolif. Epithelial	0.115553
AAGCGAGCACAGTATC-1_1	P03	-12.2596	2.78604	Mesenchyme	-0.0651976
AAGCGAGCATGTTACG-1_1	P03	0.253565	-9.6841	Myeloid	-0.0436402
AAGCGAGGTACTGAGG-1_1	P03	-12.788	5.4413	Mesenchyme	-0.0651813
AAGCGAGGTATGCAAA-1_1	P03	-2.01555	-12.0875	Myeloid	-0.00165489
AAGCGAGGTCCTCCTA-1_1	P03	-5.10652	1.52404	Epithelial	0.066706
AAGCGAGGTGACTATC-1_1	P03	-12.8872	5.33236	Mesenchyme	-0.0777052
AAGCGAGGTGTAGCAG-1_1	P03	11.5684	1.1682	T/NK	-0.0332546
AAGCGAGGTGTTGACT-1_1	P03	-0.389581	-3.39544	Prolif. Epithelial	0.31986
AAGCGAGGTTTAAGGA-1_1	P03	-1.16387	0.509393	Epithelial	0.0792341
AAGCGAGTCAGAGCGA-1_1	P03	-2.94779	4.37499	Epithelial	-0.0184724
AAGCGAGTCAGGGATG-1_1	P03	-12.5657	3.10956	Mesenchyme	-0.111619
AAGCGAGTCGGACTGC-1_1	P03	-4.26412	1.61037	Epithelial	0.14913
AAGCGAGTCGGTCAGC-1_1	P03	-4.20079	3.28714	Epithelial	0.0678886
AAGCGTTAGAGTTCGG-1_1	P03	-1.59977	-2.70693	Prolif. Epithelial	0.120722
AAGCGTTAGGCCTAAG-1_1	P03	-1.9497	-9.28561	Myeloid	-0.0304634
AAGCGTTAGGTTGACG-1_1	P03	-11.0373	6.74394	Mesenchyme	0.0050782
AAGCGTTCACACCTAA-1_1	P03	-4.00335	-10.0272	Myeloid	0.0232109
AAGCGTTCACGCTGTG-1_1	P03	-3.81717	-0.896556	Epithelial	0.32923
AAGCGTTCACTCCGAG-1_1	P03	-2.77107	0.587567	Epithelial	0.109791
AAGCGTTCAGAGGTAC-1_1	P03	-0.957088	-2.19634	Prolif. Epithelial	0.104445
AAGCGTTGTACCGCGT-1_1	P03	3.6736	-4.51378	B/Plasma	-0.0221617
AAGCGTTGTATCGAGG-1_1	P03	-4.17302	-9.93108	Myeloid	-0.0568932
AAGCGTTGTGCTGTCG-1_1	P03	-11.8535	3.59598	Mesenchyme	-0.011121
AAGCGTTTCACTGGGC-1_1	P03	-3.49326	-1.06922	Epithelial	0.201946
AAGCGTTTCCTGTTGC-1_1	P03	-5.19313	0.236647	Epithelial	0.107854
AAGCGTTTCCTTACCG-1_1	P03	-2.02424	-1.22054	Epithelial	0.269085
AAGCGTTTCGCTCTAC-1_1	P03	-1.53461	-0.916002	Epithelial	0.107385
AAGCGTTTCTGTCTCG-1_1	P03	-2.30616	-1.09576	Epithelial	0.0855071
AAGGAATAGAGCATTA-1_1	P03	-0.231254	4.23104	Epithelial	0.0386871
AAGGAATAGCAATTAG-1_1	P03	-0.632941	-4.30586	Prolif. Epithelial	0.0992068
AAGGAATAGCGGGTAT-1_1	P03	-0.835791	-0.254469	Epithelial	0.0699948
AAGGAATAGGTAGTCG-1_1	P03	-0.240492	-0.0205481	Epithelial	-0.0741146
AAGGAATCAATTAGGA-1_1	P03	-3.44806	0.614593	Epithelial	0.0363884
AAGGAATCATCAGCAT-1_1	P03	-2.90541	-9.47085	Myeloid	-0.0382493
AAGGAATGTAACGTTC-1_1	P03	-0.602282	-2.60204	Prolif. Epithelial	0.134851
AAGGAATGTAGAGCTG-1_1	P03	-3.73646	3.25334	Epithelial	-0.0478768
AAGGAATGTCACTAGT-1_1	P03	-0.417732	-3.89279	Prolif. Epithelial	0.0434594
AAGGAATGTTAAAGTG-1_1	P03	-2.10923	-9.06761	Myeloid	-0.0276813
AAGGAATGTTATAGCC-1_1	P03	0.533096	2.14473	T/NK	0.167009
AAGGAATGTTCTCCAC-1_1	P03	9.10902	6.66337	T/NK	0.0309323
AAGGAATTCAAGAAAC-1_1	P03	-12.6123	3.27943	Mesenchyme	0.0135721
AAGGAATTCACAGTGT-1_1	P03	-2.07851	0.0283858	Epithelial	0.0647912
AAGGAATTCACTTATC-1_1	P03	-2.63794	-12.2541	Myeloid	-0.0522576
AAGGAATTCGAGCTGC-1_1	P03	-12.8504	3.97973	Mesenchyme	-0.0757359
AAGGAATTCGCCTCTA-1_1	P03	-4.72326	1.03469	Epithelial	0.046806
AAGGAATTCGGCATAT-1_1	P03	-12.0608	2.60028	Mesenchyme	0.0112843
AAGGTAAAGACCGTTT-1_1	P03	-1.93552	-9.14185	Myeloid	-0.0206318
AAGGTAAAGCACTCTA-1_1	P03	3.54049	-0.622403	Mast	-0.0307911
AAGGTAAAGCATACTC-1_1	P03	-11.3633	2.98296	Mesenchyme	0.0147673
AAGGTAAAGCGTATAA-1_1	P03	3.3754	-11.8765	Myeloid	-0.0954105
AAGGTAAAGCGTTCCG-1_1	P03	-0.30382	9.99697	Mesenchyme	-0.0317953
AAGGTAAAGGTGGCTA-1_1	P03	-1.69947	-0.47314	Epithelial	0.0472774
AAGGTAAAGGTTAAAC-1_1	P03	-3.73768	1.85537	Epithelial	0.0575578
AAGGTAACAATCGCCG-1_1	P03	-0.349405	10.0396	Mesenchyme	-0.0429721
AAGGTAACACCTTCCA-1_1	P03	-5.33149	1.529	Epithelial	0.0823672
AAGGTAACACCTTCGT-1_1	P03	-2.34591	-8.65499	Myeloid	-0.0246557
AAGGTAACAGATCCAT-1_1	P03	-11.6164	6.47673	Mesenchyme	-0.0135918
AAGGTAACAGCTATAC-1_1	P03	-2.29278	-1.78756	Epithelial	0.169147
AAGGTAACATACCACA-1_1	P03	-1.72216	-1.12154	Epithelial	0.0864643
AAGGTAACATCGGAAG-1_1	P03	-11.3905	6.46182	Mesenchyme	0.00405646
AAGGTAACATGGCTGC-1_1	P03	-0.443547	-3.18433	Prolif. Epithelial	0.268111
AAGGTAACATTCACAG-1_1	P03	-3.676	11.3482	Endothelial	0.00195318
AAGGTAAGTCTGTGAT-1_1	P03	1.93892	-8.56028	Myeloid	0.0390624
AAGGTAAGTGGTCCCA-1_1	P03	-3.29592	4.75138	Epithelial	-0.0745895
AAGGTAAGTTCTATCT-1_1	P03	-1.57702	-0.520991	Epithelial	0.0867693
AAGGTAATCAACTGAC-1_1	P03	-2.58478	-9.76507	Myeloid	-0.0253909
AAGGTAATCAGCTCTC-1_1	P03	-10.8601	6.63649	Mesenchyme	-0.0972779
AAGGTAATCCACCTCA-1_1	P03	-1.37267	0.684701	Epithelial	0.0357862
AAGGTAATCGCCTTGT-1_1	P03	3.43828	-11.9527	Myeloid	-0.0523588
AAGTACCAGACCACGA-1_1	P03	0.057458	-9.48266	Myeloid	-0.0800621
AAGTACCAGAGTGGCT-1_1	P03	0.4865	-8.72423	Myeloid	-0.00273235
AAGTACCAGCAATTCC-1_1	P03	0.592764	10.8481	Mesenchyme	0.0113503
AAGTACCAGCCAGACA-1_1	P03	-3.24179	-9.43423	Myeloid	-0.0529698
AAGTACCAGCCTCTGG-1_1	P03	2.63579	-11.9048	Myeloid	-0.0607294
AAGTACCAGGCAGTCA-1_1	P03	-12.1635	3.24419	Mesenchyme	-0.0792085
AAGTACCAGTCCCAAT-1_1	P03	-1.16953	-2.73955	Prolif. Epithelial	-0.0684863
AAGTACCCACTCTAGA-1_1	P03	-11.0879	6.42678	Mesenchyme	-0.105955
AAGTACCGTAGGTCAG-1_1	P03	3.52077	-4.62598	B/Plasma	0.0192355
AAGTACCGTCGCCTAG-1_1	P03	-2.93488	2.65545	Epithelial	0.0684046
AAGTACCGTCGGCACT-1_1	P03	-1.86306	-11.8867	Myeloid	-0.105926
AAGTACCGTCGTACAT-1_1	P03	-1.83145	0.420859	Epithelial	-0.00135912
AAGTACCGTGGCTAGA-1_1	P03	-1.41196	-0.851518	Epithelial	0.0975916
AAGTACCGTTACTCAG-1_1	P03	-12.7552	5.54783	Mesenchyme	0.171287
AAGTACCGTTTCTTAC-1_1	P03	-11.9767	2.95059	Mesenchyme	0.107736
AAGTACCTCAAAGACA-1_1	P03	10.0878	0.935669	T/NK	-0.0615189
AAGTACCTCATATGGC-1_1	P03	-3.75967	-9.54684	Myeloid	-0.0501366
AAGTACCTCCCATACC-1_1	P03	-1.21856	-0.550911	Epithelial	0.0859007
AAGTACCTCGACGCTG-1_1	P03	3.83363	-0.941971	Mast	-0.104142
AAGTACCTCGATGCAT-1_1	P03	-11.113	2.95043	Mesenchyme	0.036302
AAGTACCTCTATTGTC-1_1	P03	-2.74301	-8.59726	Myeloid	-0.0958811
AAGTACCTCTCACTCG-1_1	P03	-10.5744	2.43336	Mesenchyme	0.147515
AAGTACCTCTCCTGCA-1_1	P03	-1.78018	-10.0259	Myeloid	-0.0444499
AAGTACCTCTTACCAT-1_1	P03	-2.11595	-1.30955	Epithelial	0.132348
AAGTACCTCTTGTTAC-1_1	P03	-1.73948	-1.32721	Epithelial	0.251833
AAGTCGTAGGATGTTA-1_1	P03	-2.40136	-0.73769	Epithelial	0.114786
AAGTCGTCAGACTGCC-1_1	P03	-2.58429	-1.40935	Epithelial	0.280535
AAGTCGTGTACAGTAA-1_1	P03	-1.31179	0.229997	Epithelial	0.0607342
AAGTCGTGTACTCCCT-1_1	P03	-11.341	2.74388	Mesenchyme	0.0198765
AAGTCGTTCAATGCAC-1_1	P03	-12.1145	4.06914	Mesenchyme	-0.0878353
AAGTCGTTCCAGGACC-1_1	P03	1.56205	0.417403	B/Plasma	-0.0392547
AAGTCGTTCCCAACTC-1_1	P03	-12.0057	4.45559	Mesenchyme	-0.0562274
AAGTCGTTCCTGATAG-1_1	P03	-5.2253	1.4127	Epithelial	0.0544892
AAGTGAAAGTAAACAC-1_1	P03	-2.30644	-8.31905	Myeloid	-0.103936
AAGTGAAAGTATAGGT-1_1	P03	-13.0639	5.57682	Mesenchyme	-0.0405363
AAGTGAACAACAAGTA-1_1	P03	-0.270184	-3.37612	Prolif. Epithelial	0.234168
AAGTGAACATCGTGCG-1_1	P03	-1.5303	-11.6227	Myeloid	-0.0224545
AAGTGAAGTAGCGTTT-1_1	P03	-12.4495	4.778	Mesenchyme	-0.0235812
AAGTGAAGTAGGAGGG-1_1	P03	-12.1651	2.8084	Mesenchyme	0.148996
AAGTGAAGTTGTATGC-1_1	P03	-12.1273	4.5256	Mesenchyme	-0.0941207
AAGTGAATCAAAGGTA-1_1	P03	-2.64588	12.0954	Endothelial	0.0512535
AAGTGAATCCAACTGA-1_1	P03	4.34699	-3.90896	B/Plasma	-0.0683165
AAGTGAATCCCTCGTA-1_1	P03	-3.92808	1.15986	Epithelial	-0.0319616
AAGTGAATCCGGTTCT-1_1	P03	-2.45871	-0.347619	Epithelial	0.0976837
AAGTGAATCCTACTGC-1_1	P03	-0.836212	-2.98363	Prolif. Epithelial	0.166521
AAGTGAATCCTGTAAG-1_1	P03	-2.92129	12.7578	Endothelial	-0.000193907
AAGTGAATCGGATTAC-1_1	P03	-2.29812	-0.874389	Epithelial	0.139643
AAGTGAATCGGCTGAC-1_1	P03	-2.28506	-11.2684	Myeloid	-0.117471
AAGTTCGAGAAGCGCT-1_1	P03	-12.832	3.18297	Mesenchyme	0.0234748
AAGTTCGAGTGGACGT-1_1	P03	-1.47664	-0.695757	T/NK	0.0998686
AAGTTCGCAAACACCT-1_1	P03	-5.88346	1.73071	Epithelial	0.103503
AAGTTCGCAAGGTCTT-1_1	P03	-3.06831	3.98751	Epithelial	0.14045
AAGTTCGCACACGGAA-1_1	P03	0.205592	-8.95802	Myeloid	-0.0227943
AAGTTCGCAGCCCAGT-1_1	P03	-3.97072	11.8185	Endothelial	-0.0396735
AAGTTCGCAGCGAGTA-1_1	P03	-5.87163	0.23988	Epithelial	0.131355
AAGTTCGGTAATGCGG-1_1	P03	2.44882	-12.7324	Myeloid	-0.0883745
AAGTTCGGTCAGGTGA-1_1	P03	-2.02928	-1.04301	Epithelial	0.15058
AAGTTCGGTTCAAACC-1_1	P03	-3.7851	-10.6316	Myeloid	-0.0642058
AAGTTCGTCAAACCCA-1_1	P03	0.234143	10.4163	Mesenchyme	0.0257524
AAGTTCGTCAGTGTCA-1_1	P03	-12.026	3.437	Mesenchyme	0.0317529
AAGTTCGTCGAAGCCC-1_1	P03	-3.76355	0.419046	Epithelial	0.249518
AAGTTCGTCGGTGTAT-1_1	P03	-3.11774	-1.31816	Epithelial	0.162451
AAGTTCGTCTGGGAGA-1_1	P03	-2.962	-1.968	Epithelial	0.363539
AATAGAGAGACGCAGT-1_1	P03	-3.90199	2.0225	Epithelial	0.0542933
AATAGAGAGAGGCCAT-1_1	P03	-12.1486	2.31872	Mesenchyme	-0.0108995
AATAGAGAGCTACAAA-1_1	P03	-2.05216	-10.0484	Myeloid	-0.0339065
AATAGAGAGGACTAAT-1_1	P03	-11.834	2.39681	Mesenchyme	0.0445743
AATAGAGAGGTAGGCT-1_1	P03	-3.85714	-10.1722	Myeloid	-0.000470975
AATAGAGCAACTGATC-1_1	P03	0.400078	1.89369	T/NK	0.101441
AATAGAGCAAGTGGGT-1_1	P03	-4.26917	-8.191	Myeloid	-0.0408611
AATAGAGCACCCTATC-1_1	P03	9.6607	0.0536721	T/NK	-0.0277996
AATAGAGCACGGTGAA-1_1	P03	1.89601	-12.2748	Myeloid	-0.100467
AATAGAGCAGCTGTTA-1_1	P03	-11.878	2.45514	Mesenchyme	-0.0133007
AATAGAGCATGACGGA-1_1	P03	-12.2945	3.83338	Mesenchyme	-0.0437382
AATAGAGCATTCCTCG-1_1	P03	-0.899514	-9.77821	Myeloid	-0.0580157
AATAGAGGTAAGAACT-1_1	P03	-4.20244	1.12619	Epithelial	0.118311
AATAGAGGTAAGGAGA-1_1	P03	-2.9538	0.195821	Epithelial	0.0325387
AATAGAGGTACCTATG-1_1	P03	9.10984	3.70859	T/NK	-0.0889921
AATAGAGGTAGCTGCC-1_1	P03	-2.51848	-1.16498	Epithelial	0.21646
AATAGAGGTAGTCTTG-1_1	P03	-3.47187	-0.697782	Epithelial	0.214611
AATAGAGTCCCATGGG-1_1	P03	-0.899811	-7.7053	Prolif. Myeloid	-0.0562073
AATAGAGTCGCGTGCA-1_1	P03	-3.5185	-8.11826	Myeloid	0.0113928
AATCACGAGAACTCCT-1_1	P03	-11.3034	4.23309	Mesenchyme	0.00817995
AATCACGAGAATAGTC-1_1	P03	-1.39081	-8.77085	Myeloid	-0.0430652
AATCACGAGAGAATCT-1_1	P03	2.33263	4.01716	Epithelial	-0.114538
AATCACGAGCCGCTTG-1_1	P03	-1.88415	0.970188	Epithelial	0.0120051
AATCACGAGCTGACCC-1_1	P03	3.90799	-0.800909	Mast	-0.086809
AATCACGAGGCCGCTT-1_1	P03	-4.1198	-9.1228	Myeloid	-0.111563
AATCACGAGTAACAGT-1_1	P03	-2.64739	-0.777126	Epithelial	0.0960892
AATCACGAGTACTCGT-1_1	P03	0.721608	2.5538	Epithelial	-0.020077
AATCACGCAAGCTGTT-1_1	P03	5.07042	-4.85779	B/Plasma	-0.121796
AATCACGGTAAGGTCG-1_1	P03	-3.56508	0.769035	Epithelial	0.12098
AATCACGGTCATGACT-1_1	P03	-0.503812	-5.17029	Prolif. Epithelial	0.20031
AATCACGGTGAGACCA-1_1	P03	-2.63686	-9.30076	Myeloid	-0.0312911
AATCACGGTTATTCCT-1_1	P03	-5.50315	1.05604	Epithelial	0.200546
AATCACGGTTCGTTCC-1_1	P03	-2.76844	-0.485262	Epithelial	-0.013278
AATCACGGTTGCTGAT-1_1	P03	-1.4657	-9.46196	Myeloid	-0.0613174
AATCACGTCAGCGCGT-1_1	P03	-12.0955	2.55324	Mesenchyme	-0.0082886
AATCACGTCCTCTGCA-1_1	P03	-3.68677	11.3552	Endothelial	0.133511
AATCACGTCTCGACCT-1_1	P03	0.509927	10.4538	Mesenchyme	-0.0536143
AATCGACAGCATGCGA-1_1	P03	-3.27969	-0.803993	Epithelial	0.0599386
AATCGACAGTTCATGC-1_1	P03	-3.18203	3.6776	Epithelial	0.0264099
AATCGACCAAATGGTA-1_1	P03	-11.824	2.79171	Mesenchyme	-0.050177
AATCGACCACAAGTTC-1_1	P03	-0.309924	-9.97077	Myeloid	-0.00615487
AATCGACCAGTTGTCA-1_1	P03	-2.99946	-6.71473	Epithelial	0.0973478
AATCGACGTAACTTCG-1_1	P03	9.51738	2.76493	T/NK	-0.0895432
AATCGACGTTTCACTT-1_1	P03	-2.90501	-8.47587	Myeloid	-0.0776525
AATCGACTCAACCGAT-1_1	P03	-1.65065	-11.0036	Myeloid	-0.0657752
AATCGACTCAGGGTAG-1_1	P03	-1.39092	-0.0557803	Epithelial	0.0896952
AATCGACTCATAGGCT-1_1	P03	-4.01296	-8.71017	Myeloid	-0.0825091
AATCGACTCCCATTCG-1_1	P03	-3.25345	-9.27317	Epithelial	0.0714289
AATCGACTCCCTTTGG-1_1	P03	-3.86548	-0.783399	Epithelial	0.0371782
AATCGACTCCTCAGAA-1_1	P03	3.13542	-12.2115	Myeloid	-0.0213427
AATCGACTCGCTCTAC-1_1	P03	-2.08102	-8.18414	Myeloid	-0.086939
AATCGTGAGACCTCAT-1_1	P03	10.45	-2.28885	Prolif. Lymphoid	0.0208865
AATCGTGAGATGTTAG-1_1	P03	-3.33401	1.4412	Epithelial	0.0554521
AATCGTGAGGCTTAAA-1_1	P03	-3.40642	1.6137	Epithelial	0.157037
AATCGTGAGTTCCGTA-1_1	P03	-2.29262	11.8489	Endothelial	0.0269198
AATCGTGGTAAGAACT-1_1	P03	-2.93344	-1.26937	Epithelial	0.305861
AATCGTGGTAGCTGCC-1_1	P03	8.71959	0.16919	Mast	-0.0902636
AATCGTGGTATGAAGT-1_1	P03	8.96398	3.13976	T/NK	-0.106393
AATCGTGGTCATACCA-1_1	P03	4.06518	-4.40062	B/Plasma	-0.0572364
AATCGTGGTCGAATTC-1_1	P03	-0.673092	0.207764	Epithelial	0.0135497
AATCGTGGTGCTGATT-1_1	P03	-2.97662	-1.83112	Epithelial	0.327047
AATCGTGGTGGACCAA-1_1	P03	-11.4536	6.07896	Mesenchyme	-0.00343932
AATCGTGTCAAGTGTC-1_1	P03	-2.87226	2.48903	Epithelial	0.0274979
AATCGTGTCCGATGCG-1_1	P03	-0.990009	-0.150922	Epithelial	0.0277988
AATCGTGTCCTATGGA-1_1	P03	-2.24779	-9.48698	Myeloid	-0.0372852
AATCGTGTCGAGTCCG-1_1	P03	-5.38317	2.56537	Epithelial	0.0715645
AATCGTGTCTGCACCT-1_1	P03	-10.9872	6.65627	Mesenchyme	-0.0837654
AATGAAGAGGGAGATA-1_1	P03	-0.331057	-9.79782	Myeloid	0.0528498
AATGAAGAGGGTGGGA-1_1	P03	-3.64264	-10.77	Myeloid	-0.0419822
AATGAAGAGTTAGAAC-1_1	P03	-11.3618	3.57025	Mesenchyme	0.000362487
AATGAAGCACTGTGTA-1_1	P03	-4.77525	1.90248	Epithelial	0.0199095
AATGAAGCAGCTGTTA-1_1	P03	-5.80131	0.289989	Epithelial	0.133122
AATGAAGGTCGAGCAA-1_1	P03	-2.52839	11.8769	Endothelial	-0.0385742
AATGAAGGTGGCTTGC-1_1	P03	-11.5223	3.03209	Mesenchyme	0.0418007
AATGAAGTCAATCGGT-1_1	P03	-4.17497	12.1728	Endothelial	0.0883233
AATGACCAGACTGGGT-1_1	P03	-3.19993	-1.48865	Epithelial	0.188056
AATGACCAGCTACGTT-1_1	P03	9.03009	-0.365846	T/NK	-0.0995823
AATGACCAGCTGGTGA-1_1	P03	-12.8193	5.34611	Mesenchyme	0.0679038
AATGACCAGTGCAACG-1_1	P03	-1.82023	3.26229	Epithelial	-0.046677
AATGACCCAAATTGCC-1_1	P03	-11.816	3.76746	Mesenchyme	-0.00267973
AATGACCCATATGAAG-1_1	P03	-5.25541	0.74681	Epithelial	0.124238
AATGACCGTAGTCGTT-1_1	P03	-3.01427	-1.11907	Epithelial	0.108851
AATGACCGTGACTGAG-1_1	P03	-0.675287	0.188251	Epithelial	0.20623
AATGACCGTTATAGAG-1_1	P03	-3.86723	1.69416	Epithelial	0.0375684
AATGACCGTTCCGCTT-1_1	P03	-1.66253	-8.40604	Myeloid	0.0278109
AATGACCGTTCGATTG-1_1	P03	-1.853	-9.339	Myeloid	-0.0627997
AATGACCTCATTGCTT-1_1	P03	-1.25238	-1.00966	Epithelial	0.213799
AATGACCTCCATGAGT-1_1	P03	-3.26144	-0.644584	Epithelial	0.126918
AATGACCTCCGCTGTT-1_1	P03	-1.40092	-11.3988	Myeloid	-0.000243227
AATGACCTCGCCTATC-1_1	P03	-2.29709	-2.18606	Prolif. Epithelial	0.18628
AATGACCTCGTGTTCC-1_1	P03	-3.28052	-0.404371	Epithelial	0.0869072
AATGACCTCTCTATAC-1_1	P03	-4.20916	-9.1675	Myeloid	0.0386797
AATGCCAAGACTTGTC-1_1	P03	-3.26211	-9.83545	Myeloid	0.0438168
AATGCCAAGATGAAGG-1_1	P03	-2.9294	-10.0069	Myeloid	-0.0348994
AATGCCAAGATGGTCG-1_1	P03	-2.40001	-1.40528	Epithelial	0.239844
AATGCCAAGGGAGGTG-1_1	P03	6.58007	2.05122	Prolif. Lymphoid	-0.106099
AATGCCACACAGACGA-1_1	P03	-1.80366	-0.758161	Epithelial	0.176516
AATGCCACAGCAGACA-1_1	P03	-11.6848	3.67265	Mesenchyme	0.0457608
AATGCCACAGTATGAA-1_1	P03	-2.58575	-0.391563	Epithelial	0.0202372
AATGCCACATGACACT-1_1	P03	-3.44941	-0.329297	Epithelial	0.043232
AATGCCACATGAGATA-1_1	P03	-2.86306	-7.22086	Epithelial	0.305695
AATGCCACATTAGGCT-1_1	P03	-2.32066	-10.5764	Myeloid	0.0376034
AATGCCAGTATCTCTT-1_1	P03	-4.23013	-0.888469	Epithelial	0.0827246
AATGCCAGTCAAGGCA-1_1	P03	-2.50515	-0.730771	Epithelial	0.0851186
AATGCCAGTCGCTTGG-1_1	P03	-1.56206	-10.7483	Myeloid	-0.0848665
AATGCCAGTTCCTACC-1_1	P03	-1.02788	2.34388	Epithelial	0.0253218
AATGCCAGTTGGACCC-1_1	P03	-4.34724	1.45697	Epithelial	0.135036
AATGCCATCCGATCTC-1_1	P03	-0.251607	-2.73475	Prolif. Epithelial	0.135743
AATGCCATCCGTGTAA-1_1	P03	-1.63094	-11.591	Myeloid	0.000618466
AATGCCATCGACGACC-1_1	P03	-4.45496	0.829953	Epithelial	0.0284032
AATGCCATCTCGGCTT-1_1	P03	-1.40095	-0.838438	Epithelial	0.0483423
AATGCCATCTGACAGT-1_1	P03	-4.14778	1.33066	Epithelial	0.0350179
AATGGAAAGACATCCT-1_1	P03	-3.66704	-0.894533	Epithelial	0.15791
AATGGAAAGACGGATC-1_1	P03	-3.07081	-8.46772	Myeloid	0.147173
AATGGAAAGATTAGTG-1_1	P03	-0.195572	-0.0255525	Epithelial	-0.0980069
AATGGAAAGGCTATCT-1_1	P03	-3.07059	-1.72787	Epithelial	0.386125
AATGGAACAGCACGAA-1_1	P03	-1.80156	-8.89548	Myeloid	-0.0851597
AATGGAACAGGTGGAT-1_1	P03	-3.91314	-1.17802	Epithelial	0.0663109
AATGGAACATCATGAC-1_1	P03	0.24006	-8.53487	Epithelial	-0.0372728
AATGGAACATGGGCAA-1_1	P03	-2.73386	-8.61155	Myeloid	-0.00537953
AATGGAAGTATAGCTC-1_1	P03	-12.1519	2.09918	Mesenchyme	0.0177907
AATGGAAGTCACCCTT-1_1	P03	-2.37209	5.57105	Epithelial	0.00194941
AATGGAAGTCCCTGAG-1_1	P03	-4.02084	11.9388	Endothelial	-0.0449865
AATGGAAGTCTACAGT-1_1	P03	-0.014229	-9.43809	Myeloid	-0.0608996
AATGGAAGTTAATCGC-1_1	P03	-1.70712	-2.30798	Prolif. Epithelial	0.20104
AATGGAATCACAATGC-1_1	P03	9.23765	1.85975	T/NK	0.0457802
AATGGAATCAGCTCTC-1_1	P03	1.05743	-10.983	Myeloid	-0.0619768
AATGGAATCGAATCCA-1_1	P03	-11.5706	5.6416	Mesenchyme	-0.0897262
AATGGCTAGAGAGCCT-1_1	P03	-4.89184	-0.227419	Epithelial	0.160428
AATGGCTAGCAATAGT-1_1	P03	2.0329	-12.0113	Myeloid	-0.0887559
AATGGCTAGGATGGCT-1_1	P03	-1.2343	-2.91584	Prolif. Epithelial	0.000639842
AATGGCTAGTCAATCC-1_1	P03	-12.2483	3.23124	Mesenchyme	0.0346272
AATGGCTCAAATACGA-1_1	P03	3.81842	-3.92308	B/Plasma	-0.0308463
AATGGCTCAGCATTGT-1_1	P03	-12.0341	3.39934	Mesenchyme	0.019222
AATGGCTCAGGTGGAT-1_1	P03	-1.49357	-3.01614	Prolif. Epithelial	0.0781448
AATGGCTGTTGAATCC-1_1	P03	-0.93937	-10.6999	Myeloid	-0.0388451
AATGGCTGTTGTCTAG-1_1	P03	-2.3628	-0.189474	Epithelial	0.125947
AATGGCTTCCCTCGAT-1_1	P03	0.780689	1.75742	Epithelial	-0.028116
AATGGCTTCCGGCAAC-1_1	P03	-10.9271	3.06744	Mesenchyme	0.0044807
AATGGCTTCCTGGGAC-1_1	P03	-13.0673	5.85909	Mesenchyme	-0.118529
AATGGCTTCGAGGCAA-1_1	P03	-3.50469	2.96913	Epithelial	0.0439409
AATGGCTTCTAGCCTC-1_1	P03	4.80918	-4.82497	B/Plasma	-0.0585587
AATGGCTTCTGAATGC-1_1	P03	7.21437	-7.54604	B/Plasma	-0.030282
AATGGCTTCTGGTCAA-1_1	P03	-10.2906	4.37099	Mesenchyme	0.0889227
AATTCCTAGAAGGATG-1_1	P03	-1.59354	-11.0206	Myeloid	-0.00955358
AATTCCTAGACAACTA-1_1	P03	-12.7029	3.48711	Mesenchyme	-0.0264775
AATTCCTAGATAGGGA-1_1	P03	2.21626	3.7218	Epithelial	-0.0209355
AATTCCTAGGATGGCT-1_1	P03	3.03478	-12.721	Myeloid	0.0233754
AATTCCTCACCCTTAC-1_1	P03	-3.85903	12.0593	Endothelial	-0.0651439
AATTCCTCACGACAGA-1_1	P03	-0.385936	-9.94915	Myeloid	-0.0456669
AATTCCTCACGCACCA-1_1	P03	-13.0436	2.31011	Mesenchyme	0.0299121
AATTCCTCAGATGCGA-1_1	P03	-2.51898	-1.52539	Epithelial	0.0421635
AATTCCTCAGTTAGAA-1_1	P03	-1.38387	-1.05693	Epithelial	0.192661
AATTCCTCATAACAGA-1_1	P03	-2.21935	-0.593868	Epithelial	0.237137
AATTCCTGTACCGTGC-1_1	P03	11.2891	0.53629	T/NK	-0.0740844
AATTCCTGTAGGCAAC-1_1	P03	-2.16366	-1.36771	Epithelial	0.230354
AATTCCTGTCCCACGA-1_1	P03	-2.45516	-1.16562	Epithelial	0.235719
AATTCCTGTGTCTCCT-1_1	P03	-3.70447	1.73154	Epithelial	0.0910577
AATTCCTTCTATCACT-1_1	P03	-2.69579	-7.79559	Myeloid	-0.054506
AATTCCTTCTATGCCC-1_1	P03	-0.419611	-10.4479	Myeloid	-0.0370315
AATTTCCAGATCCCAT-1_1	P03	-1.21993	1.78463	Epithelial	0.100375
AATTTCCAGATTAGCA-1_1	P03	-2.76285	4.45879	Epithelial	-0.0498902
AATTTCCAGCAACAGC-1_1	P03	-11.3906	3.6241	Mesenchyme	-0.0283635
AATTTCCAGCATTGTC-1_1	P03	-10.9892	2.74751	Mesenchyme	0.0607609
AATTTCCAGTGAGGTC-1_1	P03	-2.2999	-1.17337	Epithelial	0.126389
AATTTCCAGTTGCCCG-1_1	P03	-3.45706	-1.13667	Epithelial	0.180198
AATTTCCCACCCTTAC-1_1	P03	-1.76534	-10.0933	Myeloid	-0.0684436
AATTTCCCAGCAGACA-1_1	P03	-2.16811	-0.941232	Epithelial	0.197719
AATTTCCGTACTCGCG-1_1	P03	-2.6449	2.12935	Epithelial	-0.0236435
AATTTCCGTCCACTTC-1_1	P03	-1.91584	-10.8819	Myeloid	-0.047004
AATTTCCGTGAGTCAG-1_1	P03	-3.28991	2.25588	Epithelial	0.0669698
AATTTCCGTTTCGACA-1_1	P03	-3.14259	-10.8202	Myeloid	-0.0227048
AATTTCCTCACTCGAA-1_1	P03	-2.47766	-1.2311	Epithelial	0.296856
AATTTCCTCGACGCTG-1_1	P03	-1.63708	-9.85125	Myeloid	-0.0602387
AATTTCCTCTCGTCGT-1_1	P03	-11.9144	3.22387	Mesenchyme	-0.0149457
ACAAAGAAGACATGCG-1_1	P03	-2.40879	-1.32574	Epithelial	0.170832
ACAAAGAAGTGCGCTC-1_1	P03	-1.95688	-2.18157	Prolif. Epithelial	0.276892
ACAAAGAAGTTGAAGT-1_1	P03	-1.55727	3.41359	Epithelial	-0.0600137
ACAAAGACAACCAATC-1_1	P03	-3.39613	0.133052	Epithelial	0.18812
ACAAAGACACGACAAG-1_1	P03	2.90747	-0.46645	Mast	-0.0802338
ACAAAGACACTCATAG-1_1	P03	-0.247841	-3.04928	Prolif. Epithelial	0.261193
ACAAAGACAGACCTAT-1_1	P03	-4.27728	-9.67463	Myeloid	-0.0162431
ACAAAGACATAAGCAA-1_1	P03	-3.98993	1.99477	Epithelial	0.112163
ACAAAGACATGAATAG-1_1	P03	-0.850505	1.44751	Epithelial	-0.0373416
ACAAAGACATGTTCGA-1_1	P03	0.656515	-9.33108	Myeloid	-0.0651718
ACAAAGAGTAACAGTA-1_1	P03	-2.17779	-9.80677	Myeloid	-0.0686883
ACAAAGAGTAGAGACC-1_1	P03	-12.6579	4.45186	Mesenchyme	-0.0847913
ACAAAGAGTGATTAGA-1_1	P03	-3.1511	3.40672	Epithelial	0.116987
ACAAAGAGTGTATTGC-1_1	P03	-3.87832	0.250559	Epithelial	0.146687
ACAAAGATCCGATTAG-1_1	P03	-10.4737	3.43286	Mesenchyme	0.007696
ACAACCAAGGAAAGAC-1_1	P03	-4.02592	1.20522	Epithelial	0.0509624
ACAACCAAGGGCAGAG-1_1	P03	0.874786	-8.89912	Myeloid	-0.0517304
ACAACCAAGTCATCGT-1_1	P03	-2.77305	3.15647	Epithelial	0.00899485
ACAACCAAGTCTGGAG-1_1	P03	1.03753	10.4893	Mesenchyme	-0.0797247
ACAACCACACAAATCC-1_1	P03	-12.4636	2.40413	Mesenchyme	0.0712093
ACAACCACACTATCGA-1_1	P03	-12.1109	4.07303	Mesenchyme	-0.0163507
ACAACCACAGACTCTA-1_1	P03	-3.5344	-1.12814	Epithelial	0.229874
ACAACCACATCTTCGC-1_1	P03	9.19538	-0.430379	T/NK	0.00765382
ACAACCACATGGATCT-1_1	P03	-12.8158	3.41154	Mesenchyme	0.0279657
ACAACCAGTCGAATTC-1_1	P03	-0.0211334	-9.19104	Myeloid	-0.0509057
ACAACCAGTCGCATGC-1_1	P03	-12.9431	2.5896	Mesenchyme	-0.0421348
ACAACCATCACTTGGA-1_1	P03	3.93946	-3.84916	B/Plasma	0.00899919
ACAACCATCCCTAGGG-1_1	P03	0.922645	10.5965	Mesenchyme	-0.102756
ACAACCATCCTGATAG-1_1	P03	-3.94757	2.18473	Epithelial	0.0291095
ACAACCATCGCCTCTA-1_1	P03	-4.0389	2.00394	Epithelial	-0.067755
ACAACCATCGGTTAGT-1_1	P03	-3.22177	-0.484603	Epithelial	-0.0216066
ACAACCATCTTAGCAG-1_1	P03	-3.06989	-6.92191	Myeloid	0.0176946
ACAACCATCTTCGGTC-1_1	P03	-1.64782	-9.73458	Myeloid	-0.0506427
ACAAGCTAGCTCTTCC-1_1	P03	-1.08961	0.160722	Epithelial	0.158713
ACAAGCTAGGTAGCAC-1_1	P03	-2.89006	3.08332	Epithelial	-0.00969477
ACAAGCTAGTCTCGTA-1_1	P03	-5.53396	2.7336	Endothelial	0.0877121
ACAAGCTCAGTCACGC-1_1	P03	-3.68877	0.165832	Epithelial	0.0602302
ACAAGCTCATATGAAG-1_1	P03	-1.65947	-2.35807	Prolif. Epithelial	0.304086
ACAAGCTCATGTCTAG-1_1	P03	-11.9189	4.53939	Mesenchyme	-0.0358614
ACAAGCTGTGACTCGC-1_1	P03	-2.82234	-1.15094	Epithelial	0.104462
ACAAGCTGTGAGGATC-1_1	P03	-0.0352573	-3.41426	Prolif. Epithelial	0.140812
ACAAGCTGTTAAACCC-1_1	P03	-3.1532	-1.19995	Epithelial	0.147831
ACAAGCTGTTGCTTGA-1_1	P03	-10.8341	6.63482	Mesenchyme	-0.102641
ACAAGCTGTTTACTTC-1_1	P03	-2.67103	0.494229	Epithelial	0.0577377
ACAAGCTTCAAGTGTC-1_1	P03	-4.37934	1.35379	Epithelial	0.168879
ACAAGCTTCCGCAACG-1_1	P03	-2.34846	-1.58151	Epithelial	0.243713
ACAAGCTTCGCCGAAC-1_1	P03	-2.59522	-8.36131	Myeloid	0.0166903
ACAAGCTTCGTCAGAT-1_1	P03	-0.842269	0.376424	Epithelial	0.103886
ACAAGCTTCTCATGGA-1_1	P03	0.298476	1.2981	Epithelial	0.0705088
ACAAGCTTCTGGGAGA-1_1	P03	0.427156	10.041	Mesenchyme	0.0237158
ACACAGTAGCTTAAGA-1_1	P03	-3.12096	1.78992	Epithelial	0.204368
ACACAGTAGGATTACA-1_1	P03	-12.443	5.43375	Mesenchyme	-0.100807
ACACAGTAGTCATAGA-1_1	P03	-12.1156	3.53527	Mesenchyme	0.0945414
ACACAGTAGTCGCGAA-1_1	P03	1.32406	0.456876	B/Plasma	-0.0796065
ACACAGTAGTGCAACG-1_1	P03	-0.889883	-2.60162	Prolif. Epithelial	0.270359
ACACAGTCAAGGTACG-1_1	P03	-4.94459	0.62302	Epithelial	0.230888
ACACAGTCACCGGCTA-1_1	P03	-11.9103	3.57016	Mesenchyme	-0.00399692
ACACAGTCAGGACAGT-1_1	P03	-2.9414	-1.04325	T/NK	0.215758
ACACAGTCATGACTAC-1_1	P03	-2.71165	1.48258	Epithelial	0.102797
ACACAGTGTAACGATA-1_1	P03	-2.20194	-8.90209	Myeloid	-0.061913
ACACAGTGTAGCTTTG-1_1	P03	-1.92988	-1.48782	Epithelial	0.288879
ACACAGTGTAGGGAGG-1_1	P03	-12.3665	3.06636	Mesenchyme	0.102191
ACACAGTGTTATTCCT-1_1	P03	-2.27148	-9.28156	Myeloid	-0.015028
ACACAGTGTTCTAACG-1_1	P03	-3.50167	0.63617	Epithelial	0.308043
ACACAGTTCCAATGCA-1_1	P03	-1.82359	-10.2193	Myeloid	-0.13303
ACACAGTTCCAGCCTT-1_1	P03	-2.83669	-0.786779	Epithelial	0.16329
ACACAGTTCTCAAAGC-1_1	P03	4.10871	-4.63266	B/Plasma	-0.00353278
ACACAGTTCTGAGAGG-1_1	P03	-3.80008	-1.03085	Epithelial	0.119756
ACACAGTTCTTCTGTA-1_1	P03	-5.30496	1.08869	Epithelial	0.0755384
ACACCAAAGAGGTTAT-1_1	P03	-12.0203	5.00065	Mesenchyme	-0.103979
ACACCAAAGCGTATGG-1_1	P03	-3.90716	-7.72761	Myeloid	-0.0651021
ACACCAAAGCTAATGA-1_1	P03	-3.06253	-7.02122	Epithelial	-0.016462
ACACCAAAGGGCTTCC-1_1	P03	-3.47121	-1.09586	Epithelial	0.099978
ACACCAAAGGGTCTTT-1_1	P03	-1.11219	-0.548616	Epithelial	0.0355966
ACACCAAAGTCATGCT-1_1	P03	-3.90874	0.879668	Epithelial	0.0867577
ACACCAAAGTGCCCGT-1_1	P03	-2.12498	-0.807035	T/NK	0.128217
ACACCAACAAGGCTTT-1_1	P03	-4.06986	0.91973	Epithelial	0.192486
ACACCAACAATGTCTG-1_1	P03	-4.05999	0.819559	Epithelial	0.0995279
ACACCAACACCGTCTT-1_1	P03	-2.43688	1.52503	Epithelial	-0.000382167
ACACCAACACCGTGCA-1_1	P03	10.44	3.64238	T/NK	-0.0919584
ACACCAACACTAAACC-1_1	P03	-0.900314	-9.73617	Myeloid	-0.0463183
ACACCAACACTCCACT-1_1	P03	10.9967	3.07251	T/NK	-0.0144128
ACACCAAGTAACGCGA-1_1	P03	-2.69049	-10.4546	Myeloid	-0.0603225
ACACCAAGTATTCTCT-1_1	P03	-3.04224	-0.953789	Epithelial	0.073271
ACACCAAGTCTCGCGA-1_1	P03	-3.81952	0.398859	Epithelial	0.0385451
ACACCAAGTGGCACTC-1_1	P03	-1.6251	2.42814	Epithelial	0.0890409
ACACCAAGTGTGTGTT-1_1	P03	-12.4506	4.16605	Mesenchyme	0.0815109
ACACCAAGTTAGCTAC-1_1	P03	-2.66428	-0.629413	Epithelial	0.089388
ACACCAATCACACGAT-1_1	P03	1.39936	4.06051	Epithelial	0.11353
ACACCAATCCGTAGTA-1_1	P03	-0.873961	0.0364278	Epithelial	0.338233
ACACCAATCCTGGGTG-1_1	P03	-1.3861	0.308195	Epithelial	-0.0545726
ACACCAATCCTTTGAT-1_1	P03	-3.26554	-0.633084	Epithelial	0.159421
ACACCAATCGTCAAAC-1_1	P03	-11.7267	2.29561	Mesenchyme	0.0135109
ACACGCGAGACCGCCT-1_1	P03	-2.50073	-0.238088	Epithelial	0.00818287
ACACGCGAGCACTAGG-1_1	P03	-10.6548	2.54034	Prolif. Epithelial	-0.0610743
ACACGCGAGTAGGATT-1_1	P03	-0.720684	-3.16171	Prolif. Epithelial	0.202361
ACACGCGCAATGAAAC-1_1	P03	-1.98476	-10.6079	Myeloid	-0.0718149
ACACGCGCACAGAAGC-1_1	P03	-4.13958	11.8064	Endothelial	-0.0602752
ACACGCGCACTCAAGT-1_1	P03	-2.8816	-9.53372	Myeloid	-0.0684082
ACACGCGCATAGCACT-1_1	P03	10.2406	-0.402363	T/NK	0.110009
ACACGCGCATCCGTGG-1_1	P03	10.4004	1.16547	T/NK	-0.0553473
ACACGCGCATCCTTCG-1_1	P03	-2.96001	-2.00581	Epithelial	0.2161
ACACGCGGTGACCTGC-1_1	P03	-0.521008	-3.922	Prolif. Epithelial	0.0928165
ACACGCGGTTCCACGG-1_1	P03	-2.32229	-0.946967	Epithelial	0.0936331
ACACGCGGTTCTCCAC-1_1	P03	-2.79531	-1.50837	Epithelial	0.243036
ACACGCGGTTGTAAAG-1_1	P03	-2.25033	-8.31275	Myeloid	-0.0085951
ACACTGAAGAGTCAGC-1_1	P03	-4.24821	1.77103	Epithelial	-0.064562
ACACTGAAGCAGTAAT-1_1	P03	-4.40896	12.2975	Endothelial	-0.073837
ACACTGAAGCGTCTCG-1_1	P03	-2.98284	2.07856	Epithelial	0.15107
ACACTGAAGGTCTACT-1_1	P03	-3.79414	0.981339	Epithelial	0.120537
ACACTGACAACGTATC-1_1	P03	10.2928	1.64243	T/NK	-0.0971398
ACACTGACAACTCCAA-1_1	P03	-4.31045	2.78643	Epithelial	-0.00766477
ACACTGACACCATAAC-1_1	P03	-11.9047	3.51772	Mesenchyme	0.0535133
ACACTGACAGCCATTA-1_1	P03	-3.15658	-1.74717	Epithelial	0.0482543
ACACTGACAGTGCGCT-1_1	P03	-1.94689	-1.10387	Epithelial	0.30654
ACACTGACATTCACCC-1_1	P03	-12.7914	2.25334	Mesenchyme	0.00868079
ACACTGAGTATCGTGT-1_1	P03	8.91029	-1.14316	T/NK	-0.105145
ACACTGATCACTGGTA-1_1	P03	-2.77245	-1.09328	Epithelial	0.178172
ACACTGATCTAACGGT-1_1	P03	-12.7245	5.77106	Mesenchyme	-0.105848
ACACTGATCTCTAGGA-1_1	P03	-4.24552	11.9082	Endothelial	0.0414043
ACAGAAAAGATTCGCT-1_1	P03	0.066263	0.0533305	Epithelial	-0.098517
ACAGAAACAGACCAGA-1_1	P03	-11.9833	2.96645	Mesenchyme	0.0990328
ACAGAAACAGCGTTTA-1_1	P03	-0.713821	1.42388	Epithelial	0.201588
ACAGAAACAGTAGAGC-1_1	P03	-5.82457	1.30152	Epithelial	0.297422
ACAGAAAGTGCCTGAC-1_1	P03	-3.47552	3.1917	Epithelial	-0.0903117
ACAGAAAGTGGTTTAC-1_1	P03	-4.0615	-7.90958	Myeloid	-0.0421499
ACAGAAAGTGTAGTGG-1_1	P03	-11.225	6.11352	Mesenchyme	-0.100365
ACAGAAAGTTCCGGTG-1_1	P03	-2.04623	-8.25828	Prolif. Myeloid	-0.0607964
ACAGAAAGTTCGTAAC-1_1	P03	-2.0488	0.880092	Epithelial	0.165252
ACAGAAAGTTGTTGCA-1_1	P03	-1.68213	-1.87621	Epithelial	0.141424
ACAGAAATCAGTGCGC-1_1	P03	-0.611468	0.951009	Epithelial	0.336838
ACAGAAATCTGTAAGC-1_1	P03	-11.6537	2.9696	Mesenchyme	-0.0797489
ACAGCCGAGAGAGCCT-1_1	P03	-4.70172	2.54038	Epithelial	0.0994901
ACAGCCGAGAGTCAAT-1_1	P03	-2.24609	-1.05385	Epithelial	0.213867
ACAGCCGAGCCTGTCG-1_1	P03	-11.8289	2.57979	Mesenchyme	-0.000892621
ACAGCCGAGGACTTCT-1_1	P03	-12.9218	5.67657	Mesenchyme	-0.0522111
ACAGCCGAGTAACCGG-1_1	P03	-12.3038	2.91318	Mesenchyme	-0.0382648
ACAGCCGCACTTACAG-1_1	P03	-4.0968	1.63855	Epithelial	0.108405
ACAGCCGCATGAAGGC-1_1	P03	0.0979486	-9.43425	Myeloid	-0.0643197
ACAGCCGGTATCACCA-1_1	P03	-1.24714	-2.75748	Prolif. Epithelial	0.0845416
ACAGCCGGTATTTCTC-1_1	P03	-3.08524	0.402817	Epithelial	0.108881
ACAGCCGGTCCATCTC-1_1	P03	3.30236	-11.1318	Myeloid	-0.0725642
ACAGCCGGTCGACTTA-1_1	P03	-4.29861	-0.200414	Epithelial	0.14326
ACAGCCGGTGCACATT-1_1	P03	-12.1805	4.07374	Mesenchyme	-0.0891841
ACAGCCGGTGCGCTCA-1_1	P03	-3.62754	-7.66238	Myeloid	-0.0188504
ACAGCCGGTGGCACTC-1_1	P03	8.63236	-3.43842	Prolif. Lymphoid	-0.12291
ACAGCCGGTTACGATC-1_1	P03	3.37063	-12.1124	Myeloid	-0.0667809
ACAGCCGGTTCAAGGG-1_1	P03	-11.3419	4.69299	Mesenchyme	-0.069682
ACAGCCGTCAATGTCG-1_1	P03	-3.56869	-1.35051	Epithelial	0.120881
ACAGCCGTCAGAGTTC-1_1	P03	-2.62592	-1.28414	Epithelial	0.190146
ACAGCCGTCATCGCAA-1_1	P03	-3.3805	1.39475	Epithelial	0.00153014
ACAGCCGTCCTTCTTC-1_1	P03	-3.6283	2.80854	Epithelial	-0.0315131
ACAGCCGTCGGAGTAG-1_1	P03	-12.1968	6.32325	Mesenchyme	-0.112307
ACAGCCGTCGGCATAT-1_1	P03	-11.5915	3.18305	Mesenchyme	-0.0873227
ACAGGGAAGAACGTGC-1_1	P03	-1.81094	-0.360644	Epithelial	0.0663976
ACAGGGAAGAGGCGTT-1_1	P03	-2.74099	-0.411232	Epithelial	0.162762
ACAGGGAAGCGTACAG-1_1	P03	-1.85652	-9.10827	Myeloid	-0.0385109
ACAGGGAAGTCGAATA-1_1	P03	-1.42182	-1.07352	Epithelial	0.175289
ACAGGGACAACGGCTC-1_1	P03	-3.63935	-0.724886	Epithelial	0.114484
ACAGGGACAATAGAGT-1_1	P03	-2.27674	-9.29206	Myeloid	-0.00789474
ACAGGGACACGCGGTT-1_1	P03	-2.66045	-0.310134	Epithelial	-0.0527053
ACAGGGACACTTGTGA-1_1	P03	4.97353	-5.01764	B/Plasma	-0.097227
ACAGGGACAGCTGTCG-1_1	P03	-2.24498	-10.6015	Myeloid	0.077059
ACAGGGAGTCGAGTGA-1_1	P03	0.819667	4.3524	Epithelial	0.116475
ACAGGGAGTGATCATC-1_1	P03	1.51512	-12.7701	Myeloid	-0.0689673
ACAGGGAGTGTGCTTA-1_1	P03	-11.0471	2.79984	Mesenchyme	-0.0123098
ACAGGGAGTGTGTTTG-1_1	P03	-3.26624	-1.59922	Epithelial	0.392124
ACAGGGAGTGTTATCG-1_1	P03	-3.76497	-10.6103	Myeloid	0.00357417
ACAGGGATCCGATCGG-1_1	P03	8.88093	1.73106	T/NK	-0.0637725
ACAGGGATCCTTATGT-1_1	P03	8.53404	2.48159	T/NK	0.109543
ACAGGGATCCTTCTAA-1_1	P03	-3.65901	-1.47752	Epithelial	0.251812
ACAGGGATCGCTAAAC-1_1	P03	-1.52112	-0.78047	T/NK	-0.0222487
ACAGGGATCGGAAACG-1_1	P03	-4.17827	1.63196	Epithelial	0.190622
ACAGGGATCTCAATCT-1_1	P03	9.19951	-2.71064	T/NK	-0.0291689
ACATCCCAGCTAAGTA-1_1	P03	-2.72098	0.490514	Epithelial	0.20103
ACATCCCAGCTGTTCA-1_1	P03	-3.71896	-1.56483	Epithelial	0.113587
ACATCCCAGTAGAGTT-1_1	P03	-3.66116	0.798098	Epithelial	0.167573
ACATCCCCAACACAAA-1_1	P03	-10.8954	4.72918	Mesenchyme	0.00927552
ACATCCCCAAGAATAC-1_1	P03	-2.16326	-1.325	Epithelial	0.233818
ACATCCCCAAGGCAAC-1_1	P03	-2.99639	-9.15516	Myeloid	-0.00694284
ACATCCCCAGGATCTT-1_1	P03	-3.49497	-9.53953	Myeloid	-0.00434019
ACATCCCCATGACTAC-1_1	P03	3.45741	-0.57471	Mast	-0.00942475
ACATCCCGTACTAGCT-1_1	P03	10.9091	1.37577	T/NK	-0.0860448
ACATCCCGTGAGTGAC-1_1	P03	-11.9129	6.8001	Mesenchyme	-0.00875023
ACATCCCGTGGCTTGC-1_1	P03	0.585429	4.11576	Epithelial	0.000492252
ACATCCCGTTCCAAAC-1_1	P03	-1.36503	1.23035	Epithelial	0.223177
ACATCCCTCCATGATG-1_1	P03	-5.00652	0.420301	Epithelial	0.271353
ACATCCCTCTCCTGTG-1_1	P03	-2.25736	-0.750489	Epithelial	0.0969964
ACATCCCTCTGTCCCA-1_1	P03	-1.51184	-2.85025	Prolif. Epithelial	-0.0288438
ACATCCCTCTGTCGTC-1_1	P03	-1.9337	-0.952838	T/NK	0.136394
ACATCGAAGATGAACT-1_1	P03	2.9062	-12.8576	Myeloid	-0.0664495
ACATCGAAGGAAAGGT-1_1	P03	-0.917059	-0.00142948	Epithelial	-0.0592022
ACATCGAAGTAGGCCA-1_1	P03	-0.952163	-10.5973	Myeloid	-0.00241409
ACATCGACACAGTCAT-1_1	P03	2.12117	4.06913	Epithelial	-0.0580806
ACATCGACATTCATCT-1_1	P03	-12.6365	3.45164	Mesenchyme	-0.0628679
ACATCGAGTACAAAGT-1_1	P03	1.14669	10.5537	Mesenchyme	0.0167916
ACATCGAGTATAATGG-1_1	P03	-12.6545	1.89918	Mesenchyme	-0.0238405
ACATCGAGTGCTTCAA-1_1	P03	-1.73599	-0.861355	T/NK	0.0771222
ACATCGAGTTCTCCAC-1_1	P03	-3.4593	-8.82642	Myeloid	-0.0575373
ACATCGAGTTGACTGT-1_1	P03	-1.93882	-1.2378	T/NK	0.0541035
ACATCGAGTTTGCAGT-1_1	P03	3.01371	-12.6566	Myeloid	-0.0760086
ACATCGATCACATTGG-1_1	P03	-3.42058	0.837486	Epithelial	0.0469269
ACATCGATCCATAAGC-1_1	P03	-0.17607	-10.0817	Myeloid	-0.0223999
ACATCGATCGACCCAG-1_1	P03	-4.21423	-9.08467	Myeloid	0.00967127
ACATCGATCGCGCTGA-1_1	P03	-1.74054	-11.6575	Epithelial	0.0512487
ACATGCAAGCGAATGC-1_1	P03	-0.546633	0.939685	Epithelial	0.0813221
ACATGCAAGTAATTGG-1_1	P03	-12.6149	2.03905	Mesenchyme	0.0153538
ACATGCAAGTCATGGG-1_1	P03	-3.43908	-0.657105	Epithelial	0.0993925
ACATGCAAGTGCCAGA-1_1	P03	-2.06281	2.91407	Epithelial	0.133004
ACATGCACAATCGAAA-1_1	P03	-12.9399	4.94715	Mesenchyme	-0.0210383
ACATGCACACACCGCA-1_1	P03	-1.3322	-10.1871	Myeloid	-0.0457692
ACATGCACACCGGTCA-1_1	P03	-2.80998	-1.46623	Epithelial	0.444543
ACATGCACAGTCAGTT-1_1	P03	-11.9629	2.34925	Mesenchyme	-0.0333352
ACATGCACATGGAGAC-1_1	P03	-3.00519	-6.70411	Epithelial	0.0727241
ACATGCAGTAGGTCAG-1_1	P03	-3.01945	-8.7504	Myeloid	0.020209
ACATGCAGTATCGATC-1_1	P03	-1.38084	-12.2298	Myeloid	-0.0407827
ACATGCAGTATCGTTG-1_1	P03	-0.971456	-9.37249	Myeloid	-0.0528485
ACATGCAGTCTAGATC-1_1	P03	-11.9294	3.384	Mesenchyme	-0.0920496
ACATGCATCGAGCTGC-1_1	P03	-3.88156	-1.55587	Epithelial	0.126951
ACATTTCAGAATCTAG-1_1	P03	-2.62482	-7.74821	Myeloid	-0.0484957
ACATTTCAGCGTTCAT-1_1	P03	-3.01649	-11.2957	Myeloid	-0.0364574
ACATTTCAGGATAATC-1_1	P03	-3.10464	-11.2407	Myeloid	0.0296122
ACATTTCAGGCTATCT-1_1	P03	-12.539	5.47151	Mesenchyme	-0.0744648
ACATTTCAGGTGCAGT-1_1	P03	-3.57905	-0.563587	Epithelial	0.101889
ACATTTCAGTAACAGT-1_1	P03	-5.12188	1.31221	Epithelial	0.0381366
ACATTTCCAAGAATGT-1_1	P03	-3.76168	-1.27093	Epithelial	0.30256
ACATTTCCATCCGGCA-1_1	P03	-4.82269	0.963776	Epithelial	0.096924
ACATTTCCATGACTTG-1_1	P03	-2.22803	-0.600661	Epithelial	0.0796294
ACATTTCGTAACATAG-1_1	P03	-10.2643	4.55165	Mesenchyme	0.0732555
ACATTTCGTATCGCAT-1_1	P03	-3.22413	-7.7141	Myeloid	0.00886338
ACATTTCGTCACTCGG-1_1	P03	-2.2317	0.237821	Epithelial	0.0803977
ACATTTCTCATCGGGC-1_1	P03	-1.07306	3.4707	Epithelial	0.0300125
ACCAAACAGAGCCATG-1_1	P03	-11.3904	3.4488	Mesenchyme	0.0147575
ACCAAACAGAGGATGA-1_1	P03	10.2329	-2.70217	Prolif. Lymphoid	-0.0346365
ACCAAACCACAAGTTC-1_1	P03	-1.22165	-4.10964	Prolif. Epithelial	-0.00546991
ACCAAACCAGATTAAG-1_1	P03	-2.60889	-0.649481	T/NK	0.0563089
ACCAAACCATCATGAC-1_1	P03	0.289382	1.99854	T/NK	0.0115911
ACCAAACGTACTGTTG-1_1	P03	-1.23306	-0.881982	T/NK	-0.0462495
ACCAAACGTGAACCGA-1_1	P03	-2.47298	-8.3078	Myeloid	-0.0974
ACCAAACGTGACGTCC-1_1	P03	-0.997321	-0.429894	Epithelial	0.0261966
ACCAAACGTGCCCGTA-1_1	P03	-12.3583	3.14895	Mesenchyme	0.0517478
ACCAAACGTGTGGACA-1_1	P03	-3.57689	2.12856	Epithelial	-0.0983987
ACCAAACGTTCGGTCG-1_1	P03	-5.82477	1.71321	Epithelial	0.033367
ACCAAACTCGCTTGAA-1_1	P03	9.95018	1.42103	T/NK	0.0721017
ACCAAACTCTACAGGT-1_1	P03	-10.3516	2.82168	Mesenchyme	0.0561226
ACCAAACTCTCGGCTT-1_1	P03	-1.46134	-2.92153	Prolif. Epithelial	0.216776
ACCAAACTCTGACCCT-1_1	P03	0.598157	10.2461	Mesenchyme	-0.111667
ACCAACAAGAAATTGC-1_1	P03	0.627569	-9.30523	Myeloid	-0.109362
ACCAACAAGACATATG-1_1	P03	0.0316705	10.1259	Mesenchyme	-0.0585361
ACCAACAAGATGCGAC-1_1	P03	1.64521	-12.4694	Myeloid	-0.0656846
ACCAACAAGCACACAG-1_1	P03	-2.43724	-1.41557	Epithelial	0.158702
ACCAACAAGCATGAAT-1_1	P03	-4.27805	1.42608	Epithelial	0.0200373
ACCAACAAGTCTACCA-1_1	P03	-12.6799	2.53911	Mesenchyme	-0.00379673
ACCAACAAGTTTAGGA-1_1	P03	-3.86342	-8.539	Myeloid	-0.0100216
ACCAACACAAACACCT-1_1	P03	-3.156	1.33574	Epithelial	0.0328565
ACCAACACATCCGGCA-1_1	P03	-1.54392	-10.1202	Myeloid	-0.0795915
ACCAACAGTAGCTGCC-1_1	P03	7.91485	5.80096	Myeloid	-0.0426324
ACCAACAGTATCGTAC-1_1	P03	-3.33177	-10.8907	Myeloid	0.0736162
ACCAACAGTGGGCTCT-1_1	P03	-3.08504	-0.438326	Epithelial	0.177079
ACCAACATCACGAGGA-1_1	P03	-2.75761	-0.586663	Epithelial	0.0089105
ACCAACATCGGTGTAT-1_1	P03	-3.73632	-0.962928	Epithelial	0.177019
ACCAACATCTCACTCG-1_1	P03	-3.18115	-0.533236	Epithelial	0.136012
ACCACAAAGAAGCGGG-1_1	P03	-2.37058	-6.61544	Prolif. Myeloid	0.0479438
ACCACAAAGAGGCGTT-1_1	P03	-1.14419	-1.50128	Epithelial	0.288601
ACCACAAAGCCTCTGG-1_1	P03	9.95719	4.66258	T/NK	-0.0874701
ACCACAAAGCTTCGTA-1_1	P03	-4.11113	-8.43159	Myeloid	-0.0106737
ACCACAAAGGGACTGT-1_1	P03	-12.276	5.25724	Mesenchyme	-0.00899222
ACCACAACAACGTAAA-1_1	P03	8.05365	-2.77547	T/NK	-0.0227982
ACCACAAGTATGATCC-1_1	P03	-3.9972	-8.28959	Myeloid	-0.0302289
ACCACAAGTCTTGCGG-1_1	P03	4.55257	-0.438595	Mast	-0.0556828
ACCACAAGTGAGATCG-1_1	P03	-11.6488	2.69416	Mesenchyme	0.0154911
ACCACAAGTGGTTCTA-1_1	P03	-4.37478	0.951233	Epithelial	0.192459
ACCACAAGTTCTATCT-1_1	P03	-13.0646	5.21453	Mesenchyme	-0.0212213
ACCACAAGTTGCCTAA-1_1	P03	-3.78498	-1.34976	Epithelial	0.262151
ACCACAATCCGGTTCT-1_1	P03	-4.24665	11.8616	Endothelial	0.0410107
ACCACAATCGAACGCC-1_1	P03	-11.6816	4.41797	Mesenchyme	-0.0941979
ACCATTTAGAGGTTAT-1_1	P03	-12.0174	4.39349	Mesenchyme	-0.0668662
ACCATTTAGTAGTCTC-1_1	P03	-3.07999	0.97434	Epithelial	0.110533
ACCATTTAGTGCTACT-1_1	P03	-2.68344	-9.69205	Myeloid	-0.084123
ACCATTTCAACTCCCT-1_1	P03	-1.86803	-10.7364	Myeloid	0.129072
ACCATTTCAGATCCAT-1_1	P03	3.74781	-0.663433	Mast	-0.0754585
ACCATTTGTCACCCTT-1_1	P03	0.551797	-9.34589	Myeloid	-0.0532837
ACCATTTGTCCTCCTA-1_1	P03	-2.58456	-0.608926	Epithelial	0.194658
ACCATTTGTCTTGGTA-1_1	P03	-3.78594	-8.45741	Myeloid	-0.0548421
ACCATTTGTGAAAGTT-1_1	P03	9.77291	3.47595	T/NK	-0.0569001
ACCATTTTCAGACCGC-1_1	P03	-4.3872	0.858609	Epithelial	0.056999
ACCATTTTCAGGTGTT-1_1	P03	-4.17971	1.30648	Epithelial	0.0662213
ACCATTTTCCTACTGC-1_1	P03	10.1422	5.35286	T/NK	-0.0111132
ACCATTTTCGGCTATA-1_1	P03	-2.62596	2.66508	Epithelial	0.165291
ACCATTTTCTGGTGGC-1_1	P03	9.79337	-3.42102	Prolif. Lymphoid	-0.0578011
ACCCAAAAGAGGACTC-1_1	P03	-2.73359	-9.93432	Myeloid	-0.0426659
ACCCAAAAGGTAGTAT-1_1	P03	-3.4305	11.9101	Endothelial	-0.00160968
ACCCAAAAGGTCCCTG-1_1	P03	2.40825	4.16421	Epithelial	-0.0240474
ACCCAAAAGTCTAACC-1_1	P03	-0.652629	1.25137	Epithelial	0.0455468
ACCCAAAAGTCTGTAC-1_1	P03	9.21466	2.06749	T/NK	0.0385242
ACCCAAACAAAGGTTA-1_1	P03	-12.1467	3.09643	Mesenchyme	0.0290597
ACCCAAACAAGTGGAC-1_1	P03	-2.47929	-12.2506	Myeloid	-0.0434922
ACCCAAACAATGAAAC-1_1	P03	-3.06244	2.25663	Epithelial	0.1168
ACCCAAACAGCTGAGA-1_1	P03	-12.5136	2.86749	Mesenchyme	-0.0763845
ACCCAAACATACTGTG-1_1	P03	10.9438	2.3682	T/NK	-0.0692766
ACCCAAACATGACCCG-1_1	P03	-3.76102	12.234	Endothelial	-0.0148084
ACCCAAACATGGGCAA-1_1	P03	0.571664	2.06209	Epithelial	0.0697797
ACCCAAAGTACCGGCT-1_1	P03	-1.2899	0.550356	Epithelial	0.0314444
ACCCAAAGTCCGCAGT-1_1	P03	-0.329961	-10.4281	Myeloid	0.0193868
ACCCAAAGTCGAACGA-1_1	P03	-1.90406	-0.874714	Epithelial	0.180055
ACCCAAAGTCGAATTC-1_1	P03	-3.25549	2.89597	Epithelial	0.045038
ACCCAAAGTGAATAAC-1_1	P03	3.36383	-11.274	Myeloid	-0.092715
ACCCAAAGTTTCGTAG-1_1	P03	-11.4765	6.17342	Mesenchyme	-0.0313693
ACCCAAATCACAATGC-1_1	P03	-3.01231	1.04058	Epithelial	-0.0061808
ACCCAAATCATGCATG-1_1	P03	-1.62541	-1.027	Epithelial	0.111117
ACCCAAATCGACTCCT-1_1	P03	-2.9691	-0.5615	Epithelial	0.0128771
ACCCAAATCTGCGGGT-1_1	P03	-11.8509	3.39195	Mesenchyme	-0.078676
ACCCTCAAGCTTAAGA-1_1	P03	-12.4051	6.2504	Mesenchyme	-0.0815245
ACCCTCAAGGTGCCTC-1_1	P03	-2.22887	-1.34191	T/NK	0.0660074
ACCCTCAAGTCCCAAT-1_1	P03	-1.79925	-9.34864	Myeloid	0.0453314
ACCCTCAAGTTGCGAG-1_1	P03	-1.54652	-2.45577	Epithelial	0.0526537
ACCCTCAAGTTGCTCA-1_1	P03	-12.8703	2.08583	Mesenchyme	0.0219327
ACCCTCACAACGGGTA-1_1	P03	0.24342	10.4429	Mesenchyme	-0.0609097
ACCCTCACACGTGTGC-1_1	P03	-3.1022	1.49852	Epithelial	0.0860177
ACCCTCACACTCCTGT-1_1	P03	-10.9429	6.32252	Mesenchyme	-0.00829897
ACCCTCACAGGTATGG-1_1	P03	-2.26096	-1.56014	Epithelial	0.246472
ACCCTCACATGCAGGA-1_1	P03	-5.11252	1.49877	Epithelial	0.0884712
ACCCTCACATGTGCTA-1_1	P03	-13.1739	5.32679	Mesenchyme	-0.0631792
ACCCTCAGTCGAACAG-1_1	P03	-0.946643	-10.5466	Myeloid	-0.0472348
ACCCTCAGTCGCATGC-1_1	P03	-3.86901	11.3124	Endothelial	0.0701408
ACCCTCAGTCGCTCGA-1_1	P03	7.70012	-6.80594	B/Plasma	-0.0995471
ACCCTCAGTCTCTCCA-1_1	P03	-11.9528	3.5908	Mesenchyme	-0.0710143
ACCCTCATCAATCCAG-1_1	P03	-12.0298	2.75761	Mesenchyme	-0.0769598
ACCCTCATCGCATAGT-1_1	P03	2.24683	-12.2815	Myeloid	-0.0537551
ACCCTCATCTCGTGGG-1_1	P03	-3.14085	-10.4009	Myeloid	0.00597432
ACCCTTGAGACAACAT-1_1	P03	-1.40908	-10.267	Myeloid	-0.0352045
ACCCTTGAGATTACCC-1_1	P03	-2.33945	-10.4046	Myeloid	0.119266
ACCCTTGAGCACGGAT-1_1	P03	-2.6174	-1.25856	Epithelial	0.283379
ACCCTTGAGCCGCACT-1_1	P03	-1.61667	-11.8531	Myeloid	-0.0521225
ACCCTTGCACTAAACC-1_1	P03	0.128919	2.45068	Epithelial	0.107434
ACCCTTGCAGATAAAC-1_1	P03	-0.517686	2.55752	Epithelial	0.0779428
ACCCTTGCAGCCTATA-1_1	P03	-4.54183	0.999433	Epithelial	0.121963
ACCCTTGCAGGGATAC-1_1	P03	1.33077	10.2728	Mesenchyme	-0.0372929
ACCCTTGCATAATGAG-1_1	P03	10.6272	2.11442	T/NK	-0.0966859
ACCCTTGCATTGAAAG-1_1	P03	-3.64151	12.2619	Endothelial	-0.0941818
ACCCTTGGTCGCTTAA-1_1	P03	-0.395792	-2.80247	Prolif. Epithelial	0.105729
ACCCTTGGTCTCAGAT-1_1	P03	-4.24865	-8.95515	Myeloid	-0.0508875
ACCCTTGGTGAGCCAA-1_1	P03	-4.20756	11.9754	Endothelial	-0.00468997
ACCCTTGGTGCATGTT-1_1	P03	-3.21719	2.69296	Epithelial	0.0631403
ACCCTTGGTGCGGTAA-1_1	P03	1.1856	10.1159	Mesenchyme	-0.0110383
ACCCTTGGTTACCGTA-1_1	P03	-3.16042	-1.90877	Epithelial	0.307823
ACCCTTGGTTCGTTCC-1_1	P03	-11.6472	2.87383	Mesenchyme	-0.0477526
ACCCTTGTCCAAGCAT-1_1	P03	-2.8975	-9.22109	Myeloid	-0.0708809
ACCCTTGTCCGGGACT-1_1	P03	-0.874633	0.540961	Epithelial	0.0771097
ACCCTTGTCGCTGTCT-1_1	P03	-2.87541	-1.20584	Epithelial	0.13299
ACCCTTGTCTCCATAT-1_1	P03	-2.84236	2.25587	Epithelial	0.0733812
ACCCTTGTCTTAATCC-1_1	P03	-2.46448	-1.62059	Epithelial	0.220156
ACCGTTCAGACTACCT-1_1	P03	-3.69063	-1.16713	Epithelial	0.0699308
ACCGTTCAGGTTGGAC-1_1	P03	-3.3563	2.0151	Epithelial	0.0747179
ACCGTTCAGTAACGAT-1_1	P03	-1.57452	-0.476927	Epithelial	0.120849
ACCGTTCAGTGACCTT-1_1	P03	-2.98925	-10.5632	Epithelial	-0.0278211
ACCGTTCAGTGGTGAC-1_1	P03	0.887442	0.954889	Epithelial	0.0594014
ACCGTTCCAAGAATAC-1_1	P03	3.25742	-11.9384	Myeloid	-0.0653538
ACCGTTCCACATATCG-1_1	P03	-2.40954	-8.67452	Myeloid	-0.0863714
ACCGTTCCAGACACCC-1_1	P03	-3.49613	1.88695	Epithelial	0.143781
ACCGTTCCAGGGAGAG-1_1	P03	-2.20712	4.24158	Epithelial	-0.00644607
ACCGTTCCATACACCA-1_1	P03	-12.3442	5.07347	Mesenchyme	-0.030791
ACCGTTCGTAATTGGA-1_1	P03	-2.64703	2.02122	Epithelial	0.0718565
ACCGTTCTCCTTGACC-1_1	P03	-1.9117	-8.74456	Myeloid	0.0243238
ACCGTTCTCGCAGTTA-1_1	P03	-0.646606	-4.43523	Prolif. Epithelial	0.0423272
ACCGTTCTCGCATAGT-1_1	P03	-2.50193	12.6106	Endothelial	-0.0501434
ACCGTTCTCGCGCTGA-1_1	P03	-2.51811	-1.13115	Epithelial	0.12444
ACCGTTCTCGCGGACT-1_1	P03	-5.66329	0.667525	Epithelial	0.0467385
ACCGTTCTCGGATACT-1_1	P03	-1.02235	-0.332471	Epithelial	-0.00433769
ACCGTTCTCTCATAGG-1_1	P03	-2.10309	-0.750568	Epithelial	-0.00454586
ACCGTTCTCTTGAGCA-1_1	P03	-0.83341	2.88648	Epithelial	0.0519264
ACCTACCAGATGTTCC-1_1	P03	10.614	2.41814	T/NK	0.0275976
ACCTACCAGCAGTCTT-1_1	P03	-4.28367	-8.22889	Myeloid	-0.0125135
ACCTACCAGCCGGATA-1_1	P03	-2.19673	-9.57384	Myeloid	-0.04669
ACCTACCAGCTATCCA-1_1	P03	-1.63028	-0.888351	Epithelial	-0.013317
ACCTACCAGCTCCACG-1_1	P03	-1.2348	-0.589403	Epithelial	0.0668091
ACCTACCAGTGAACAT-1_1	P03	-1.22753	2.29396	Epithelial	-0.0601566
ACCTACCCAAACGAGC-1_1	P03	-0.249049	-3.94527	Prolif. Epithelial	0.267159
ACCTACCCACGGGTAA-1_1	P03	-5.43681	2.65671	Epithelial	0.084806
ACCTACCTCGACCACG-1_1	P03	-2.0407	-0.419429	Epithelial	0.00794939
ACCTGAAAGGCTAGCA-1_1	P03	-1.69289	-1.23065	Epithelial	0.228166
ACCTGAAAGGTCGTAG-1_1	P03	3.0332	-11.9164	Myeloid	-0.0449388
ACCTGAAAGTTTAGGA-1_1	P03	-4.96885	-0.283061	Epithelial	0.102313
ACCTGAACACACGTGC-1_1	P03	-1.62681	-11.6313	Myeloid	-0.0597951
ACCTGAACACTACGGC-1_1	P03	-3.1746	-1.93603	Epithelial	0.257866
ACCTGAACACTGTCCT-1_1	P03	-1.2061	4.03158	Epithelial	-0.0591986
ACCTGAACAGAGGCAT-1_1	P03	-3.05305	1.51183	Epithelial	-0.0166332
ACCTGAACAGCAGTCC-1_1	P03	-3.76975	-8.55586	Myeloid	-0.00149917
ACCTGAAGTCAGACTT-1_1	P03	-2.76057	-7.51065	Myeloid	0.0911625
ACCTGAAGTCGGCACT-1_1	P03	-0.832351	-9.63203	Myeloid	-0.0567079
ACCTGAAGTGATACCT-1_1	P03	-3.55714	-0.911649	Epithelial	0.12297
ACCTGAAGTTACGGAG-1_1	P03	-11.5198	4.36958	Mesenchyme	-0.0088639
ACCTGAAGTTGCAACT-1_1	P03	-3.72648	-0.301562	Epithelial	0.0876314
ACCTGAATCACTGTCC-1_1	P03	-12.9977	3.1314	Mesenchyme	-0.0413079
ACCTGAATCCAACACA-1_1	P03	-2.19787	-2.36415	Prolif. Epithelial	0.145323
ACCTGTCAGACTCCGC-1_1	P03	-1.36391	-9.51965	Myeloid	-0.0533868
ACCTGTCAGAGGATGA-1_1	P03	-1.89832	-1.25626	Epithelial	0.136812
ACCTGTCAGCACTCGC-1_1	P03	-12.1043	3.40685	Mesenchyme	-0.05719
ACCTGTCAGTTCCGGC-1_1	P03	1.12173	-12.637	Myeloid	-0.0744829
ACCTGTCCAACCGTGC-1_1	P03	-2.09795	-0.288148	Epithelial	0.0411747
ACCTGTCCAATACCCA-1_1	P03	-4.95673	1.84411	Epithelial	-0.0142791
ACCTGTCCACGCTATA-1_1	P03	-12.1434	3.44743	Mesenchyme	0.104846
ACCTGTCCACTCAGAT-1_1	P03	0.842149	-8.79587	Myeloid	-0.0607931
ACCTGTCCATAAGATG-1_1	P03	-0.754852	-0.660833	Epithelial	0.168727
ACCTGTCGTCGAATTC-1_1	P03	-2.77495	-1.88512	Epithelial	0.262343
ACCTGTCGTCTTTCTA-1_1	P03	4.42988	-4.0163	B/Plasma	-0.0140773
ACCTGTCGTTATGTCG-1_1	P03	-0.744553	0.12594	Epithelial	0.169943
ACCTGTCTCACTACTT-1_1	P03	0.351745	4.23075	Epithelial	0.0177157
ACCTGTCTCGGTGTAT-1_1	P03	-1.92959	-1.62591	Epithelial	0.312748
ACCTGTCTCTCCAAGA-1_1	P03	-0.976141	-0.589623	Epithelial	0.0905079
ACCTGTCTCTGACAGT-1_1	P03	-2.62624	-10.7773	Myeloid	-0.106956
ACCTGTCTCTGTCAGA-1_1	P03	-11.2341	2.72192	Mesenchyme	0.246066
ACGATCAAGCTAGCCC-1_1	P03	-1.15053	-8.93307	Epithelial	0.0360916
ACGATCAAGGAGAGTA-1_1	P03	-12.6527	4.21946	Mesenchyme	-0.0182817
ACGATCAAGGATTACA-1_1	P03	-12.7131	3.45765	Mesenchyme	-0.041468
ACGATCAAGTTCATCG-1_1	P03	-12.2119	2.32422	Mesenchyme	-0.0180987
ACGATCAAGTTGTCGT-1_1	P03	-3.54649	-6.27792	Epithelial	0.0594824
ACGATCACAACCGTGC-1_1	P03	-4.64603	0.980293	Epithelial	0.0248708
ACGATCACATAACGGG-1_1	P03	-3.35463	2.38447	Epithelial	0.0806169
ACGATCACATGGTACT-1_1	P03	-0.49592	-10.0107	Myeloid	-0.0711982
ACGATCACATGTGGCC-1_1	P03	-1.73199	-9.46156	Myeloid	-0.0613324
ACGATCACATTAAGCC-1_1	P03	10.6237	1.75767	T/NK	-0.0906069
ACGATCAGTAACCCGC-1_1	P03	-0.684303	-3.60978	Prolif. Epithelial	0.339382
ACGATCAGTACTGCCG-1_1	P03	-0.627729	0.73061	Epithelial	0.16142
ACGATCAGTCCTGGGT-1_1	P03	-3.35536	-10.1306	Epithelial	0.0710512
ACGATCATCCGATGCG-1_1	P03	-3.48234	1.74103	Epithelial	-0.00988291
ACGATCATCGATCCAA-1_1	P03	-2.42677	-10.863	Mesenchyme	-0.0569829
ACGATCATCGCCAGTG-1_1	P03	-4.07693	1.01841	Epithelial	0.120508
ACGATCATCGTAATGC-1_1	P03	-11.4212	3.44912	Mesenchyme	-0.059983
ACGATCATCTCACTCG-1_1	P03	-2.32621	-0.586971	Epithelial	0.113211
ACGATCATCTCAGTCC-1_1	P03	-0.675347	-0.346774	Epithelial	0.0451987
ACGATGTAGAGCTGCA-1_1	P03	2.94501	-11.8437	Myeloid	-0.0630295
ACGATGTAGAGGCGGA-1_1	P03	-0.805518	-0.489896	Epithelial	0.318194
ACGATGTAGTCATAGA-1_1	P03	-12.7851	3.18512	Mesenchyme	0.0416919
ACGATGTAGTGCACAG-1_1	P03	-2.36024	-1.31721	Epithelial	0.213686
ACGATGTCAACCAATC-1_1	P03	-4.16127	2.93729	Epithelial	-0.102113
ACGATGTCAACCCTAA-1_1	P03	-5.80325	0.238799	Epithelial	0.0881009
ACGATGTCAGGGATAC-1_1	P03	0.303666	-10.4341	Myeloid	-0.114771
ACGATGTCAGTGTGCC-1_1	P03	-4.6558	1.17065	Epithelial	0.127762
ACGATGTCATAGGCGA-1_1	P03	-3.47209	-1.56708	Epithelial	0.100583
ACGATGTCATTATGCG-1_1	P03	1.52734	3.91941	Epithelial	-0.0780629
ACGATGTGTAACACGG-1_1	P03	-3.65357	1.77516	Epithelial	-0.00886639
ACGATGTGTAGGTAGC-1_1	P03	-3.98234	-0.377089	Epithelial	0.0802224
ACGATGTGTGCCCGTA-1_1	P03	-11.9731	3.07464	Mesenchyme	-0.0107175
ACGATGTGTGGCTTAT-1_1	P03	-3.43175	-1.66948	Epithelial	0.281765
ACGATGTGTTACCTTT-1_1	P03	-3.64442	-1.20671	Epithelial	0.296291
ACGATGTTCGCACTCT-1_1	P03	-2.9041	-1.33176	Epithelial	0.166958
ACGATGTTCTCGAGTA-1_1	P03	-12.8673	2.81659	Mesenchyme	-0.00664824
ACGCACGAGAGAGCAA-1_1	P03	-0.373049	-4.10942	Prolif. Epithelial	0.193528
ACGCACGAGCACTCCG-1_1	P03	-12.295	2.86179	Mesenchyme	-0.0188847
ACGCACGAGCCTCAGC-1_1	P03	3.0869	-11.3957	Myeloid	-0.0962199
ACGCACGAGGGCAAGG-1_1	P03	-2.80124	-1.55515	Epithelial	0.182466
ACGCACGAGTAATCCC-1_1	P03	-1.74165	1.35355	Epithelial	0.0771986
ACGCACGAGTCCCAAT-1_1	P03	2.63375	-12.6294	Myeloid	-0.0956378
ACGCACGCAAAGCTAA-1_1	P03	-2.48689	-0.346651	Epithelial	0.0395124
ACGCACGCAACAGAGC-1_1	P03	-13.1903	5.5836	Mesenchyme	0.0287918
ACGCACGCACTGCTTC-1_1	P03	-2.58348	1.36586	Epithelial	0.26238
ACGCACGCAGTCGCTG-1_1	P03	1.10606	-8.97273	Myeloid	0.00885614
ACGCACGGTACCAGAG-1_1	P03	-3.0483	-7.98026	Myeloid	-0.0301618
ACGCACGGTAGTCCTA-1_1	P03	4.50308	-4.39029	B/Plasma	-0.0547928
ACGCACGGTATCTTCT-1_1	P03	-2.97383	-1.1366	Epithelial	0.157543
ACGCACGGTATGGAGC-1_1	P03	-11.5883	2.62939	Mesenchyme	0.107345
ACGCACGGTCATCACA-1_1	P03	-0.309949	-3.49043	Prolif. Epithelial	0.190882
ACGCACGGTCCTGGTG-1_1	P03	-3.83511	-1.11154	Epithelial	0.108831
ACGCACGGTGAAAGTT-1_1	P03	2.5709	-12.7011	Myeloid	-0.0849454
ACGCACGGTGAGCGAT-1_1	P03	2.02097	3.67557	Epithelial	-0.0200387
ACGCACGGTGCATCTA-1_1	P03	-3.8901	-8.97426	Myeloid	0.0520327
ACGCACGGTGTCCTAA-1_1	P03	-1.73881	-10.4687	Myeloid	0.00884707
ACGCACGGTTCAGCTA-1_1	P03	0.899992	-9.13946	Myeloid	-0.108199
ACGCACGTCAGTGTCA-1_1	P03	-4.73402	-0.146121	Epithelial	0.204006
ACGCACGTCCGTACGG-1_1	P03	-0.489613	-9.50862	Myeloid	-0.0319339
ACGCACGTCGGACTGC-1_1	P03	-3.24073	4.95828	Epithelial	0.00590564
ACGCACGTCTGGTGCG-1_1	P03	-0.948222	0.0396733	Epithelial	0.103051
ACGGAAGAGTGTAGTA-1_1	P03	1.8889	-12.1931	Myeloid	-0.0884873
ACGGAAGCAAATACAG-1_1	P03	-5.9843	1.35615	Epithelial	0.0748529
ACGGAAGCAAGAGAGA-1_1	P03	-3.18308	-1.62231	Epithelial	0.174745
ACGGAAGGTAGGTTTC-1_1	P03	-4.7968	1.72468	Epithelial	-0.0222755
ACGGAAGGTCTGCCTT-1_1	P03	-2.50279	0.456415	Epithelial	0.0472988
ACGGAAGGTGCAGTGA-1_1	P03	-11.2594	6.67896	Mesenchyme	-0.0245769
ACGGAAGTCCATCTCG-1_1	P03	-3.51031	-1.16557	Epithelial	0.155087
ACGGAAGTCGGCGATC-1_1	P03	-3.8306	-0.912482	Epithelial	0.291512
ACGGAAGTCGTAATGC-1_1	P03	-0.0980687	-9.91705	Myeloid	-0.0409033
ACGGAAGTCTCCGAGG-1_1	P03	-3.3866	-0.113403	Epithelial	0.277244
ACGGGTCAGATTGGGC-1_1	P03	1.38976	3.8656	Epithelial	0.135663
ACGGGTCAGGCTATCT-1_1	P03	3.34167	-11.6923	Myeloid	-0.109975
ACGGGTCAGTGGAATT-1_1	P03	-11.8989	4.26606	Mesenchyme	-0.0455951
ACGGGTCCAAATGGCG-1_1	P03	-2.03327	2.94234	Epithelial	-0.0198542
ACGGGTCCAATTTCTC-1_1	P03	-2.53603	0.393564	Epithelial	0.0326052
ACGGGTCCACCACTGG-1_1	P03	-2.8304	2.25276	Epithelial	0.111997
ACGGGTCCAGCAGATG-1_1	P03	-2.11208	-1.68747	Epithelial	0.138753
ACGGGTCCATACCAGT-1_1	P03	-2.69062	-0.974303	Epithelial	-0.00923421
ACGGGTCGTAATACCC-1_1	P03	-1.02298	-3.4457	Prolif. Epithelial	0.130592
ACGGGTCGTACGTGAG-1_1	P03	-10.2353	4.33334	Mesenchyme	0.138012
ACGGGTCGTACGTGTT-1_1	P03	-1.69199	-0.593308	T/NK	0.293066
ACGGGTCGTGAGATCG-1_1	P03	-5.10517	2.26546	Epithelial	0.0522204
ACGGGTCGTGATCATC-1_1	P03	-3.62875	-9.45447	Myeloid	-0.0478769
ACGGGTCGTGGACCAA-1_1	P03	-13.1294	2.88778	Mesenchyme	-0.0565959
ACGGGTCTCACGTAGT-1_1	P03	-3.67801	11.9787	Endothelial	0.0289501
ACGGGTCTCACTAGCA-1_1	P03	-1.40987	1.42619	Epithelial	-0.038709
ACGGGTCTCGGCAGTC-1_1	P03	-4.01991	-0.0693549	Epithelial	-0.00869981
ACGGTCGAGGGTCACA-1_1	P03	-1.86711	-0.704514	Epithelial	0.0618673
ACGGTCGAGGTAAGAG-1_1	P03	-1.29172	-10.4895	Myeloid	-0.0305326
ACGGTCGAGTACAGAT-1_1	P03	10.292	4.02565	Myeloid	-0.00662312
ACGGTCGAGTGACACG-1_1	P03	-4.95141	0.125955	Epithelial	0.232572
ACGGTCGCAAATAAGC-1_1	P03	-2.8563	-0.949096	Epithelial	0.10476
ACGGTCGCAATCGTCA-1_1	P03	-0.568058	-10.6511	Myeloid	-0.0568254
ACGGTCGCACCTTCGT-1_1	P03	1.55235	4.70402	Epithelial	-0.0434585
ACGGTCGCAGAAGCTG-1_1	P03	-0.744482	-10.4528	Myeloid	0.019403
ACGGTCGCAGTGAGCA-1_1	P03	-12.5147	2.83836	Mesenchyme	0.0933678
ACGGTCGCAGTTTGGT-1_1	P03	-0.780008	-11.16	Myeloid	-0.0202714
ACGGTCGCATCCGGCA-1_1	P03	0.586847	10.3354	Mesenchyme	-0.0811978
ACGGTCGCATGTGGCC-1_1	P03	-2.09147	-12.027	Myeloid	-0.0709123
ACGGTCGGTGACAGCA-1_1	P03	0.29463	10.7034	Mesenchyme	0.00174762
ACGGTCGGTTCAAAGA-1_1	P03	-2.21902	-9.48523	Myeloid	0.0406737
ACGGTCGGTTGGGCCT-1_1	P03	-1.0057	-11.2831	Myeloid	0.0339314
ACGGTCGGTTGTAGCT-1_1	P03	3.34496	-12.5238	Myeloid	-0.00264125
ACGGTCGTCACTGTCC-1_1	P03	-1.98986	-9.26893	Myeloid	-0.0344834
ACGGTCGTCCCTCGTA-1_1	P03	-5.17383	1.78714	Epithelial	0.00773764
ACGGTCGTCCGTAATG-1_1	P03	-10.9222	6.60294	Mesenchyme	-0.102218
ACGGTCGTCTCTATGT-1_1	P03	0.604104	11.0504	Mesenchyme	0.0604464
ACGGTCGTCTGGACTA-1_1	P03	-3.08656	-0.987322	T/NK	-0.0392605
ACGGTCGTCTTGGTGA-1_1	P03	-3.11742	4.58771	Epithelial	0.010142
ACGGTTAAGAAACACT-1_1	P03	-3.33035	-0.743652	Epithelial	0.239599
ACGGTTAAGCGCTGCT-1_1	P03	-2.80922	-8.20662	Myeloid	0.0126171
ACGGTTACAGCATACT-1_1	P03	7.88282	2.82495	T/NK	-0.0910075
ACGGTTAGTATCGAGG-1_1	P03	-1.43677	-0.920142	Epithelial	0.104052
ACGGTTAGTCGAAACG-1_1	P03	-3.32436	-1.76005	Epithelial	0.365485
ACGGTTAGTGGTTCTA-1_1	P03	-3.23835	-1.03705	Epithelial	0.0585941
ACGGTTAGTTAAGGAT-1_1	P03	-12.2386	2.68732	Mesenchyme	-0.114825
ACGGTTATCAGCCCAG-1_1	P03	-13.3774	2.20667	Mesenchyme	0.00943026
ACGGTTATCAGCCTCT-1_1	P03	-2.49927	-1.38064	Epithelial	0.159929
ACGGTTATCCGCACGA-1_1	P03	-0.690936	-10.3851	Myeloid	-0.0584521
ACGGTTATCGCGGTAC-1_1	P03	-3.77793	-1.07722	Epithelial	0.175365
ACGGTTATCGGTAACT-1_1	P03	-1.42435	0.447452	Epithelial	0.121851
ACGTAACAGAATTTGG-1_1	P03	-2.44921	-8.30012	Myeloid	-0.0271713
ACGTAACAGGAACATT-1_1	P03	-3.5572	-0.998388	Epithelial	0.104028
ACGTAACAGGTCTTTG-1_1	P03	-2.45134	-9.44056	Myeloid	-0.00643409
ACGTAACAGTGTGTTC-1_1	P03	0.622199	-8.52495	Myeloid	-0.062986
ACGTAACAGTTCCAGT-1_1	P03	-11.1346	6.20956	Mesenchyme	-0.0358846
ACGTAACAGTTCGGTT-1_1	P03	-1.05451	0.508806	Epithelial	0.0345294
ACGTAACAGTTTAGGA-1_1	P03	-2.95707	-0.894897	T/NK	0.0569418
ACGTAACCAAAGACGC-1_1	P03	-3.34431	-8.62497	Myeloid	0.0175678
ACGTAACCAACTCCAA-1_1	P03	-12.9188	5.42127	Mesenchyme	-0.103656
ACGTAACCACTATGTG-1_1	P03	-4.0565	11.7165	Endothelial	-0.0330216
ACGTAACGTATAGCTC-1_1	P03	-1.37943	0.803106	Epithelial	0.119517
ACGTAACGTATTCCTT-1_1	P03	-12.1331	3.3594	Mesenchyme	-0.0147066
ACGTAACGTCCACATA-1_1	P03	-5.27562	0.353594	Epithelial	0.0203771
ACGTAACGTCTTACTT-1_1	P03	-5.07731	0.896388	Epithelial	0.0269774
ACGTAACGTTCGTGCG-1_1	P03	-12.1806	2.56565	Mesenchyme	-0.0665586
ACGTAACGTTGCCGAC-1_1	P03	-11.1632	6.40555	Mesenchyme	-0.0802467
ACGTAACTCATGCTAG-1_1	P03	-0.352335	-10.5487	Myeloid	0.0188708
ACGTAACTCATTTGCT-1_1	P03	-3.47457	2.0171	Epithelial	-0.00598884
ACGTAACTCCGTGCGA-1_1	P03	-4.96446	0.939819	Epithelial	0.370524
ACGTAACTCCTGTTGC-1_1	P03	8.59071	6.7655	T/NK	-0.064049
ACGTAACTCGCTTAAG-1_1	P03	-5.83743	2.22077	Epithelial	0.1793
ACGTAACTCTTAGTTC-1_1	P03	-12.1188	2.67421	Mesenchyme	0.0112616
ACGTAACTCTTTCAGT-1_1	P03	0.966701	4.17856	Epithelial	-0.0231426
ACGTACAAGATTACCC-1_1	P03	-5.6668	1.3075	Epithelial	0.174943
ACGTACAAGGATTACA-1_1	P03	3.08396	-11.7599	Myeloid	-0.0518442
ACGTACAAGGATTTGA-1_1	P03	-2.54692	-1.49965	Epithelial	0.222199
ACGTACAAGTACAGCG-1_1	P03	-4.12671	12.0518	Endothelial	0.0794483
ACGTACACAACTGCTA-1_1	P03	-2.04233	-9.58058	Myeloid	-0.0681113
ACGTACACAACTTCTT-1_1	P03	-3.41667	-10.6784	Myeloid	0.00339421
ACGTACACACCTGATA-1_1	P03	-2.97972	-1.11862	Epithelial	0.0805528
ACGTACACACTTCCTG-1_1	P03	-4.18658	1.22101	Epithelial	0.130232
ACGTACACAGAATTCC-1_1	P03	-3.56839	11.7257	Endothelial	-0.0697993
ACGTACAGTCATGACT-1_1	P03	-3.64012	-1.5343	Epithelial	0.145476
ACGTACAGTGCGAACA-1_1	P03	3.88898	-3.98294	B/Plasma	0.0133618
ACGTACAGTGGCACTC-1_1	P03	-2.62845	-1.74098	Epithelial	0.0610773
ACGTACAGTTTCGATG-1_1	P03	-1.22489	0.243125	Epithelial	0.0680829
ACGTACATCAAACTGC-1_1	P03	-1.91501	-0.969875	Epithelial	0.254893
ACGTACATCAGGTAAA-1_1	P03	-4.21142	-8.11035	Myeloid	-0.0139406
ACGTACATCCTAAGTG-1_1	P03	-2.30231	-0.953453	Epithelial	0.194028
ACGTACATCCTCTAAT-1_1	P03	-4.74585	0.483569	Epithelial	0.125573
ACGTACATCGCGTGAC-1_1	P03	-0.70094	-0.306973	Epithelial	0.228751
ACGTACATCGGACTTA-1_1	P03	-3.73832	11.4957	Endothelial	-0.017765
ACGTACATCGGAGTAG-1_1	P03	-3.75365	2.36075	Epithelial	0.098753
ACGTACATCTACACTT-1_1	P03	0.895608	2.28288	Epithelial	-0.0125735
ACGTACATCTATACGG-1_1	P03	-12.226	6.76864	Mesenchyme	-0.0135433
ACGTAGTAGCTTCGTA-1_1	P03	-2.16249	-1.38918	Epithelial	0.269634
ACGTAGTAGGCTGGAT-1_1	P03	-12.4477	3.29674	Mesenchyme	0.0320995
ACGTAGTAGGTTGACG-1_1	P03	-0.403188	-3.49554	Prolif. Epithelial	0.271604
ACGTAGTAGTAACCGG-1_1	P03	-12.5064	3.79384	Mesenchyme	-0.0790652
ACGTAGTAGTTTGAGA-1_1	P03	-3.4138	1.6926	Epithelial	0.0869394
ACGTAGTCAGGCATGA-1_1	P03	-2.78635	-0.635731	Epithelial	0.360698
ACGTAGTCAGGTGTTT-1_1	P03	-1.82773	-9.55202	Myeloid	-0.0515135
ACGTAGTCATCGTTCC-1_1	P03	-12.7413	3.96341	Mesenchyme	-0.0386478
ACGTAGTTCATTTACC-1_1	P03	-11.5357	4.37367	Mesenchyme	0.124688
ACGTAGTTCGCATTAG-1_1	P03	0.522045	-8.31041	Myeloid	-0.0506438
ACGTCCTAGAGCAGTC-1_1	P03	-0.83596	-10.0538	Myeloid	-0.0183363
ACGTCCTAGCTGACTT-1_1	P03	-0.394001	-3.50539	Prolif. Epithelial	0.116834
ACGTCCTAGGCTCAAG-1_1	P03	-2.0318	-10.5945	Myeloid	-0.0262817
ACGTCCTAGTAATCCC-1_1	P03	-3.65653	-9.80627	Myeloid	-0.0556286
ACGTCCTCAAGTGCTT-1_1	P03	-3.07774	-10.6041	Myeloid	0.0421867
ACGTCCTCACGTCATA-1_1	P03	-2.06491	-0.988129	Epithelial	0.115611
ACGTCCTGTAATTAGG-1_1	P03	-1.21623	-3.62055	Prolif. Epithelial	0.0658034
ACGTCCTGTCAAAGTA-1_1	P03	-11.6116	5.08342	Mesenchyme	-0.0280603
ACGTCCTGTCAGTTTG-1_1	P03	-12.5927	3.13068	Mesenchyme	-0.016365
ACGTCCTGTTAATCGC-1_1	P03	-3.79865	-9.22839	Myeloid	-0.0359811
ACGTCCTTCATTCTTG-1_1	P03	-0.364062	1.2005	Epithelial	0.212268
ACGTCCTTCGCCGAAC-1_1	P03	-10.4785	4.38642	Mesenchyme	0.0121382
ACGTCCTTCGTTAGTG-1_1	P03	-1.62721	-9.28741	Myeloid	-0.0757482
ACGTTCCAGTAAAGCT-1_1	P03	-2.5164	-0.255636	Epithelial	0.0152977
ACGTTCCAGTTGTAGA-1_1	P03	-0.856031	-6.01924	Prolif. Myeloid	-0.0407891
ACGTTCCCAAGCGATG-1_1	P03	2.92707	-12.8657	Myeloid	-0.084834
ACGTTCCCACCCTTGT-1_1	P03	-3.55529	-1.13483	Epithelial	0.229155
ACGTTCCCACTAGTAC-1_1	P03	-12.9412	5.23007	Mesenchyme	0.0113857
ACGTTCCCAGAGTGAC-1_1	P03	-10.9843	6.16542	Mesenchyme	-0.0623611
ACGTTCCCAGGCATGA-1_1	P03	-0.285861	-8.93318	Prolif. Myeloid	-0.060347
ACGTTCCCAGGGTTGA-1_1	P03	-1.42838	-11.2451	Myeloid	-0.0201592
ACGTTCCGTCGTTTCC-1_1	P03	-11.6219	3.34406	Mesenchyme	-0.0665871
ACGTTCCGTGGAAGTC-1_1	P03	4.1313	-4.67101	B/Plasma	-0.0478304
ACGTTCCTCAGACCGC-1_1	P03	-2.0824	-1.55313	Epithelial	0.180544
ACGTTCCTCAGCTGAT-1_1	P03	-12.6648	3.90825	Mesenchyme	0.0170879
ACGTTCCTCATTACCT-1_1	P03	-0.524758	0.491737	Epithelial	0.0816308
ACGTTCCTCCTACGAA-1_1	P03	-12.2071	3.30541	Mesenchyme	0.0839483
ACGTTCCTCGCCTATC-1_1	P03	-3.24052	-8.2295	Myeloid	-0.0442834
ACGTTCCTCTCCTGCA-1_1	P03	-3.14798	-1.32532	Epithelial	0.289975
ACGTTCCTCTGAACGT-1_1	P03	1.35087	-13.1063	Myeloid	-0.0918965
ACGTTCCTCTTGGAAC-1_1	P03	-2.39873	-1.04609	Epithelial	0.344256
ACTACGAAGCACAAAT-1_1	P03	-10.8069	5.93541	Mesenchyme	-0.0389249
ACTACGAAGCTCCGAC-1_1	P03	-0.494338	-8.88648	Myeloid	0.095626
ACTACGAAGGAACTCG-1_1	P03	-3.85921	0.96914	Epithelial	0.0907532
ACTACGAAGGAGAATG-1_1	P03	-11.1445	6.44848	Mesenchyme	0.00345865
ACTACGAAGGTCCTGC-1_1	P03	-2.15751	1.42617	Epithelial	-0.0159052
ACTACGAAGGTGAGAA-1_1	P03	-4.14898	-0.379373	Epithelial	0.224535
ACTACGAAGTAGGCCA-1_1	P03	-3.23556	1.92557	Epithelial	-0.0240653
ACTACGAAGTTCATGC-1_1	P03	-4.53128	1.74095	Epithelial	0.0500123
ACTACGACACGACGCT-1_1	P03	2.09478	4.13966	Epithelial	-0.0366216
ACTACGACAGCGTATT-1_1	P03	1.81123	-12.5718	Myeloid	-0.0436166
ACTACGACAGGCTTGC-1_1	P03	-3.19153	0.896378	Epithelial	0.0464735
ACTACGACATATCTGG-1_1	P03	-2.35116	-8.3053	Myeloid	0.0344633
ACTACGAGTACTCAAC-1_1	P03	-12.962	5.44132	Mesenchyme	-0.104471
ACTACGAGTCCATAGT-1_1	P03	-2.93751	-1.02934	Epithelial	0.134594
ACTACGAGTCTGTCAA-1_1	P03	-2.58529	-1.42419	Epithelial	0.252461
ACTACGATCCACACCT-1_1	P03	-12.2785	4.25338	Mesenchyme	-0.0174293
ACTACGATCGAAATCC-1_1	P03	-2.78551	1.51553	Epithelial	0.222573
ACTACGATCGCGGTAC-1_1	P03	-4.06199	2.08555	Epithelial	0.110772
ACTACGATCGCTTGCT-1_1	P03	-11.6776	4.39413	Mesenchyme	-0.0100405
ACTATCTAGATAACGT-1_1	P03	-3.25711	-0.989735	Epithelial	0.126132
ACTATCTAGATCCTAC-1_1	P03	-3.73285	-0.814998	Epithelial	0.266965
ACTATCTAGCCTCCAG-1_1	P03	-2.4428	-10.3859	Myeloid	-0.00932186
ACTATCTAGCTGAAGC-1_1	P03	-11.7969	6.01356	Mesenchyme	0.0599587
ACTATCTAGGTCATAA-1_1	P03	-1.08517	-2.27737	Prolif. Epithelial	0.226567
ACTATCTAGTGAACAT-1_1	P03	-4.37685	12.4692	Endothelial	0.0202868
ACTATCTAGTTGGCTT-1_1	P03	-0.269037	-3.95483	Prolif. Epithelial	0.136764
ACTATCTCACATCCCT-1_1	P03	-1.86668	-1.03635	Epithelial	0.113334
ACTATCTCAGTGGTGA-1_1	P03	-3.88901	-0.26428	Epithelial	0.039171
ACTATCTCAGTGTACT-1_1	P03	-3.40715	3.46294	Epithelial	0.101568
ACTATCTCATCCTTCG-1_1	P03	-2.85948	-1.80121	Epithelial	0.15961
ACTATCTCATCGGTTA-1_1	P03	-11.8357	2.54548	Mesenchyme	-0.0413135
ACTATCTGTAACACGG-1_1	P03	-11.9174	5.36819	Mesenchyme	-0.0624269
ACTATCTGTAGCTGTT-1_1	P03	1.48754	-13.5493	Myeloid	-0.0402623
ACTATCTGTGCATCTA-1_1	P03	-3.605	3.02711	Epithelial	0.026247
ACTATCTTCAAAGAAC-1_1	P03	-4.92147	0.951224	Epithelial	-0.0292179
ACTATCTTCAGCCCAG-1_1	P03	-3.05589	1.27905	Epithelial	0.194356
ACTATCTTCAGTCACA-1_1	P03	0.17835	-10.5733	Myeloid	-0.0517701
ACTATCTTCATCACTT-1_1	P03	-4.61109	0.158273	Epithelial	0.172509
ACTATCTTCATGCCCT-1_1	P03	-3.70764	2.19438	Epithelial	0.0489085
ACTATCTTCGCCGAGT-1_1	P03	3.76129	-0.665954	Mast	-0.0442848
ACTATCTTCGTGGAAG-1_1	P03	-3.30544	0.226729	Epithelial	0.134138
ACTATCTTCTCTGGTC-1_1	P03	-4.01087	-9.3725	Myeloid	-0.0261599
ACTATGGAGCACCTGC-1_1	P03	-4.26454	1.21529	Epithelial	0.179944
ACTATGGAGCATCAAA-1_1	P03	-1.7345	-1.38704	T/NK	0.0533215
ACTATGGAGCCAGAGT-1_1	P03	-2.65232	-1.0147	Epithelial	0.147428
ACTATGGAGGAACATT-1_1	P03	-0.494817	-4.40047	Prolif. Epithelial	0.0568947
ACTATGGAGTGAGTGC-1_1	P03	-3.25157	0.719722	Epithelial	0.157833
ACTATGGCAAGGATGC-1_1	P03	10.1772	0.342903	T/NK	-0.0301604
ACTATGGCACCTGCGA-1_1	P03	-3.3957	0.674687	Epithelial	0.0612843
ACTATGGCATACTTTC-1_1	P03	0.839617	10.5249	Mesenchyme	-0.105355
ACTATGGCATCTAGAC-1_1	P03	-11.8469	3.23599	Mesenchyme	-0.0534467
ACTATGGGTAGTCGTT-1_1	P03	-2.83519	-1.4026	Epithelial	0.317164
ACTATGGGTCGATTTG-1_1	P03	-1.24759	-11.6831	Myeloid	-0.0474035
ACTATGGGTGGTGATG-1_1	P03	-0.951484	-0.523226	Epithelial	0.113262
ACTATGGGTTAGGGAC-1_1	P03	9.80052	-3.30828	Prolif. Lymphoid	-0.10484
ACTATGGGTTTACTGG-1_1	P03	-4.52953	0.226023	Epithelial	0.0868473
ACTATGGTCGATCCAA-1_1	P03	-1.01277	0.246456	Epithelial	0.0828684
ACTATGGTCGCACTCT-1_1	P03	-2.96622	-0.681908	Epithelial	0.189636
ACTATTCAGAGAGGGC-1_1	P03	-11.1926	3.84036	Myeloid	-0.0262684
ACTATTCAGAGCACTG-1_1	P03	-1.69826	4.42687	Epithelial	-0.0979277
ACTATTCAGCCGATTT-1_1	P03	-2.62833	-8.21467	Myeloid	-0.0625744
ACTATTCAGGGAGATA-1_1	P03	-3.35721	11.8456	Endothelial	0.0428329
ACTATTCAGGGTACGT-1_1	P03	-3.44853	-1.18228	Epithelial	0.291197
ACTATTCCACACCTAA-1_1	P03	1.71527	-10.8567	Myeloid	-0.0638191
ACTATTCCACGAGAAC-1_1	P03	-2.38295	-6.56799	Prolif. Myeloid	-0.0928815
ACTATTCCACGAGGAT-1_1	P03	-2.79265	-9.10371	Myeloid	0.00244463
ACTATTCCAGTTCACA-1_1	P03	-2.49932	-0.795656	Epithelial	0.345462
ACTATTCGTGCGACAA-1_1	P03	-11.8045	3.6559	Mesenchyme	-0.0696936
ACTATTCGTTATAGCC-1_1	P03	-1.01582	-9.54061	Myeloid	0.000247832
ACTATTCTCGCTCTAC-1_1	P03	4.44891	-4.42953	B/Plasma	-0.0630663
ACTATTCTCGGCAGTC-1_1	P03	-4.24247	0.935441	Epithelial	0.171787
ACTATTCTCTCACGAA-1_1	P03	-3.20129	-0.480429	Epithelial	0.277506
ACTATTCTCTCTCAAT-1_1	P03	-3.14189	0.970321	Epithelial	0.1944
ACTCCCAAGACTGAGC-1_1	P03	-3.19188	1.44532	Epithelial	0.162234
ACTCCCAAGAGCATCG-1_1	P03	-12.133	5.0883	Mesenchyme	-0.048486
ACTCCCAAGCACGTCC-1_1	P03	-11.8397	3.37769	Mesenchyme	-0.0135369
ACTCCCACAGAACGCA-1_1	P03	11.0852	3.29344	T/NK	-0.0290891
ACTCCCACAGACCAGA-1_1	P03	0.442183	10.4319	Mesenchyme	-0.0295361
ACTCCCACAGCGTTTA-1_1	P03	-1.22836	-9.66691	Myeloid	-0.049145
ACTCCCACATGACTCA-1_1	P03	-2.5119	-1.50612	Epithelial	0.256173
ACTCCCATCAATGCAC-1_1	P03	-12.3195	3.749	Mesenchyme	-0.0044806
ACTCCCATCCACCCTA-1_1	P03	-5.72825	0.715403	Epithelial	0.150439
ACTCCCATCCTCTCGA-1_1	P03	-1.99543	-1.45519	Epithelial	0.196439
ACTCTCGAGACTAGAT-1_1	P03	-1.51309	1.80111	Epithelial	0.0531205
ACTCTCGAGCAGGTCA-1_1	P03	-0.325459	-9.26362	Myeloid	-0.0952352
ACTCTCGAGGCTATCT-1_1	P03	0.305854	10.2251	Mesenchyme	-0.031285
ACTCTCGAGGGTGGGA-1_1	P03	3.54206	-4.53443	B/Plasma	-0.0374315
ACTCTCGAGGTTAAAC-1_1	P03	-3.38324	-0.930174	Epithelial	0.0756883
ACTCTCGAGTAACAGT-1_1	P03	-0.908618	2.47957	Epithelial	-0.016906
ACTCTCGAGTGAATAC-1_1	P03	-1.44606	-12.1599	Myeloid	0.0516184
ACTCTCGAGTGGACGT-1_1	P03	-4.42444	2.02031	Epithelial	0.114799
ACTCTCGCAAAGACTA-1_1	P03	-0.15392	-8.97604	Myeloid	-0.093219
ACTCTCGCAATACGCT-1_1	P03	-0.971156	-0.628771	Epithelial	0.298698
ACTCTCGCACAGTCAT-1_1	P03	-0.230377	-3.80586	Prolif. Epithelial	0.165109
ACTCTCGCACTGCGAC-1_1	P03	-4.0525	-8.21298	Myeloid	0.0524584
ACTCTCGCATATACCG-1_1	P03	-4.1248	-9.86518	Myeloid	-0.0284438
ACTCTCGCATCCTAAG-1_1	P03	-12.314	5.48387	Mesenchyme	0.0257446
ACTCTCGGTCCTCATC-1_1	P03	3.10953	-12.6029	Myeloid	-0.104462
ACTCTCGGTGGACTAG-1_1	P03	-1.07378	-0.582178	Epithelial	0.0354622
ACTCTCGGTTAAACAG-1_1	P03	10.1538	-2.70488	Prolif. Lymphoid	-0.0423052
ACTCTCGGTTAAGCAA-1_1	P03	-3.91982	2.91771	Epithelial	0.0218931
ACTCTCGTCAAAGGAT-1_1	P03	-5.29413	0.400115	Epithelial	-0.00779755
ACTCTCGTCACCCTTG-1_1	P03	-3.7278	0.447607	Epithelial	0.151284
ACTCTCGTCCAAGCAT-1_1	P03	-5.7207	2.24731	Epithelial	0.0643206
ACTCTCGTCCTCACCA-1_1	P03	-1.54004	-0.00494691	Epithelial	0.111015
ACTGATGAGAGTATAC-1_1	P03	-3.45034	1.51324	Epithelial	0.074193
ACTGATGAGCGATTCT-1_1	P03	-3.55795	-6.66466	Epithelial	0.121302
ACTGATGAGCTTCATG-1_1	P03	10.0823	-2.78467	Prolif. Lymphoid	0.0428932
ACTGATGAGGTCTTTG-1_1	P03	-4.26983	0.958805	Epithelial	0.0527771
ACTGATGAGGTTCCAT-1_1	P03	-4.15727	1.74604	Epithelial	0.098819
ACTGATGAGTCACACT-1_1	P03	0.217454	-9.60868	Myeloid	-0.00315541
ACTGATGCAAAGGATT-1_1	P03	-2.38477	-9.48298	Myeloid	-0.0489354
ACTGATGCAAGGTTGG-1_1	P03	-2.22674	-1.48992	Epithelial	0.25625
ACTGATGCACAGTGTT-1_1	P03	-1.83139	-0.385313	Epithelial	-0.0338427
ACTGATGCAGGAATCG-1_1	P03	-2.50254	-0.334162	Epithelial	-0.0114248
ACTGATGCATCGCTCT-1_1	P03	-2.58284	-0.850653	Epithelial	0.140626
ACTGATGGTCCAACGC-1_1	P03	-1.52447	-8.66227	Myeloid	-0.0875458
ACTGATGGTGCAATGG-1_1	P03	-2.40589	-0.359133	Epithelial	-0.0364153
ACTGATGGTGTTGACT-1_1	P03	-3.39669	11.139	Epithelial	0.0733716
ACTGATGGTTAAACAG-1_1	P03	-1.11782	-3.9197	Prolif. Epithelial	-0.104479
ACTGATGGTTGTCTAG-1_1	P03	-3.12805	-1.10161	Epithelial	0.195487
ACTGATGTCCACGTCT-1_1	P03	-3.12726	-1.28026	Epithelial	0.111247
ACTGATGTCCATTTGT-1_1	P03	2.19699	-10.8328	Myeloid	-0.0642321
ACTGATGTCGCGTTTC-1_1	P03	-11.9641	4.07549	Mesenchyme	-0.104402
ACTGATGTCGTTCGCT-1_1	P03	-3.68905	2.47149	Epithelial	0.0561487
ACTGATGTCGTTGTAG-1_1	P03	-2.51365	-8.70094	Myeloid	-0.0176833
ACTGATGTCTCTGGTC-1_1	P03	-0.998031	-0.656608	Epithelial	0.0478579
ACTGATGTCTTTGCAT-1_1	P03	-3.51111	2.06086	Epithelial	0.0681976
ACTGATGTCTTTGGAG-1_1	P03	-3.32018	-10.5027	Myeloid	0.011352
ACTGCAAAGACCATAA-1_1	P03	-2.0749	-2.21459	Prolif. Epithelial	0.246017
ACTGCAAAGATAGCAT-1_1	P03	-11.5164	3.64025	Mesenchyme	-0.0334489
ACTGCAAAGCTGCCTG-1_1	P03	-0.29582	9.99762	Mesenchyme	-0.0471667
ACTGCAAAGTACTGTC-1_1	P03	-13.1125	5.92597	Mesenchyme	-0.0358218
ACTGCAAAGTGAGTTA-1_1	P03	-10.8276	3.14162	Mesenchyme	0.00218147
ACTGCAAAGTGGCAGT-1_1	P03	-1.96811	-0.285099	Epithelial	0.0310971
ACTGCAACAAGATCCT-1_1	P03	-4.76979	2.85102	Epithelial	0.0346468
ACTGCAACACGTCTCT-1_1	P03	-4.07544	0.513233	Epithelial	0.138292
ACTGCAACATGACCCG-1_1	P03	3.65236	-0.577662	Mast	-0.0470055
ACTGCAAGTAAGAACT-1_1	P03	-12.6393	2.20338	Mesenchyme	-0.0134758
ACTGCAAGTGTCCATA-1_1	P03	-3.60126	-8.19371	Myeloid	-0.0287162
ACTGCAAGTTCAATCG-1_1	P03	-3.73712	-0.486344	Epithelial	0.0934714
ACTGCAATCACAATGC-1_1	P03	-4.40978	1.215	Epithelial	-0.0345744
ACTGCAATCACTCCGT-1_1	P03	-1.57543	-9.02076	Myeloid	-0.0669648
ACTGCAATCCATACTT-1_1	P03	-0.245002	-10.3934	Myeloid	-0.0418361
ACTGCAATCCCTAGGG-1_1	P03	-12.3717	3.10969	Mesenchyme	0.0259812
ACTGTCCAGAATTGTG-1_1	P03	-4.16559	-1.38398	Epithelial	0.295196
ACTGTCCAGACATCCT-1_1	P03	2.2226	3.88401	Epithelial	-0.0274604
ACTGTCCAGCAAATCA-1_1	P03	-3.46215	0.566536	Epithelial	0.183408
ACTGTCCAGCCGAACA-1_1	P03	-3.28154	-2.01838	Epithelial	0.267465
ACTGTCCAGCTAAGTA-1_1	P03	8.60926	7.67673	T/NK	-0.0593819
ACTGTCCAGGGCAACT-1_1	P03	-1.82722	-2.48402	Prolif. Epithelial	0.263501
ACTGTCCAGTTGTACC-1_1	P03	3.10497	-10.8576	Myeloid	0.0319435
ACTGTCCCAAATCCCA-1_1	P03	-12.085	3.19401	Mesenchyme	-0.101114
ACTGTCCCACAGCCAC-1_1	P03	-1.42333	0.613769	Epithelial	0.214044
ACTGTCCCACTAAACC-1_1	P03	-3.53897	-1.37169	Epithelial	0.205236
ACTGTCCCACTCTCGT-1_1	P03	-2.75305	-1.33077	Epithelial	0.222488
ACTGTCCCAGGTGTTT-1_1	P03	-12.7565	3.30767	Mesenchyme	0.00792924
ACTGTCCCAGTTGTCA-1_1	P03	-10.0878	4.45779	Epithelial	0.201559
ACTGTCCCATAAGATG-1_1	P03	-12.0454	2.34738	Mesenchyme	-0.00748
ACTGTCCGTCAGGAGT-1_1	P03	-4.57957	1.84085	Epithelial	0.000409869
ACTGTCCGTGAACGGT-1_1	P03	-1.75588	-1.16901	Epithelial	0.132303
ACTGTCCTCAACGCTA-1_1	P03	-0.485854	-4.63247	Prolif. Epithelial	0.232673
ACTGTCCTCCTCAGGG-1_1	P03	-4.71255	-0.35657	Epithelial	0.111249
ACTGTCCTCGCGTGAC-1_1	P03	-2.75971	-1.36049	Epithelial	0.17387
ACTGTCCTCTGGACCG-1_1	P03	-3.16506	0.263662	Epithelial	0.13141
ACTGTGAAGCCTCATA-1_1	P03	-0.433965	-10.1084	Myeloid	-0.0354318
ACTGTGAAGCCTGTGC-1_1	P03	-2.30714	-6.92726	Prolif. Myeloid	0.0424016
ACTGTGAAGGCCCAAA-1_1	P03	2.3966	-10.6683	Myeloid	-0.0688395
ACTGTGAAGTGACCTT-1_1	P03	8.62599	-3.55508	Prolif. Lymphoid	-0.111382
ACTGTGACAAGCACAG-1_1	P03	-0.157408	0.439763	Epithelial	0.101389
ACTGTGACAAGCGCTC-1_1	P03	-2.5702	-0.531722	Epithelial	0.111921
ACTGTGACAGACCTAT-1_1	P03	-3.07039	0.198267	Epithelial	0.159616
ACTGTGAGTATGAGAT-1_1	P03	-5.63113	2.65119	Epithelial	0.221545
ACTGTGAGTCCACATA-1_1	P03	-1.42057	-0.54319	Epithelial	0.272214
ACTGTGAGTCGAAACG-1_1	P03	-0.64268	-0.0215461	Epithelial	0.212508
ACTGTGAGTGAATGAT-1_1	P03	9.80255	1.93632	T/NK	-0.11356
ACTGTGAGTTGCGTAT-1_1	P03	1.99247	4.20445	Epithelial	0.0174346
ACTGTGAGTTGTGCCG-1_1	P03	-3.6323	-1.60628	Epithelial	0.344402
ACTGTGAGTTTCACTT-1_1	P03	8.85214	0.252148	T/NK	0.0159806
ACTGTGATCAACCCGG-1_1	P03	-0.804965	-2.52235	Prolif. Epithelial	0.0322085
ACTGTGATCATGCATG-1_1	P03	-2.88016	-1.23026	Epithelial	0.0607882
ACTGTGATCCACCTCA-1_1	P03	-0.723493	0.685772	Epithelial	0.000181225
ACTGTGATCTCTAAGG-1_1	P03	-3.31248	-7.52204	Myeloid	0.00799487
ACTGTGATCTGTAACG-1_1	P03	2.00044	-11.5256	Myeloid	-0.0997529
ACTTAGGAGAGTCACG-1_1	P03	-1.9091	-1.55078	Epithelial	0.309508
ACTTAGGAGCACTCAT-1_1	P03	-0.645089	-0.166915	Epithelial	0.154606
ACTTAGGAGCTAGTTC-1_1	P03	4.8418	-4.84971	B/Plasma	-0.028586
ACTTAGGAGCTTAGTC-1_1	P03	-2.1868	-0.891923	Epithelial	0.112749
ACTTAGGAGGATTTGA-1_1	P03	-11.8127	3.41408	Mesenchyme	-0.0358706
ACTTAGGAGGCTATCT-1_1	P03	-12.4282	2.38009	Mesenchyme	-0.0899963
ACTTAGGAGTACGAGC-1_1	P03	0.632268	10.4484	Mesenchyme	0.0298028
ACTTAGGAGTAGGATT-1_1	P03	-0.732783	-9.94332	Myeloid	-0.0685278
ACTTAGGCAAGAATGT-1_1	P03	4.11498	-0.508666	Mast	-0.084467
ACTTAGGCAGCGTACC-1_1	P03	-11.7671	5.85271	Mesenchyme	-0.0489176
ACTTAGGCAGTCAGCC-1_1	P03	-2.33789	-1.13346	T/NK	0.11232
ACTTAGGGTCAGGCAA-1_1	P03	-2.28454	-1.13702	Epithelial	0.180133
ACTTAGGGTGCGAGTA-1_1	P03	-0.194269	-9.27435	Myeloid	-0.0701998
ACTTAGGGTGGCTCTG-1_1	P03	-3.48915	1.70182	Epithelial	0.0941973
ACTTAGGGTGTCACAT-1_1	P03	-3.10846	1.89556	Epithelial	0.053072
ACTTAGGGTTAACCTG-1_1	P03	-2.6854	11.1155	Endothelial	0.0549957
ACTTAGGTCCCAGGAC-1_1	P03	1.201	4.42522	Epithelial	-0.0580916
ACTTAGGTCGAGTCCG-1_1	P03	-2.34642	-1.40087	Epithelial	0.178289
ACTTAGGTCGCTGACG-1_1	P03	-3.90688	-9.22589	Myeloid	0.016525
ACTTAGGTCTCCAAGA-1_1	P03	-2.85585	-1.49985	Epithelial	0.245118
ACTTATCAGACAGCTG-1_1	P03	11.413	2.87742	T/NK	-0.0466791
ACTTATCAGAGGCCAT-1_1	P03	-1.52488	-3.21222	Prolif. Epithelial	0.105895
ACTTATCAGCAGCACA-1_1	P03	-1.86515	-10.659	Myeloid	-0.0712104
ACTTATCAGGTACAGC-1_1	P03	-0.140904	2.06147	Epithelial	0.0728147
ACTTATCCAGGCTTGC-1_1	P03	-1.5157	0.0907238	Epithelial	0.0678232
ACTTATCCATCCTAAG-1_1	P03	4.53353	-0.47341	Mast	-0.0772317
ACTTATCCATTCACAG-1_1	P03	-1.3788	1.58133	Epithelial	0.0516117
ACTTATCCATTGGCAT-1_1	P03	-10.1811	2.77585	Mesenchyme	0.0323865
ACTTATCGTAACGGTG-1_1	P03	-2.2339	-0.719576	Epithelial	0.132116
ACTTATCGTACCACGC-1_1	P03	-3.893	0.605107	Epithelial	0.299056
ACTTATCGTACTGACT-1_1	P03	-0.442495	2.08228	Endothelial	0.0326868
ACTTATCGTACTGTTG-1_1	P03	9.07283	-0.403124	T/NK	0.0652896
ACTTATCGTCCATAGT-1_1	P03	5.07387	-5.06747	B/Plasma	-0.0656968
ACTTATCGTGGCTCTG-1_1	P03	-3.05125	-1.20849	Epithelial	0.111162
ACTTATCGTTAGGGTG-1_1	P03	-1.76349	-0.702461	Epithelial	0.171651
ACTTATCGTTGCGGCT-1_1	P03	1.54131	0.388961	B/Plasma	-0.0728612
ACTTATCTCCAAGCAT-1_1	P03	-2.15492	0.0702373	Epithelial	0.0461947
ACTTATCTCCCGAAAT-1_1	P03	-3.58883	-1.31627	Epithelial	0.240854
ACTTCCGAGAGGTTTA-1_1	P03	-2.88094	1.68493	Epithelial	-0.0378522
ACTTCCGAGCTCCCTT-1_1	P03	-0.811077	-5.15325	Epithelial	0.128297
ACTTCCGAGGAAGTGA-1_1	P03	-2.18601	-8.38541	Myeloid	-0.0510783
ACTTCCGAGGTAAGTT-1_1	P03	-3.76369	-1.26745	Epithelial	0.138761
ACTTCCGCAATCTGCA-1_1	P03	3.58313	-4.55583	B/Plasma	-0.0528714
ACTTCCGCACAGAAGC-1_1	P03	-2.55609	-0.368741	Epithelial	0.0594746
ACTTCCGCACATCCCT-1_1	P03	-10.5013	2.56757	Mesenchyme	0.158454
ACTTCCGCACATGTTG-1_1	P03	-3.85291	2.41078	Epithelial	0.0736132
ACTTCCGCACGCCAGT-1_1	P03	3.32519	-12.0615	Myeloid	-0.0651071
ACTTCCGCATCGGAAG-1_1	P03	0.232074	2.38191	Epithelial	0.0621233
ACTTCCGGTAACAGTA-1_1	P03	-3.71066	-8.0762	Myeloid	-0.0193025
ACTTCCGGTAGACTGG-1_1	P03	-3.79884	-8.18394	Myeloid	-0.0587214
ACTTCCGGTCCCGTGA-1_1	P03	-0.895807	-2.39313	Prolif. Epithelial	0.118034
ACTTCCGGTCTAGTGT-1_1	P03	-0.645914	-0.0900642	Epithelial	0.0194448
ACTTCCGGTTGCAAGG-1_1	P03	-1.33444	3.13889	Epithelial	-0.0230641
ACTTCCGTCCATCTCG-1_1	P03	-0.414254	1.07316	Epithelial	0.0446043
ACTTCCGTCCGGTAAT-1_1	P03	-2.6952	2.54285	Epithelial	-0.0246624
ACTTCCGTCGAGAACG-1_1	P03	-0.996254	0.076925	Epithelial	0.157603
ACTTCCGTCGGTCTAA-1_1	P03	-2.994	-1.09862	Epithelial	0.171276
ACTTCCGTCTCTTGCG-1_1	P03	-1.86673	0.936642	Epithelial	0.023422
ACTTCCGTCTGCTTTA-1_1	P03	-1.63631	-2.56282	Prolif. Epithelial	-0.0677521
ACTTCGCAGAGCCTGA-1_1	P03	3.62073	-4.47841	B/Plasma	-0.0376065
ACTTCGCAGATACATG-1_1	P03	-0.350487	-10.3943	Myeloid	-0.0459628
ACTTCGCAGATCACCT-1_1	P03	-11.5931	5.33838	Mesenchyme	-0.0541073
ACTTCGCAGCACACCC-1_1	P03	-1.22463	-10.7618	Myeloid	-0.044025
ACTTCGCAGCCAAGGT-1_1	P03	-12.1647	4.83253	Mesenchyme	-0.0810315
ACTTCGCAGGCCTGCT-1_1	P03	-2.40914	-0.699869	Epithelial	-0.00223051
ACTTCGCCAACGCCCA-1_1	P03	-3.4883	-10.1473	Myeloid	-0.0614221
ACTTCGCCAAGTCCCG-1_1	P03	-0.88027	-10.3269	Myeloid	-0.0521076
ACTTCGCCAGCTTCCT-1_1	P03	6.914	-6.92389	B/Plasma	-0.0405855
ACTTCGCCAGTCTCTC-1_1	P03	-0.307903	-4.03082	Prolif. Epithelial	-0.0179106
ACTTCGCCAGTTGAAA-1_1	P03	-1.43621	-10.505	Myeloid	0.0540961
ACTTCGCGTACGTACT-1_1	P03	-0.719328	-4.52566	Prolif. Epithelial	0.0620634
ACTTCGCTCAACCGAT-1_1	P03	-2.77621	-8.21087	Myeloid	-0.0941245
ACTTCGCTCAACCTCC-1_1	P03	-10.4495	2.84925	Mesenchyme	0.0768641
ACTTCGCTCAGGAAGC-1_1	P03	-12.0827	2.92387	Mesenchyme	0.0499226
ACTTCGCTCCGCAACG-1_1	P03	-11.7703	2.68271	Mesenchyme	0.0650091
ACTTCGCTCGACACCG-1_1	P03	-1.5116	-0.171124	Epithelial	0.171716
ACTTCGCTCGCATGAT-1_1	P03	-4.23022	-8.36581	Myeloid	-0.0112247
ACTTCGCTCGGCTGAC-1_1	P03	10.742	3.1844	T/NK	0.0134322
ACTTTCAAGGAACATT-1_1	P03	-2.85838	2.37437	Epithelial	-0.0244916
ACTTTCAAGGTTCATC-1_1	P03	-0.286114	-3.66116	Prolif. Epithelial	0.206096
ACTTTCACAAACACCT-1_1	P03	8.74415	-3.51964	Prolif. Lymphoid	-0.0937246
ACTTTCACAAAGCTCT-1_1	P03	0.781956	1.97227	T/NK	-0.0568627
ACTTTCACAACGTATC-1_1	P03	-2.46763	-11.6528	Myeloid	0.00521627
ACTTTCACAAGCGATG-1_1	P03	-3.90983	1.41616	Epithelial	0.0437758
ACTTTCACAAGGCGTA-1_1	P03	-2.34593	-1.96406	Prolif. Epithelial	0.235613
ACTTTCACACCTCGTT-1_1	P03	-0.410999	3.12481	Epithelial	-0.0933703
ACTTTCAGTCCACTTC-1_1	P03	-12.2512	3.90964	Mesenchyme	-0.0185782
ACTTTCAGTCCATACA-1_1	P03	-3.64757	-6.73615	Epithelial	0.0954142
ACTTTCATCATGACAC-1_1	P03	-13.1029	5.40719	Mesenchyme	-0.0312202
ACTTTCATCATGGATC-1_1	P03	-2.23613	-1.08004	Epithelial	0.163321
ACTTTCATCGAACGGA-1_1	P03	-3.0081	-0.532189	Epithelial	0.0531905
ACTTTCATCGACCATA-1_1	P03	-2.20024	0.28056	Epithelial	0.0773671
ACTTTCATCGCTCTCA-1_1	P03	9.4715	-0.266895	T/NK	-0.0976293
ACTTTGTAGCGCCATC-1_1	P03	-3.84644	1.77099	Epithelial	0.0551562
ACTTTGTAGCTACTGT-1_1	P03	-1.66642	-10.4581	Myeloid	-0.045241
ACTTTGTAGTAGGAAG-1_1	P03	0.837955	-8.27993	Myeloid	-0.0747796
ACTTTGTAGTTCATGC-1_1	P03	-4.2104	0.920384	Epithelial	0.0726988
ACTTTGTCAACGAGGT-1_1	P03	-0.121902	-3.10442	Prolif. Epithelial	0.210218
ACTTTGTCAATCGTCA-1_1	P03	-3.4438	-1.39085	Epithelial	0.245485
ACTTTGTCAATGGGTG-1_1	P03	-2.66434	2.06443	Endothelial	0.107091
ACTTTGTCATAAGCGG-1_1	P03	-0.319948	-10.6955	Myeloid	0.00530155
ACTTTGTCATACAGCT-1_1	P03	-3.33477	1.24492	Epithelial	0.168648
ACTTTGTCATAGGCGA-1_1	P03	-3.45921	-7.87444	Endothelial	-0.0679157
ACTTTGTCATGCCGAC-1_1	P03	9.10506	5.11442	T/NK	-0.0917799
ACTTTGTCATGTTCAG-1_1	P03	-1.70853	1.14796	Epithelial	0.00651735
ACTTTGTGTCCAGCAC-1_1	P03	8.55773	-3.39502	Prolif. Lymphoid	-0.0934688
ACTTTGTGTGGAGAAA-1_1	P03	-5.16217	0.708814	Epithelial	0.0696361
ACTTTGTGTGTTACTG-1_1	P03	-2.47306	-1.11089	Epithelial	0.0660999
ACTTTGTGTTCAAGGG-1_1	P03	-2.281	-0.320784	Epithelial	0.050733
ACTTTGTGTTGACGGA-1_1	P03	-4.10804	2.55122	Epithelial	0.0380698
ACTTTGTTCACGGTCG-1_1	P03	-3.50102	0.760192	Epithelial	0.236939
AGAAATGAGTGCTCGC-1_1	P03	-0.449132	-4.01966	Prolif. Epithelial	0.144105
AGAAATGAGTTCAACC-1_1	P03	-2.69328	0.334808	Epithelial	0.125607
AGAAATGAGTTGGCTT-1_1	P03	-3.71591	-1.18755	Epithelial	0.183537
AGAAATGAGTTGTACC-1_1	P03	-2.34435	-6.69576	Prolif. Myeloid	-0.00115173
AGAAATGCAAAGGATT-1_1	P03	-3.24225	2.78863	Epithelial	0.0714796
AGAAATGCACCTCAGG-1_1	P03	-1.83768	-1.14843	T/NK	0.134434
AGAAATGCATAACGGG-1_1	P03	6.49493	2.05674	T/NK	-0.0737439
AGAAATGCATGCAGCC-1_1	P03	-3.62906	11.3962	Endothelial	0.0239071
AGAAATGGTGACAGGT-1_1	P03	1.53515	4.51508	Epithelial	0.0185234
AGAAATGGTGTCTCCT-1_1	P03	-2.73505	2.70037	Epithelial	0.0962864
AGAAATGTCACGAGGA-1_1	P03	-1.52782	-2.97807	Prolif. Epithelial	0.081877
AGAAATGTCACTAGCA-1_1	P03	-0.269557	-3.49191	Prolif. Epithelial	0.282226
AGAAATGTCCCTTCCC-1_1	P03	-1.58458	-11.5507	Myeloid	-0.0420776
AGAAATGTCCTTATCA-1_1	P03	-2.01135	-8.5479	Myeloid	-0.10298
AGAAATGTCTACCTTA-1_1	P03	-12.1764	3.56462	Mesenchyme	-0.0369432
AGAAATGTCTATCGTT-1_1	P03	-2.93323	-9.25569	Myeloid	-0.104765
AGAAATGTCTTCGGTC-1_1	P03	9.98399	0.399105	T/NK	-0.0792303
AGAACAAAGAAGCCAC-1_1	P03	-3.91436	1.49478	Epithelial	0.033688
AGAACAAAGATGACCG-1_1	P03	-4.65393	0.681202	Epithelial	0.248222
AGAACAAAGCAGTCTT-1_1	P03	-0.0353535	-9.21765	Myeloid	-0.033841
AGAACAAAGGCATCTT-1_1	P03	-0.464071	-0.51312	Epithelial	0.142773
AGAACAAAGGTGGCTA-1_1	P03	-0.499421	-10.274	Myeloid	-0.0756971
AGAACAAAGTACGAGC-1_1	P03	-2.957	2.3863	Epithelial	-0.048492
AGAACAACACGCTTAA-1_1	P03	-1.31403	0.588704	Epithelial	0.02405
AGAACAACACTTGAAC-1_1	P03	-4.18662	-0.899119	Epithelial	0.228264
AGAACAACAGCCTTCT-1_1	P03	8.5996	4.07045	T/NK	0.0701434
AGAACAACAGTAACGG-1_1	P03	-0.309322	-8.52411	Myeloid	0.03919
AGAACAAGTGGCATCC-1_1	P03	9.9896	-3.14626	Prolif. Lymphoid	-0.103416
AGAACAATCAAGTTGC-1_1	P03	-0.244722	-10.5033	Myeloid	-0.0107419
AGAACAATCACCCTGT-1_1	P03	-3.27158	-0.222473	Epithelial	0.0150434
AGAACAATCCAGCACG-1_1	P03	-10.8595	6.33159	Mesenchyme	-0.0310015
AGAACAATCCGTCCTA-1_1	P03	-10.9571	5.87799	Mesenchyme	-0.0318181
AGAACAATCGCGGTAC-1_1	P03	-12.2995	4.28987	Mesenchyme	0.0123728
AGAACAATCTAGGAAA-1_1	P03	0.825317	4.05705	Epithelial	-0.0114041
AGAACAATCTCCAATT-1_1	P03	-3.50214	-11.4029	Myeloid	-0.0269545
AGAACCTAGAGGTCAC-1_1	P03	-0.424347	-10.3421	Myeloid	-0.11885
AGAACCTAGATAGCAT-1_1	P03	9.40933	6.49726	T/NK	-0.0947764
AGAACCTCACCAGCTG-1_1	P03	-12.1272	6.38569	Mesenchyme	-0.0519157
AGAACCTCAGCTGTCG-1_1	P03	0.982733	10.2696	Mesenchyme	0.000904336
AGAACCTCAGGTCAAG-1_1	P03	-1.69556	2.82307	Epithelial	-0.0157775
AGAACCTCAGTGGCTC-1_1	P03	4.00035	-0.478052	Mast	-0.11127
AGAACCTCATTGCAAC-1_1	P03	1.24962	-13.8268	Myeloid	-0.02615
AGAACCTGTGGCTTGC-1_1	P03	-1.75707	-10.7169	Myeloid	-0.0189021
AGAACCTTCCTCTCTT-1_1	P03	-3.83993	0.160414	Epithelial	0.00892448
AGAACCTTCGGTCACG-1_1	P03	-3.81547	1.50984	Epithelial	0.0701957
AGAAGCGAGCGACTAG-1_1	P03	-2.89234	-8.3759	Myeloid	-0.060387
AGAAGCGAGGCGTCCT-1_1	P03	-3.60949	2.76527	Epithelial	0.0347139
AGAAGCGAGGGATCTG-1_1	P03	-3.12838	2.58661	Epithelial	0.0859156
AGAAGCGAGGTAATCA-1_1	P03	-1.56364	-12.3547	Myeloid	-0.0650772
AGAAGCGAGGTTGTTC-1_1	P03	-12.0823	3.94812	Mesenchyme	-0.06671
AGAAGCGAGTAAGAGG-1_1	P03	-4.5428	1.02767	Epithelial	0.162038
AGAAGCGAGTCACTGT-1_1	P03	-2.69948	-8.37545	Myeloid	-0.0580153
AGAAGCGCAAAGTGTA-1_1	P03	-0.366055	-4.18966	Prolif. Epithelial	0.235474
AGAAGCGCAACGCATT-1_1	P03	4.93994	-4.94393	B/Plasma	-0.0786909
AGAAGCGCATGTACGT-1_1	P03	-3.11441	-0.650173	Epithelial	0.253801
AGAAGCGGTCCCAAAT-1_1	P03	2.38453	-10.6423	Myeloid	-0.0916449
AGAAGCGGTCTTCAAG-1_1	P03	-2.21643	-0.828261	Epithelial	0.0841308
AGAAGCGGTTCTCCTG-1_1	P03	-2.49524	-0.869202	Epithelial	0.187794
AGAAGCGGTTGCCATA-1_1	P03	-2.91121	-1.7492	Epithelial	0.260078
AGAAGCGGTTGGAGAC-1_1	P03	1.31264	10.3322	Mesenchyme	-0.0657754
AGAAGCGTCATGACAC-1_1	P03	-12.927	5.52721	Mesenchyme	-0.0695068
AGAAGCGTCCCGAGAC-1_1	P03	-1.44169	-11.2887	Myeloid	-0.0228403
AGAAGCGTCCGACAGC-1_1	P03	-11.7834	4.54366	Mesenchyme	-0.0166777
AGAAGCGTCTCATAGG-1_1	P03	-3.84172	1.80674	Epithelial	0.145398
AGAAGCGTCTGACGCG-1_1	P03	-4.2228	2.45404	Epithelial	0.151798
AGAAGCGTCTTCCAGC-1_1	P03	-1.53408	-0.935186	T/NK	0.287501
AGAAGTAAGACAAGCC-1_1	P03	-2.63486	-8.80994	Myeloid	-0.0714699
AGAAGTAAGCCTTGAT-1_1	P03	3.87254	-1.28255	Mast	-0.0870588
AGAAGTAAGGGTGGGA-1_1	P03	-0.869237	-3.19457	Prolif. Epithelial	0.11692
AGAAGTAAGGTACAGC-1_1	P03	-3.07035	-0.427266	Epithelial	0.0359802
AGAAGTAAGTAAACAC-1_1	P03	-2.92522	-1.37905	Epithelial	0.2234
AGAAGTACAACAACAA-1_1	P03	-1.14948	-9.91129	Myeloid	0.0205792
AGAAGTACAACCCGCA-1_1	P03	10.7988	4.31517	T/NK	-0.0130663
AGAAGTACAACCGCCA-1_1	P03	4.01915	-4.68709	B/Plasma	-0.0807188
AGAAGTACAATCTGCA-1_1	P03	2.84794	-11.9823	Myeloid	-0.0331025
AGAAGTACAGACCATT-1_1	P03	-11.158	6.6554	Mesenchyme	-0.0150882
AGAAGTACAGAGGAAA-1_1	P03	7.75497	6.11232	T/NK	-0.0413556
AGAAGTACAGCCTATA-1_1	P03	-3.84956	1.36161	Epithelial	0.149984
AGAAGTACAGGGAATC-1_1	P03	-2.64251	12.6094	Endothelial	-0.0738358
AGAAGTAGTAGCGCCT-1_1	P03	-12.0008	3.08824	Mesenchyme	-0.0837067
AGAAGTAGTTATCTTC-1_1	P03	-12.6987	4.83095	Mesenchyme	-0.0342604
AGAAGTATCCCGTGTT-1_1	P03	-3.54088	-7.02146	Epithelial	0.0419726
AGAAGTATCCCTATTA-1_1	P03	-3.86096	2.78472	Epithelial	-0.0747623
AGAAGTATCGACATTG-1_1	P03	-0.790717	0.3033	Epithelial	0.205049
AGAAGTATCTGAATCG-1_1	P03	-3.42986	0.0252835	Epithelial	0.0213811
AGAAGTATCTTAAGGC-1_1	P03	-4.50268	1.33876	Epithelial	0.113967
AGAAGTATCTTAGCAG-1_1	P03	-0.1773	-9.90298	Myeloid	-0.0463905
AGACAAAAGCCACAAG-1_1	P03	-2.28936	4.51454	Epithelial	-0.00719406
AGACAAAAGCCTGCCA-1_1	P03	-12.1509	2.39569	Mesenchyme	0.142711
AGACAAAAGCGGACAT-1_1	P03	-3.5867	0.294856	Epithelial	0.14704
AGACAAAAGGGTTGCA-1_1	P03	-3.71874	2.62138	Epithelial	0.0848147
AGACAAAAGTAACCTC-1_1	P03	-12.4177	4.63908	Mesenchyme	-0.0317141
AGACAAACAAGTACCT-1_1	P03	-0.873249	-7.94603	Prolif. Myeloid	-0.0452011
AGACAAACACAGCGCT-1_1	P03	0.125407	-9.08922	Myeloid	-0.0543594
AGACAAACACCAGCGT-1_1	P03	-2.76932	-10.2625	Myeloid	-0.0508294
AGACAAACACTCTGCT-1_1	P03	-3.65795	1.08117	Epithelial	0.0203544
AGACAAACAGGCTATT-1_1	P03	-0.122297	10.5943	Mesenchyme	-0.0653989
AGACAAACAGTGTGGA-1_1	P03	-13.1127	3.63143	Mesenchyme	-0.000260306
AGACAAACAGTTGCGC-1_1	P03	3.52803	-11.6515	Myeloid	-0.0296718
AGACAAACATCTATCT-1_1	P03	-2.10383	-0.822063	Epithelial	0.111088
AGACAAAGTACAGTTC-1_1	P03	-0.803467	-0.924728	Epithelial	0.342589
AGACAAAGTCTCACAA-1_1	P03	3.86509	-3.98909	B/Plasma	-0.0230248
AGACAAAGTCTTAGTG-1_1	P03	-3.82929	2.05602	Epithelial	0.00847866
AGACAAAGTGTGTCCG-1_1	P03	-11.4405	3.30334	Mesenchyme	-0.0710354
AGACAAATCCAAGGGA-1_1	P03	-1.78205	-0.928967	T/NK	-0.0887569
AGACAAATCCAGCACG-1_1	P03	-1.46375	-11.8153	Myeloid	-0.0278563
AGACAAATCCATGAGT-1_1	P03	-3.1132	-8.91851	Myeloid	0.0212202
AGACAAATCGTGAGAG-1_1	P03	-2.82272	1.92824	Epithelial	0.13857
AGACACTAGAATTGCA-1_1	P03	-12.2639	5.85204	Mesenchyme	-0.0572633
AGACACTAGCAATTAG-1_1	P03	-12.2835	2.84017	Mesenchyme	-0.0491289
AGACACTAGCACACCC-1_1	P03	-11.0396	6.02116	Mesenchyme	-0.053619
AGACACTAGCCGGATA-1_1	P03	-1.12803	1.87574	Epithelial	-0.0866628
AGACACTAGCTGTACT-1_1	P03	0.133359	-9.073	Myeloid	-0.0960855
AGACACTCACATACTG-1_1	P03	-3.58545	11.6201	Endothelial	-0.0364223
AGACACTCAGTAGAAT-1_1	P03	-12.9576	5.5253	Mesenchyme	-0.104089
AGACACTCATCTTTCA-1_1	P03	10.6977	4.76758	T/NK	-0.0873021
AGACACTCATTGGCAT-1_1	P03	-1.45386	-9.52242	Myeloid	-0.0619028
AGACACTGTATGGAGC-1_1	P03	-1.05224	-3.31909	Prolif. Epithelial	0.113253
AGACACTGTGAATTAG-1_1	P03	-2.54029	-9.73467	Myeloid	-0.0343935
AGACACTTCACCTTAT-1_1	P03	-2.29325	-0.098418	Epithelial	0.125356
AGACACTTCCGAGGCT-1_1	P03	-11.6466	4.49068	Mesenchyme	-0.00214489
AGACACTTCGACCCAG-1_1	P03	1.13504	-10.8169	Myeloid	-0.0020826
AGACACTTCGGTCATA-1_1	P03	0.432635	4.41495	Epithelial	0.0586201
AGACACTTCGGTGCAC-1_1	P03	-3.82818	12.389	Endothelial	-0.00834549
AGACAGGAGCCGAACA-1_1	P03	-5.24589	1.37898	Epithelial	0.252235
AGACAGGCAAGAGTTA-1_1	P03	-0.187051	-3.43461	Prolif. Epithelial	0.166417
AGACAGGCAGCAGACA-1_1	P03	-2.94273	2.59713	Epithelial	0.0931785
AGACAGGCATACTGTG-1_1	P03	-1.85162	-10.1694	Myeloid	0.100314
AGACAGGGTAGCTGAG-1_1	P03	-2.97052	2.58795	Epithelial	0.0298995
AGACAGGGTGAGTTTC-1_1	P03	-4.74333	2.29746	Epithelial	0.105171
AGACAGGGTGCTTATG-1_1	P03	-0.200835	-2.94143	Prolif. Epithelial	0.207938
AGACAGGGTTCGGCTG-1_1	P03	-12.1869	6.24289	Mesenchyme	-0.0762278
AGACAGGGTTCTCGTC-1_1	P03	0.299335	1.52218	T/NK	0.137309
AGACAGGTCACGGAGA-1_1	P03	-12.1751	2.56448	Mesenchyme	0.0431115
AGACAGGTCACTACTT-1_1	P03	-0.637486	-3.68004	Prolif. Epithelial	0.237918
AGACAGGTCCAAGAGG-1_1	P03	-2.3813	-11.5885	Epithelial	0.0241009
AGACAGGTCCATACTT-1_1	P03	-1.85943	-10.2444	Myeloid	-0.073375
AGACAGGTCCATTTAC-1_1	P03	3.16128	-10.9517	Epithelial	0.0265393
AGACAGGTCCATTTCA-1_1	P03	-12.0063	2.6217	Mesenchyme	-0.0063703
AGACAGGTCCGATAAC-1_1	P03	-1.81233	-1.27341	Epithelial	0.173952
AGACAGGTCCGGTAAT-1_1	P03	-2.83719	-8.94111	Myeloid	-0.0558009
AGACAGGTCGCCAACG-1_1	P03	-2.29992	-0.146444	Epithelial	0.0671075
AGACCATAGACAGCGT-1_1	P03	-4.15589	12.3558	Endothelial	-0.0242959
AGACCATAGACCTGGA-1_1	P03	-12.1167	6.01713	Mesenchyme	0.00844659
AGACCATAGATACAGT-1_1	P03	-3.12347	0.778878	Epithelial	0.249064
AGACCATAGGTCGCCT-1_1	P03	-0.629826	-4.26712	Prolif. Epithelial	0.0788689
AGACCATAGTATGATG-1_1	P03	-1.26618	-1.79248	Prolif. Epithelial	0.119385
AGACCATCAACACAGG-1_1	P03	8.52279	-3.5476	Prolif. Lymphoid	-0.144866
AGACCATCACCACTGG-1_1	P03	-12.7931	3.3989	Mesenchyme	-0.0133431
AGACCATCACCAGCCA-1_1	P03	-4.80189	0.0515169	Epithelial	0.0367216
AGACCATCACCGCTGA-1_1	P03	1.5153	0.402346	B/Plasma	-0.0653025
AGACCATCACTGTGTA-1_1	P03	10.6976	1.51464	T/NK	-0.0988572
AGACCATCAGAGTCTT-1_1	P03	-4.19832	-9.12729	Myeloid	0.000973195
AGACCATCATGAAGCG-1_1	P03	-4.75855	2.5983	Epithelial	0.152724
AGACCATCATTACTCT-1_1	P03	-13.1409	3.13357	Mesenchyme	-0.0170304
AGACCATCATTCACCC-1_1	P03	-3.18822	-9.32044	Myeloid	-0.113867
AGACCATCATTGAGCT-1_1	P03	-3.21126	-0.326633	Epithelial	0.16233
AGACCATCATTGTACG-1_1	P03	-3.40183	-1.1842	Epithelial	0.137461
AGACCATGTCCAAATC-1_1	P03	-12.9848	5.60903	Mesenchyme	-0.0780313
AGACCATGTCGCTGCA-1_1	P03	-12.4248	2.14198	Mesenchyme	0.0527765
AGACCATGTGGGACAT-1_1	P03	-3.49665	-1.42191	Epithelial	0.245592
AGACCATTCCAATGCA-1_1	P03	-2.3094	-10.7618	Myeloid	-0.0970159
AGACCATTCCCTAGGG-1_1	P03	-0.817073	-9.99414	Myeloid	0.0669407
AGACCATTCGGTAGAG-1_1	P03	-3.42264	2.31083	Epithelial	0.00868199
AGACCATTCTCAGGCG-1_1	P03	7.44344	4.13916	T/NK	0.0793129
AGACCATTCTCGTTTA-1_1	P03	-4.69738	2.38267	Epithelial	0.113634
AGACCCGAGCTGACCC-1_1	P03	2.77268	-11.7131	Myeloid	-0.101065
AGACCCGAGGTAGTCG-1_1	P03	-1.6403	-0.210808	Epithelial	0.0193495
AGACCCGAGTACTGTC-1_1	P03	-1.89884	2.50464	Epithelial	0.0873209
AGACCCGAGTTACTCG-1_1	P03	-12.3684	2.7958	Mesenchyme	-0.0174663
AGACCCGCACACACGC-1_1	P03	-1.17752	-9.60741	Myeloid	-0.0757537
AGACCCGGTAGGGTAC-1_1	P03	-2.96571	-9.64929	Myeloid	-0.00798181
AGACCCGGTATGAAAC-1_1	P03	1.11088	10.689	Mesenchyme	-0.0854061
AGACCCGGTCGACTTA-1_1	P03	-0.00128714	-9.94168	Myeloid	-0.0737296
AGACCCGGTCTGTGAT-1_1	P03	-11.0966	6.59187	Mesenchyme	-0.00133629
AGACCCGGTGCGTTTA-1_1	P03	-1.25264	-0.515668	Epithelial	0.172836
AGACCCGGTGTTCAGT-1_1	P03	-4.18583	11.6431	Endothelial	-0.0764311
AGACCCGTCAATCTTC-1_1	P03	-3.12339	-0.538694	Epithelial	0.0789508
AGACCCGTCCGAAATC-1_1	P03	9.77825	-3.25346	Prolif. Lymphoid	-0.0992584
AGACCCGTCTAGACCA-1_1	P03	10.1452	4.9599	T/NK	-0.0400462
AGACTCAAGACATACA-1_1	P03	-4.17602	0.454678	Epithelial	0.0916273
AGACTCAAGCGCTTCG-1_1	P03	-0.871124	-9.38381	Epithelial	0.0107806
AGACTCAAGCTACGTT-1_1	P03	-11.804	4.90598	Mesenchyme	-0.032498
[truncated: 101,451 more rows]

## Sheet: ED_Fig.2I_DotPlot_Primaries
avg.exp	pct.exp	features.plot	id	avg.exp.scaled
0.196804	4.65116	CD3E	Mast	-0.472495
1.34053	29.7674	KRT19	Mast	-0.461274
0.0350547	1.08527	VWF	Mast	-0.314102
0.794764	22.6357	CD68	Mast	-0.30759
0.0312486	0.775194	MKI67	Mast	-0.60953
0.115065	1.70543	CD79A	Mast	-0.282689
0.317994	4.65116	DCN	Mast	-0.319075
17.383	92.093	KIT	Mast	2.5
0.3817	11.4163	CD3E	B/Plasma	-0.373121
0.938827	20.6401	KRT19	B/Plasma	-0.503809
0.0293905	0.93246	VWF	B/Plasma	-0.315929
0.12625	5.16633	CD68	B/Plasma	-0.557757
0.650598	8.77016	MKI67	B/Plasma	-0.448247
5.17493	67.8679	CD79A	B/Plasma	2.5
0.271863	5.64516	DCN	B/Plasma	-0.322454
0.0355111	1.08367	KIT	B/Plasma	-0.320001
4.00911	73.0876	CD3E	Prolif. Lymphoid	1.57647
0.749615	16.9585	KRT19	Prolif. Lymphoid	-0.523844
0.029345	0.737327	VWF	Prolif. Lymphoid	-0.315944
0.288557	7.92627	CD68	Prolif. Lymphoid	-0.497019
11.0307	86.4516	MKI67	Prolif. Lymphoid	2.2548
0.122289	4.70046	CD79A	Prolif. Lymphoid	-0.278223
0.3069	5.99078	DCN	Prolif. Lymphoid	-0.319888
0.0573667	1.10599	KIT	Prolif. Lymphoid	-0.316012
5.12462	69.9091	CD3E	T/NK	2.17602
1.09657	16.0755	KRT19	T/NK	-0.487107
0.0248485	0.594751	VWF	T/NK	-0.317395
0.114869	2.86601	CD68	T/NK	-0.562016
0.089322	1.88338	MKI67	T/NK	-0.594407
0.0649773	1.67651	CD79A	T/NK	-0.313654
0.216903	4.43477	DCN	T/NK	-0.32648
0.0573755	1.00849	KIT	T/NK	-0.316011
0.244378	15.1248	CD3E	Prolif. Myeloid	-0.446926
0.962359	31.2775	KRT19	Prolif. Myeloid	-0.501318
0.035119	1.46843	VWF	Prolif. Myeloid	-0.314081
6.42238	87.3715	CD68	Prolif. Myeloid	1.79834
5.57347	78.8546	MKI67	Prolif. Myeloid	0.833702
0.0507898	3.37739	CD79A	Prolif. Myeloid	-0.322426
0.204299	6.02056	DCN	Prolif. Myeloid	-0.327403
0.0301274	1.61527	KIT	Prolif. Myeloid	-0.320984
0.285052	10.345	CD3E	Myeloid	-0.425065
1.01574	23.0607	KRT19	Myeloid	-0.495665
0.0205649	0.971096	VWF	Myeloid	-0.318777
6.9127	77.6305	CD68	Myeloid	1.98183
0.0982857	3.37027	MKI67	Myeloid	-0.592073
0.0443601	1.89649	CD79A	Myeloid	-0.326401
0.164309	4.05575	DCN	Myeloid	-0.330332
0.0353515	1.01679	KIT	Myeloid	-0.32003
0.169111	6.03558	CD3E	Endothelial	-0.487379
2.2477	29.9555	KRT19	Endothelial	-0.365218
9.82952	77.859	VWF	Endothelial	2.5
0.17516	8.25921	CD68	Endothelial	-0.539454
0.0823708	2.19187	MKI67	Endothelial	-0.596217
0.0479216	1.62008	CD79A	Endothelial	-0.324199
0.961253	16.2008	DCN	Endothelial	-0.271956
0.15977	4.92376	KIT	Endothelial	-0.297323
0.163692	6.08091	CD3E	Mesenchyme	-0.490292
1.73395	24.7053	KRT19	Mesenchyme	-0.419617
0.0557204	1.79798	VWF	Mesenchyme	-0.307434
0.425007	16.5974	CD68	Mesenchyme	-0.445958
0.0639409	2.01849	MKI67	Mesenchyme	-0.601016
0.0411904	1.57747	CD79A	Mesenchyme	-0.32836
43.5225	89.3987	DCN	Mesenchyme	2.5
0.046783	1.10254	KIT	Mesenchyme	-0.317944
0.0868363	6.1014	CD3E	Prolif. Epithelial	-0.531599
20.8166	95.9897	KRT19	Prolif. Epithelial	1.60097
0.00787424	0.916643	VWF	Prolif. Epithelial	-0.322871
0.39285	35.8923	CD68	Prolif. Epithelial	-0.457991
5.98118	88.2269	MKI67	Prolif. Epithelial	0.939871
0.0337418	2.66399	CD79A	Prolif. Epithelial	-0.332965
0.341886	7.33314	DCN	Prolif. Epithelial	-0.317325
0.0388586	2.00516	KIT	Prolif. Epithelial	-0.31939
0.0979762	4.55552	CD3E	Epithelial	-0.525612
26.0667	95.7345	KRT19	Epithelial	2.15688
0.0183386	0.864705	VWF	Epithelial	-0.319495
0.514711	29.3446	CD68	Epithelial	-0.412389
0.118208	5.90267	MKI67	Epithelial	-0.586885
0.0279268	1.67405	CD79A	Epithelial	-0.33656
0.431722	7.37372	DCN	Epithelial	-0.310744
0.0449067	1.34978	KIT	Epithelial	-0.318286

## Sheet: ED_Fig.2J_2K_Metastases
Cell	SampleID_WerbaG2023	UMAP_1	UMAP_2	Celltype	ModuleScore_pSUB
AAACCCAAGGTGGCTA-1_1	P01	9.24242	-5.74813	T/NK	-0.102354
AAACCCAAGTTTCGGT-1_1	P01	9.88933	-0.501374	T/NK	-0.0919719
AAACCCACAACCCTAA-1_1	P01	-6.93755	-4.36583	Epithelial	-0.0983426
AAACCCAGTATCGATC-1_1	P01	1.27875	4.56014	Endothelial	-0.0916187
AAACCCAGTCAAACGG-1_1	P01	-5.56397	-4.45748	Epithelial	-0.0592901
AAACCCATCATCGCTC-1_1	P01	3.08956	11.1361	Myeloid	-0.00497035
AAACGAAAGCAAATGT-1_1	P01	-6.11979	-1.08215	Epithelial	-0.031464
AAACGAAAGCCTATTG-1_1	P01	-1.61827	10.4128	Myeloid	-0.014809
AAACGAAAGCGTGTCC-1_1	P01	-1.25493	10.6576	Myeloid	-0.0209482
AAACGAACAATCCAGT-1_1	P01	-0.659936	10.3506	Myeloid	-0.126092
AAACGAATCTGTCGCT-1_1	P01	-6.11723	-4.75793	Epithelial	-0.0707869
AAACGCTCAAGGCTTT-1_1	P01	8.97815	-0.917434	T/NK	-0.051587
AAACGCTCAGCTACAT-1_1	P01	0.0849	12.8351	Myeloid	-0.150858
AAACGCTCATGACAGG-1_1	P01	-0.502648	-5.25985	Epithelial	-0.108722
AAACGCTGTAGGAGTC-1_1	P01	-0.75639	9.5259	Myeloid	-0.04452
AAACGCTGTCAAGCGA-1_1	P01	-9.55027	3.18177	Prolif. Epithelial	-0.0775757
AAACGCTGTTGGCTAT-1_1	P01	9.276	-0.732133	T/NK	-0.0153169
AAACGCTTCATTCTTG-1_1	P01	-4.49615	-4.76793	Epithelial	-0.0212106
AAACGCTTCCAGTGCG-1_1	P01	-7.80684	-1.88353	Epithelial	-0.0465386
AAAGAACAGGACAGTC-1_1	P01	3.73546	10.6776	Myeloid	-0.122223
AAAGAACTCCATATGG-1_1	P01	2.50164	10.3262	Myeloid	-0.0906509
AAAGGATGTACCACGC-1_1	P01	-4.49956	-5.2504	Epithelial	-0.0772264
AAAGGATGTACTCGTA-1_1	P01	7.22287	-8.25819	T/NK	-0.0889664
AAAGGATGTATGTCAC-1_1	P01	-7.41297	-4.00907	Epithelial	-0.0616063
AAAGGATTCTCGCCTA-1_1	P01	8.87691	-5.29601	T/NK	-0.129471
AAAGGATTCTCGGTCT-1_1	P01	7.16328	-8.21929	T/NK	-0.0461825
AAAGGATTCTGTCTCG-1_1	P01	6.1216	-7.75807	T/NK	-0.0502858
AAAGGGCAGACTAAGT-1_1	P01	10.4138	-5.29251	T/NK	-0.0465361
AAAGGGCAGTCTCCTC-1_1	P01	-5.25078	-0.413144	Epithelial	-0.0402471
AAAGGGCAGTTCTACG-1_1	P01	9.7807	-5.9172	T/NK	-0.0896918
AAAGGGCCACAACCGC-1_1	P01	1.50501	4.34106	Endothelial	-0.0461081
AAAGGGCCAGACAATA-1_1	P01	10.4561	-3.05822	T/NK	-0.155402
AAAGGGCGTGTGTACT-1_1	P01	8.66853	-0.754226	T/NK	-0.119198
AAAGGGCTCCTTGACC-1_1	P01	-5.27023	-0.189498	Epithelial	-0.0661784
AAAGGTAAGCGACATG-1_1	P01	0.318523	9.05384	Myeloid	-0.141131
AAAGGTAAGGGCAGAG-1_1	P01	-5.6976	-2.83154	Epithelial	0.00250695
AAAGGTACACTGGCGT-1_1	P01	-5.97988	-4.36168	Epithelial	-0.0159752
AAAGGTAGTGCCAAGA-1_1	P01	10.5534	0.0134324	T/NK	-0.0832965
AAAGGTATCCTAGAGT-1_1	P01	9.53946	-5.39711	T/NK	-0.0855762
AAAGTCCTCCTAAGTG-1_1	P01	-5.88376	-4.94225	Epithelial	-0.0794822
AAAGTCCTCCTGATAG-1_1	P01	10.2711	0.72786	T/NK	-0.115975
AAAGTGAAGTTGCTGT-1_1	P01	1.44121	9.71106	Myeloid	-0.0810782
AAAGTGAGTCTGGTTA-1_1	P01	-4.70454	-1.07653	Epithelial	0.0436542
AAATGGACACGACAGA-1_1	P01	0.760865	9.18921	Myeloid	-0.0445291
AAATGGACAGAGGTTG-1_1	P01	-5.07407	-5.10377	Epithelial	-0.0367858
AAATGGAGTGATACCT-1_1	P01	10.4976	-0.0788521	T/NK	-0.0851885
AAATGGATCCGTGCGA-1_1	P01	-7.96444	-2.45815	Epithelial	-0.0756858
AAATGGATCGCGCTGA-1_1	P01	-0.297968	12.1657	Myeloid	-0.093361
AACAAAGGTAGACAGC-1_1	P01	9.34302	-0.333725	T/NK	-0.163607
AACAAAGGTATTCCGA-1_1	P01	-3.22847	-3.22705	Epithelial	0.00960164
AACAAAGGTCCAGCGT-1_1	P01	-3.59098	-3.87973	Epithelial	-0.123108
AACAACCAGAGGCGGA-1_1	P01	-2.82943	-5.15514	Epithelial	0.00783605
AACAACCAGGTCTACT-1_1	P01	-7.89752	2.1594	Prolif. Epithelial	0.00082095
AACAACCCAATCAGCT-1_1	P01	6.93445	-8.81972	T/NK	-0.118024
AACAACCCAGTAACGG-1_1	P01	1.67711	10.0976	Myeloid	-0.0782804
AACAACCCATGTGCCG-1_1	P01	-5.06004	-4.66109	Epithelial	-0.0535506
AACAACCGTAGTCTGT-1_1	P01	-7.13847	-3.64086	Epithelial	-0.0930462
AACAACCGTCATGGCC-1_1	P01	8.31377	-4.77815	T/NK	-0.116382
AACAACCTCGGCATTA-1_1	P01	-7.86896	-3.73269	Epithelial	-0.133698
AACAAGAAGCAGTACG-1_1	P01	-6.37275	-3.91729	Epithelial	-0.0746038
AACACACAGCCGTCGT-1_1	P01	0.37576	-4.24906	Epithelial	0.00454827
AACACACAGTTATGGA-1_1	P01	-4.28644	-3.33131	Epithelial	0.000743764
AACACACCATACCATG-1_1	P01	1.19004	9.18726	Myeloid	-0.0653388
AACACACGTGAAGCTG-1_1	P01	-2.73773	-5.44511	Epithelial	-0.0839651
AACACACTCAACGCTA-1_1	P01	-4.50241	1.73232	Epithelial	0.0721054
AACACACTCTGGCCGA-1_1	P01	0.852492	9.54592	Myeloid	-0.0635296
AACAGGGCAATTTCGG-1_1	P01	5.80662	1.1946	Prolif. Lymphoid	-0.11915
AACAGGGCAGTTACCA-1_1	P01	3.5116	4.26731	B/Plasma	-0.0585499
AACAGGGGTCTCCTGT-1_1	P01	-0.438039	9.81877	Myeloid	-0.064154
AACAGGGTCAACGTGT-1_1	P01	-1.03992	-3.99679	Epithelial	-0.0605117
AACAGGGTCCTCACTG-1_1	P01	-7.45588	-3.15699	Epithelial	-0.0686378
AACAGGGTCTGGGTCG-1_1	P01	6.80026	-8.11169	T/NK	-0.0706612
AACCAACAGGCATCGA-1_1	P01	10.4049	-2.84101	T/NK	-0.0866491
AACCAACAGGTAATCA-1_1	P01	0.856433	12.1297	Myeloid	-0.152062
AACCAACGTACGCTAT-1_1	P01	-2.77323	-5.47221	Epithelial	-0.100796
AACCAACTCTGCAGCG-1_1	P01	1.33554	8.95974	Myeloid	-0.0504629
AACCACACACAATGTC-1_1	P01	10.4188	-2.02568	T/NK	-0.123893
AACCACACACTACCGG-1_1	P01	1.93078	11.5903	Myeloid	-0.118319
AACCATGCAACCCTAA-1_1	P01	2.00612	10.564	Myeloid	-0.0326115
AACCATGCACTGTCCT-1_1	P01	8.25878	-5.32038	T/NK	-0.140262
AACCATGCAGCGGATA-1_1	P01	6.51086	-8.24839	T/NK	-0.120099
AACCATGCATGGCGCT-1_1	P01	-6.17292	-4.24176	Epithelial	0.0868468
AACCATGGTGTATTCG-1_1	P01	0.746528	8.63215	Myeloid	-0.000585517
AACCATGTCACCATCC-1_1	P01	-7.49641	-1.73171	Epithelial	0.00808272
AACCATGTCGGTGTTA-1_1	P01	-3.79452	-4.335	Epithelial	-0.00107303
AACCCAAAGAAGCCTG-1_1	P01	9.59519	-1.37156	T/NK	-0.148855
AACCCAACACCCTTAC-1_1	P01	-4.64299	-4.41368	Epithelial	-0.0701088
AACCCAACAGCCTATA-1_1	P01	-1.61856	10.3369	Myeloid	-0.0851515
AACCCAACATTGGGAG-1_1	P01	9.53411	-2.99408	T/NK	-0.0964358
AACCTGAAGACCGTTT-1_1	P01	-5.90835	-4.10679	Epithelial	0.017863
AACCTGACAATTGGTC-1_1	P01	8.20903	-1.55819	T/NK	-0.123029
AACCTGAGTCGTGGAA-1_1	P01	8.01878	-2.5279	T/NK	-0.133681
AACCTGATCAACCCGG-1_1	P01	-5.75735	-3.52823	Epithelial	-0.0774069
AACCTGATCGCCGTGA-1_1	P01	-3.62888	-3.65548	Epithelial	-0.0486234
AACCTTTGTAGGTGCA-1_1	P01	-7.15243	-2.34038	Epithelial	-0.0233946
AACCTTTGTGAGATCG-1_1	P01	-5.01074	1.63538	Epithelial	0.00530141
AACGAAAAGTGTTGTC-1_1	P01	-3.31735	-4.5583	Epithelial	-0.0654368
AACGAAACAACTGCCG-1_1	P01	2.3535	11.394	Myeloid	-0.147747
AACGAAACAGTAACCT-1_1	P01	7.72211	-5.03182	T/NK	-0.114207
AACGAAAGTAGACAGC-1_1	P01	1.20042	9.52679	Myeloid	-0.112098
AACGAAAGTGTCGATT-1_1	P01	6.04369	7.12153	B/Plasma	-0.0666164
AACGAAAGTGTTACAC-1_1	P01	0.323459	-4.76803	Epithelial	-0.131273
AACGGGAAGGCCTGCT-1_1	P01	0.193026	10.9117	Myeloid	-0.0788616
AACGGGACAAGAGTTA-1_1	P01	-7.58398	-1.0945	Prolif. Epithelial	-0.040341
AACGGGACAGTCACGC-1_1	P01	2.03938	9.89162	Myeloid	-0.116856
AACGGGACATTGTACG-1_1	P01	-9.19655	-0.206276	Prolif. Epithelial	-0.0518871
AACGGGATCAGGACAG-1_1	P01	-0.951757	10.7591	Myeloid	-0.0788581
AACGTCAAGCTCTTCC-1_1	P01	-5.59338	-3.15168	Epithelial	-0.0704179
AACGTCATCGACCATA-1_1	P01	-7.65089	-4.05006	Epithelial	-0.0381297
AACTTCTAGGAGCAAA-1_1	P01	8.93372	-5.03553	T/NK	-0.117963
AACTTCTCAAGTGGAC-1_1	P01	-7.84691	1.66999	Prolif. Epithelial	-0.0493711
AACTTCTTCCTACGGG-1_1	P01	-7.18269	-4.34724	Epithelial	-0.0778782
AACTTCTTCCTTATAC-1_1	P01	-7.5725	-4.05514	Epithelial	-0.112001
AACTTCTTCGAGCCAC-1_1	P01	-3.55176	-4.12567	Epithelial	0.0496859
AAGAACAAGACGAGCT-1_1	P01	-0.70433	12.6349	Myeloid	-0.0563897
AAGAACAAGGAGGTTC-1_1	P01	-2.71556	-3.79303	Epithelial	-0.0149775
AAGAACACAAGATGTA-1_1	P01	-10.0767	3.53906	Prolif. Epithelial	-0.0313916
AAGAACACAAGATTGA-1_1	P01	8.62352	-4.32738	T/NK	-0.113644
AAGAACACAAGTATCC-1_1	P01	0.0158879	8.72892	Myeloid	-0.102404
AAGAACACACAAGCTT-1_1	P01	-4.28528	-5.64152	Epithelial	-0.040474
AAGAACACAGCTGTGC-1_1	P01	0.27101	8.44739	Myeloid	-0.00909041
AAGAACAGTACGATTC-1_1	P01	8.87128	-1.04231	T/NK	-0.11883
AAGAACAGTACTCGAT-1_1	P01	10.4974	-4.5099	T/NK	-0.1477
AAGAACATCAACACCA-1_1	P01	-7.78674	2.18463	Prolif. Epithelial	-0.0750007
AAGAACATCATCTGTT-1_1	P01	-0.8503	8.90314	Myeloid	-0.086187
AAGAACATCGATAACC-1_1	P01	-7.0733	-0.410174	Epithelial	-0.0172431
AAGACAAAGGATGAGA-1_1	P01	9.3905	-3.12008	T/NK	-0.100762
AAGACAAAGGCGATAC-1_1	P01	9.3681	-0.164335	T/NK	-0.0696452
AAGACAAAGGGTCTTT-1_1	P01	-0.401996	4.67179	Mesenchyme	-0.0868902
AAGACAAAGTAACAGT-1_1	P01	-0.89743	9.3081	Myeloid	-0.0889479
AAGACAAAGTCAGCGA-1_1	P01	0.301025	8.5366	Myeloid	-0.130677
AAGACAACATTGAAAG-1_1	P01	-7.18505	-2.63909	Epithelial	-0.0563435
AAGACAATCCGATCTC-1_1	P01	-4.70877	-4.73377	Epithelial	-0.065126
AAGACAATCCTCTCTT-1_1	P01	-4.18992	-1.05007	Epithelial	0.018252
AAGACTCAGACATACA-1_1	P01	9.3803	-1.94183	T/NK	-0.126092
AAGACTCAGCCTCTCT-1_1	P01	10.4688	-4.15406	T/NK	-0.12591
AAGACTCAGGAGTATT-1_1	P01	-0.27543	8.7381	Myeloid	-0.0556625
AAGACTCAGTTAGAAC-1_1	P01	1.73543	9.80026	Myeloid	-0.141835
AAGACTCCACAATCTG-1_1	P01	9.00521	-8.2734	T/NK	-0.0948773
AAGACTCCACTGGATT-1_1	P01	-2.24491	10.7318	Myeloid	-0.107937
AAGACTCCATCGTGGC-1_1	P01	-0.257139	12.4428	Myeloid	-0.0797063
AAGACTCGTGCCAAGA-1_1	P01	-0.00803702	12.8715	Myeloid	-0.120522
AAGACTCTCACTGCTC-1_1	P01	-1.00609	10.9373	Myeloid	-0.12607
AAGACTCTCATTCGGA-1_1	P01	0.211854	8.67824	Myeloid	-0.089575
AAGACTCTCTTGAGCA-1_1	P01	-1.29637	4.8334	Mesenchyme	-0.124228
AAGATAGAGAGTGAAG-1_1	P01	1.73743	10.4365	Myeloid	-0.089564
AAGATAGCATCGGATT-1_1	P01	-4.66758	-5.08034	Epithelial	-0.10801
AAGATAGCATTACTCT-1_1	P01	9.73459	-3.01554	T/NK	-0.0957234
AAGATAGCATTGGGAG-1_1	P01	-6.27492	-1.43814	Epithelial	0.029492
AAGATAGGTGAGATTA-1_1	P01	-0.982082	10.8206	Myeloid	-0.0865152
AAGATAGGTTGCGGCT-1_1	P01	9.86052	-5.11634	T/NK	-0.101285
AAGCATCAGCTCTTCC-1_1	P01	-0.405064	8.87253	Myeloid	-0.0486508
AAGCATCAGGCCTGCT-1_1	P01	-6.6441	-1.45756	Epithelial	0.00947661
AAGCATCCAGCATACT-1_1	P01	-0.285329	9.86114	Myeloid	-0.0923608
AAGCATCTCTAGGCCG-1_1	P01	11.3709	-4.86533	T/NK	-0.118038
AAGCATCTCTTGGCTC-1_1	P01	-1.61887	11.297	Myeloid	-0.107173
AAGCCATAGGTACAGC-1_1	P01	-1.52184	11.6909	Myeloid	-0.0705608
AAGCCATAGTAAACTG-1_1	P01	-7.75639	-0.729922	Prolif. Epithelial	-0.0626599
AAGCCATCATTCGATG-1_1	P01	9.82207	-2.01478	T/NK	-0.115342
AAGCCATGTAGTAAGT-1_1	P01	-0.157459	8.62688	Myeloid	-0.0361361
AAGCCATTCTACCACC-1_1	P01	2.53664	10.0647	Myeloid	-0.14214
AAGCGAGGTAAGCGGT-1_1	P01	8.47807	-4.98646	T/NK	-0.116142
AAGCGAGGTTCTGAGT-1_1	P01	-6.63561	-4.63831	Epithelial	-0.0174241
AAGCGAGTCAAGGACG-1_1	P01	-2.92094	-0.641838	Epithelial	-0.0227361
AAGCGTTAGGAAAGTG-1_1	P01	-0.786149	12.6004	Myeloid	-0.134215
AAGCGTTCACGTCATA-1_1	P01	9.44475	-1.34398	T/NK	-0.138354
AAGCGTTCAGAGGTTG-1_1	P01	-5.59759	-5.31493	Epithelial	-0.0940343
AAGCGTTCATCGGAGA-1_1	P01	-1.75189	-4.2298	Epithelial	-0.084697
AAGCGTTCATGCGTGC-1_1	P01	7.36327	-7.81331	T/NK	-0.07137
AAGCGTTGTACTGCCG-1_1	P01	6.76362	-7.76615	T/NK	-0.089163
AAGCGTTGTCACTTCC-1_1	P01	1.13072	10.4293	Myeloid	-0.0686335
AAGCGTTGTGAGTAAT-1_1	P01	9.6068	-2.84891	T/NK	0.00033612
AAGCGTTGTGGTTTAC-1_1	P01	3.40136	11.6148	Myeloid	-0.100465
AAGCGTTTCATCCCGT-1_1	P01	-0.213089	11.3205	Myeloid	-0.11736
AAGGAATCACCCTTAC-1_1	P01	-2.05746	-1.2436	Epithelial	-0.0596117
AAGGAATGTATGAGCG-1_1	P01	-1.75137	10.7431	Myeloid	-0.125958
AAGGAATGTCTCGCGA-1_1	P01	8.74838	-1.25277	T/NK	-0.0614524
AAGGAATGTGTGGTCC-1_1	P01	1.61248	9.88364	Myeloid	-0.159352
AAGGAATTCGACCACG-1_1	P01	2.04085	11.3563	Myeloid	-0.0865811
AAGGAATTCGGCTTCT-1_1	P01	-6.14099	-4.53031	Epithelial	0.0358652
AAGGTAAAGAAACTCA-1_1	P01	-7.95539	-3.41528	Epithelial	-0.0329455
AAGGTAACACCAGCGT-1_1	P01	-0.426699	12.1532	Myeloid	-0.131822
AAGGTAACAGCTATAC-1_1	P01	7.98817	-1.25841	T/NK	-0.0816055
AAGGTAATCGTGGGTC-1_1	P01	-7.95664	-3.70759	Epithelial	-0.0999145
AAGGTAATCTTACTGT-1_1	P01	-4.98325	-4.96021	Epithelial	-0.0316283
AAGTACCGTGTGGTCC-1_1	P01	1.48908	4.91229	Endothelial	-0.0816579
AAGTACCTCCTTCTTC-1_1	P01	-0.309068	-4.44469	Epithelial	-0.0404413
AAGTCGTAGCACTAGG-1_1	P01	-4.29654	-2.41663	Epithelial	0.0355371
AAGTCGTAGCGTTAGG-1_1	P01	6.31033	-8.00981	T/NK	-0.120383
AAGTCGTCAAGACGAC-1_1	P01	-1.14086	9.23434	Myeloid	-0.100315
AAGTCGTTCTCTTCAA-1_1	P01	10.3628	-3.86688	T/NK	-0.0862107
AAGTCGTTCTGCATGA-1_1	P01	-3.60436	-4.03098	Epithelial	0.0234456
AAGTGAAAGCACTCCG-1_1	P01	-3.91434	-5.18361	Epithelial	-0.050236
AAGTGAAAGGCTATCT-1_1	P01	-0.0670166	9.35674	Myeloid	-0.0483115
AAGTGAAAGTCACACT-1_1	P01	8.88221	-1.31837	T/NK	-0.12569
AAGTGAACATGACAAA-1_1	P01	0.507342	9.66937	Myeloid	-0.156785
AAGTGAAGTACAAGTA-1_1	P01	1.94488	9.66235	Myeloid	-0.0831064
AAGTGAAGTACTTCCC-1_1	P01	2.06463	9.90631	Myeloid	-0.109519
AAGTGAAGTTACTCAG-1_1	P01	-0.31069	11.9956	Myeloid	-0.112462
AAGTGAAGTTGTGCCG-1_1	P01	-9.0852	2.67994	Prolif. Epithelial	-0.0828801
AAGTTCGAGGTCGTAG-1_1	P01	0.686908	9.60312	Myeloid	-0.0393734
AAGTTCGCACTTCAAG-1_1	P01	9.16511	-4.13865	T/NK	-0.125163
AAGTTCGGTTCAAAGA-1_1	P01	-6.13666	-1.33451	Epithelial	0.0439527
AAGTTCGTCCTCACCA-1_1	P01	-0.66492	10.2688	Myeloid	-0.0524096
AAGTTCGTCTCGCCTA-1_1	P01	-5.00764	2.64094	Epithelial	-0.0287774
AATAGAGTCCTCACGT-1_1	P01	7.67319	-1.90947	T/NK	-0.120213
AATAGAGTCGCGTCGA-1_1	P01	-8.28496	-3.28436	Epithelial	-0.0459742
AATAGAGTCGCTGCGA-1_1	P01	-1.06779	10.0337	Myeloid	-0.079727
AATCACGAGTGGAAGA-1_1	P01	-1.33377	4.58295	Mesenchyme	-0.0539567
AATCACGCAAGTTCCA-1_1	P01	0.677282	8.48898	Myeloid	-0.066749
AATCACGCACGGAAGT-1_1	P01	-4.34712	-3.68482	Epithelial	0.0892332
AATCACGGTGGATCGA-1_1	P01	-7.61983	-2.19443	Epithelial	-0.048001
AATCACGTCTCGCTCA-1_1	P01	-4.36551	-3.16	Epithelial	0.111724
AATCGACCACAGTCAT-1_1	P01	3.69945	11.6253	Myeloid	-0.111972
AATCGACCACTTTAGG-1_1	P01	-5.09698	-4.66092	Epithelial	-0.0448474
AATCGACGTTCCACGG-1_1	P01	-2.97328	0.851306	Epithelial	-0.0608139
AATCGACGTTCGAGCC-1_1	P01	1.29881	9.36391	Myeloid	-0.0172825
AATCGACTCGGCTTGG-1_1	P01	-7.70271	-1.62139	Prolif. Epithelial	-0.0282514
AATCGTGCACAGTGAG-1_1	P01	-3.44277	-4.54086	Epithelial	0.0366929
AATCGTGGTCGTTTCC-1_1	P01	11.5644	-3.52442	T/NK	-0.139429
AATCGTGGTCTAATCG-1_1	P01	-4.53236	1.85554	Epithelial	-0.0474099
AATGAAGGTCGATTTG-1_1	P01	9.84946	-1.8372	T/NK	-0.128108
AATGAAGGTTGGCCTG-1_1	P01	8.75303	-1.83306	T/NK	-0.134261
AATGAAGTCAGAGCAG-1_1	P01	-8.40292	3.30092	Prolif. Epithelial	0.0067229
AATGAAGTCGACCACG-1_1	P01	10.6904	-4.76017	T/NK	-0.137936
AATGAAGTCGTAACTG-1_1	P01	6.24418	1.5355	Prolif. Lymphoid	-0.0916161
AATGAAGTCTTGAGCA-1_1	P01	10.3276	0.176441	T/NK	-0.139744
AATGACCAGGTGATAT-1_1	P01	1.31128	4.62039	Endothelial	-0.085771
AATGACCCAAGGTCAG-1_1	P01	-6.3501	-3.93559	Epithelial	-0.0931554
AATGACCGTTCGGGTC-1_1	P01	-0.417655	9.62544	Myeloid	-0.0975561
AATGACCGTTGGCCGT-1_1	P01	-3.08633	1.15889	Epithelial	-0.0667701
AATGACCTCGGCATTA-1_1	P01	-9.39054	1.19802	Prolif. Epithelial	-0.12912
AATGCCACAAGGTACG-1_1	P01	3.31288	9.22683	Myeloid	-0.0874903
AATGCCACACTGCGTG-1_1	P01	5.99832	7.19344	B/Plasma	-0.118447
AATGCCACATTAGGCT-1_1	P01	-0.977	-3.87822	Epithelial	-0.063016
AATGCCAGTATCGTGT-1_1	P01	-5.16056	-1.42888	Epithelial	0.0273714
AATGCCAGTCTCAAGT-1_1	P01	-0.773057	8.61779	Myeloid	-0.0554569
AATGCCAGTGCATGAG-1_1	P01	-5.7469	1.59554	Epithelial	-5.96698e-05
AATGCCATCTCGCAGG-1_1	P01	-1.14906	-3.4452	Epithelial	-0.0721802
AATGGAAAGACTCATC-1_1	P01	-5.39728	-3.2966	Epithelial	-0.0753847
AATGGAACATCGGATT-1_1	P01	-9.40612	3.98565	Prolif. Epithelial	-0.0384286
AATGGAAGTGATAGTA-1_1	P01	-7.34999	-1.98024	Epithelial	-0.0282706
AATGGAAGTGGCTGCT-1_1	P01	-1.12426	11.0309	Myeloid	-0.143027
AATGGAAGTTAGGAGC-1_1	P01	-8.09567	-3.06121	Epithelial	-0.00417993
AATGGAATCATACGGT-1_1	P01	-6.77975	-4.58895	Epithelial	-0.0329592
AATGGAATCCATCTAT-1_1	P01	9.92056	0.828296	T/NK	-0.13524
AATGGCTAGCCAGTAG-1_1	P01	10.6768	-5.21109	T/NK	-0.116132
AATGGCTCATCCTATT-1_1	P01	0.696445	9.41132	Myeloid	-0.119253
AATGGCTGTTAGGAGC-1_1	P01	4.94981	7.71664	Myeloid	-0.032805
AATGGCTTCCCATGGG-1_1	P01	-0.262159	12.1681	Myeloid	-0.114329
AATGGCTTCTCCCATG-1_1	P01	-9.3202	0.582705	Prolif. Epithelial	-0.0752261
AATGGCTTCTTCGGTC-1_1	P01	-1.43709	-4.6647	Epithelial	0.077678
AATTCCTAGAGGCTGT-1_1	P01	-6.48739	-3.05309	Epithelial	-0.0663665
AATTCCTCAGGTGGAT-1_1	P01	-7.76064	-3.34721	Epithelial	-0.0794761
AATTCCTTCAAAGACA-1_1	P01	-5.61545	-1.8781	Epithelial	-0.109188
AATTCCTTCGGCACTG-1_1	P01	-6.69216	-3.31086	Epithelial	-0.109712
AATTCCTTCTCTGGTC-1_1	P01	7.26003	-1.51217	T/NK	-0.101164
AATTTCCCAAAGGCTG-1_1	P01	0.450106	8.7585	Myeloid	-0.045592
AATTTCCCACCAAAGG-1_1	P01	9.61473	1.00641	T/NK	-0.108167
AATTTCCGTCAACCAT-1_1	P01	-7.21349	-2.63127	Epithelial	-0.0206695
AATTTCCTCACCTTAT-1_1	P01	-1.4589	11.7797	Myeloid	-0.0735736
ACAAAGAAGTTACGGG-1_1	P01	9.47432	-5.20172	T/NK	-0.0900436
ACAAAGACACCCTTAC-1_1	P01	0.396159	-5.44395	Epithelial	-0.083743
ACAAAGAGTACCATAC-1_1	P01	-4.97956	-4.63083	Epithelial	0.0150302
ACAAAGATCCACCTCA-1_1	P01	9.63924	-0.946804	T/NK	-0.106124
ACAAAGATCCTTCGAC-1_1	P01	-1.65364	-3.02732	Epithelial	-0.0796246
ACAAAGATCGCACGAC-1_1	P01	0.992661	9.47635	Myeloid	-0.0696934
ACAACCACATGGGAAC-1_1	P01	0.51554	9.05427	Myeloid	-0.0745639
ACAACCAGTCCCTCAT-1_1	P01	-6.90728	-3.72861	Epithelial	-0.0575076
ACAAGCTAGGAATTAC-1_1	P01	-0.961445	8.71444	Myeloid	-0.0248592
ACAAGCTCAAAGCAAT-1_1	P01	-0.233638	10.9999	Myeloid	-0.0613015
ACAAGCTCAACAAGTA-1_1	P01	9.55874	-3.76876	T/NK	-0.120016
ACAAGCTTCACAGTGT-1_1	P01	-6.19471	-1.05872	Epithelial	-0.0299026
ACAAGCTTCCATTCAT-1_1	P01	3.84882	10.7838	Myeloid	-0.0876114
ACACAGTGTCTGGTTA-1_1	P01	-6.46014	-4.05205	Epithelial	-0.0286961
ACACAGTGTTAAGTCC-1_1	P01	-0.115996	8.61744	Myeloid	-0.0929464
ACACAGTTCCAAGGGA-1_1	P01	-10.3311	2.33755	Prolif. Epithelial	-0.056823
ACACAGTTCGGTCAGC-1_1	P01	2.70668	9.86174	Myeloid	-0.126112
ACACCAACAATTCTCT-1_1	P01	-1.2266	10.635	Myeloid	-0.111759
ACACCAACATCAGCAT-1_1	P01	0.673511	8.60677	Myeloid	-0.104624
ACACCAACATTGTACG-1_1	P01	-0.47633	10.4761	Myeloid	-0.0297051
ACACCAAGTCTCAGGC-1_1	P01	8.07684	-5.35472	T/NK	-0.0846186
ACACGCGTCGCGCCAA-1_1	P01	-0.705808	8.73642	Myeloid	-0.052734
ACACGCGTCTCCTACG-1_1	P01	-6.69382	-2.61464	Epithelial	-0.0890394
ACACTGACAGCCGTCA-1_1	P01	0.0344407	8.54444	Myeloid	-0.0739223
ACACTGAGTCATCACA-1_1	P01	8.55413	-0.620068	T/NK	-0.148892
ACACTGAGTCGGAACA-1_1	P01	-2.05392	10.2407	Myeloid	-0.0810102
ACACTGAGTTCACGAT-1_1	P01	-7.75749	-1.8025	Epithelial	-0.0225221
ACACTGATCCACGGGT-1_1	P01	1.07006	4.78787	Endothelial	-0.0529681
ACAGAAACATTCCTCG-1_1	P01	-4.71767	-4.70314	Epithelial	-0.110356
ACAGAAAGTATGCTAC-1_1	P01	-7.45553	-3.31176	Epithelial	-0.0761545
ACAGCCGCAGACCTGC-1_1	P01	11.5174	1.71525	T/NK	-0.0536347
ACAGCCGCATGCCATA-1_1	P01	-5.03627	-3.61733	Epithelial	0.0172957
ACAGCCGCATTGACCA-1_1	P01	10.9864	-3.64796	T/NK	-0.0563316
ACAGCCGGTGCTAGCC-1_1	P01	-6.72408	-4.60684	Epithelial	-0.101954
ACAGCCGTCTCGGTCT-1_1	P01	-8.29574	2.61678	Prolif. Epithelial	-0.0443003
ACAGGGAAGACATCCT-1_1	P01	-6.65394	-4.66151	Epithelial	-0.0667753
ACAGGGAAGGTGATCG-1_1	P01	-1.96045	-3.14734	Epithelial	-0.0543446
ACAGGGAAGTCTTCCC-1_1	P01	0.6051	12.8145	Myeloid	-0.106722
ACAGGGACAGGAACCA-1_1	P01	-0.955219	9.78966	Myeloid	-0.120536
ACAGGGACATCGGCCA-1_1	P01	-1.53425	9.19867	Myeloid	-0.107157
ACAGGGAGTCACCGCA-1_1	P01	-4.45396	-4.54901	Epithelial	-0.0346118
ACAGGGAGTCTAGGCC-1_1	P01	0.340656	12.9424	Myeloid	-0.137765
ACAGGGAGTGTATTCG-1_1	P01	10.8512	-4.87289	T/NK	-0.0721364
ACAGGGATCGTGCTCT-1_1	P01	-5.22501	-2.81459	Epithelial	0.0355631
ACAGGGATCTCCCATG-1_1	P01	-5.69857	-2.79213	Epithelial	-0.0114256
ACATCCCAGAGTTGTA-1_1	P01	10.1064	-5.42688	T/NK	-0.00197597
ACATCCCCACTACTTT-1_1	P01	3.38739	9.24886	Myeloid	-0.118696
ACATCCCCAGCAGACA-1_1	P01	-7.87018	3.32211	Prolif. Epithelial	-0.0288051
ACATCCCTCCACTTCG-1_1	P01	1.029	8.7734	Myeloid	-0.0809264
ACATCGACACAAGGTG-1_1	P01	-7.55147	-3.97381	Epithelial	-0.0420868
ACATCGAGTACGATGG-1_1	P01	7.30715	2.20049	T/NK	-0.145789
ACATGCACACCAGTAT-1_1	P01	7.92905	1.23546	T/NK	-0.198594
ACATGCACAGGCTATT-1_1	P01	-4.9801	-2.47505	Epithelial	-0.0904821
ACATGCACATGCTGCG-1_1	P01	-7.20032	-3.83454	Epithelial	-0.0397167
ACATGCAGTGATACAA-1_1	P01	3.46584	11.6247	Myeloid	-0.0987154
ACATGCAGTTGCGGAA-1_1	P01	7.87157	-1.90596	T/NK	-0.117556
ACATGCAGTTTAGAGA-1_1	P01	8.92082	-7.97412	T/NK	-0.0256772
ACATGCATCAAACTGC-1_1	P01	-6.92318	-2.69812	Epithelial	-0.0345575
ACATGCATCCCGAGTG-1_1	P01	-6.13643	-1.14656	Epithelial	-0.0167697
ACATGCATCTTGGTGA-1_1	P01	-1.08791	-2.71043	Epithelial	-0.1413
ACATTTCAGGCTGGAT-1_1	P01	-4.04597	-2.6593	Epithelial	0.00142316
ACATTTCCACCAATTG-1_1	P01	1.48003	8.37057	Epithelial	-0.0501934
ACATTTCCAGAGACTG-1_1	P01	-3.75399	-1.61805	Epithelial	-0.0423221
ACATTTCCAGTATTCG-1_1	P01	-0.775816	-5.53254	Epithelial	-0.0811686
ACATTTCGTGGTCTGC-1_1	P01	1.63072	4.91082	Endothelial	0.0166828
ACATTTCTCCATCTCG-1_1	P01	6.87903	-2.0486	T/NK	-0.0914288
ACATTTCTCCCGTTCA-1_1	P01	-0.947893	11.3953	Myeloid	-0.0486248
ACCAAACAGCTCGGCT-1_1	P01	-1.67928	9.5395	Myeloid	-0.0397068
ACCAAACAGGCAGGGA-1_1	P01	0.35721	8.45998	Myeloid	-0.0932144
ACCAAACAGGTCTACT-1_1	P01	-4.16301	-4.22559	Epithelial	-0.016951
ACCAAACAGTCTGGAG-1_1	P01	-1.05133	8.86015	Myeloid	-0.1259
ACCAAACGTACCGCGT-1_1	P01	0.471972	9.15085	Myeloid	-0.093044
ACCAAACTCTCATGCC-1_1	P01	-0.91092	10.4591	Myeloid	-0.140077
ACCAACAAGCGAAACC-1_1	P01	-2.75638	-6.10622	Epithelial	-0.0212063
ACCAACAAGGGTTGCA-1_1	P01	-6.31269	-4.78325	Epithelial	-0.045021
ACCAACACAAGCGCTC-1_1	P01	-0.275323	11.4556	Myeloid	-0.105512
ACCAACATCTAAACGC-1_1	P01	-6.00137	-4.05489	Epithelial	-0.023351
ACCACAACAATGAGCG-1_1	P01	1.13712	4.74122	Endothelial	-0.079295
ACCACAACACATAACC-1_1	P01	0.0899322	11.9685	Myeloid	-0.10657
ACCACAACAGCACAAG-1_1	P01	7.49801	-2.27861	T/NK	-0.0870993
ACCACAAGTTCTCCTG-1_1	P01	-3.37086	-4.44049	Epithelial	-0.08287
ACCACAATCACCGGGT-1_1	P01	-0.72066	9.25315	Myeloid	-0.0792172
ACCACAATCGCTCTCA-1_1	P01	-7.95089	1.85699	Prolif. Epithelial	-0.0295712
ACCATTTAGAGTTGCG-1_1	P01	0.897125	9.00004	Myeloid	-0.0294799
ACCATTTCAGCGGTTC-1_1	P01	-1.79868	11.254	Myeloid	-0.0350552
ACCATTTTCATCCTGC-1_1	P01	5.87596	7.17377	B/Plasma	-0.0563882
ACCATTTTCTCGTGAA-1_1	P01	-7.78593	2.0118	Prolif. Epithelial	-0.0491211
ACCCAAAAGTGTAGTA-1_1	P01	10.7893	-4.83085	T/NK	-0.127493
ACCCAAAGTGACGTCC-1_1	P01	9.74132	-1.89364	T/NK	-0.0566587
ACCCAAAGTGCAACGA-1_1	P01	9.21605	-2.68724	T/NK	-0.121672
ACCCAAATCACTGTCC-1_1	P01	-4.70003	-5.0917	Epithelial	-0.0369467
ACCCTCAAGTCGCCAC-1_1	P01	-2.07413	10.4456	Myeloid	-0.0854632
ACCCTCAGTACCAATC-1_1	P01	-0.683668	9.64501	Myeloid	-0.119402
ACCCTCAGTCATGACT-1_1	P01	-4.1306	-4.5582	Epithelial	-0.0995832
ACCCTCAGTGAGATTA-1_1	P01	-3.69824	-3.47776	Epithelial	0.0249822
ACCCTCAGTGATCGTT-1_1	P01	-10.0347	1.86098	Prolif. Epithelial	-0.105469
ACCCTCATCGTCCTCA-1_1	P01	0.914927	12.6145	Myeloid	-0.149891
ACCCTTGCACTAGAGG-1_1	P01	-7.98361	-3.51725	Epithelial	-0.027535
ACCCTTGGTATCGTTG-1_1	P01	-0.437527	8.86467	Myeloid	-0.0865222
ACCCTTGGTGGCTACC-1_1	P01	3.64273	4.29316	B/Plasma	-0.0816454
ACCCTTGTCATTCATC-1_1	P01	-3.62216	-4.1367	Epithelial	-0.044775
ACCGTTCAGAGAGAAC-1_1	P01	-2.28015	10.6976	Myeloid	-0.0985767
ACCGTTCAGCGGTAGT-1_1	P01	-7.17426	-2.42403	Epithelial	-0.11302
ACCGTTCCAACCTAAC-1_1	P01	-0.564422	-4.23659	Epithelial	-0.0553025
ACCGTTCGTCATCACA-1_1	P01	0.445127	-5.66145	Epithelial	0.0636378
ACCGTTCTCACACCGG-1_1	P01	-5.57356	-1.07026	Epithelial	-0.000297612
ACCGTTCTCATCGCCT-1_1	P01	10.5004	-3.12413	T/NK	-0.105217
ACCGTTCTCTGTCAGA-1_1	P01	1.2519	9.73891	Myeloid	-0.0450757
ACCTACCAGGTTACAA-1_1	P01	11.3324	-4.91149	T/NK	-0.0551732
ACCTACCAGTATGGAT-1_1	P01	-3.74838	1.91164	Epithelial	-0.00440206
ACCTACCCACAGAGAC-1_1	P01	0.171737	8.57887	Myeloid	-0.0479961
ACCTACCCAGCTACCG-1_1	P01	7.07411	-8.86335	T/NK	-0.0675284
ACCTACCGTACCTGTA-1_1	P01	-2.36417	-5.4485	Epithelial	0.0262836
ACCTACCTCAACTGAC-1_1	P01	-7.67879	-4.07111	Epithelial	-0.0714987
ACCTGAACAATTGAGA-1_1	P01	-8.65278	3.58634	Prolif. Epithelial	-0.048802
ACCTGAACACGGCGTT-1_1	P01	-4.40042	-4.23741	Epithelial	-0.0736233
ACCTGAAGTCGCCTAG-1_1	P01	9.63834	-4.47133	T/NK	-0.070094
ACCTGAATCTATTCGT-1_1	P01	-5.00177	-4.34226	Epithelial	-0.150013
ACCTGTCCAGAGTGTG-1_1	P01	-2.76424	-5.49919	Epithelial	-0.0933824
ACCTGTCCAGGACTTT-1_1	P01	-0.124193	8.56809	Myeloid	-0.0723864
ACCTGTCGTACGCTTA-1_1	P01	3.41702	10.7611	Myeloid	-0.124875
ACCTGTCTCAGTCTTT-1_1	P01	-2.28987	11.2278	Myeloid	-0.0548035
ACGATCAAGACTCAAA-1_1	P01	-9.02669	3.74689	Prolif. Epithelial	0.0417491
ACGATCAAGTCATCGT-1_1	P01	-8.21702	-3.1601	Epithelial	-0.0808629
ACGATCACAAGTCCAT-1_1	P01	0.252152	-4.79447	Epithelial	-0.0175509
ACGATCACAGCAGTAG-1_1	P01	-0.446546	-5.68698	Epithelial	0.0256572
ACGATCACAGCGACAA-1_1	P01	2.06175	9.95511	Myeloid	-0.0756796
ACGATCAGTATTGGCT-1_1	P01	-3.52271	-3.28147	Epithelial	-0.0862638
ACGATCAGTGCTCTCT-1_1	P01	0.537533	8.71959	Myeloid	-0.0765221
ACGATCAGTGGACCAA-1_1	P01	1.86651	10.3432	Myeloid	-0.132226
ACGATCAGTTACCCTC-1_1	P01	8.62773	-4.8142	T/NK	-0.088945
ACGATCAGTTGGCTAT-1_1	P01	5.55811	0.650392	Prolif. Lymphoid	-0.0691608
ACGATCAGTTGTTGAC-1_1	P01	-4.66138	-5.27725	Epithelial	-0.16159
ACGATCATCAAGCTGT-1_1	P01	-0.813361	8.70493	Myeloid	-0.0535208
ACGATGTAGGACACTG-1_1	P01	-3.45358	-4.03232	Epithelial	-0.05053
ACGATGTTCAGAATAG-1_1	P01	10.3035	-4.7787	T/NK	-0.104735
ACGCACGAGTGTTCAC-1_1	P01	-0.730595	-5.73906	Epithelial	-0.0329741
ACGCACGGTACTCGTA-1_1	P01	8.34858	-7.60993	T/NK	-0.0801202
ACGGAAGAGTAAAGCT-1_1	P01	10.191	-0.338639	T/NK	-0.120587
ACGGAAGCAGTAGATA-1_1	P01	1.52107	4.87587	Endothelial	-0.0761857
ACGGAAGCAGTTGCGC-1_1	P01	1.55479	4.85707	Endothelial	-0.114524
ACGGAAGGTATTTCGG-1_1	P01	11.3452	-4.94388	T/NK	-0.114325
ACGGAAGGTCGGTACC-1_1	P01	-5.89183	-0.764143	Epithelial	-0.0381573
ACGGAAGGTTTACTTC-1_1	P01	8.41818	-2.85554	T/NK	-0.046481
ACGGAAGTCCCGTGAG-1_1	P01	-1.56955	9.4046	Myeloid	-0.0927574
ACGGAAGTCTAGCAAC-1_1	P01	9.60903	-0.63334	T/NK	-0.115354
ACGGGTCAGCAAGTGC-1_1	P01	-7.69897	-1.0657	Epithelial	-0.0337121
ACGGGTCAGTACTCGT-1_1	P01	0.839134	8.8322	Myeloid	-0.0728071
ACGGGTCAGTAGGTTA-1_1	P01	1.32927	12.2833	Myeloid	-0.162484
ACGGGTCCAGGATCTT-1_1	P01	-0.801008	10.6166	Myeloid	-0.10487
ACGGGTCCAGTCGAGA-1_1	P01	-7.00676	-2.39107	Epithelial	0.0265273
ACGGGTCGTATGAAGT-1_1	P01	-5.3694	-1.73965	Epithelial	-0.0299091
ACGGGTCTCGAAGTGG-1_1	P01	0.534711	9.68577	Myeloid	-0.0597734
ACGGTCGAGGAAACGA-1_1	P01	-0.547255	9.34865	Myeloid	-0.120424
ACGGTCGGTACAGGTG-1_1	P01	1.11219	8.80633	Myeloid	-0.0568099
ACGGTCGGTGTCATCA-1_1	P01	0.0205353	8.55993	Myeloid	-0.0750726
ACGGTCGGTTTACTTC-1_1	P01	-3.15751	0.354847	Epithelial	-0.0942846
ACGGTCGTCTCGGCTT-1_1	P01	9.27732	-0.241547	T/NK	-0.138777
ACGGTTAAGTGTTGTC-1_1	P01	-5.16364	-1.46307	Epithelial	0.0243371
ACGGTTAAGTTACTCG-1_1	P01	-6.9318	-2.05529	Epithelial	0.0401734
ACGGTTACAGTGTGGA-1_1	P01	-7.46443	-2.1167	Epithelial	-0.0768229
ACGGTTAGTACGCGTC-1_1	P01	0.227082	8.70953	Myeloid	-0.062136
ACGGTTATCACGAACT-1_1	P01	6.54366	-8.78338	T/NK	-0.0631522
ACGGTTATCGTAGGGA-1_1	P01	8.53394	-0.157464	T/NK	-0.125218
ACGGTTATCGTCCATC-1_1	P01	7.79429	-5.197	T/NK	-0.10658
ACGTAACAGACTCTAC-1_1	P01	10.0957	0.0676107	T/NK	-0.0827142
ACGTAACAGCTAGAAT-1_1	P01	6.82235	-7.99963	T/NK	-0.0915699
ACGTAACCAAAGCTCT-1_1	P01	-3.55027	-4.34602	Epithelial	-0.0584072
ACGTAACCAATCTGCA-1_1	P01	-3.67112	-2.35681	Epithelial	0.0165492
ACGTAACCAGTTCCAA-1_1	P01	9.58757	-4.98447	T/NK	-0.0640954
ACGTAACGTCTTACAG-1_1	P01	6.20135	-8.15823	T/NK	-0.0813798
ACGTAACGTGGCTTGC-1_1	P01	1.89825	10.1922	Myeloid	-0.133389
ACGTAACTCCGCGGAT-1_1	P01	-0.968767	9.70942	Myeloid	0.00965567
ACGTACAAGGTCGCCT-1_1	P01	1.99697	10.7275	Myeloid	-0.160161
ACGTACAGTTAATCGC-1_1	P01	7.81662	-6.86491	T/NK	-0.0820276
ACGTACAGTTCAGCTA-1_1	P01	-3.117	-4.16503	Epithelial	0.0043662
ACGTACATCAACTGGT-1_1	P01	-7.33283	-2.91806	Epithelial	-0.0341216
ACGTAGTAGCTCCATA-1_1	P01	-3.21358	0.32522	Epithelial	-0.0930176
ACGTAGTAGCTCTATG-1_1	P01	9.8447	-0.684476	T/NK	-0.133428
ACGTAGTTCAGAGCGA-1_1	P01	3.09986	11.6585	Myeloid	-0.104312
ACGTCCTAGGTAAGAG-1_1	P01	-7.02933	-4.14511	Epithelial	-0.0429146
ACGTCCTCAGTGTGGA-1_1	P01	0.223346	9.46229	Myeloid	-0.0880687
ACGTCCTCATAATCCG-1_1	P01	-1.12379	9.12168	Myeloid	-0.0499631
ACGTCCTGTCTCGGGT-1_1	P01	-4.40848	-4.46674	Epithelial	-0.0499271
ACGTCCTGTTGAGAGC-1_1	P01	-6.04897	-4.24216	Epithelial	-0.0199291
ACGTCCTTCCTGGGAC-1_1	P01	0.691706	8.61089	Myeloid	-0.0395827
ACGTTCCCAACGGCTC-1_1	P01	-5.59019	-4.36506	Epithelial	-0.132911
ACGTTCCCAATGGGTG-1_1	P01	0.322599	9.4613	Myeloid	-0.065428
ACGTTCCCACCTCTAC-1_1	P01	8.83147	-2.15807	T/NK	-0.119368
ACGTTCCTCCTTCTAA-1_1	P01	-4.21944	-4.67715	Epithelial	-0.122085
ACGTTCCTCGTGGGTC-1_1	P01	-5.04627	-5.33496	Epithelial	-0.0570204
ACTACGAAGATTAGAC-1_1	P01	-5.41168	-5.71844	Epithelial	-0.0562725
ACTACGAAGTACTGTC-1_1	P01	-2.99828	1.03981	Epithelial	-0.0146196
ACTACGAAGTGATAAC-1_1	P01	-0.0152629	-4.76061	Epithelial	-0.0206085
ACTACGAGTCAACACT-1_1	P01	-3.97333	2.4894	Epithelial	0.0333344
ACTACGATCTCGGGAC-1_1	P01	-0.0945174	9.16755	Myeloid	-0.141176
ACTATCTAGCTGAAAT-1_1	P01	-3.52441	-2.56469	Epithelial	0.0199386
ACTATCTGTACAGTCT-1_1	P01	-6.4216	-4.51906	Epithelial	-0.0205517
ACTATCTGTCCTTTGC-1_1	P01	-5.71395	-1.84173	Epithelial	0.029403
ACTATCTTCCATTTCA-1_1	P01	8.00412	-5.32657	T/NK	-0.13898
ACTATGGAGCCGGAAT-1_1	P01	-1.65525	10.283	Myeloid	-0.0402591
ACTATGGAGTACCCTA-1_1	P01	-3.58831	-2.40783	Epithelial	0.0529735
ACTATGGGTACAGAGC-1_1	P01	10.2316	-2.90805	T/NK	-0.101922
ACTATTCCAAAGAGTT-1_1	P01	0.188157	8.6385	Myeloid	-0.0660984
ACTATTCCAAAGGTTA-1_1	P01	0.196033	8.48164	Myeloid	-0.0784392
ACTATTCCAATCCTAG-1_1	P01	0.0750319	9.31621	Myeloid	-0.0961746
ACTATTCGTCATCTAG-1_1	P01	-2.76299	-5.20276	Epithelial	-0.102943
ACTATTCGTTCGGCGT-1_1	P01	6.32065	-8.0862	T/NK	-0.0332961
ACTCCCAAGAAACACT-1_1	P01	6.50885	-8.66335	T/NK	-0.109276
ACTCCCAAGTCATGCT-1_1	P01	10.4494	-3.62004	T/NK	-0.059567
ACTCCCACACCGGCTA-1_1	P01	-0.646255	12.3851	Myeloid	-0.0950511
ACTCCCAGTAGTCTGT-1_1	P01	1.54688	4.49656	Endothelial	-0.138974
ACTCCCAGTGATGTAA-1_1	P01	3.15421	9.79424	Myeloid	-0.0886394
ACTCCCATCCGCATAA-1_1	P01	6.20384	-7.95057	T/NK	-0.0479715
ACTCTCGCATGTGTCA-1_1	P01	0.487852	12.7762	Myeloid	-0.104721
ACTCTCGTCGCTCATC-1_1	P01	-10.1716	3.87713	Prolif. Epithelial	-0.0367703
ACTGATGAGATGAAGG-1_1	P01	6.84863	-8.37929	T/NK	-0.104678
ACTGATGAGTCTCGTA-1_1	P01	-4.05205	-5.08801	Epithelial	-0.059051
ACTGATGGTATTCTCT-1_1	P01	8.19429	0.934699	T/NK	-0.149477
ACTGATGGTGCAAGAC-1_1	P01	-0.745036	12.5573	Myeloid	-0.108816
ACTGATGTCGCCGAAC-1_1	P01	-0.236492	10.0172	Myeloid	-0.0733023
ACTGCAACACCTGCAG-1_1	P01	1.1402	11.9865	Myeloid	-0.113518
ACTGCAACATCTGGGC-1_1	P01	9.73894	-5.50845	T/NK	-0.0829531
ACTGCAAGTGTCCAAT-1_1	P01	7.74735	-2.0415	T/NK	-0.0541591
ACTGTCCAGCTTCTAG-1_1	P01	0.751969	9.6581	Myeloid	-0.0738728
ACTGTCCTCAACGAGG-1_1	P01	-2.56239	-5.42969	Epithelial	-0.0249146
ACTGTCCTCTAATTCC-1_1	P01	-0.631328	9.83878	Myeloid	-0.0674378
ACTGTGAAGGTCACCC-1_1	P01	1.19351	8.80943	Myeloid	-0.112134
ACTGTGACACCTGAAT-1_1	P01	9.69145	-1.90029	T/NK	-0.138959
ACTTAGGCAATTCACG-1_1	P01	-6.045	-4.58256	Epithelial	-0.0453097
ACTTAGGGTGATACTC-1_1	P01	11.0511	1.4022	T/NK	-0.119259
ACTTATCAGAAGTATC-1_1	P01	11.4363	-3.50646	T/NK	-0.125841
ACTTATCAGGTAAGTT-1_1	P01	3.89394	11.9021	Myeloid	-0.130737
ACTTATCCAACTTGGT-1_1	P01	0.924177	11.5522	Myeloid	-0.0247899
ACTTCCGAGTCTAGCT-1_1	P01	11.1523	-3.94532	T/NK	-0.146666
ACTTCCGGTCCAAAGG-1_1	P01	9.51211	-6.1926	T/NK	-0.116046
ACTTCCGTCATTACTC-1_1	P01	-8.8667	4.08018	Prolif. Epithelial	-0.0866991
ACTTCCGTCCGTGTGG-1_1	P01	1.1097	4.58752	Endothelial	-0.123811
ACTTCCGTCCTCTTTC-1_1	P01	8.62099	0.202649	T/NK	-0.150433
ACTTCGCAGAGCATAT-1_1	P01	-3.88595	-4.8291	Epithelial	-0.0661499
ACTTCGCCACGAGGAT-1_1	P01	9.82835	-5.31003	T/NK	-0.00339053
ACTTCGCGTCATAGTC-1_1	P01	-0.157415	11.5215	Myeloid	-0.0487082
ACTTTCAAGCGTTAGG-1_1	P01	-0.562948	9.15285	Myeloid	-0.0700327
ACTTTCAAGTCATGCT-1_1	P01	7.31947	-2.24423	T/NK	-0.0279741
ACTTTCACAGGATCTT-1_1	P01	-10.0179	4.01667	Prolif. Epithelial	-0.08764
ACTTTCAGTGCCGGTT-1_1	P01	11.2691	-3.37021	T/NK	-0.121115
ACTTTCATCACCTGGG-1_1	P01	-8.75784	2.30637	Prolif. Epithelial	-0.112859
ACTTTGTCACAAATGA-1_1	P01	-6.23326	-4.07352	Epithelial	-0.087185
ACTTTGTGTTCTCCAC-1_1	P01	-0.762585	10.1785	Myeloid	-0.0781428
ACTTTGTGTTTCGTGA-1_1	P01	-9.18882	3.30702	Prolif. Epithelial	-0.0686419
AGAAATGCAAGACCGA-1_1	P01	3.71555	10.691	Myeloid	-0.0646914
AGAAATGCATAGAATG-1_1	P01	3.7844	10.865	Myeloid	-0.134379
AGAAATGGTCGCACGT-1_1	P01	-5.49828	-1.91017	Epithelial	-0.0597824
AGAAATGTCAAACCTG-1_1	P01	-0.735285	11.8453	Myeloid	-0.0932591
AGAAATGTCCCGTTCA-1_1	P01	10.1088	-5.04039	T/NK	-0.0365863
AGAAATGTCTTAGCTT-1_1	P01	9.71432	-5.74256	T/NK	-0.130338
AGAACAAAGATACGAT-1_1	P01	3.35939	9.22316	Myeloid	-0.0957562
AGAACAAAGGCTAGCA-1_1	P01	0.061161	8.52803	Myeloid	-0.0659439
AGAACAAAGTGCTCGC-1_1	P01	-8.04542	1.57015	Prolif. Epithelial	-0.0284781
AGAACAAGTTTAGACC-1_1	P01	10.4715	-5.44999	T/NK	-0.0867354
AGAACAATCATAAGGA-1_1	P01	-6.56188	-2.44256	Epithelial	-0.0240953
AGAACCTAGACTACGG-1_1	P01	-9.74503	3.38814	Prolif. Epithelial	-0.0966694
AGAACCTAGACTCAAA-1_1	P01	-3.13868	-3.82777	Epithelial	-0.00259055
AGAACCTAGGGTCACA-1_1	P01	-1.1346	10.725	Myeloid	-0.0592016
AGAACCTAGTGATTCC-1_1	P01	-0.032797	12.8045	Myeloid	-0.119453
AGAACCTAGTTTCGAC-1_1	P01	-6.38453	-1.12431	Epithelial	-0.00234075
AGAACCTCAAGAGGCT-1_1	P01	-3.81941	-2.41732	Epithelial	0.05725
AGAACCTCAATCCAGT-1_1	P01	11.3307	-4.232	T/NK	-0.0173052
AGAACCTCACTGGCCA-1_1	P01	-0.254333	-4.5261	Epithelial	-0.0750133
AGAACCTCAGGCAATG-1_1	P01	-10.1562	4.06434	Prolif. Epithelial	0.0595236
AGAACCTCAGTCGGTC-1_1	P01	-8.18447	-2.59675	Epithelial	-0.0321577
AGAACCTCATAGGAGC-1_1	P01	1.9392	11.3899	Myeloid	-0.113943
AGAACCTTCTCTCCGA-1_1	P01	0.866617	8.56697	Myeloid	-0.0718914
AGAAGCGGTGTGGACA-1_1	P01	10.8798	-3.44861	T/NK	-0.139597
AGAAGCGTCATGAGAA-1_1	P01	-1.76297	10.6145	Myeloid	-0.069591
AGAAGCGTCTCGTCGT-1_1	P01	10.0497	-5.22313	T/NK	-0.106754
AGAAGTAAGACGTCGA-1_1	P01	2.30091	10.7075	Myeloid	-0.0854436
AGAAGTAAGATGTAGT-1_1	P01	-5.47714	0.557914	Epithelial	0.0325623
AGAAGTAAGGACAGTC-1_1	P01	9.60095	-2.08289	T/NK	-0.117508
AGAAGTATCGACCAAT-1_1	P01	4.12423	4.21901	B/Plasma	-0.0778682
AGACAAAAGAGTGGCT-1_1	P01	-6.38928	-2.1228	Epithelial	-0.00145881
AGACAAAAGGAACGAA-1_1	P01	6.77154	-8.78515	T/NK	-0.102059
AGACAAACAATCTGCA-1_1	P01	-9.06309	3.67856	Prolif. Epithelial	-0.0347963
AGACAAACAGGTGTGA-1_1	P01	-6.57052	-3.50311	Epithelial	-0.0930763
AGACAAATCAAAGGAT-1_1	P01	-4.28862	-1.57144	Epithelial	-0.0519287
AGACACTAGATTGAGT-1_1	P01	0.958434	8.73838	Myeloid	-0.0267795
AGACACTCAATGCTCA-1_1	P01	-2.88126	-1.49747	Epithelial	-0.030619
AGACACTGTAGGACTG-1_1	P01	-2.76518	-5.4236	Epithelial	-0.0653791
AGACACTGTCGAGATG-1_1	P01	-0.678711	10.7175	Myeloid	-0.057399
AGACAGGAGAAGCGCT-1_1	P01	-0.420892	9.05089	Myeloid	-0.0859922
AGACAGGCAGAATGTA-1_1	P01	3.89917	4.28713	B/Plasma	-0.0444024
AGACAGGCATGCCGCA-1_1	P01	-3.93962	-4.57616	Epithelial	-0.0217769
AGACAGGGTTTACCAG-1_1	P01	-6.41174	-4.61646	Epithelial	-0.0503424
AGACCATGTGTGAATA-1_1	P01	10.18	0.78004	T/NK	-0.0633333
AGACCATGTTGCATGT-1_1	P01	-0.653427	9.84509	Myeloid	-0.0498452
AGACCATTCTCTGGTC-1_1	P01	7.72567	1.99484	T/NK	-0.123749
AGACCCGAGCAGGGAG-1_1	P01	-4.12928	-2.57817	Epithelial	-0.0236212
AGACCCGAGCTGCGAA-1_1	P01	7.44192	2.14814	T/NK	-0.108507
AGACCCGCACATGAAA-1_1	P01	-0.205858	-3.83458	Epithelial	-0.0844981
AGACCCGCACTCATAG-1_1	P01	11.4661	0.942992	T/NK	-0.10179
AGACCCGGTTCCGGTG-1_1	P01	4.24687	10.6194	Myeloid	-0.137526
AGACCCGGTTGCATGT-1_1	P01	9.87783	0.0345739	T/NK	-0.0938904
AGACCCGTCACCCTTG-1_1	P01	7.06563	-7.81008	T/NK	-0.0766075
AGACCCGTCCATAGGT-1_1	P01	6.83752	-8.49415	T/NK	-0.11236
AGACTCACAAGATGTA-1_1	P01	8.39186	-4.28782	T/NK	-0.0991341
AGACTCACACATGTTG-1_1	P01	-1.30725	9.39515	Myeloid	-0.0116227
AGACTCAGTTCCATTT-1_1	P01	9.27773	-0.0204655	T/NK	-0.102846
AGACTCATCTCTTCAA-1_1	P01	10.2873	-4.9747	T/NK	-0.110885
AGAGAATAGCTACTGT-1_1	P01	-5.50403	-1.20422	Epithelial	-0.0431372
AGAGAATCAATGCAGG-1_1	P01	-0.157857	8.66403	Myeloid	-0.00246887
AGAGAATCAGAATTCC-1_1	P01	-4.63785	-5.06397	Epithelial	-0.0911148
AGAGAATCAGCAGTCC-1_1	P01	10.2762	0.423753	T/NK	-0.117168
AGAGAATCATGCAGCC-1_1	P01	1.58237	4.5002	Endothelial	-0.0164522
AGAGAATGTGGCACTC-1_1	P01	-6.36114	-5.22583	Epithelial	-0.065292
AGAGAGCAGAGTGGCT-1_1	P01	-8.87298	3.47891	Prolif. Epithelial	-0.0582847
AGAGAGCCACGGTAGA-1_1	P01	1.45607	4.63691	Endothelial	-0.0719891
AGAGAGCCATCTTCGC-1_1	P01	-0.654831	10.1701	Myeloid	-0.096499
AGAGCAGAGGACGGAG-1_1	P01	11.2601	-2.51984	T/NK	-0.10427
AGAGCAGAGGTTAGTA-1_1	P01	11.0064	-3.48596	T/NK	-0.0758398
AGAGCAGGTAATGCGG-1_1	P01	-6.97144	-3.89149	Epithelial	-0.0683046
AGAGCCCAGCTATCTG-1_1	P01	10.4724	-3.73642	T/NK	-0.00725564
AGAGCCCCACAGACGA-1_1	P01	-6.5973	-2.19235	Epithelial	-0.0954799
AGATAGAAGCATCCTA-1_1	P01	6.51178	-8.66992	T/NK	-0.153064
AGATAGAAGCATTGAA-1_1	P01	11.0135	-3.89556	T/NK	-0.119435
AGATAGACAAAGGATT-1_1	P01	-7.29849	-3.83167	Epithelial	-0.106623
AGATAGACACGGATCC-1_1	P01	-5.14308	-3.66206	Epithelial	-0.111415
AGATAGACATCGTCCT-1_1	P01	-10.2949	2.27766	Prolif. Epithelial	-0.0619412
AGATAGAGTTCGAGCC-1_1	P01	-7.14045	-4.24935	Epithelial	-0.108644
AGATAGATCTACCCAC-1_1	P01	9.61198	-0.67812	T/NK	-0.0936144
AGATAGATCTGAGATC-1_1	P01	10.5996	-5.16487	T/NK	-0.063008
AGATCCAAGGTCCCTG-1_1	P01	-3.31966	-0.250307	Epithelial	-0.0156792
AGATCCAAGTGATAGT-1_1	P01	-7.47281	-3.09645	Epithelial	-0.117048
AGATCCACAAGATGGC-1_1	P01	-3.58264	-4.80486	Epithelial	0.00648065
AGATCCAGTGTAAACA-1_1	P01	9.43299	-6.13211	T/NK	-0.0651055
AGATCCAGTTGCTCAA-1_1	P01	-1.06603	9.48519	Myeloid	-0.0923742
AGATCCATCCATAGGT-1_1	P01	-7.32031	-3.17149	Epithelial	-0.0370748
AGATCCATCCCATACC-1_1	P01	8.55326	-5.97603	T/NK	-0.0683708
AGATCGTAGAAGAGCA-1_1	P01	-0.499858	8.82594	Myeloid	-0.0695896
AGATCGTAGTTGGCGA-1_1	P01	-4.93974	-5.22125	Epithelial	-0.0636928
AGATCGTCACGTCGTG-1_1	P01	-6.60249	0.927052	Prolif. Epithelial	-0.022202
AGATGAAAGAACCCGA-1_1	P01	-1.12137	9.04309	Myeloid	-0.0687277
AGATGAACATTCACAG-1_1	P01	-1.34243	-2.26198	Epithelial	-0.0723662
AGATGCTAGTCACTAC-1_1	P01	-1.41463	4.73641	Mesenchyme	-0.0447659
AGATGCTCACATACTG-1_1	P01	-1.6368	10.4329	Myeloid	-0.128458
AGATGCTGTCATCGGC-1_1	P01	-1.25755	9.66023	Myeloid	-0.0207325
AGATGCTGTGTTAACC-1_1	P01	9.97203	-1.39302	T/NK	-0.135289
AGATGCTGTTTGGCTA-1_1	P01	-4.70216	-0.150567	Epithelial	-0.0747502
AGCATCAAGGTAGTCG-1_1	P01	-10.096	1.98856	Prolif. Epithelial	-0.00373795
AGCATCAGTCCAGTTA-1_1	P01	-1.09548	10.0325	Myeloid	-0.0810708
AGCATCAGTGTCCATA-1_1	P01	-5.68872	-2.554	Epithelial	0.0867216
AGCATCATCAACGCTA-1_1	P01	1.84035	11.4881	Myeloid	-0.0739802
AGCCAATAGAGAATCT-1_1	P01	1.64444	11.5639	Myeloid	-0.100173
AGCCAATAGCTAGAGC-1_1	P01	-6.50062	-3.82715	Epithelial	-0.121204
AGCCAATCACCTTCGT-1_1	P01	-0.571539	-5.06974	Epithelial	0.100773
AGCCAATCAGGTGTGA-1_1	P01	1.1358	11.9637	Myeloid	-0.095733
AGCCAATCAGTGGGTA-1_1	P01	-4.35067	-4.80226	Epithelial	-0.0887514
AGCCAATGTCGTTGCG-1_1	P01	-8.06102	2.85617	Prolif. Epithelial	0.0195746
AGCCAATGTGTCGATT-1_1	P01	0.45959	12.6627	Myeloid	-0.113544
AGCCACGCACTGCGTG-1_1	P01	-4.32859	-3.41633	Epithelial	0.00510228
AGCCACGCATACAGGG-1_1	P01	-1.22283	8.94359	Myeloid	-0.0260939
AGCCACGCATAGTCAC-1_1	P01	10.9622	-4.93911	T/NK	-0.0891729
AGCCACGCATTCAGCA-1_1	P01	2.77121	10.8876	Myeloid	-0.0884928
AGCCACGGTGAGATAT-1_1	P01	-1.3155	11.4245	Myeloid	-0.117759
AGCCACGGTGCCAAGA-1_1	P01	8.82106	-2.43478	T/NK	-0.132356
AGCCACGGTTTACTGG-1_1	P01	-1.08569	11.1961	Myeloid	-0.0783841
AGCCAGCAGCTTTCTT-1_1	P01	-0.416205	12.0041	Myeloid	-0.0872008
AGCCAGCCATCCCACT-1_1	P01	-6.85835	-2.3405	Epithelial	-0.0931752
AGCCAGCGTCGATGCC-1_1	P01	-6.7135	-4.63194	Epithelial	-0.0282362
AGCCAGCTCAATGTCG-1_1	P01	1.18702	8.7823	Myeloid	-0.0371612
AGCGATTAGCCGAACA-1_1	P01	-0.481126	12.3791	Myeloid	-0.153819
AGCGATTAGTCAGAGC-1_1	P01	-0.942612	11.0209	Myeloid	-0.0095697
AGCGATTTCCAAGCTA-1_1	P01	1.25199	4.69031	Endothelial	-0.0465714
AGCGCCAAGTGAGTGC-1_1	P01	-5.93981	-2.67355	Epithelial	0.0255472
AGCGCCACAATCTCTT-1_1	P01	-1.59305	10.3599	Myeloid	-0.0758541
AGCGCCACAGTACTAC-1_1	P01	-6.65647	-3.02624	Epithelial	-0.0404909
AGCGCCAGTACCCACG-1_1	P01	-0.581974	8.72603	Myeloid	-0.054996
AGCGCCAGTCGGCACT-1_1	P01	-3.62033	-4.54241	Epithelial	-0.00677065
AGCGCCAGTGCCCACA-1_1	P01	1.20472	9.06299	Myeloid	-0.103689
AGCGCCATCAACTGGT-1_1	P01	-7.59267	-1.88706	Epithelial	-0.0493153
AGCGCCATCGTTGCCT-1_1	P01	-6.00516	-4.32271	Epithelial	-0.0329971
AGCGCTGAGGACGGAG-1_1	P01	10.3965	-1.83243	T/NK	-0.107553
AGCGCTGAGTTCTACG-1_1	P01	0.217829	11.9258	Myeloid	-0.0940887
AGCGCTGCACATGTTG-1_1	P01	3.51244	4.20114	B/Plasma	-0.045654
AGCGCTGCACCTCGTT-1_1	P01	-5.36009	-3.85141	Epithelial	-0.00475686
AGCGCTGTCTGACGCG-1_1	P01	-8.56904	2.6087	Prolif. Epithelial	-0.0349536
AGCGTATCACCAGACC-1_1	P01	0.231121	9.13258	Myeloid	-0.0980818
AGCGTATCACTTTATC-1_1	P01	-6.90729	-4.33992	Epithelial	-0.0228882
AGCGTATGTAGAGACC-1_1	P01	-0.20826	8.86633	Myeloid	-0.0352779
AGCGTATGTCCCGTGA-1_1	P01	-5.05018	-2.99138	Epithelial	-0.0127313
AGCGTATGTCTCCCTA-1_1	P01	-4.60208	-3.68647	Epithelial	0.0709667
AGCGTATTCACTGGGC-1_1	P01	2.55395	10.7258	Myeloid	-0.0846897
AGCGTATTCTTGCAGA-1_1	P01	-4.85324	-5.17261	Epithelial	-0.0733867
AGCGTCGAGAACGCGT-1_1	P01	-0.616183	12.1465	Myeloid	-0.093565
AGCGTCGTCGACATCA-1_1	P01	-5.41013	-4.39106	Epithelial	-0.000241222
AGCTACAAGTGTTCCA-1_1	P01	-9.36475	3.3883	Prolif. Epithelial	-0.00503971
AGCTACACAGAAGCTG-1_1	P01	9.48318	-1.52101	T/NK	-0.081488
AGCTACACATTGTAGC-1_1	P01	-9.66935	1.11688	Prolif. Epithelial	-0.0588572
AGCTACAGTATCAAGA-1_1	P01	-7.82464	-3.67908	Epithelial	-0.0901379
AGCTACATCGTGGCTG-1_1	P01	1.06008	8.72614	Myeloid	-0.004813
AGCTCAAAGAAGCTGC-1_1	P01	-0.444815	9.10935	Myeloid	-0.019066
AGCTCAAAGCTTAGTC-1_1	P01	1.14342	4.77084	Endothelial	-0.108603
AGCTCAAAGTATGACA-1_1	P01	10.2343	1.40438	T/NK	-0.0899375
AGCTCAACATGGACAG-1_1	P01	2.106	10.3952	Myeloid	-0.149248
AGCTCAAGTACAGTAA-1_1	P01	-7.52783	-2.20624	Epithelial	-0.0594533
AGCTCAAGTCTAATCG-1_1	P01	-1.11771	8.93767	Myeloid	-0.117865
AGCTCAATCGTTCTCG-1_1	P01	-4.73688	-1.04195	Epithelial	-0.00782679
AGCTTCCAGACGGATC-1_1	P01	-1.22766	9.18309	Myeloid	-0.0867624
AGCTTCCAGTGCTAGG-1_1	P01	-6.62694	-4.53622	Epithelial	-0.0748956
AGCTTCCCAAGTCCAT-1_1	P01	7.72831	-2.34102	T/NK	-0.105037
AGCTTCCCAATCAGCT-1_1	P01	-6.77672	-4.71613	Epithelial	-0.0778045
AGCTTCCCAGAGAATT-1_1	P01	6.37164	-8.23635	T/NK	-0.127788
AGCTTCCCATCCTAAG-1_1	P01	-0.828758	-3.98708	Epithelial	-0.054601
AGCTTCCGTACACGTT-1_1	P01	-8.31215	2.6336	Prolif. Epithelial	0.00805107
AGCTTCCGTAGCTAAA-1_1	P01	-0.0583071	12.7933	Myeloid	-0.111166
AGCTTCCGTGAGCCAA-1_1	P01	-2.60073	-0.537485	Epithelial	0.0686871
AGGAAATAGAATCGAT-1_1	P01	-0.234971	9.15106	Myeloid	-0.0759945
AGGAAATAGAGCCGAT-1_1	P01	-0.127931	12.8332	Myeloid	-0.0838402
AGGAAATAGCACTGGA-1_1	P01	9.15669	-8.01309	T/NK	-0.0795221
AGGAAATAGTTATGGA-1_1	P01	-8.23105	2.56755	Prolif. Epithelial	-0.0935028
AGGAAATGTAGGTACG-1_1	P01	-3.86474	1.93479	Epithelial	-0.0187613
AGGAAATTCCTCGCAT-1_1	P01	10.273	-4.80679	T/NK	-0.111302
AGGAAATTCCTGCCAT-1_1	P01	8.48914	-0.797199	T/NK	-0.143901
AGGAATAAGACTCATC-1_1	P01	2.10583	10.8483	Myeloid	-0.0785395
AGGAATAGTACGAGCA-1_1	P01	-0.120381	12.8115	Myeloid	-0.0826591
AGGAATAGTCAGGTAG-1_1	P01	6.87709	-8.16131	T/NK	-0.1195
AGGACGAAGGAGCTGT-1_1	P01	0.358843	9.72602	Myeloid	-0.108362
AGGACGAAGGGTTTCT-1_1	P01	8.24222	-1.83665	T/NK	-0.0904886
AGGACGAGTACGCGTC-1_1	P01	7.62196	-5.08451	T/NK	-0.119338
AGGACGAGTCACTTCC-1_1	P01	-4.27164	-3.09787	Epithelial	0.0297695
AGGACGAGTCTCGCGA-1_1	P01	10.6713	-0.232946	T/NK	-0.0598428
AGGACGAGTGTTACTG-1_1	P01	1.38477	9.27778	Myeloid	-0.115139
AGGACGATCGTGCTCT-1_1	P01	-8.40798	0.392406	Prolif. Epithelial	-0.0793056
AGGACTTAGAACGCGT-1_1	P01	-4.85287	-4.16684	Epithelial	0.0147655
AGGACTTAGTCAACAA-1_1	P01	-0.664152	9.54365	Myeloid	-0.105926
AGGACTTCAAGCTCTA-1_1	P01	-2.67691	-2.49174	Epithelial	0.0688446
AGGACTTCACGCGTGT-1_1	P01	-7.63552	-3.60505	Epithelial	-0.0873592
AGGACTTGTTCATCGA-1_1	P01	-0.624526	-5.33006	Epithelial	-0.0833071
AGGACTTTCAGCTGAT-1_1	P01	-4.86475	-5.10306	Epithelial	-0.0816103
AGGAGGTAGTCCTGTA-1_1	P01	0.733049	8.77546	Myeloid	-0.138668
AGGAGGTAGTGGTGGT-1_1	P01	-1.3339	11.6407	Myeloid	-0.0900477
AGGAGGTCAACCACGC-1_1	P01	-6.64769	-4.45325	Epithelial	-0.0722709
AGGAGGTCAAGCTACT-1_1	P01	-0.56633	11.2168	Myeloid	-0.114557
AGGAGGTGTACCAATC-1_1	P01	-6.9069	-4.49721	Epithelial	-0.0919015
AGGAGGTGTCGGCTAC-1_1	P01	-8.97337	2.8711	Prolif. Epithelial	0.00387027
AGGAGGTGTCGTATGT-1_1	P01	0.749972	8.52304	Myeloid	-0.0138529
AGGAGGTTCTACACAG-1_1	P01	1.01297	8.55718	Myeloid	-0.0396828
AGGATAAAGAATTGTG-1_1	P01	-6.38349	-5.06198	Epithelial	0.00608292
AGGATAACAAACACCT-1_1	P01	0.527401	12.8223	Myeloid	-0.173922
AGGATAACACCAATTG-1_1	P01	-4.32746	-2.69395	Epithelial	-0.0288602
AGGATAACACTACCGG-1_1	P01	-8.43974	-0.096588	Prolif. Epithelial	-0.0846721
AGGATAATCAGAGTGG-1_1	P01	0.63186	12.4499	Myeloid	-0.105287
AGGATAATCGACCTAA-1_1	P01	-5.16253	-5.09123	Epithelial	-0.0636919
AGGATAATCTTAGCAG-1_1	P01	10.5931	-4.90413	T/NK	-0.0659183
AGGATCTAGGTGGGTT-1_1	P01	9.5841	-4.98545	T/NK	-0.122341
AGGATCTGTCGGCACT-1_1	P01	-4.5071	-3.72787	Epithelial	-0.0546461
AGGATCTTCAGAGTGG-1_1	P01	0.354459	8.53336	Myeloid	-0.0484336
AGGATCTTCTGCTTAT-1_1	P01	7.94223	1.58268	T/NK	-0.12612
AGGCATTAGAGATTCA-1_1	P01	1.49049	10.4483	Myeloid	-0.0659792
AGGCATTAGCCTCAGC-1_1	P01	-6.14441	-4.64103	Epithelial	-0.0124916
AGGCATTCAGTGACCC-1_1	P01	6.09772	7.03057	B/Plasma	-0.0459973
AGGCATTGTCTAGGCC-1_1	P01	-0.118157	8.65438	Myeloid	-0.140692
AGGCATTGTTCTCCCA-1_1	P01	-3.6076	-2.60505	Epithelial	0.061001
AGGCATTTCACCGGTG-1_1	P01	-0.0870026	12.8388	Myeloid	-0.112565
AGGCATTTCTCATAGG-1_1	P01	10.7486	0.179522	T/NK	-0.0732904
AGGCATTTCTCGCAGG-1_1	P01	-4.11743	-2.08024	Epithelial	-0.0651659
AGGCCACAGCACTCCG-1_1	P01	-3.44057	-0.277064	Epithelial	-0.046531
AGGCCACAGCCACTCG-1_1	P01	0.845003	11.5481	Myeloid	-0.1021
AGGCCACAGTCTCCTC-1_1	P01	9.70059	-0.363502	T/NK	-0.103163
AGGCCACCACAGTCCG-1_1	P01	2.13697	10.802	Myeloid	-0.154494
AGGCTGCAGAAGTCTA-1_1	P01	-0.00724105	8.63974	Myeloid	-0.091767
AGGCTGCGTCTCTCAC-1_1	P01	-0.647635	9.24295	Myeloid	-0.0380075
AGGCTGCGTTGTGCCG-1_1	P01	-8.47379	1.96998	Epithelial	-0.0365602
AGGCTGCTCAGAGTGG-1_1	P01	6.33469	-8.44396	T/NK	-0.112844
AGGCTGCTCGTAGAGG-1_1	P01	-7.87832	-2.65042	Epithelial	-0.105485
AGGGAGTAGCTGACCC-1_1	P01	-10.0393	3.92279	Prolif. Epithelial	-0.126991
AGGGAGTAGTATCTGC-1_1	P01	-6.37378	-3.57208	Epithelial	-0.114494
AGGGAGTCATTCGATG-1_1	P01	-7.51675	-3.47154	Epithelial	-0.0296981
AGGGAGTGTCTAACTG-1_1	P01	9.79919	-1.9472	T/NK	-0.0784209
AGGGAGTGTCTATGAC-1_1	P01	-0.386081	-5.19601	Epithelial	-0.0397156
AGGGAGTGTTACGGAG-1_1	P01	7.53666	-5.12679	T/NK	-0.076882
AGGGAGTTCATGTCTT-1_1	P01	-7.65651	2.34234	Prolif. Epithelial	0.0117285
AGGGAGTTCATTGCGA-1_1	P01	10.3018	-2.8227	T/NK	-0.0630495
AGGGAGTTCCTAGCCT-1_1	P01	-1.11257	4.76042	Mesenchyme	-0.124074
AGGGCCTCAAACTAGA-1_1	P01	-7.87294	-2.03027	Epithelial	-0.0235581
AGGGCCTCAGCAGATG-1_1	P01	9.78374	-5.57404	T/NK	-0.121125
AGGGCCTCAGCTAACT-1_1	P01	8.81866	-1.34365	T/NK	-0.1418
AGGGCCTGTGCTGATT-1_1	P01	9.26698	-8.16313	T/NK	-0.104138
AGGGCCTTCGACGAGA-1_1	P01	-6.11975	-6.16754	Epithelial	-0.0479525
AGGGCCTTCGGCTTGG-1_1	P01	6.92329	-7.87139	T/NK	-0.123092
AGGGCTCAGGTGCTAG-1_1	P01	3.69945	11.123	Myeloid	-0.0689337
AGGGCTCCAAAGGATT-1_1	P01	-7.60846	-2.69368	Epithelial	-0.0643698
AGGGCTCCAACCCTCT-1_1	P01	9.31992	-1.10813	T/NK	-0.109677
AGGGCTCCACACCGCA-1_1	P01	-9.16589	1.5317	Prolif. Epithelial	-0.0528203
AGGGCTCCAGACCAAG-1_1	P01	-4.28177	-3.44504	Epithelial	0.01227
AGGGCTCCAGTCGGAA-1_1	P01	-0.196691	12.1278	Myeloid	-0.0895001
AGGGCTCGTATGTCAC-1_1	P01	8.94575	-3.33859	T/NK	-0.112017
AGGGCTCGTGCACGCT-1_1	P01	-4.80088	-4.88676	Epithelial	-0.0869032
AGGGTCCAGATGCAGC-1_1	P01	10.1706	-5.42633	T/NK	-0.0458197
AGGGTCCCACGCACCA-1_1	P01	10.3041	-3.99117	T/NK	-0.0562088
AGGGTCCCATCTTAGG-1_1	P01	6.36523	-8.62901	T/NK	-0.0780404
AGGGTCCGTAGAGACC-1_1	P01	8.89215	0.0614957	T/NK	-0.147802
AGGGTCCGTAGTGGCA-1_1	P01	10.4934	-3.14614	T/NK	-0.101237
AGGGTCCGTCTCGGAC-1_1	P01	2.35048	9.92593	Myeloid	-0.0829153
AGGGTCCGTGTTACTG-1_1	P01	-1.02721	11.1046	Myeloid	-0.0481459
AGGGTCCGTTGCAAGG-1_1	P01	-5.87617	-1.48615	Epithelial	-0.0908697
AGGGTGAAGACTTCAC-1_1	P01	2.90954	11.2699	Myeloid	-0.0960527
AGGGTGACAGCAATTC-1_1	P01	-7.29968	-3.58591	Epithelial	-0.0880369
AGGGTGAGTCGAGATG-1_1	P01	-0.254615	11.2753	Myeloid	-0.112409
AGGGTGAGTGCTGATT-1_1	P01	1.11947	8.67716	Myeloid	-0.0221853
AGGGTGATCAGCTTCC-1_1	P01	1.06444	8.82201	Myeloid	-0.0219765
AGGGTTTAGTAGGAAG-1_1	P01	0.512888	9.60756	Myeloid	-0.108087
AGGGTTTGTCCAGGTC-1_1	P01	0.223217	8.56667	Myeloid	-0.119245
AGGGTTTGTGGACAGT-1_1	P01	-10.0596	1.24398	Prolif. Epithelial	-0.140876
AGGGTTTGTGTTAGCT-1_1	P01	-1.70777	10.3133	Myeloid	-0.0709295
AGGGTTTTCTAACGGT-1_1	P01	2.41504	11.3055	Myeloid	-0.156932
AGGTCATAGGACGCAT-1_1	P01	-3.34246	-4.41934	Epithelial	-0.0237199
AGGTCATCAATTCTCT-1_1	P01	-0.863271	10.9955	Myeloid	-0.0430888
AGGTCATCATCGAAGG-1_1	P01	0.294764	8.44448	Myeloid	-0.122097
AGGTCTAAGAGTTGAT-1_1	P01	10.2259	-1.71898	T/NK	-0.071172
AGGTCTACAAGACTGG-1_1	P01	-2.08039	-5.07248	Epithelial	-0.0520379
AGGTCTACACACCGAC-1_1	P01	-6.67426	-4.11737	Epithelial	-0.0223117
AGGTCTACAGACAAAT-1_1	P01	-7.14477	-2.71945	Epithelial	-0.105536
AGGTCTACAGCAGTGA-1_1	P01	-1.69461	-4.65958	Epithelial	-0.101742
AGGTCTATCATCGCCT-1_1	P01	-5.63915	-2.87658	Epithelial	-0.0675536
AGGTCTATCGAGAAAT-1_1	P01	9.01662	-8.47981	T/NK	-0.0205572
AGGTGTTAGACCCGCT-1_1	P01	0.773352	9.21874	Myeloid	-0.112903
AGGTGTTAGTCGCTAT-1_1	P01	-1.22966	9.69325	Myeloid	-0.0682755
AGGTGTTAGTCTAACC-1_1	P01	-0.418705	11.4506	Myeloid	-0.126948
AGGTGTTAGTTCTACG-1_1	P01	-0.700917	9.98088	Myeloid	-0.100407
AGGTTACAGCACTCTA-1_1	P01	-2.72442	-5.3882	Epithelial	-0.0771806
AGGTTACAGCGCCTCA-1_1	P01	-4.65631	-1.84224	Epithelial	0.0107436
AGGTTACAGTCATGAA-1_1	P01	-0.137362	-5.57686	Epithelial	-0.121431
AGGTTACAGTGGATAT-1_1	P01	0.470907	-5.006	Epithelial	-0.0663911
AGGTTACGTGAATAAC-1_1	P01	0.364759	-4.75643	Epithelial	-0.111206
AGGTTACGTGGAAATT-1_1	P01	-0.324318	10.5715	Myeloid	-0.0942536
AGGTTACTCTTCCAGC-1_1	P01	-0.524205	-4.15481	Epithelial	-0.0730029
AGGTTACTCTTGGAAC-1_1	P01	-7.62623	-3.13564	Epithelial	-0.084158
AGGTTGTAGAGAGCAA-1_1	P01	3.95456	11.9451	Myeloid	-0.11854
AGGTTGTAGGCTAACG-1_1	P01	0.759984	8.60941	Myeloid	-0.113619
AGGTTGTCATTGACTG-1_1	P01	6.49206	-8.08661	T/NK	-0.123787
AGTAACCAGCGGGTAT-1_1	P01	10.6303	-3.06831	T/NK	-0.103118
AGTAACCAGTCTTGGT-1_1	P01	9.65915	-4.65215	T/NK	-0.145477
AGTAACCCAACCGACC-1_1	P01	2.68363	11.3643	Myeloid	-0.152324
AGTAACCCAATGGCAG-1_1	P01	-1.26412	9.94349	Myeloid	-0.0626391
AGTAACCGTAAGTCAA-1_1	P01	-0.492322	9.64964	Myeloid	-0.0774604
AGTAACCGTACTTCCC-1_1	P01	1.98103	10.9719	Myeloid	-0.121839
AGTAACCGTTACGTAC-1_1	P01	0.111807	12.6637	Myeloid	-0.0970443
AGTAACCTCACAACCA-1_1	P01	-6.28336	-1.21687	Epithelial	-0.0251477
AGTACCAAGATCCGAG-1_1	P01	7.78225	-6.91234	T/NK	-0.153675
AGTACCATCCGATCGG-1_1	P01	3.10387	9.47471	Myeloid	-0.102328
AGTACTGCACAACCGC-1_1	P01	0.897251	9.30956	Myeloid	-0.100951
AGTACTGCACGCCAGT-1_1	P01	3.06719	9.33677	Myeloid	-0.146809
AGTACTGCAGGCATGA-1_1	P01	-5.43528	0.152146	Epithelial	-0.073524
AGTACTGGTGTAAACA-1_1	P01	-7.11966	-1.7248	Epithelial	-0.0365076
AGTACTGTCTGCGATA-1_1	P01	10.199	-3.90113	T/NK	-0.0557899
AGTACTGTCTTCTTCC-1_1	P01	-4.34329	-3.41645	Epithelial	0.120966
AGTAGCTCACCGTGCA-1_1	P01	9.48521	-1.19517	T/NK	-0.0448285
AGTAGCTGTAACGGTG-1_1	P01	-7.27392	-3.77869	Epithelial	-0.0400741
AGTAGCTTCCGTGTAA-1_1	P01	-7.37502	2.00036	Prolif. Epithelial	-0.00257547
AGTAGCTTCGTTCATT-1_1	P01	7.74041	1.82635	T/NK	-0.114207
AGTAGTCAGCAGCCCT-1_1	P01	-0.43986	10.6555	Myeloid	-0.0794646
AGTAGTCTCTAGTGTG-1_1	P01	-9.59521	3.72214	Prolif. Epithelial	-0.041957
AGTCAACAGCTCCCTT-1_1	P01	-6.68995	-4.32588	Epithelial	-0.0670413
AGTCAACTCTAGCCTC-1_1	P01	-0.130151	11.4084	Myeloid	-0.0895993
AGTCAACTCTCCACTG-1_1	P01	0.463339	8.59227	Myeloid	-0.0432183
AGTCACAAGAAGCTGC-1_1	P01	1.9024	11.7945	Myeloid	-0.0742241
AGTCACAGTTCTTAGG-1_1	P01	8.95561	-2.65276	T/NK	-0.109708
AGTCACATCACCTCGT-1_1	P01	-6.28881	-0.0913136	Epithelial	-0.0498441
AGTCATGAGAAGGGAT-1_1	P01	-1.10755	12.1037	Myeloid	-0.113819
AGTCATGCAAGTGGTG-1_1	P01	9.13819	-1.91702	T/NK	-0.0119775
AGTCATGCAGATCCAT-1_1	P01	1.32241	9.4525	Myeloid	-0.0898642
AGTCATGTCCATAGAC-1_1	P01	9.30294	-1.70125	T/NK	-0.108029
AGTCATGTCTTCGGTC-1_1	P01	-3.58789	-2.22035	Epithelial	0.0359957
AGTCTCCAGTACGAGC-1_1	P01	-5.57117	-2.354	Epithelial	-0.089334
AGTCTCCAGTCTAGAA-1_1	P01	5.96636	-7.53876	T/NK	-0.127887
AGTCTCCAGTGAATAC-1_1	P01	-0.902706	12.576	Myeloid	-0.12408
AGTCTCCCATTGACCA-1_1	P01	-6.95842	-4.03236	Epithelial	-0.0286675
AGTCTCCGTGTGTCGC-1_1	P01	-5.93832	-4.3328	Epithelial	-0.0287982
AGTCTCCTCACTACGA-1_1	P01	6.50824	-8.47717	T/NK	-0.0708969
AGTCTCCTCCGAGAAG-1_1	P01	-5.36821	-3.64181	Epithelial	-0.0272914
AGTCTCCTCCGTGTAA-1_1	P01	-0.510084	12.3047	Myeloid	-0.104387
AGTGACTAGACCGCCT-1_1	P01	-4.61475	-3.14887	Epithelial	-0.0119822
AGTGACTAGCTGGCCT-1_1	P01	9.58442	-5.90304	T/NK	-0.111055
AGTGACTCATGGAACG-1_1	P01	7.67792	-5.02586	T/NK	-0.0252813
AGTGACTTCGAGAAAT-1_1	P01	11.309	1.62982	T/NK	-0.107354
AGTGATCAGCTCGACC-1_1	P01	-2.05452	10.7304	Myeloid	-0.130459
AGTGATCAGTAGGCCA-1_1	P01	0.184212	8.47459	Myeloid	-0.0633279
AGTGATCCAATCTCTT-1_1	P01	-5.80269	-0.859706	Epithelial	0.0505085
AGTGCCGCACACCAGC-1_1	P01	-7.9833	-2.6695	Epithelial	-0.0820824
AGTGCCGGTCGTGTTA-1_1	P01	3.85048	10.4878	Myeloid	-0.0558619
AGTGCCGGTCTTCGAA-1_1	P01	11.5578	-3.34364	T/NK	-0.134088
AGTGTTGAGTGAGCCA-1_1	P01	0.433198	12.9339	Myeloid	-0.062598
AGTGTTGCAACAGATA-1_1	P01	-1.63311	10.8101	Myeloid	-0.0800144
AGTGTTGCAGCTGGTC-1_1	P01	-8.92891	2.60629	Prolif. Epithelial	-0.0765037
AGTGTTGTCTATGCCC-1_1	P01	0.73186	9.88743	Myeloid	-0.0956234
AGTTAGCAGATGGCAC-1_1	P01	-9.28436	2.9643	Prolif. Epithelial	-0.102713
AGTTAGCAGCAAGTGC-1_1	P01	3.74973	11.9313	Myeloid	-0.14539
AGTTAGCAGGTGCGAT-1_1	P01	-3.32066	-3.57001	Epithelial	-0.0208474
AGTTAGCAGTGGTGGT-1_1	P01	0.491146	8.97473	Myeloid	-0.035598
AGTTAGCCAACCGACC-1_1	P01	-5.61731	-3.4292	Epithelial	-0.112267
AGTTAGCCACCGTCGA-1_1	P01	11.1344	0.285901	T/NK	-0.0971368
AGTTAGCGTGTCCGTG-1_1	P01	-6.70585	-4.60425	Epithelial	-0.104897
AGTTAGCTCAAGGCTT-1_1	P01	9.1944	-2.01771	T/NK	-0.0964114
AGTTAGCTCCAAGAGG-1_1	P01	-2.62001	-5.72671	Epithelial	-0.133008
AGTTCCCCACCTGTCT-1_1	P01	7.92406	-7.05766	T/NK	-0.10496
AGTTCCCTCCAAACCA-1_1	P01	1.30465	11.2975	Myeloid	-0.155493
AGTTCCCTCCAATCTT-1_1	P01	9.74572	-4.79753	T/NK	-0.133978
AGTTCCCTCGCTGACG-1_1	P01	0.0964084	12.4188	Myeloid	-0.146602
AGTTCCCTCTTACTGT-1_1	P01	-5.02611	-5.15127	Epithelial	-0.106393
AGTTCGACACAAATGA-1_1	P01	-6.38169	-4.68375	Epithelial	-0.0500245
AGTTCGATCAAAGGAT-1_1	P01	8.78251	-1.46862	T/NK	-0.125756
ATACCGAAGAGCCGAT-1_1	P01	2.72569	11.0405	Myeloid	-0.118862
ATACCGACAGCTTCCT-1_1	P01	-0.320501	-4.18866	Epithelial	-0.0712789
ATACCGAGTAAGAACT-1_1	P01	-7.41454	-3.03403	Epithelial	-0.0791678
ATACCGATCAGTGTCA-1_1	P01	3.28295	0.995568	Hepatocyte	-0.0926866
ATACCGATCCTAGAGT-1_1	P01	9.47921	-0.573553	T/NK	-0.135805
ATACCTTCAAGTAGTA-1_1	P01	-4.59561	-4.83132	Epithelial	-0.0604491
ATACCTTGTAGGCTGA-1_1	P01	-0.542864	9.33206	Myeloid	-0.0336202
ATACCTTGTGTTCCAA-1_1	P01	0.829887	9.09643	Myeloid	-0.054491
ATACTTCAGCAAGCCA-1_1	P01	1.67918	10.9844	Myeloid	-0.0914095
ATACTTCAGCAAGTCG-1_1	P01	-5.17726	-4.21064	Epithelial	0.0442378
ATACTTCAGGGTTTCT-1_1	P01	-7.83986	0.493749	Prolif. Epithelial	-0.0164031
ATACTTCCATTGACCA-1_1	P01	-4.41365	-5.68008	Epithelial	-0.0320336
ATAGACCCACTATCCC-1_1	P01	9.1652	-3.6271	T/NK	-0.00292246
ATAGACCCACTGGATT-1_1	P01	6.34178	-7.96295	T/NK	-0.100566
ATAGACCCATCCGGTG-1_1	P01	-4.22621	-5.24174	Epithelial	-0.0834212
ATAGACCGTTTCCATT-1_1	P01	-6.48437	-2.50616	Epithelial	-0.0639199
ATAGAGAAGATGATTG-1_1	P01	11.35	-4.99659	T/NK	-0.105762
ATAGAGACAACTGGTT-1_1	P01	10.6947	-5.22819	T/NK	-0.134224
ATAGAGACAGCGACAA-1_1	P01	-3.4137	-2.64733	Epithelial	-0.02741
ATAGAGACATTGGATC-1_1	P01	-3.52966	-3.59596	Epithelial	0.0212596
ATAGAGAGTTCAATCG-1_1	P01	-1.54424	10.298	Myeloid	-0.0620634
ATAGGCTAGGCTAAAT-1_1	P01	-7.58106	-3.98145	Epithelial	-0.101509
ATAGGCTGTATGGTTC-1_1	P01	-3.91272	-2.96348	Epithelial	0.0354409
ATAGGCTTCGCTGACG-1_1	P01	9.7632	-2.30462	T/NK	-0.0942711
ATAGGCTTCTCATGGA-1_1	P01	-7.34563	-2.87062	Epithelial	-0.0482576
ATATCCTAGAAAGTCT-1_1	P01	1.6934	10.159	Myeloid	-0.0358728
ATATCCTCACAACCGC-1_1	P01	9.29674	-4.09787	T/NK	-0.0819072
ATATCCTGTACTAACC-1_1	P01	-5.32925	-5.61749	Epithelial	-0.116041
ATATCCTGTGCTGCAC-1_1	P01	-8.53393	2.34584	Prolif. Epithelial	-0.0856972
ATATCCTTCTCACGAA-1_1	P01	1.57069	9.48525	Myeloid	-0.132583
ATCACAGAGTAAGCAT-1_1	P01	-7.29494	-2.10978	Epithelial	-0.00773594
ATCACGACAGCTTCGG-1_1	P01	10.3625	-0.2783	T/NK	-0.116354
ATCACGACAGTTTGGT-1_1	P01	10.0309	0.207906	T/NK	-0.102161
ATCACGAGTACTCCCT-1_1	P01	2.97826	9.47201	Myeloid	-0.108128
ATCACGAGTGAGTTTC-1_1	P01	0.585096	8.6668	Myeloid	-0.0999199
ATCACGATCAAGATAG-1_1	P01	0.339768	-5.7053	Epithelial	-0.16557
ATCACGATCGCACGAC-1_1	P01	-4.27596	-4.40486	Epithelial	-0.00945466
ATCACTTCACCTCGTT-1_1	P01	-7.08411	-3.38931	Epithelial	-0.0738817
ATCACTTCAGCGGATA-1_1	P01	0.410091	8.3577	Myeloid	-0.0559147
ATCACTTGTATGGGAC-1_1	P01	7.20637	-8.23424	T/NK	-0.117756
ATCACTTGTGTGTTTG-1_1	P01	-0.443477	8.7005	Myeloid	-0.0540946
ATCACTTTCGGCTCTT-1_1	P01	-6.04434	-2.40174	Epithelial	-0.0265316
ATCAGGTGTAGTACGG-1_1	P01	-3.48251	-2.72993	Epithelial	0.0278085
ATCAGGTTCATTTGCT-1_1	P01	-8.27442	-3.26544	Epithelial	-0.110739
ATCAGGTTCCCAAGCG-1_1	P01	-4.42235	-1.64331	Epithelial	0.00591501
ATCAGGTTCTTGTTAC-1_1	P01	-1.56371	-4.68196	Epithelial	-0.0957262
ATCATTCAGGTTCATC-1_1	P01	-5.80768	-2.84969	Epithelial	-0.0408536
ATCATTCCAGCTACAT-1_1	P01	1.22173	9.46721	Myeloid	-0.066493
ATCATTCCAGTGTATC-1_1	P01	9.54915	-3.69251	T/NK	-0.0439635
ATCATTCTCTTCCTAA-1_1	P01	2.57094	9.31523	Myeloid	-0.122146
ATCCACCGTAGACGGT-1_1	P01	-4.24405	-3.04157	Epithelial	0.0650686
ATCCACCGTTCGTTCC-1_1	P01	-1.30108	4.72515	Mesenchyme	-0.0951635
ATCCACCTCTAGTGAC-1_1	P01	-0.390074	8.90791	Myeloid	-0.00998859
ATCCATTAGTGGAATT-1_1	P01	-4.73741	-3.09114	Epithelial	-0.0333173
ATCCATTTCCCTGTTG-1_1	P01	-0.299503	12.254	Myeloid	-0.147905
ATCCATTTCGGACTGC-1_1	P01	-4.44804	-1.80166	Epithelial	0.00627567
ATCCCTGAGAATCGCG-1_1	P01	-2.54656	-5.49863	Epithelial	-0.0715648
ATCCCTGAGGATGTTA-1_1	P01	3.39274	9.1951	Myeloid	-0.12268
ATCCCTGAGTGGTCAG-1_1	P01	-7.07312	-2.19377	Epithelial	-0.134265
ATCCCTGCAACTACGT-1_1	P01	-6.11955	-4.32759	Epithelial	-0.0521483
ATCCCTGGTCCACGCA-1_1	P01	7.06393	-7.48654	T/NK	-0.142967
ATCCCTGGTGTGTCCG-1_1	P01	-2.52766	-1.6128	Epithelial	-0.0327631
ATCCCTGGTTCCGGTG-1_1	P01	-2.729	-5.66763	Epithelial	-0.0640115
ATCCCTGTCCCAAGCG-1_1	P01	3.97155	10.4771	Myeloid	-0.0621336
ATCCCTGTCCGAAGGA-1_1	P01	-0.223872	11.2856	Myeloid	-0.0705507
ATCCCTGTCTCGCCTA-1_1	P01	-1.75545	9.33114	Myeloid	-0.117328
ATCCGTCCAACTGCTA-1_1	P01	-0.50366	-3.63929	Epithelial	0.0722688
ATCCGTCGTCCACACG-1_1	P01	-0.406847	9.34751	Myeloid	-0.0569706
ATCCGTCTCAAATAGG-1_1	P01	8.17459	-2.46729	T/NK	-0.121693
ATCCGTCTCTGACGCG-1_1	P01	-3.45273	-4.27854	Epithelial	0.0633682
ATCCTATCAAAGTATG-1_1	P01	1.9279	11.5072	Myeloid	-0.11313
ATCCTATCAGGTATGG-1_1	P01	-1.63566	9.64405	Myeloid	0.0275416
ATCCTATCATTAGGAA-1_1	P01	-1.42121	11.3506	Myeloid	-0.0327989
ATCCTATGTGACGTCC-1_1	P01	1.84381	11.8386	Myeloid	-0.106545
ATCGATGCAACAGAGC-1_1	P01	9.55953	-6.14736	T/NK	-0.0925396
ATCGATGCAGCTGTCG-1_1	P01	-4.27509	-4.40829	Epithelial	-0.0339726
ATCGATGCAGGACTAG-1_1	P01	11.1844	0.721679	T/NK	-0.087195
ATCGATGGTATCGTAC-1_1	P01	0.824224	8.91632	Myeloid	-0.0741692
ATCGATGGTGCCTATA-1_1	P01	7.01478	-7.9076	T/NK	-0.0656691
ATCGATGTCGTCAACA-1_1	P01	-6.03499	-3.42848	Epithelial	-0.076109
ATCGCCTAGGCTTTCA-1_1	P01	1.19175	4.69739	Endothelial	0.0346308
ATCGCCTAGTCATGGG-1_1	P01	-3.07016	-3.72765	Epithelial	-0.137462
ATCGCCTGTAACGATA-1_1	P01	-3.41828	1.43657	Epithelial	-0.0643252
ATCGCCTGTCCCACGA-1_1	P01	9.9264	-4.77008	T/NK	-0.0844508
ATCGCCTGTCCTACAA-1_1	P01	0.0754602	9.25671	Myeloid	-0.0937576
ATCGCCTTCTTCCGTG-1_1	P01	0.881484	9.06096	Myeloid	-0.0887931
ATCGGATAGCCAGAGT-1_1	P01	1.62593	9.7399	Myeloid	-0.075871
ATCGGATAGCTAAATG-1_1	P01	-6.05437	-4.07138	Epithelial	-0.0028109
ATCGGATAGTCGTTAC-1_1	P01	-10.1285	3.73747	Prolif. Epithelial	-0.0709942
ATCGGATCACACCTAA-1_1	P01	-7.02677	-2.89972	Epithelial	-0.101857
ATCGGATCACGACGTC-1_1	P01	-0.280904	9.48557	Myeloid	-0.0941662
ATCGGATGTACCCGCA-1_1	P01	8.43276	-2.48779	T/NK	-0.127324
ATCGGATGTCACTTCC-1_1	P01	1.82926	9.7805	Myeloid	-0.0648888
ATCGGATGTCGACTGC-1_1	P01	-0.0948056	8.54161	Myeloid	-0.102985
ATCGGATGTTGCATAC-1_1	P01	9.09823	-0.034456	T/NK	-0.128653
ATCGGATTCAAGTAAG-1_1	P01	0.645081	8.6815	Myeloid	-0.0347102
ATCGGCGAGATACTGA-1_1	P01	-5.75257	-4.35969	Epithelial	-0.0596713
ATCGGCGTCGGCCTTT-1_1	P01	1.76399	11.7345	Myeloid	-0.147062
ATCGGCGTCTTGAACG-1_1	P01	1.15525	4.74185	Endothelial	0.048329
ATCGTAGAGGTTGCCC-1_1	P01	0.670074	12.7437	Myeloid	-0.138201
ATCGTAGGTGCACAAG-1_1	P01	1.2758	9.18769	Myeloid	-0.0981647
ATCGTAGTCGACGATT-1_1	P01	4.34137	4.3379	B/Plasma	-0.112255
ATCGTCCAGGGATCTG-1_1	P01	-9.62038	1.42791	Prolif. Epithelial	-0.0405999
ATCGTCCCAGGGATAC-1_1	P01	-0.947548	10.6495	Myeloid	-0.0318228
ATCGTCCCATACACCA-1_1	P01	-0.486136	10.0869	Myeloid	-0.0798049
ATCGTCCGTAGCTTAC-1_1	P01	-3.49888	-2.60699	Epithelial	-0.0274518
ATCGTCCGTCTGTGTA-1_1	P01	-1.09388	9.54243	Myeloid	-0.118925
ATCGTCCGTGACCGAA-1_1	P01	3.9129	11.1126	Myeloid	-0.107139
ATCGTCCTCTAAACGC-1_1	P01	-6.65639	-3.32517	Epithelial	-0.0585418
ATCGTCCTCTGCTTAT-1_1	P01	9.61346	0.027683	T/NK	-0.129163
ATCGTGAAGATAGCAT-1_1	P01	0.0782118	9.97445	Myeloid	-0.0624527
ATCGTGAAGCCGGAAT-1_1	P01	-5.46387	-2.68274	Epithelial	0.0251698
ATCGTGAAGCGGACAT-1_1	P01	-7.06691	-3.00307	Epithelial	-0.0643992
ATCGTGACAAATGATG-1_1	P01	-1.28279	9.2806	Myeloid	-0.0522083
ATCGTGACACTTGAGT-1_1	P01	5.77478	1.12505	Prolif. Lymphoid	-0.128109
ATCGTGACATACATCG-1_1	P01	9.34767	-2.14746	T/NK	-0.0477868
ATCGTGAGTAGGAAAG-1_1	P01	-7.46898	-1.18726	Epithelial	-0.0245756
ATCGTGAGTCGTATTG-1_1	P01	-1.26592	11.2082	Myeloid	-0.0630336
ATCGTGAGTGCTGATT-1_1	P01	4.92616	7.73186	Myeloid	-0.0457081
ATCGTGATCTACCAGA-1_1	P01	-6.38758	-1.34823	Epithelial	-0.0256449
ATCTCTAGTATAGCTC-1_1	P01	10.4017	-1.99767	T/NK	-0.0390284
ATCTCTAGTGCCTTCT-1_1	P01	-6.96329	-4.51103	Epithelial	-0.0718013
ATCTCTATCACTGATG-1_1	P01	-1.55412	10.0694	Myeloid	-0.0296578
ATCTCTATCGACCTAA-1_1	P01	9.50356	-0.671522	T/NK	-0.143945
ATCTTCAAGTCTAACC-1_1	P01	-5.6982	-1.2101	Epithelial	0.0488361
ATCTTCAGTATTCTCT-1_1	P01	-9.75801	3.61439	Prolif. Epithelial	-0.0586916
ATCTTCAGTGAATTAG-1_1	P01	1.13286	10.8934	Myeloid	-0.085164
ATGAAAGAGCGTACAG-1_1	P01	10.1149	-5.6559	T/NK	-0.0938321
ATGAAAGAGGGCTGAT-1_1	P01	-2.75597	-5.05625	Epithelial	0.0591719
ATGAAAGGTGACCTGC-1_1	P01	-0.0940117	10.5248	Myeloid	-0.0590588
ATGAAAGGTGCATGTT-1_1	P01	-0.975809	9.13403	Myeloid	-0.0716554
ATGAAAGGTTCGGCTG-1_1	P01	-3.49826	-4.99023	Epithelial	-0.0571158
ATGACCACACATTGTG-1_1	P01	-6.40785	-2.03846	Epithelial	0.00893188
ATGACCATCGTTGTAG-1_1	P01	9.79383	-0.518625	T/NK	-0.035927
ATGAGGGCACAATGAA-1_1	P01	10.199	-4.78438	T/NK	-0.096426
ATGAGGGCAGGACGAT-1_1	P01	1.06853	9.39268	Myeloid	-0.0857911
ATGAGGGGTCGCACAC-1_1	P01	8.93951	-1.95361	T/NK	-0.0765621
ATGAGGGTCTGCTTAT-1_1	P01	10.5857	-2.99639	T/NK	-0.071062
ATGAGTCAGCCTGACC-1_1	P01	7.69466	2.30917	T/NK	-0.101438
ATGAGTCCAATTGAAG-1_1	P01	7.16653	-8.31925	T/NK	-0.127121
ATGAGTCCATCAGTGT-1_1	P01	-0.872777	11.4282	Myeloid	-0.104596
ATGAGTCTCCGAGAAG-1_1	P01	3.75023	4.24158	B/Plasma	-0.0342194
ATGAGTCTCGTAGTCA-1_1	P01	8.91176	-8.12733	T/NK	-0.0482632
ATGATCGAGGATTTCC-1_1	P01	-7.04749	-3.0416	Epithelial	-0.0266255
ATGATCGCAACACAAA-1_1	P01	9.7626	-0.439031	T/NK	-0.0859388
ATGATCGCAGAACTCT-1_1	P01	-4.32784	-4.12482	Epithelial	-0.02083
ATGATCGCATCCGGCA-1_1	P01	0.35609	8.91368	Myeloid	-0.0516014
ATGATCGGTACAACGG-1_1	P01	-2.59724	-3.70138	Epithelial	-0.0133654
ATGATCGGTGCCTACG-1_1	P01	0.643437	9.26902	Myeloid	-0.0691052
ATGATCGTCGCTCATC-1_1	P01	-3.65412	-2.80578	Epithelial	0.14461
ATGATCGTCGGAGTGA-1_1	P01	0.49459	8.65171	Myeloid	-0.0196455
ATGCATGAGGCACAAC-1_1	P01	-7.16272	-4.33394	Epithelial	-0.0755922
ATGCATGCACCTGAAT-1_1	P01	-1.38847	-5.62922	Epithelial	-0.131173
ATGCCTCCAAACAGGC-1_1	P01	9.85238	-3.05659	T/NK	-0.0639305
ATGCCTCGTCCAGCAC-1_1	P01	-6.14795	-3.90166	Epithelial	-0.0902023
ATGCCTCGTTGAGTCT-1_1	P01	10.0435	-5.55013	T/NK	-0.135394
ATGCCTCGTTGCGAAG-1_1	P01	9.8483	-5.84785	T/NK	-0.11451
ATGCCTCTCGCCGATG-1_1	P01	0.199181	9.56295	Myeloid	-0.151063
ATGCGATAGCGATGGT-1_1	P01	-1.60636	-1.9818	Epithelial	-0.00262043
ATGCGATGTATCGATC-1_1	P01	7.10274	-2.42746	T/NK	-0.121493
ATGGAGGGTCTTGCGG-1_1	P01	-1.36331	9.73599	Myeloid	-0.0673064
ATGGAGGGTGAATGTA-1_1	P01	-6.10487	-1.91529	Epithelial	0.0270365
ATGGAGGTCAAGGTGG-1_1	P01	10.4072	-2.44713	T/NK	-0.136561
ATGGAGGTCCCTTCCC-1_1	P01	1.41883	4.93153	Endothelial	-0.0263286
ATGGATCAGAAGGCTC-1_1	P01	-6.28573	-3.55571	Epithelial	-0.106398
ATGGATCAGACAAGCC-1_1	P01	-7.61612	-2.45311	Epithelial	-0.0817471
ATGGATCAGCTGAAGC-1_1	P01	6.32754	-8.22171	T/NK	-0.104695
ATGGATCTCCATTTCA-1_1	P01	-0.464762	10.989	Myeloid	-0.0331745
ATGGATCTCTAGGCAT-1_1	P01	9.99514	-3.84884	T/NK	-0.124109
ATGGGAGAGTGCGCTC-1_1	P01	6.82426	-8.07466	T/NK	-0.139077
ATGGGAGCAAGCAGGT-1_1	P01	0.818685	12.6542	Myeloid	-0.129417
ATGGGAGGTGTCGCTG-1_1	P01	10.8515	-4.96388	T/NK	-0.1334
ATGGGAGTCTTCACGC-1_1	P01	-5.73774	-1.47858	Epithelial	0.0377289
ATGGGTTAGGCTCTCG-1_1	P01	-8.389	1.85182	Prolif. Epithelial	-0.0612796
ATGGGTTCAACCTATG-1_1	P01	-1.22645	9.79163	Myeloid	-0.0629708
ATGGGTTCAAGCAGGT-1_1	P01	-0.706408	9.2054	Myeloid	-0.0171732
ATGGGTTCACATGTTG-1_1	P01	0.594579	9.38455	Myeloid	-0.0955697
ATGGGTTTCTTCCCAG-1_1	P01	10.3505	-0.272707	T/NK	-0.0238339
ATGGTTGCAGCGAACA-1_1	P01	-1.0525	10.726	Myeloid	-0.0689083
ATGGTTGGTGCCTACG-1_1	P01	10.5316	0.0346422	T/NK	-0.124579
ATGGTTGGTTCTTGCC-1_1	P01	9.28212	-1.1756	T/NK	-0.11498
ATGGTTGTCCTGTTGC-1_1	P01	8.46466	-5.20891	T/NK	-0.101424
ATGTCCCAGTTGGACG-1_1	P01	-0.0925481	12.7502	Myeloid	-0.103639
ATGTCCCGTCCACGCA-1_1	P01	-6.745	0.653179	Prolif. Epithelial	-0.0668533
ATGTCCCGTTCATCTT-1_1	P01	10.4992	0.202567	T/NK	-0.111917
ATGTCCCTCACTCACC-1_1	P01	-1.18222	9.63835	Myeloid	-0.0801839
ATGTCCCTCCGAGAAG-1_1	P01	9.54953	-1.91722	T/NK	-0.0888836
ATGTCCCTCTAGACAC-1_1	P01	0.452604	12.8019	Myeloid	-0.0871979
ATGTCTTAGACGCATG-1_1	P01	0.922478	9.26844	Myeloid	-0.0823444
ATGTCTTAGGAGACCT-1_1	P01	-4.45318	-4.28659	Epithelial	0.0140359
ATGTCTTGTCCCAAAT-1_1	P01	0.418481	8.51301	Myeloid	-0.101998
ATTACCTAGGGCTTCC-1_1	P01	-7.81478	-3.95669	Epithelial	-0.0743076
ATTACCTGTACGACTT-1_1	P01	-4.08985	6.11623	Epithelial	-0.0587253
ATTACCTTCCCGGTAG-1_1	P01	9.27094	0.438136	T/NK	-0.177877
ATTACCTTCCTCTGCA-1_1	P01	0.617239	8.9391	Myeloid	-0.0892952
ATTACCTTCTTCGACC-1_1	P01	-1.47113	-2.90547	Epithelial	-0.12039
ATTACTCAGACACACG-1_1	P01	-3.95318	-0.990637	Epithelial	0.0756339
ATTACTCAGGTCACCC-1_1	P01	-0.280889	8.95949	Myeloid	-0.0983545
ATTACTCCAAGAAATC-1_1	P01	2.63327	9.59305	Myeloid	-0.104007
ATTACTCCACATAGCT-1_1	P01	-3.79704	-4.77143	Epithelial	-0.0639928
ATTACTCCAGTAACGG-1_1	P01	1.32061	9.35737	Myeloid	-0.0679089
ATTACTCCATCGATAC-1_1	P01	-6.64567	-1.61898	Epithelial	-0.0405379
ATTACTCCATGACGAG-1_1	P01	-5.80576	-4.04402	Epithelial	-0.0143827
ATTACTCTCATGCATG-1_1	P01	-1.2908	9.96871	Myeloid	-0.0828813
ATTACTCTCGCCAGAC-1_1	P01	9.37712	-0.54904	T/NK	-0.133642
ATTATCCCACCCTCTA-1_1	P01	-7.37647	-4.39331	Epithelial	-0.056301
ATTCACTAGACTTAAG-1_1	P01	0.451135	8.60332	Myeloid	-0.141535
ATTCACTAGCGAGGAG-1_1	P01	-9.71562	3.77145	Prolif. Epithelial	-0.0708991
ATTCACTCACCGTGGT-1_1	P01	-0.171502	12.6136	Myeloid	-0.070441
ATTCACTCATAGATGA-1_1	P01	-0.823144	11.0125	Myeloid	-0.104666
ATTCACTCATCCTCAC-1_1	P01	2.21047	10.6997	Myeloid	-0.156706
ATTCACTTCGACGCTG-1_1	P01	-6.94694	-4.07626	Epithelial	-0.102833
ATTCAGGAGTGATAGT-1_1	P01	-0.374574	11.0747	Myeloid	-0.107537
ATTCAGGTCCTAGCCT-1_1	P01	-0.743656	-5.52181	Epithelial	-0.0423287
ATTCAGGTCTCATGGA-1_1	P01	8.23993	-4.7952	T/NK	-0.132236
ATTCATCAGTGGTTCT-1_1	P01	-7.56782	-2.84854	Epithelial	-0.0829525
ATTCATCCAACCGCTG-1_1	P01	-0.851457	12.2586	Myeloid	-0.108872
ATTCATCCACCCTATC-1_1	P01	-1.82406	-6.00691	Epithelial	-0.0830224
ATTCATCGTGTTCAGT-1_1	P01	-7.37564	-3.36079	Epithelial	-0.0399657
ATTCATCTCATCCTGC-1_1	P01	10.237	-2.09895	T/NK	-0.13288
ATTCCATAGCTACTGT-1_1	P01	11.1731	-5.03744	T/NK	-0.126336
ATTCCATAGGGTGGGA-1_1	P01	10.394	-3.36701	T/NK	-0.0628771
ATTCCATCAACCAACT-1_1	P01	-5.79852	-4.4035	Epithelial	-0.0871804
ATTCCATCACCACTGG-1_1	P01	-3.76582	-3.40677	Epithelial	0.0445163
ATTCCATTCCAAGCCG-1_1	P01	-1.25463	9.45818	Myeloid	-0.0382152
ATTCCCGAGTGATCGG-1_1	P01	10.4417	-3.54833	T/NK	-0.109443
ATTCCCGCATAGATCC-1_1	P01	3.22084	9.41292	Myeloid	-0.0588036
ATTCCCGTCACCGACG-1_1	P01	-2.41276	-5.63303	Epithelial	-0.062898
ATTCCTACAATCTAGC-1_1	P01	8.85594	-1.25555	T/NK	-0.107867
ATTCCTACACCCTGAG-1_1	P01	-0.935482	-3.03393	Epithelial	-0.08121
ATTCCTACAGCAGTTT-1_1	P01	-1.01473	-4.1738	Epithelial	-0.0921686
ATTCCTACATTGCTTT-1_1	P01	-0.212787	12.2408	Myeloid	-0.097304
ATTCCTAGTATAGGGC-1_1	P01	-0.5332	12.6718	Myeloid	-0.11537
ATTCCTAGTCGTACTA-1_1	P01	-1.25127	9.28129	Myeloid	-0.0691899
ATTCCTAGTGACTAAA-1_1	P01	0.717047	12.8672	Myeloid	-0.116491
ATTCGTTCAGGCCTGT-1_1	P01	-3.36004	-4.96746	Epithelial	-0.101872
ATTCGTTGTCCGGCAT-1_1	P01	-3.18305	-3.734	Epithelial	0.0254479
ATTCGTTTCCAATCCC-1_1	P01	0.941549	4.83214	Endothelial	0.0208578
ATTCGTTTCGTAACCA-1_1	P01	-5.98408	-3.63093	Epithelial	0.00198641
ATTCTACAGAACTCCT-1_1	P01	8.06689	-8.48292	T/NK	-0.0768386
ATTCTACAGGGAGGCA-1_1	P01	0.421753	8.77296	Myeloid	-0.127768
ATTCTACCAGAGATTA-1_1	P01	-4.33109	-5.03344	Epithelial	-0.0852171
ATTCTACCAGTTACCA-1_1	P01	0.866015	9.0561	Myeloid	-0.104645
ATTCTACGTAGGGTAC-1_1	P01	11.6886	-3.12901	T/NK	-0.128005
ATTCTACGTCGAATTC-1_1	P01	-0.449402	11.821	Myeloid	-0.0653113
ATTCTACGTGGCCACT-1_1	P01	-4.35222	-5.10594	Epithelial	0.0218747
ATTCTACTCTGCTGAA-1_1	P01	-5.87221	-4.19575	Epithelial	-0.0521073
ATTCTTGAGACAGTCG-1_1	P01	-3.17675	-4.24021	Epithelial	0.000476529
ATTCTTGGTGGTCTCG-1_1	P01	-3.75886	1.92973	Epithelial	-0.0517503
ATTCTTGTCAAGTTGC-1_1	P01	8.3292	-1.65691	T/NK	-0.0897134
ATTCTTGTCCACCCTA-1_1	P01	9.50592	0.0861197	T/NK	-0.0652824
ATTGGGTAGGAGCAAA-1_1	P01	0.953302	9.27442	Myeloid	-0.128506
ATTGGGTCAAGGCCTC-1_1	P01	8.44627	-0.809891	T/NK	-0.138104
ATTGTTCAGGTTCAGG-1_1	P01	1.58959	9.61053	Myeloid	-0.0184264
ATTGTTCCACTGGCCA-1_1	P01	-7.02682	-3.13425	Epithelial	-0.0124256
ATTGTTCGTGAGACCA-1_1	P01	-4.62462	-4.71667	Epithelial	-0.0242571
ATTGTTCTCGGTTAGT-1_1	P01	0.229931	9.17862	Myeloid	-0.0588713
ATTGTTCTCTCGGTAA-1_1	P01	-6.17531	-2.55076	Epithelial	-0.0899624
ATTTACCAGCCTCATA-1_1	P01	-7.4963	-3.59457	Epithelial	-0.0606016
ATTTACCCACTGCTTC-1_1	P01	-1.46036	10.7781	Myeloid	-0.0876228
ATTTACCCAGGACTTT-1_1	P01	9.91754	0.45466	T/NK	-0.13645
ATTTACCTCTTCTAAC-1_1	P01	9.38892	0.141146	T/NK	-0.124965
ATTTCACCAGAAATTG-1_1	P01	-7.94251	2.19034	Prolif. Epithelial	0.0194171
ATTTCACTCACCCTGT-1_1	P01	-7.5246	-3.82769	Epithelial	-0.0869615
ATTTCACTCCATGAGT-1_1	P01	10.2462	-3.48774	T/NK	-0.104895
ATTTCACTCGAACGGA-1_1	P01	6.80843	-8.49974	T/NK	-0.0837089
ATTTCACTCGTGCAGC-1_1	P01	10.3144	-5.16099	T/NK	-0.110041
ATTTCTGAGCCTTTCC-1_1	P01	-3.45694	-5.21511	Epithelial	0.0270097
ATTTCTGGTAGAGACC-1_1	P01	-7.15482	-3.46798	Epithelial	-0.0737105
ATTTCTGGTTAACCTG-1_1	P01	7.20983	-8.36553	T/NK	-0.0946035
ATTTCTGTCTCGCGTT-1_1	P01	9.76058	0.0804612	T/NK	-0.131364
CAAAGAAAGTGTAGAT-1_1	P01	-0.583368	10.4475	Myeloid	-0.0823502
CAAAGAACAACCGTAT-1_1	P01	-1.03702	-4.17096	Epithelial	-0.059446
CAAAGAACACAGTATC-1_1	P01	-0.639564	12.3576	Myeloid	-0.116441
CAAAGAACAGAACATA-1_1	P01	-9.25995	3.81336	Prolif. Epithelial	-0.118364
CAAAGAATCGTTGCCT-1_1	P01	-0.709062	11.4505	Myeloid	-0.126658
CAACAACCAGTTGCGC-1_1	P01	-9.41045	1.05729	Prolif. Epithelial	-0.0648021
CAACAACGTAGCGTAG-1_1	P01	10.9762	-5.04263	T/NK	-0.0929842
CAACAACTCACCCTTG-1_1	P01	0.245619	9.64101	Myeloid	-0.0864708
CAACAACTCGCGTTTC-1_1	P01	9.65522	-5.82167	T/NK	-0.112502
CAACAGTCAGTAACAA-1_1	P01	9.60899	-5.26563	T/NK	-0.0713573
CAACAGTTCAAAGCCT-1_1	P01	-1.4041	10.0715	Myeloid	-0.0797067
CAACCAATCACGATAC-1_1	P01	-5.9038	-4.58138	Epithelial	-0.0711008
CAACCAATCCCAAGCG-1_1	P01	-7.78027	-3.22795	Epithelial	-0.0919713
CAACCTCAGTGAATAC-1_1	P01	-3.55782	-2.94095	Epithelial	0.0397257
CAACCTCGTCGGTAAG-1_1	P01	-0.0696929	-5.80562	Epithelial	-0.0238057
CAACCTCTCTAAGCGT-1_1	P01	8.12386	-0.721771	T/NK	-0.107244
CAACGATAGAGATTCA-1_1	P01	-1.47386	4.70495	Mesenchyme	-0.028098
CAACGATAGCGATCGA-1_1	P01	10.426	-4.74433	T/NK	-0.136874
CAACGATAGGCAGTCA-1_1	P01	-6.35249	-3.83798	Epithelial	-0.167154
CAACGATCAACATCGT-1_1	P01	1.00039	9.14279	Myeloid	-0.073021
CAACGATCAGGGTTGA-1_1	P01	-6.48445	-4.23427	Epithelial	-0.0165327
CAACGATGTCCATCTC-1_1	P01	0.747607	12.7184	Myeloid	-0.151359
CAACGATTCATGCCGG-1_1	P01	-8.88332	3.72438	Prolif. Epithelial	-0.0820801
CAACGGCAGCCATATC-1_1	P01	2.19246	9.90648	Myeloid	-0.0397021
CAACGGCGTCATAGTC-1_1	P01	10.0478	-5.33015	T/NK	-0.112417
CAACGGCTCATGAAAG-1_1	P01	-1.55522	10.0534	Myeloid	-0.0654666
CAAGACTAGTGATTCC-1_1	P01	3.33788	9.41077	Myeloid	-0.135246
CAAGACTCAGCAGGAT-1_1	P01	-2.65533	-5.50881	Epithelial	-0.116602
CAAGACTCATAATCGC-1_1	P01	9.30938	-4.37224	T/NK	-0.0590706
CAAGACTTCGCAGTGC-1_1	P01	10.0458	-3.13256	T/NK	-0.10485
CAAGACTTCGTGTGAT-1_1	P01	1.46761	4.46875	Endothelial	-0.126702
CAAGACTTCGTTCATT-1_1	P01	-6.11327	-5.55354	Epithelial	-0.0773781
CAAGACTTCTACTTCA-1_1	P01	7.99343	1.29415	T/NK	-0.131656
CAAGAGGAGGGCCTCT-1_1	P01	10.0421	-4.86228	T/NK	-0.129087
CAAGAGGCAACCACGC-1_1	P01	6.69842	-8.67135	T/NK	-0.117674
CAAGAGGCAGTCGCAC-1_1	P01	1.7233	1.49729	Hepatocyte	-0.0298405
CAAGAGGTCAGACTGT-1_1	P01	-0.335632	-3.04971	Prolif. Epithelial	0.0216624
CAAGCTAGTCATTCCC-1_1	P01	-0.812308	11.242	Myeloid	-0.121213
CAAGCTAGTGACTATC-1_1	P01	-0.0674336	8.56371	Myeloid	-0.0874996
CAAGGGAAGACTTAAG-1_1	P01	1.08299	4.76155	Endothelial	-0.13808
CAAGGGAAGTCGTTAC-1_1	P01	6.46755	-8.72063	T/NK	-0.102189
CAAGGGAAGTTGTACC-1_1	P01	-4.53901	-3.82777	Epithelial	0.021606
CAAGGGACAAACACGG-1_1	P01	9.71304	-0.685127	T/NK	-0.0683267
CAAGGGACATTGTCGA-1_1	P01	-7.48177	-3.95422	Epithelial	-0.0889035
CAAGGGAGTACTCAAC-1_1	P01	-10.3642	2.91236	Prolif. Epithelial	-0.114472
CAAGGGAGTACTGCGC-1_1	P01	0.547208	8.92405	Myeloid	-0.103492
CAAGGGAGTCTAGATC-1_1	P01	8.88661	-0.417923	T/NK	-0.144531
CAATACGAGAGTATAC-1_1	P01	10.3794	-5.064	T/NK	-0.0821082
CAATACGAGAGTGTTA-1_1	P01	11.179	-3.44192	T/NK	-0.00639124
CAATACGAGTCACACT-1_1	P01	-0.760337	11.7566	Myeloid	-0.0133636
CAATACGCACGGTGCT-1_1	P01	11.1836	-4.81652	T/NK	-0.0451477
CAATACGGTCCTGGGT-1_1	P01	0.346693	9.42703	Myeloid	-0.0958489
CAATACGGTCGAACGA-1_1	P01	-0.929123	4.59945	Mesenchyme	-0.0877148
CAATACGGTTCAACGT-1_1	P01	0.893094	9.51711	Myeloid	-0.0770947
CAATCGACATCTAGAC-1_1	P01	-7.4904	-1.1273	Epithelial	-0.0476999
CAATCGATCCTGTTGC-1_1	P01	10.3059	-3.90063	T/NK	-0.158481
CAATCGATCGTAACCA-1_1	P01	-0.106729	9.62403	Myeloid	-0.103769
CAATCGATCTCACGAA-1_1	P01	0.979656	10.5102	Myeloid	-0.128494
CAATGACAGCATGTTC-1_1	P01	9.8781	-5.02143	T/NK	-0.0533686
CAATGACAGCGAGTAC-1_1	P01	9.87739	-2.76742	T/NK	-0.105595
CAATGACAGGGAGGGT-1_1	P01	-0.281432	11.6085	Myeloid	-0.134603
CAATGACCAAACAGGC-1_1	P01	-0.917743	-3.89661	Epithelial	-0.0821086
CAATGACCAGAACATA-1_1	P01	-1.40532	-2.25791	Epithelial	-0.0919626
CAATGACCATCGGAGA-1_1	P01	3.02922	1.11983	Hepatocyte	-0.0245596
CAATGACGTGACCGAA-1_1	P01	11.6043	-3.44833	T/NK	-0.1351
CAATGACGTGCGCTCA-1_1	P01	0.542545	9.32548	Myeloid	-0.027823
CAATGACTCGCTGTTC-1_1	P01	10.7457	-5.02281	T/NK	-0.103828
CAATGACTCGTGGGAA-1_1	P01	6.63763	-8.49019	T/NK	-0.10378
CAATGACTCTAGACCA-1_1	P01	-3.57238	-4.58938	Epithelial	-0.0257983
CAATTTCAGCCGAATG-1_1	P01	-1.91424	9.99639	Myeloid	-0.0990381
CAATTTCCAACAGCTT-1_1	P01	8.70345	-4.88194	T/NK	-0.131699
CAATTTCCAAGGAGTC-1_1	P01	-0.353424	10.3274	Myeloid	-0.0735822
CAATTTCCAATGTCAC-1_1	P01	-3.28858	-4.06365	Epithelial	0.0809276
CAATTTCGTAGGCTCC-1_1	P01	-5.9797	-4.19233	Epithelial	-0.019457
CAATTTCGTTTGGAAA-1_1	P01	1.43383	4.84825	Endothelial	-0.0923217
CAATTTCTCCATTCGC-1_1	P01	-0.428574	9.7324	Myeloid	-0.0972655
CACAACAAGCCGAATG-1_1	P01	-5.61299	-3.86741	Epithelial	-0.0905435
CACAACACAGGACTAG-1_1	P01	0.481088	12.9259	Myeloid	-0.0749332
CACAACAGTACAGCGA-1_1	P01	-5.60194	-3.30265	Epithelial	-0.0394545
CACAACAGTATCTCGA-1_1	P01	6.71515	-7.98647	T/NK	-0.107971
CACAACAGTCACTCTC-1_1	P01	3.97042	10.5309	Myeloid	-0.0743556
CACAACATCCCGAAAT-1_1	P01	-4.34537	1.42411	Epithelial	-0.0709764
CACACAAAGAAATGGG-1_1	P01	0.218272	9.15764	Myeloid	-0.104425
CACACAACAAGAGGTC-1_1	P01	-8.91091	2.23328	Prolif. Epithelial	-0.0188874
CACACAAGTAGCTGTT-1_1	P01	-0.912351	10.5484	Myeloid	-0.127943
CACACAAGTGACAGCA-1_1	P01	-6.18815	-4.76828	Epithelial	-0.0755691
CACACAATCATTCCTA-1_1	P01	0.17193	8.71837	Myeloid	-0.0519419
CACACAATCGGAAACG-1_1	P01	-5.73753	-5.12245	Epithelial	-0.0723275
CACACAATCGTCTAAG-1_1	P01	5.74045	-7.62735	T/NK	-0.0984948
CACAGATAGTTAACGA-1_1	P01	0.12435	12.905	Myeloid	-0.0910988
CACAGATCACGGCTAC-1_1	P01	-4.35853	0.318332	Epithelial	0.0189714
CACAGATGTAACACCT-1_1	P01	-7.57417	-3.95473	Epithelial	-0.0537515
CACAGATTCTCCGAAA-1_1	P01	2.08281	10.5219	Myeloid	-0.0644627
CACAGGCAGTATGGAT-1_1	P01	10.0444	-3.75644	T/NK	-0.0927474
CACAGGCCACATTCTT-1_1	P01	0.238727	-4.04034	Epithelial	-0.0615111
CACAGGCCATCGGAAG-1_1	P01	0.362877	8.38524	Myeloid	0.0130873
CACAGGCTCGAGCCTG-1_1	P01	-0.425989	10.641	Myeloid	-0.129288
CACAGGCTCTAGCCAA-1_1	P01	-0.107988	8.8143	Myeloid	-0.119869
CACATGAAGATGGGCT-1_1	P01	9.45538	-2.96858	T/NK	-0.0899527
CACATGAAGCTCCATA-1_1	P01	-2.02437	-5.16827	Epithelial	-0.0387811
CACATGAAGTTCCGGC-1_1	P01	-1.48532	9.11721	Myeloid	-0.0240892
CACATGAAGTTCCGTA-1_1	P01	6.45782	1.42704	Prolif. Lymphoid	-0.175425
CACATGACACCTATCC-1_1	P01	10.244	-0.688059	T/NK	-0.095758
CACATGAGTACACTCA-1_1	P01	9.98806	-3.15798	T/NK	-0.0554789
CACATGAGTCGTCATA-1_1	P01	0.0617899	8.80841	Myeloid	-0.114022
CACCAAACACCCTAAA-1_1	P01	-0.190293	10.392	Myeloid	-0.0829
CACCAAAGTAACATCC-1_1	P01	10.023	-1.61783	T/NK	-0.0852069
CACCAAATCACTTTGT-1_1	P01	6.31076	-8.56248	T/NK	-0.111916
CACCGTTCAAGAATGT-1_1	P01	1.41227	4.83946	Endothelial	-0.0732818
CACCGTTGTCCCGTGA-1_1	P01	-0.956361	-3.12283	Epithelial	0.0164026
CACCGTTGTCGGCCTA-1_1	P01	9.22524	-1.95212	T/NK	-0.0933233
CACCGTTTCAACCTCC-1_1	P01	9.70418	-5.51328	T/NK	-0.10801
CACCGTTTCATTTCGT-1_1	P01	8.93976	-0.708434	T/NK	-0.149282
CACGAATAGCGACAGT-1_1	P01	-6.81558	-4.45794	Epithelial	-0.00865541
CACGAATAGCGTCTCG-1_1	P01	-0.622358	9.87594	Myeloid	-0.0476621
CACGAATAGGTACTGG-1_1	P01	-7.98187	-2.05019	Prolif. Epithelial	-0.0919563
CACGAATAGTATTGCC-1_1	P01	5.83714	7.24823	B/Plasma	-0.085413
CACGAATCAGATCCTA-1_1	P01	0.0209462	-4.91287	Epithelial	-0.0349651
CACGAATCATTGTCGA-1_1	P01	3.02139	9.47999	Myeloid	-0.134012
CACGAATGTCCATACA-1_1	P01	-6.53517	-3.52346	Epithelial	-0.0778995
CACGAATGTGGGCTCT-1_1	P01	2.28968	9.9046	Myeloid	-0.1047
CACGAATGTTAGGCTT-1_1	P01	3.20587	11.0981	Myeloid	-0.0821033
CACGGGTAGACGGAAA-1_1	P01	-3.69754	-4.69151	Epithelial	0.00117846
CACGGGTCAAGGCAAC-1_1	P01	-0.978927	9.61927	Myeloid	-0.0989545
CACGGGTGTATCTCGA-1_1	P01	-6.64872	-4.72682	Epithelial	-0.0402495
CACGGGTGTGCAGATG-1_1	P01	1.6738	11.8367	Myeloid	-0.0995772
CACGGGTTCATGCCAA-1_1	P01	-2.14077	-4.59941	Epithelial	0.0146075
CACGGGTTCCACTTTA-1_1	P01	-6.08358	-3.88436	Epithelial	-0.0134587
CACGGGTTCTTTCAGT-1_1	P01	0.424237	8.37152	Myeloid	-0.0592537
CACGTGGAGCTCATAC-1_1	P01	9.62817	-3.19207	T/NK	-0.108866
CACGTGGCAAGGCAAC-1_1	P01	8.05043	1.08232	T/NK	-0.0565216
CACGTTCGTAGAGCTG-1_1	P01	-9.01497	3.17078	Prolif. Epithelial	-0.066393
CACGTTCGTCGAAACG-1_1	P01	-1.04073	10.8972	Myeloid	-0.0550443
CACGTTCTCCCTGTTG-1_1	P01	2.27011	9.92282	Myeloid	-0.098477
CACTAAGCATGGCTGC-1_1	P01	1.232	8.91071	Myeloid	-0.0418884
CACTAAGGTGTCATCA-1_1	P01	1.87672	10.6751	Myeloid	-0.0428904
CACTAAGGTTGCAACT-1_1	P01	-6.39867	-4.77711	Epithelial	-0.0543226
CACTAAGGTTTCCCAC-1_1	P01	8.14473	1.09193	T/NK	-0.162856
CACTAAGTCTACGCAA-1_1	P01	9.92941	-4.50454	T/NK	-0.0433272
CACTAAGTCTGAGATC-1_1	P01	6.66176	1.48258	Prolif. Lymphoid	-0.11477
CACTGAAAGCAACTCT-1_1	P01	1.8006	9.69894	Myeloid	-0.0475
CACTGAACAACTCCCT-1_1	P01	-9.62318	0.49837	Prolif. Epithelial	-0.0957928
CACTGAACAGCTACCG-1_1	P01	-7.23112	-4.0527	Epithelial	-0.0978204
CACTGAAGTCAACCTA-1_1	P01	-5.17455	-1.27915	Epithelial	-0.0590518
CACTGAAGTCTGTGTA-1_1	P01	-6.03259	0.418534	Epithelial	0.0261833
CACTGAAGTCTTCAAG-1_1	P01	10.2669	-2.42371	T/NK	-0.117147
CACTGAAGTTACGGAG-1_1	P01	10.7115	-5.14629	T/NK	-0.0877415
CACTGAATCATGAAAG-1_1	P01	-0.129331	-4.66187	Epithelial	-0.110123
CACTGAATCGGTCTAA-1_1	P01	-8.11698	-3.60844	Epithelial	-0.0851311
CACTGAATCTGTACAG-1_1	P01	0.0505931	9.2275	Myeloid	-0.0805357
CACTGGGAGGGACCAT-1_1	P01	0.830406	8.61027	Myeloid	-0.0409271
CACTGGGCACTTCAAG-1_1	P01	-7.86904	-3.65689	Epithelial	-0.0602921
CACTGGGCAGGACGAT-1_1	P01	1.10778	8.98044	Myeloid	-0.0904191
CACTGGGCAGGCAATG-1_1	P01	8.59886	-4.93787	T/NK	-0.124205
CACTGGGGTGACATCT-1_1	P01	-5.7141	-1.44247	Epithelial	-0.0105902
CACTGGGTCCGTAGGC-1_1	P01	-1.17624	9.31255	Myeloid	-0.118627
CACTGTCCACCCGTAG-1_1	P01	-3.86517	-3.31142	Epithelial	0.0892008
CACTGTCGTAAGTAGT-1_1	P01	-7.25142	1.9743	Prolif. Epithelial	-0.0167278
CACTGTCGTCGCCACA-1_1	P01	8.15859	1.17094	T/NK	-0.156056
CACTGTCTCCCGTTGT-1_1	P01	-2.48691	-5.86526	Epithelial	-0.145379
CACTGTCTCGACCATA-1_1	P01	-8.0754	1.65884	Prolif. Epithelial	-0.0511428
CACTGTCTCGTGGACC-1_1	P01	9.128	-8.61937	T/NK	-0.154848
CACTTCGGTTGTTTGG-1_1	P01	-6.79142	-4.58772	Epithelial	0.0201078
CAGAGCCAGAAATGGG-1_1	P01	7.25642	-2.51189	T/NK	-0.1287
CAGAGCCAGTGAGTGC-1_1	P01	-2.93156	-4.42897	Epithelial	0.0417589
CAGAGCCCAAGCGGAT-1_1	P01	-5.49898	-4.28363	Epithelial	-0.0550684
CAGAGCCCACATTCGA-1_1	P01	-1.23943	11.6724	Myeloid	-0.165682
CAGAGCCCATTGCTGA-1_1	P01	4.32909	4.35983	B/Plasma	-0.0704377
CAGAGCCGTGAAGCGT-1_1	P01	-6.64826	-4.63488	Epithelial	-0.0861017
CAGAGCCTCGGCTCTT-1_1	P01	10.6835	-3.57809	T/NK	-0.119126
CAGAGCCTCTCCAATT-1_1	P01	-0.230689	11.8697	Myeloid	-0.0958779
CAGATACCAAGACTGG-1_1	P01	-0.332897	11.3832	Myeloid	-0.0413942
CAGATACCACAGTCGC-1_1	P01	-9.32452	3.19976	Prolif. Epithelial	-0.0786756
CAGATACCACGTGTGC-1_1	P01	9.94315	-1.79054	T/NK	-0.117394
CAGATACCAGAATCGG-1_1	P01	-5.21839	-1.05895	Epithelial	-0.0393817
CAGATACGTCGCGTTG-1_1	P01	2.8581	9.44348	Myeloid	-0.0719609
CAGATCATCTGTCGCT-1_1	P01	-0.255792	-5.65799	Epithelial	-0.0107303
CAGATTGCATAACTCG-1_1	P01	-2.75763	-5.44734	Epithelial	-0.0277905
CAGATTGGTACACTCA-1_1	P01	-0.900546	-3.36344	Epithelial	-0.105621
CAGATTGGTCCCTAAA-1_1	P01	-5.79185	-6.24724	Epithelial	-0.111747
CAGCAATAGAAGAGCA-1_1	P01	-0.335996	9.01042	Myeloid	-0.124249
CAGCAATAGCTAGATA-1_1	P01	-1.5524	11.7414	Myeloid	-0.026755
CAGCAATAGGTTAGTA-1_1	P01	3.43968	10.7867	Myeloid	-0.0824144
CAGCAATCACCAATTG-1_1	P01	-6.43238	-0.033986	Epithelial	-0.0525601
CAGCAATGTCACTCTC-1_1	P01	-2.38575	-3.58154	Epithelial	-0.0634982
CAGCAATGTGCACAAG-1_1	P01	-4.19104	-4.04575	Epithelial	-0.0870566
CAGCAATTCCACACCT-1_1	P01	9.01468	-0.196821	T/NK	-0.132341
CAGCAATTCTTAGGAC-1_1	P01	10.9435	-4.87851	T/NK	-0.105941
CAGCAATTCTTGCAAG-1_1	P01	9.75767	-2.81224	T/NK	-0.132099
CAGCACGAGACACACG-1_1	P01	10.3434	-0.94888	T/NK	-0.0900477
CAGCACGAGCGATCGA-1_1	P01	-7.61479	-0.324422	Prolif. Epithelial	-0.0306868
CAGCACGGTTCAGGTT-1_1	P01	4.92503	7.73588	Myeloid	-0.0951027
CAGCAGCAGAGGTCAC-1_1	P01	-3.47305	-2.70965	Epithelial	-0.00154452
CAGCAGCAGATGTTGA-1_1	P01	-6.30569	-1.7326	Epithelial	-0.0254741
CAGCAGCAGGTCACTT-1_1	P01	1.39499	11.139	Myeloid	-0.0601603
CAGCAGCCATAACAGA-1_1	P01	0.069027	9.27324	Myeloid	-0.0462711
CAGCAGCTCCAGGACC-1_1	P01	0.583166	8.96374	Myeloid	-0.0641429
CAGCCAGAGGTTGTTC-1_1	P01	-5.9354	-5.55564	Epithelial	-0.0449435
CAGCCAGCATGGGATG-1_1	P01	-1.46722	11.2539	Myeloid	-0.0621002
CAGCCAGTCGGTCTAA-1_1	P01	0.432771	8.92719	Myeloid	-0.110164
CAGCGTGGTTCGTACA-1_1	P01	5.46039	0.523983	Prolif. Lymphoid	-0.10106
CAGCGTGGTTCTGACA-1_1	P01	1.10523	4.87774	Endothelial	-0.0188094
CAGCGTGTCGCAGATT-1_1	P01	9.26518	-3.76707	T/NK	-0.118283
CAGGCCACAACTCCAA-1_1	P01	3.51486	10.7341	Myeloid	-0.122686
CAGGCCACACCTGCTT-1_1	P01	8.05181	-0.786751	T/NK	-0.120628
CAGGCCACACGCGTGT-1_1	P01	-7.11605	-0.0850394	Epithelial	-0.097985
CAGGCCACAGTAGTTC-1_1	P01	-3.9767	-4.7938	Epithelial	-0.0749917
CAGGCCACATTCACCC-1_1	P01	-0.730684	10.1814	Myeloid	-0.119831
CAGGCCAGTATGTCAC-1_1	P01	0.392666	-5.70079	Epithelial	-0.0521017
CAGGCCAGTCACTACA-1_1	P01	2.22139	10.2559	Myeloid	-0.0772365
CAGGCCAGTGGTAACG-1_1	P01	-0.678137	9.54742	Myeloid	-0.0692288
CAGGCCATCCCGAAAT-1_1	P01	9.8523	-0.797276	T/NK	-0.0764131
CAGGCCATCGATTGGT-1_1	P01	-4.32777	1.78215	Epithelial	-0.0723319
CAGGCCATCTCAGTCC-1_1	P01	1.41033	9.56115	Myeloid	-0.147912
CAGGGCTCAAGGCAAC-1_1	P01	10.111	1.2955	T/NK	-0.107662
CAGGGCTCACCTGATA-1_1	P01	0.592036	8.38589	Myeloid	-0.100372
CAGGGCTGTCCTTTGC-1_1	P01	-6.06681	-4.23584	Epithelial	-0.142066
CAGGGCTGTCTCCTGT-1_1	P01	-5.26809	-4.97902	Epithelial	-0.104257
CAGGGCTTCCGAGAAG-1_1	P01	2.43312	9.31138	Myeloid	-0.114379
CAGGGCTTCCTGCTAC-1_1	P01	7.6123	-1.20731	T/NK	-0.0610213
CAGGGCTTCGTGAGAG-1_1	P01	-0.677766	10.5863	Myeloid	-0.063133
CAGGTATTCCAACACA-1_1	P01	-6.7925	-3.8772	Epithelial	-0.0671756
CAGGTATTCCCATTCG-1_1	P01	-5.44845	-2.3283	Epithelial	-0.0674144
CAGGTATTCTACTCAT-1_1	P01	-5.72857	-4.46204	Epithelial	0.0288358
CAGTGCGAGCCATTTG-1_1	P01	9.59269	-2.97726	T/NK	-0.0938241
CAGTGCGAGGACTGGT-1_1	P01	-3.39798	-0.595454	Epithelial	-0.0385939
CAGTGCGCAACACAAA-1_1	P01	-4.44817	-3.23714	Epithelial	0.122242
CAGTGCGGTCATCGCG-1_1	P01	7.34412	-4.91458	T/NK	-0.103897
CAGTGCGGTCGACTTA-1_1	P01	10.3936	-5.50341	T/NK	-0.0853101
CAGTTAGAGAGCAAGA-1_1	P01	-1.84465	10.5509	Myeloid	-0.0714002
CAGTTAGAGGAACGCT-1_1	P01	-5.28122	-4.87831	Epithelial	-0.0139982
CAGTTAGCAGTCACGC-1_1	P01	2.20889	11.3593	Myeloid	-0.106341
CAGTTAGGTACACGCC-1_1	P01	10.8577	-4.54688	T/NK	-0.0739347
CAGTTAGGTTGTCCCT-1_1	P01	-0.142342	12.2144	Myeloid	-0.139231
CAGTTAGTCGTGGGAA-1_1	P01	10.1151	-4.4329	T/NK	-0.0784217
CAGTTCCCAAAGCAAT-1_1	P01	9.93454	-4.2084	T/NK	-0.124075
CAGTTCCCAGCTGAAG-1_1	P01	-7.41097	-3.06073	Epithelial	-0.111737
CAGTTCCGTTCACGAT-1_1	P01	3.75531	10.6378	Myeloid	-0.141901
CAGTTCCTCACAACCA-1_1	P01	9.5106	-4.80095	T/NK	-0.141574
CAGTTCCTCCACACCT-1_1	P01	2.03245	11.5334	Myeloid	-0.131794
CAGTTCCTCCTTGGAA-1_1	P01	10.786	-4.94768	T/NK	-0.119066
CATAAGCAGTATGTAG-1_1	P01	6.90355	-8.39336	T/NK	-0.101978
CATAAGCCAAGAGTTA-1_1	P01	-1.45961	10.7815	Myeloid	-0.119135
CATAAGCCACTACAGT-1_1	P01	2.40769	10.2904	Myeloid	-0.101012
CATAAGCCAGCTGTAT-1_1	P01	-7.95607	-3.66899	Epithelial	-0.0451097
CATAAGCGTGGATGAC-1_1	P01	6.5933	-8.24581	T/NK	-0.139115
CATAAGCTCCAAGGGA-1_1	P01	9.32494	-1.96922	T/NK	-0.00925254
CATAAGCTCTGCTTTA-1_1	P01	-1.69189	-2.11664	Epithelial	-0.0840976
CATACAGAGAGTAACT-1_1	P01	-0.856252	12.4386	Myeloid	-0.0941227
CATACAGCAAATTAGG-1_1	P01	-6.45925	-3.38464	Epithelial	-0.0779611
CATACAGCAACAGTGG-1_1	P01	-2.19876	10.8346	Myeloid	-0.12991
CATACAGCAGAACTCT-1_1	P01	-1.32459	-4.06529	Epithelial	-0.141195
CATACAGCAGCCGGTT-1_1	P01	0.79609	8.84687	Myeloid	-0.0554245
CATACAGGTTTGGCTA-1_1	P01	-9.37399	3.78962	Prolif. Epithelial	-0.103043
CATACAGTCTACTGCC-1_1	P01	-8.71516	2.65603	Prolif. Epithelial	-0.0809044
CATACAGTCTATCGGA-1_1	P01	5.85521	1.3004	Prolif. Lymphoid	-0.0938629
CATACCCAGAGATGCC-1_1	P01	0.0201555	11.7338	Myeloid	-0.0358568
CATACCCCAATGTGGG-1_1	P01	-3.21673	-3.73186	Epithelial	0.0440948
CATACCCCACATAACC-1_1	P01	9.38002	-4.91038	T/NK	-0.0577872
CATACCCCATATACCG-1_1	P01	-1.96806	11.5652	Myeloid	-0.0394267
CATACCCGTAGGTCAG-1_1	P01	-7.72007	0.0527917	Prolif. Epithelial	0.0107888
CATACCCTCTTACCAT-1_1	P01	1.42715	4.64849	Endothelial	-0.0940597
CATACTTAGACTAAGT-1_1	P01	6.95612	-8.17441	T/NK	-0.0834508
CATACTTAGGGTCTTT-1_1	P01	-6.74293	-1.65258	Epithelial	-0.0476989
CATACTTCAAGACCTT-1_1	P01	1.13315	9.09584	Myeloid	-0.111264
CATACTTCACTGCATA-1_1	P01	2.30395	10.7301	Myeloid	-0.102457
CATACTTGTAGCGATG-1_1	P01	-2.95233	0.966815	Epithelial	-0.0379854
CATAGACAGAGATCGC-1_1	P01	0.989897	8.63386	Myeloid	-0.0522032
CATAGACAGATTGGGC-1_1	P01	-0.0215941	11.6776	Myeloid	-0.129939
CATAGACGTACGTACT-1_1	P01	-6.4202	-2.91436	Epithelial	-0.0837325
CATAGACGTCGTCAGC-1_1	P01	-4.34479	-3.12651	Epithelial	0.071394
CATAGACGTGTAAATG-1_1	P01	-5.34292	-0.930383	Epithelial	0.032028
CATAGACGTGTTTACG-1_1	P01	0.879114	8.64734	Myeloid	-0.0662467
CATAGACTCCGAAGGA-1_1	P01	-5.09588	-4.94098	Epithelial	-0.0516071
CATAGACTCGCATTGA-1_1	P01	0.797239	11.6553	Myeloid	-0.00441139
CATCAAGCACGCTATA-1_1	P01	-4.29428	-2.00003	Epithelial	-0.0402072
CATCAAGCAGTTACCA-1_1	P01	0.282212	-5.53114	Epithelial	0.0295925
CATCAAGGTGCATGAG-1_1	P01	-2.25477	-3.71588	Epithelial	0.078008
CATCCACAGCCTATTG-1_1	P01	-1.18658	-3.83484	Epithelial	-0.0562133
CATCCACCAGTGCGCT-1_1	P01	-2.67371	-4.41864	Epithelial	-0.12006
CATCCACGTACACGCC-1_1	P01	-6.37957	-4.77289	Epithelial	-0.0672199
CATCCACGTGCAGGAT-1_1	P01	-7.6834	-0.38232	Prolif. Epithelial	-0.0366096
CATCCCAAGACCAAGC-1_1	P01	7.78508	-5.36636	T/NK	-0.127943
CATCCCAAGGGCCTCT-1_1	P01	-4.22564	5.77633	Epithelial	-0.0952087
CATCCCAAGTTGTAGA-1_1	P01	-0.541476	-4.8126	Epithelial	-0.0388853
CATCCCACACATGAAA-1_1	P01	7.79136	2.30161	T/NK	-0.13221
CATCCCAGTGGCTGAA-1_1	P01	-3.69483	-2.27596	Epithelial	0.0265955
CATCCCAGTTACCCTC-1_1	P01	-6.41125	-1.30038	Epithelial	0.00492912
CATCCCAGTTCAGTAC-1_1	P01	10.0991	-4.37507	T/NK	-0.13101
CATCCCAGTTGGACCC-1_1	P01	10.1988	-3.77791	T/NK	-0.0672991
CATCCCATCTATCACT-1_1	P01	8.30674	-8.63217	T/NK	-0.117263
CATCCGTAGCACCGAA-1_1	P01	-5.71804	-4.25827	Epithelial	-0.0114407
CATCCGTAGGAGTATT-1_1	P01	-4.98876	-0.559992	Epithelial	-0.0227967
CATCCGTAGTCTAGAA-1_1	P01	3.65259	11.0272	Myeloid	-0.122044
CATCCGTCACCCTCTA-1_1	P01	8.81948	-0.919612	T/NK	-0.10829
CATCCGTGTAATGTGA-1_1	P01	-3.1891	-4.68557	Epithelial	0.00989803
CATCCGTGTACAGAAT-1_1	P01	-4.52109	0.0842947	Epithelial	-0.0256876
CATCCGTGTCGTGATT-1_1	P01	10.5077	-2.60686	T/NK	-0.122491
CATCCGTGTGTCTAAC-1_1	P01	-0.795321	10.09	Myeloid	-0.124321
CATCCGTTCAGATTGC-1_1	P01	0.769742	11.8926	Myeloid	-0.145171
CATCCGTTCGGCTGAC-1_1	P01	1.91364	10.4866	Myeloid	-0.13278
CATCGCTAGAGTGTTA-1_1	P01	-6.20391	-4.93005	Epithelial	-0.0746671
CATCGCTCACATCCCT-1_1	P01	-4.51954	-4.5134	Epithelial	-0.0550567
CATCGCTGTAAGTCAA-1_1	P01	2.05199	11.4563	Myeloid	-0.126555
CATCGCTGTAATTAGG-1_1	P01	-5.57135	-2.89743	Epithelial	-0.0390203
CATCGCTGTTGTCATG-1_1	P01	-1.34037	-4.41277	Epithelial	-0.00932267
CATCGCTTCCCAAGCG-1_1	P01	9.82416	-0.429782	T/NK	0.032683
CATCGCTTCTGAGAGG-1_1	P01	9.37745	-1.18238	T/NK	-0.0870689
CATCGGGAGTCTGCAT-1_1	P01	-6.49493	-3.77725	Epithelial	-0.101119
CATCGGGCAATAAGGT-1_1	P01	0.977466	9.65085	Myeloid	-0.129166
CATCGGGGTCTTAGTG-1_1	P01	-4.34516	-3.25973	Epithelial	-0.0323223
CATCGGGTCGCTCTCA-1_1	P01	-4.26531	-3.75454	Epithelial	-0.0176166
CATCGTCCACTCACTC-1_1	P01	-2.01387	11.2944	Myeloid	-0.110885
CATCGTCTCTCTGCCA-1_1	P01	-7.57208	-2.64667	Epithelial	-0.0455453
CATGAGTAGGCATTTC-1_1	P01	0.207576	-5.67598	Epithelial	-0.0537725
CATGAGTCAAAGCACG-1_1	P01	-5.31884	-2.56295	Epithelial	0.0353358
CATGAGTCATGACTCA-1_1	P01	-4.34885	-2.79177	Epithelial	-0.00493176
CATGAGTGTGGCGCTT-1_1	P01	-7.56175	-3.42036	Epithelial	-0.124542
CATGAGTGTGTGGACA-1_1	P01	0.910385	8.83841	Myeloid	-0.0354997
CATGAGTTCGTTAGTG-1_1	P01	10.7115	-3.88777	T/NK	-0.0404544
CATGCAACACGTACTA-1_1	P01	9.63381	-1.64943	T/NK	-0.0913527
CATGCAACACTCTGCT-1_1	P01	2.03358	11.2569	Myeloid	-0.10186
CATGCAACAGAGATTA-1_1	P01	-5.80009	-3.98013	Prolif. Epithelial	-0.0841798
CATGCAATCGCTGCGA-1_1	P01	9.68568	-0.286918	T/NK	-0.0687711
CATGCCTAGGCTATCT-1_1	P01	0.318971	9.34374	Myeloid	-0.0774556
CATGCCTCAGAGTTCT-1_1	P01	-5.03893	-2.44942	Epithelial	-0.0525952
CATGCCTCATGGTGGA-1_1	P01	3.8457	11.9241	Myeloid	-0.0621503
CATGCCTTCACCCTGT-1_1	P01	-7.29223	-3.71696	Epithelial	-0.0752466
CATGCCTTCTCATTGT-1_1	P01	-1.74974	11.3824	Myeloid	-0.0713264
CATGCGGAGAAGTCTA-1_1	P01	8.46389	0.320231	T/NK	-0.0936497
CATGCGGCACGGTCTG-1_1	P01	-7.66488	-3.60957	Epithelial	-0.0765519
CATGCGGCAGAATGTA-1_1	P01	0.60643	8.52529	Myeloid	-0.0716668
CATGCGGCAGAGGTTG-1_1	P01	-1.01507	11.9531	Myeloid	-0.0243921
CATGCGGTCGTGGAAG-1_1	P01	8.94408	-3.15579	T/NK	-0.0566013
CATGCGGTCTACGGTA-1_1	P01	0.133905	9.4579	Myeloid	-0.0437565
CATGCTCAGAGTTGTA-1_1	P01	-1.42655	-4.72842	Epithelial	-0.0602356
CATGCTCCACCGGAAA-1_1	P01	-5.57627	-3.8468	Epithelial	-0.102898
CATGCTCGTTGACGGA-1_1	P01	-2.29009	-5.08792	Epithelial	0.0013647
CATGCTCGTTTCCAAG-1_1	P01	-9.55503	3.83525	Prolif. Epithelial	-0.0830017
CATGCTCTCAGTCTTT-1_1	P01	-1.0795	8.94282	Myeloid	-0.119978
CATGCTCTCGACCCAG-1_1	P01	-0.72068	12.6388	Myeloid	-0.102362
CATGGATAGAGGTATT-1_1	P01	-0.671614	12.6534	Myeloid	-0.0719385
CATGGATAGTAAGGGA-1_1	P01	8.82349	-8.09337	T/NK	-0.129352
CATGGATAGTCACAGG-1_1	P01	1.36726	4.54795	Endothelial	-0.0973448
CATGGATCAGGAACCA-1_1	P01	9.5259	-1.37338	T/NK	-0.125345
CATGGTAGTCGTAATC-1_1	P01	11.1655	-3.3465	T/NK	-0.0959697
CATGGTAGTCTGTCCT-1_1	P01	1.41505	4.55751	Endothelial	-0.110408
CATGGTATCACACCGG-1_1	P01	-0.841503	4.91004	Mesenchyme	-0.104047
CATGGTATCCGTTGAA-1_1	P01	-0.447662	10.871	Myeloid	-0.107809
CATTCATAGTATTGCC-1_1	P01	-0.477412	-4.52073	Epithelial	-0.0904247
CATTCATAGTTGGAAT-1_1	P01	-0.625938	8.69854	Myeloid	0.0101361
CATTCATCACAAGTGG-1_1	P01	-0.352762	11.4253	Myeloid	-0.0558288
CATTCATCAGTCGAGA-1_1	P01	1.24101	11.2821	Myeloid	-0.145183
CATTCATGTACTGCGC-1_1	P01	0.110539	12.784	Myeloid	-0.150832
CATTCATGTCGAACAG-1_1	P01	0.587253	9.68287	Myeloid	-0.11081
CATTCATGTGACACGA-1_1	P01	-0.74477	4.84874	Mesenchyme	-0.113849
CATTCATTCCGTATGA-1_1	P01	-8.05487	-2.75732	Epithelial	-0.0808543
CATTCCGAGTATGGAT-1_1	P01	-3.73232	-4.20272	Epithelial	-0.0313506
CATTCCGAGTGACCTT-1_1	P01	-5.05638	-4.82573	Epithelial	-0.0889003
CATTCCGCAACCGGAA-1_1	P01	9.41792	-1.34101	T/NK	-0.119835
CATTCCGCACAGCATT-1_1	P01	10.7495	-2.8093	T/NK	-0.114638
CATTCCGCACCCGTAG-1_1	P01	9.24254	-2.73348	T/NK	-0.13624
CATTCCGCAGCAGTGA-1_1	P01	-0.619541	12.7543	Myeloid	-0.0913691
CATTCCGGTGCCCACA-1_1	P01	-0.53371	9.7954	Myeloid	-0.0704662
CATTCCGTCAGAGTGG-1_1	P01	0.73429	12.5184	Myeloid	-0.11161
CATTCTAAGTTACTCG-1_1	P01	2.00206	11.5728	Myeloid	-0.101592
CATTCTAGTCCTTAAG-1_1	P01	6.7908	-8.41252	T/NK	-0.10277
CATTCTAGTTGCTCCT-1_1	P01	6.56798	-8.54966	T/NK	-0.146537
CATTCTAGTTGGGAAC-1_1	P01	10.0812	-3.13976	T/NK	-0.130356
CATTCTATCGACTCCT-1_1	P01	-7.4949	-3.71	Epithelial	-0.0339456
CATTCTATCTGAATCG-1_1	P01	-0.601253	11.6802	Myeloid	-0.093561
CATTGAGGTAATACCC-1_1	P01	10.649	0.017293	T/NK	-0.0557982
CATTGAGGTGGACCAA-1_1	P01	10.3176	-0.492327	T/NK	-0.124183
CATTGAGTCCAATGCA-1_1	P01	8.09336	-0.798621	T/NK	-0.0885964
CATTGAGTCGTCGGGT-1_1	P01	-6.43097	-3.51082	Epithelial	-0.00635902
CATTGCCAGCATCTTG-1_1	P01	-9.33328	3.3266	Prolif. Epithelial	-0.0787016
CATTGCCCAAGTTTGC-1_1	P01	-3.43152	-3.63071	Epithelial	-0.0166001
CATTGTTAGACCGCCT-1_1	P01	8.51256	0.690891	T/NK	-0.141133
CATTGTTAGAGCAGAA-1_1	P01	-5.00866	1.12216	Epithelial	0.0238464
CATTGTTAGGATCATA-1_1	P01	1.40806	9.43131	Myeloid	-0.0875797
CATTGTTCAAACGGCA-1_1	P01	9.97535	-1.15561	T/NK	-0.0875957
CATTGTTCAAGCAATA-1_1	P01	0.331107	-4.78093	Epithelial	0.0050745
CATTGTTCACTAACCA-1_1	P01	1.19258	5.11533	Endothelial	0.0384334
CATTGTTGTGGTAATA-1_1	P01	-6.7323	-3.57423	Epithelial	-0.0762917
CATTGTTTCAGAGCAG-1_1	P01	6.34445	-8.46439	T/NK	-0.10465
CATTGTTTCCGCTTAC-1_1	P01	-0.00988027	8.6419	Myeloid	-0.0739366
CATTGTTTCTGCAGCG-1_1	P01	0.596444	8.4611	Myeloid	-0.0176284
CATTTCAAGCAGAAAG-1_1	P01	-0.312983	10.3329	Myeloid	-0.117064
CATTTCAAGTCGCCCA-1_1	P01	-8.94909	2.39538	Prolif. Epithelial	-0.0828421
CATTTCACAACCACGC-1_1	P01	-9.80267	3.82042	Prolif. Epithelial	-0.0775062
CATTTCACACGCACCA-1_1	P01	4.74314	11.3466	Myeloid	-0.105028
CATTTCAGTTACTCAG-1_1	P01	-2.80181	-4.87846	Epithelial	0.044985
CATTTCATCACTCGAA-1_1	P01	4.24154	10.5077	Myeloid	-0.115764
CATTTCATCCCATTTA-1_1	P01	-0.875373	-5.30874	Epithelial	-0.0275174
CATTTCATCCCTCTTT-1_1	P01	-0.539348	9.40236	Myeloid	-0.0810714
CATTTCATCGAGAACG-1_1	P01	-1.00751	4.89511	Mesenchyme	-0.105941
CCAAGCGAGCCATTTG-1_1	P01	3.21554	11.4557	Myeloid	-0.0197228
CCAAGCGCACGTACTA-1_1	P01	-5.01674	-4.75639	Epithelial	-0.0390617
CCAAGCGGTGGAACAC-1_1	P01	9.87426	-3.5981	T/NK	-0.068749
CCAAGCGGTGTGGACA-1_1	P01	9.82798	-3.36467	T/NK	-0.0958198
CCAAGCGTCACTCGAA-1_1	P01	-8.00648	-3.27701	Epithelial	-0.0886273
CCAAGCGTCTACTATC-1_1	P01	-4.17887	-1.45448	Epithelial	-0.00249746
CCAATGAAGATGCTAA-1_1	P01	6.3762	-8.80971	T/NK	-0.074075
CCAATGAAGCCATTTG-1_1	P01	-4.25046	-3.6507	Epithelial	-0.0249538
CCAATGAAGGATCACG-1_1	P01	1.24381	9.4944	Myeloid	-0.0351618
CCAATGACAGCAGATG-1_1	P01	-4.88363	-1.41378	Epithelial	0.0683547
CCAATGACATTATGCG-1_1	P01	-6.65332	-4.22838	Epithelial	-0.0790057
CCAATGAGTACGAAAT-1_1	P01	-6.33401	-1.18659	Epithelial	-0.0342523
CCAATGAGTGCCTTTC-1_1	P01	-4.0442	1.31628	Epithelial	-0.0257652
CCAATTTAGAAACCCG-1_1	P01	0.416951	12.5897	Myeloid	-0.141135
CCAATTTCATAGCTGT-1_1	P01	9.3164	-8.43688	T/NK	-0.123598
CCAATTTGTGAACTAA-1_1	P01	7.83972	2.12696	T/NK	-0.125592
CCAATTTGTTCAGGTT-1_1	P01	0.725165	9.02735	Myeloid	-0.102962
CCACAAAAGGATATAC-1_1	P01	10.2316	-5.00467	T/NK	-0.129024
CCACAAAAGTGAATAC-1_1	P01	-6.45332	-4.61094	Epithelial	-0.0551926
CCACAAAGTGTATACC-1_1	P01	-0.984742	10.9156	Myeloid	-0.077311
CCACAAAGTTGCATCA-1_1	P01	-0.776435	10.4832	Myeloid	-0.106993
CCACAAATCTGACCCT-1_1	P01	-0.783241	9.09157	Myeloid	-0.0646229
CCACACTTCCAAACCA-1_1	P01	-0.192375	10.7821	Myeloid	-0.10392
CCACCATAGCAGCCCT-1_1	P01	0.286452	12.7843	Myeloid	-0.128445
CCACCATAGTTACGGG-1_1	P01	9.05611	-0.406781	T/NK	-0.104182
CCACCATCACTTGAGT-1_1	P01	-8.42189	2.79231	Prolif. Epithelial	-0.0577414
CCACCATGTGTTGCCG-1_1	P01	10.1256	-3.84292	T/NK	-0.150514
CCACCATTCTGTGCGG-1_1	P01	9.74448	0.0210998	T/NK	-0.0737208
CCACGAGAGGGTAATT-1_1	P01	-2.30885	-2.52997	Prolif. Epithelial	-0.0492511
CCACGAGAGTCGCTAT-1_1	P01	-3.71628	-2.01191	Epithelial	-0.0232341
CCACGAGTCGTGGCTG-1_1	P01	0.280265	11.6278	Myeloid	-0.100115
CCACGTTAGAAGCGGG-1_1	P01	-3.52501	1.81348	Epithelial	-0.0417588
CCACGTTAGCAGCAGT-1_1	P01	7.91755	1.66185	T/NK	-0.0172389
CCACGTTAGCTGGTGA-1_1	P01	-0.960421	8.76547	Myeloid	-0.0932168
CCACGTTAGGTCACTT-1_1	P01	0.779254	9.1261	Myeloid	-0.0594526
CCACGTTAGTCGTCTA-1_1	P01	-2.75497	-1.26505	Epithelial	-0.0329991
CCACGTTCACAGTCCG-1_1	P01	-4.95154	-2.92585	Epithelial	-0.115598
CCACGTTCACCTCAGG-1_1	P01	8.66539	-1.80809	T/NK	-0.142043
CCACGTTGTCATCTAG-1_1	P01	-1.08991	11.6762	Myeloid	-0.0773887
CCACGTTGTTAGCTAC-1_1	P01	1.70385	9.70578	Myeloid	-0.0882724
CCACGTTGTTGTCAGT-1_1	P01	1.70953	9.75841	Myeloid	-0.107151
CCACGTTTCACCATAG-1_1	P01	-0.118668	-4.59992	Epithelial	0.0166622
CCACTTGAGGCCCGTT-1_1	P01	-3.74973	-3.42424	Epithelial	-0.00558003
CCACTTGTCGATTTCT-1_1	P01	6.74056	-8.666	T/NK	-0.112557
CCACTTGTCGGCGATC-1_1	P01	-1.49605	11.7815	Myeloid	-0.0863804
CCATAAGAGGAAGTAG-1_1	P01	3.00664	10.8052	Myeloid	-0.0514229
CCATAAGCAATAGTAG-1_1	P01	-2.90517	0.765743	Epithelial	-0.00683398
CCATAAGGTGACTATC-1_1	P01	-0.169821	11.2802	Myeloid	-0.112642
CCATAAGTCTCCCATG-1_1	P01	-5.82784	-1.63549	Epithelial	-0.043843
CCATCACCACCATTCC-1_1	P01	9.50245	0.891422	T/NK	-0.123556
CCATCACCACCCGTAG-1_1	P01	7.60019	2.22484	T/NK	-0.183072
CCATCACGTCACTAGT-1_1	P01	8.26901	-5.23238	T/NK	-0.124616
CCATCACGTCGCCACA-1_1	P01	-6.30063	-2.94308	Epithelial	-0.0883863
CCATCACGTCTAGATC-1_1	P01	10.0539	-4.87593	T/NK	-0.112614
CCATCACTCCAGGACC-1_1	P01	-0.775326	10.9465	Myeloid	-0.0534016
CCCAACTAGAAGCCAC-1_1	P01	-7.96363	-2.19131	Epithelial	-0.0757362
CCCAACTAGTAACGTA-1_1	P01	-2.78586	-4.88261	Epithelial	0.0484639
CCCAACTGTGATGGCA-1_1	P01	1.83579	10.5851	Myeloid	-0.110032
CCCAACTTCCTTCACG-1_1	P01	-0.464772	8.95856	Myeloid	-0.0423714
CCCATTGCACCCTAGG-1_1	P01	7.50911	2.31969	T/NK	-0.0950501
CCCATTGCAGGGCTTC-1_1	P01	-0.0320141	10.9715	Myeloid	-0.133414
CCCATTGGTAGTGTGG-1_1	P01	-6.47604	-4.51686	Epithelial	-0.0821478
CCCATTGGTGTAAATG-1_1	P01	-2.42457	-5.73963	Epithelial	-0.0604269
CCCATTGTCCCGGTAG-1_1	P01	-0.118129	9.01304	Myeloid	-0.0657468
CCCATTGTCTATCGTT-1_1	P01	-0.388744	10.1747	Myeloid	-0.087343
CCCGAAGAGCAAGTGC-1_1	P01	5.86229	-7.69463	T/NK	-0.0372746
CCCGAAGAGTTGTAAG-1_1	P01	1.08635	8.78139	Myeloid	0.0347558
CCCGAAGCAGAACTCT-1_1	P01	-3.32995	-0.295906	Epithelial	-0.0884004
CCCGAAGGTCTGTCCT-1_1	P01	-5.82208	-0.552375	Epithelial	-0.0776383
CCCGAAGGTTTCCAAG-1_1	P01	-7.89715	2.48815	Prolif. Epithelial	0.0887998
CCCGAAGTCTCGAACA-1_1	P01	10.2679	-4.51344	T/NK	-0.088691
CCCGGAAAGTGGACTG-1_1	P01	-4.25237	-3.9251	Epithelial	0.0382897
CCCGGAACAAATGCTC-1_1	P01	1.21683	11.3139	Myeloid	-0.0904352
CCCGGAACACGGTGTC-1_1	P01	5.48339	0.528817	Prolif. Lymphoid	-0.149538
CCCGGAACAGGAAGTC-1_1	P01	-1.37886	9.92629	Myeloid	-0.0886472
CCCGGAACAGTCAGCC-1_1	P01	3.44414	11.3778	Myeloid	-0.0834686
CCCGGAAGTCCATAGT-1_1	P01	-8.67368	1.56915	Prolif. Epithelial	-0.0602927
CCCGGAAGTGATGGCA-1_1	P01	0.258557	11.8234	Myeloid	-0.108964
CCCGGAAGTTATCCAG-1_1	P01	0.0088703	10.4011	Myeloid	-0.0829144
CCCGGAAGTTCTCTAT-1_1	P01	-3.14536	-4.89415	Epithelial	0.0044208
CCCGGAATCCACAGGC-1_1	P01	-5.86176	-4.95639	Epithelial	-0.0912495
CCCGGAATCTGTGTGA-1_1	P01	-9.27341	0.377829	Prolif. Epithelial	-0.0630325
CCCTAACCACCACATA-1_1	P01	-3.94515	-4.65585	Epithelial	-0.157031
CCCTAACCAGCAGTAG-1_1	P01	-8.02885	0.47563	Prolif. Epithelial	-0.0704942
CCCTAACCATTGACAC-1_1	P01	8.64906	-0.436244	T/NK	-0.0839951
CCCTAACGTACGTACT-1_1	P01	-2.1585	-6.01347	Epithelial	-0.10638
CCCTAACGTGCCGTAC-1_1	P01	10.214	-4.33315	T/NK	-0.0234192
CCCTCAACAAGGCTTT-1_1	P01	9.28358	-1.11363	T/NK	-0.0912254
CCCTCAAGTCCCTCAT-1_1	P01	-0.650741	-5.43018	Epithelial	-0.0918167
CCCTCAAGTGCACATT-1_1	P01	-3.94532	2.49986	Epithelial	-0.0151295
CCCTCAAGTTGGATCT-1_1	P01	-0.510906	8.70984	Myeloid	-0.0684414
CCCTCAATCAACTACG-1_1	P01	2.22944	10.7821	Myeloid	-0.0794344
CCCTCAATCTGTCCGT-1_1	P01	-0.754748	-4.23627	Epithelial	-0.0879959
CCCTCTCAGCACTTTG-1_1	P01	-7.5705	-1.25866	Epithelial	0.00971515
CCCTCTCTCCATTCAT-1_1	P01	1.16594	4.91314	Endothelial	0.034736
CCCTGATCAGGTTCGC-1_1	P01	6.49602	-8.3415	T/NK	-0.132703
CCCTGATCAGTAACGG-1_1	P01	1.54906	9.16009	Myeloid	-0.0194994
CCCTGATCATTGAAAG-1_1	P01	-5.03427	1.27978	Epithelial	0.0842204
CCCTGATGTGTCATCA-1_1	P01	9.89276	-5.16048	T/NK	-0.106897
CCCTGATGTTGCATAC-1_1	P01	-2.10483	10.8401	Myeloid	-0.0862686
CCCTGATGTTGCCGCA-1_1	P01	8.34646	-8.23423	T/NK	-0.115451
CCCTGATTCGTTCTAT-1_1	P01	0.677549	9.29369	Myeloid	-0.0793544
CCCTTAGAGACAGCTG-1_1	P01	6.95173	-8.22737	T/NK	-0.0483641
CCCTTAGCACTGTGAT-1_1	P01	10.0475	-5.4653	T/NK	-0.118827
CCCTTAGCATGGGCAA-1_1	P01	-10.0367	3.24603	Prolif. Epithelial	-0.0795347
CCCTTAGTCCTCTCTT-1_1	P01	-3.26796	-1.80325	Epithelial	0.0940993
CCCTTAGTCTTGGTGA-1_1	P01	-7.00765	-2.48072	Epithelial	-0.0211284
CCGAACGCAGTTAAAG-1_1	P01	-1.39894	12.035	Myeloid	-0.0929011
CCGAACGGTCGGAAAC-1_1	P01	1.03626	8.78442	Myeloid	-0.108059
CCGAACGGTGTGTGGA-1_1	P01	-8.01048	1.30165	Prolif. Epithelial	-0.0740597
CCGAACGTCCAAGCTA-1_1	P01	9.09514	-0.0649017	T/NK	-0.0758387
CCGAACGTCCTGGGAC-1_1	P01	-0.565328	9.37272	Myeloid	-0.103766
CCGATCTAGTGTTGTC-1_1	P01	-4.54152	-4.6182	Epithelial	-0.0473911
CCGATCTCAAGGTACG-1_1	P01	-6.96942	-4.06741	Epithelial	-0.0697625
CCGATCTCAAGTGGTG-1_1	P01	9.80425	-1.33222	T/NK	-0.119239
CCGATCTCACTAACCA-1_1	P01	-1.55423	11.3824	Myeloid	-0.0487186
CCGATCTGTCGAAACG-1_1	P01	0.593171	8.40578	Myeloid	-0.00654742
CCGATCTGTCGGCCTA-1_1	P01	-5.15105	-4.34822	Epithelial	-0.000595561
CCGATCTTCCCGTTCA-1_1	P01	6.14176	-8.07396	T/NK	-0.0942652
CCGATGGCACGGGCTT-1_1	P01	-4.55998	-1.68626	Epithelial	-0.0118092
CCGATGGGTCGTCAGC-1_1	P01	-6.76894	-3.55211	Epithelial	0.037898
CCGCAAGAGCAGGTCA-1_1	P01	-8.98364	2.79693	Prolif. Epithelial	-0.056726
CCGCAAGGTACGTAGG-1_1	P01	-9.84981	3.22337	Prolif. Epithelial	-0.0899209
CCGCAAGGTAGGCTGA-1_1	P01	-5.49997	-5.68024	Epithelial	0.00167421
CCGCAAGTCACAAGAA-1_1	P01	1.54896	9.36697	Myeloid	-0.0781116
CCGCAAGTCAGACCGC-1_1	P01	-7.90193	-3.42894	Epithelial	-0.0806106
CCGCAAGTCAGCTTGA-1_1	P01	2.94775	9.54517	Myeloid	-0.0539397
CCGCAAGTCCCATTCG-1_1	P01	-0.939567	-3.03252	Epithelial	-0.0218176
CCGCAAGTCCTTCGAC-1_1	P01	6.23628	-8.23982	T/NK	-0.105444
CCGGACACAACAGCTT-1_1	P01	1.15944	9.20702	Myeloid	-0.107424
CCGGACACAAGTCATC-1_1	P01	8.74536	-5.40401	T/NK	-0.133848
CCGGACACACTTGTGA-1_1	P01	-4.04562	0.801306	Epithelial	-0.0724255
CCGGACACAGTGGGTA-1_1	P01	-4.36053	-4.29921	Epithelial	0.0284322
CCGGACAGTGTTACAC-1_1	P01	-9.22456	3.78611	Prolif. Epithelial	-0.0603036
CCGGACATCCATTGTT-1_1	P01	-5.09791	-3.35032	Epithelial	-0.0190368
CCGGGTAAGTCTGGAG-1_1	P01	-4.21497	-1.89909	Epithelial	0.0566909
CCGGGTAGTCTAGTGT-1_1	P01	-2.12574	-5.35459	Epithelial	-0.0857416
CCGGGTAGTGATTAGA-1_1	P01	-7.55972	-3.9931	Epithelial	-0.0388995
CCGGGTAGTTCCGCTT-1_1	P01	-7.4223	-4.18109	Epithelial	-0.102003
CCGGGTATCAGCCTCT-1_1	P01	0.283903	11.9552	Myeloid	-0.125892
CCGGGTATCTGTCGTC-1_1	P01	2.90806	11.208	Myeloid	-0.102687
CCGGTAGCACGTATAC-1_1	P01	3.34577	10.557	Myeloid	-0.0485003
CCGGTAGTCTAGACCA-1_1	P01	1.28022	8.85954	Myeloid	-0.073193
CCGGTGAAGAAGGCTC-1_1	P01	-7.90281	-2.83477	Epithelial	-0.0479201
CCGGTGACACGTATAC-1_1	P01	-2.06226	-6.0543	Epithelial	-0.181091
CCGGTGAGTAATGATG-1_1	P01	-7.85471	-3.64872	Epithelial	-0.0358164
CCGGTGAGTACTGTTG-1_1	P01	3.52473	10.7943	Myeloid	-0.107723
CCGTAGGAGGGAGATA-1_1	P01	9.09084	-1.6442	T/NK	-0.0890637
CCGTAGGAGTATGCAA-1_1	P01	-7.98838	-2.27351	Epithelial	-0.0867029
CCGTAGGCACATCATG-1_1	P01	10.1195	-0.885416	T/NK	-0.117566
CCGTAGGCAGAACTAA-1_1	P01	6.36095	-8.17124	T/NK	-0.0784403
CCGTAGGCATGTTCAG-1_1	P01	9.3149	-1.28004	T/NK	-0.0120816
CCGTAGGGTCGCAGTC-1_1	P01	-1.6156	10.588	Myeloid	-0.117158
CCGTAGGGTTATTCCT-1_1	P01	-1.31689	10.7008	Myeloid	-0.0453185
CCGTAGGTCAAGCCGC-1_1	P01	0.597071	8.55482	Myeloid	-0.0441548
CCGTAGGTCATCTCTA-1_1	P01	-5.89755	-4.05991	Epithelial	-0.0315312
CCGTAGGTCGCCTTTG-1_1	P01	1.97791	11.6688	Myeloid	-0.141924
CCGTAGGTCGCGTGAC-1_1	P01	0.43837	-5.6422	Epithelial	-0.0704063
CCGTGAGAGTATTGCC-1_1	P01	6.98292	-8.2552	T/NK	-0.0871895
CCGTGAGAGTCTAGCT-1_1	P01	9.34886	-2.66367	T/NK	-0.0954024
CCGTGAGCAAACTAGA-1_1	P01	10.4247	-3.37293	T/NK	-0.0482979
CCGTGAGCACTTGGGC-1_1	P01	-6.30758	-1.57406	Epithelial	-0.048827
CCGTGAGGTCTACAAC-1_1	P01	-1.09473	11.6952	Myeloid	-0.121431
CCGTGAGTCCACATAG-1_1	P01	4.94603	7.72733	Myeloid	-0.0668185
CCGTTCACAACTGCTA-1_1	P01	0.511844	9.80149	Myeloid	-0.129692
CCGTTCACACAACGCC-1_1	P01	-1.25719	-2.25582	Epithelial	-0.0964031
CCGTTCACACGCAAAG-1_1	P01	-4.07441	-1.41349	Epithelial	0.0419484
CCGTTCACAGCGTTTA-1_1	P01	10.3782	-4.33562	T/NK	-0.105659
CCGTTCAGTTCAACGT-1_1	P01	-1.62411	10.4027	Myeloid	-0.03318
CCGTTCATCATTCGGA-1_1	P01	-7.00927	1.62937	Prolif. Epithelial	-0.033409
CCGTTCATCTGTACAG-1_1	P01	-0.560464	-5.82294	Epithelial	0.0646037
CCTAACCAGGCATCTT-1_1	P01	5.87125	7.21637	B/Plasma	-0.143932
CCTAACCAGTGGATTA-1_1	P01	-4.70597	-4.53253	Epithelial	0.00535663
CCTAACCAGTTCCGTA-1_1	P01	-7.44167	-2.60803	Epithelial	-0.0734745
CCTAACCCACAGCATT-1_1	P01	9.00858	-0.5714	T/NK	-0.14028
CCTAACCCACCTCTGT-1_1	P01	-7.78318	2.27587	Prolif. Epithelial	-0.00559748
CCTAACCCAGCAGTCC-1_1	P01	-0.249907	9.29725	Myeloid	-0.117486
CCTAACCGTCCATACA-1_1	P01	4.98171	7.67665	Myeloid	-0.0962192
CCTAACCTCATACAGC-1_1	P01	-5.09233	-5.40821	Epithelial	0.014393
CCTAACCTCCTCACTG-1_1	P01	0.933602	9.01709	Myeloid	-0.0404055
CCTAAGACAAGCAATA-1_1	P01	-4.567	-4.58774	Epithelial	-0.0741096
CCTAAGACACGTAACT-1_1	P01	1.36692	9.74599	Myeloid	-0.12466
CCTAAGACAGCGACAA-1_1	P01	-5.90694	-3.588	Epithelial	-0.071623
CCTAAGACATCTATCT-1_1	P01	2.84267	9.67732	Myeloid	-0.169575
CCTAAGAGTCGTCGGT-1_1	P01	-6.66569	-4.89977	Epithelial	-0.118422
CCTAAGAGTGGGCTTC-1_1	P01	-4.91657	-3.34355	Epithelial	-0.0502848
CCTAAGATCTTCCAGC-1_1	P01	9.11812	-0.738011	T/NK	-0.114453
CCTACGTAGACTCGAG-1_1	P01	-0.451324	12.2727	Myeloid	-0.101857
CCTACGTAGATGGTCG-1_1	P01	-7.51599	-4.0435	Epithelial	-0.0813809
CCTACGTAGTCTAGCT-1_1	P01	10.1775	-5.32613	T/NK	-0.127794
CCTACGTCAAGAGTTA-1_1	P01	-0.335096	9.03603	Myeloid	-0.0786005
CCTACGTGTTTCCAAG-1_1	P01	-2.37491	-4.91704	Epithelial	-0.0798579
CCTACGTTCCCGATCT-1_1	P01	10.6414	1.91173	T/NK	-0.131977
CCTACGTTCCGAACGC-1_1	P01	-0.409603	10.2713	Myeloid	-0.0667854
CCTACGTTCTTGTTAC-1_1	P01	-7.94677	-3.01755	Epithelial	-0.0847516
CCTATCGAGAATGTTG-1_1	P01	7.93117	1.62809	T/NK	-0.141628
CCTATCGCACTACCGG-1_1	P01	-5.7765	-5.00587	Epithelial	0.00506621
CCTATCGCAGCAGAAC-1_1	P01	-0.639783	10.5375	Myeloid	-0.0420223
CCTATCGGTAGCCCTG-1_1	P01	-5.12683	-3.82092	Epithelial	-0.0393128
CCTATCGGTTGCCGAC-1_1	P01	10.4582	-5.43936	T/NK	-0.118031
CCTCAACAGAGTCACG-1_1	P01	8.55009	-2.10561	T/NK	-0.0798723
CCTCAACAGAGTTCGG-1_1	P01	9.95562	-4.06085	T/NK	-0.0690984
CCTCAACAGGAAGTCC-1_1	P01	0.784171	9.18878	Myeloid	-0.139542
CCTCAACGTTCCTAAG-1_1	P01	-7.30844	-2.49704	Epithelial	0.0191134
CCTCAACGTTTCGATG-1_1	P01	2.21698	11.0516	Myeloid	-0.082732
CCTCAACTCCCTGGTT-1_1	P01	-7.01905	-3.81811	Epithelial	-0.157936
CCTCAACTCCTACAAG-1_1	P01	-0.814597	8.79922	Myeloid	-0.0741745
CCTCAACTCGCCGAAC-1_1	P01	0.35038	12.7487	Myeloid	-0.16418
CCTCAACTCTACCAGA-1_1	P01	8.90704	-0.487903	T/NK	-0.139825
CCTCACAAGGTTCACT-1_1	P01	-4.87872	-4.86315	Epithelial	0.0186954
CCTCACACAAGCACAG-1_1	P01	-1.52312	-4.83391	Epithelial	-0.0508441
CCTCACACACTCACTC-1_1	P01	7.28076	2.32428	T/NK	-0.0964948
CCTCACACAGTCGGTC-1_1	P01	-0.403099	11.7196	Myeloid	-0.0610951
CCTCACAGTCCACTCT-1_1	P01	10.4481	-4.02574	T/NK	-0.0536683
CCTCACAGTTACGTAC-1_1	P01	-7.03654	-2.82133	Epithelial	-0.0877376
CCTCACATCATTATCC-1_1	P01	-2.41093	-5.38134	Epithelial	-0.121386
CCTCACATCCGCTTAC-1_1	P01	-8.31293	3.2593	Prolif. Epithelial	0.0648768
CCTCAGTAGTCATTGC-1_1	P01	0.378402	-4.24837	T/NK	-0.0143952
CCTCAGTCATTGCCGG-1_1	P01	0.103711	-4.56323	Epithelial	0.00434737
CCTCATGAGTTCACTG-1_1	P01	-7.0347	-3.64351	Epithelial	-0.0628397
CCTCATGCACTTACAG-1_1	P01	10.1164	0.348078	T/NK	-0.0820029
CCTCATGCATCGTGCG-1_1	P01	-0.480197	8.64347	Myeloid	-0.0621089
CCTCATGGTCTTCATT-1_1	P01	9.11591	-2.07822	T/NK	-0.153867
CCTCCAACAGCTGTTA-1_1	P01	3.98413	4.53764	B/Plasma	-0.0897678
CCTCCAAGTAGGGAGG-1_1	P01	-1.42489	10.9329	Myeloid	-0.0599302
CCTCCAAGTCAGACGA-1_1	P01	-0.799417	9.76018	Myeloid	-0.0843798
CCTCCTCGTTCTAACG-1_1	P01	-4.09859	-4.35889	Epithelial	-0.0203363
CCTCCTCTCCTTGGAA-1_1	P01	-2.43641	-6.2013	Epithelial	-0.0632019
CCTCTAGAGCAATAAC-1_1	P01	11.0612	2.07467	T/NK	-0.0654417
CCTCTAGAGGTCTACT-1_1	P01	7.5992	-2.49821	T/NK	-0.081987
CCTCTAGCAACCAACT-1_1	P01	-0.255575	-4.75537	Epithelial	-0.0497559
CCTCTAGCACAGTGAG-1_1	P01	-5.82706	-3.78763	Epithelial	-0.143311
CCTCTAGGTGACTATC-1_1	P01	-1.00984	9.14388	Myeloid	-0.102138
CCTCTAGGTTAGTTCG-1_1	P01	2.36763	10.8813	Myeloid	-0.118514
CCTCTAGGTTGCATGT-1_1	P01	9.73877	-2.64986	T/NK	-0.0511079
CCTCTAGTCTCGCTTG-1_1	P01	-7.58852	2.02672	Prolif. Epithelial	-0.0668868
CCTCTCCCAGCACAAG-1_1	P01	-7.77614	-0.68548	Prolif. Epithelial	-0.0386771
CCTCTCCCATAACAGA-1_1	P01	0.438537	9.23466	Myeloid	-0.106623
CCTCTCCCATCAGTCA-1_1	P01	0.23528	8.7452	Myeloid	-0.0899004
CCTGCATCAAGCGAAC-1_1	P01	-2.28333	10.9631	Myeloid	-0.0632276
CCTGCATCACAGCTTA-1_1	P01	-6.03182	-4.80622	Epithelial	-0.129938
CCTGCATTCAACGAGG-1_1	P01	-4.00522	-3.93547	Epithelial	-0.1268
CCTGCATTCATTTCCA-1_1	P01	8.90562	-0.58415	T/NK	-0.0956512
CCTGCATTCGCACGAC-1_1	P01	4.38435	10.453	Myeloid	-0.0539715
CCTGTTGAGCGTTCCG-1_1	P01	-1.37688	11.6599	Myeloid	-0.109623
CCTGTTGTCAACTCTT-1_1	P01	9.75929	-0.441469	T/NK	-0.130624
CCTGTTGTCCATAGAC-1_1	P01	8.64158	-5.08704	T/NK	-0.0955345
CCTTCAGAGCAAGGAA-1_1	P01	0.179598	-5.41737	Epithelial	-0.0701021
CCTTCAGCAATGAGCG-1_1	P01	-6.72998	-2.55151	Epithelial	-0.00128503
CCTTCAGCAGGAGGAG-1_1	P01	-6.68696	-2.67198	Epithelial	-0.0646169
CCTTCAGGTTCATCTT-1_1	P01	-5.88555	-3.82043	Epithelial	-0.0802942
CCTTCAGTCCACGTCT-1_1	P01	-0.710806	9.21957	Myeloid	-0.105031
CCTTGTGAGACGACGT-1_1	P01	10.3027	-5.47001	T/NK	-0.116079
CCTTGTGCATCAGCTA-1_1	P01	-2.74873	-5.71108	Epithelial	-0.0189489
CCTTGTGCATTGCTTT-1_1	P01	-2.13223	-5.54888	Epithelial	-0.108576
CCTTGTGGTACCGTCG-1_1	P01	-8.43495	2.67731	Prolif. Epithelial	-0.0463516
CCTTGTGGTCATGGCC-1_1	P01	-7.55529	-3.69999	Epithelial	-0.0642113
CCTTTGGAGGTATAGT-1_1	P01	-8.94065	3.46756	Prolif. Epithelial	0.0210748
CCTTTGGCACGACAGA-1_1	P01	-7.26322	-4.33676	Epithelial	-0.0865048
CCTTTGGCACGCGGTT-1_1	P01	9.73107	-0.223072	T/NK	-0.0714384
CCTTTGGCAGCATACT-1_1	P01	1.07032	8.6414	Myeloid	0.0223656
CCTTTGGTCATTGTGG-1_1	P01	-7.36133	-3.58923	Epithelial	-0.0944782
CCTTTGGTCCACCTGT-1_1	P01	-0.433362	-4.54617	Epithelial	-0.12885
CGAAGGACAACTCCCT-1_1	P01	-4.94654	-4.6014	Epithelial	0.00167683
CGAAGGAGTCCACACG-1_1	P01	-3.70344	0.499116	Epithelial	0.0173533
CGAAGGATCGAGCTGC-1_1	P01	6.32934	-7.76896	T/NK	-0.0732906
CGAAGTTAGTCAGCCC-1_1	P01	-0.363675	11.3571	Myeloid	-0.0491344
CGAAGTTAGTCTCCTC-1_1	P01	-1.14081	4.81218	Mesenchyme	-0.0711786
CGAAGTTCATCACGGC-1_1	P01	6.60571	-8.2154	T/NK	-0.0766047
CGAAGTTGTCCCAAAT-1_1	P01	10.9866	-4.8366	T/NK	-0.116135
CGAATTGCAGGACGAT-1_1	P01	9.75337	-3.32784	T/NK	-0.0624986
CGAATTGGTCAGGAGT-1_1	P01	-1.68385	-5.26803	Epithelial	0.0170706
CGAATTGGTTGACTAC-1_1	P01	10.6327	0.133757	T/NK	-0.133646
CGAATTGTCACCTACC-1_1	P01	-7.53353	1.8737	Prolif. Epithelial	-0.0449361
CGAATTGTCGTCGATA-1_1	P01	11.5341	-3.40091	T/NK	-0.141323
CGACAGCAGACGACGT-1_1	P01	0.290753	9.37758	Myeloid	-0.118776
CGACAGCCAGAGGTTG-1_1	P01	-7.81197	2.39099	Prolif. Epithelial	-0.0690483
CGACAGCCATAGATCC-1_1	P01	-5.90955	-1.50216	Epithelial	0.0037372
CGACAGCGTCCAGCAC-1_1	P01	10.1912	-4.06596	T/NK	-0.101572
CGAGAAGAGGCGAACT-1_1	P01	0.663237	9.31947	Myeloid	-0.123377
CGAGAAGCAGAATCGG-1_1	P01	-0.411079	9.34161	Myeloid	-0.084346
CGAGAAGGTGGACTGA-1_1	P01	-4.53368	-1.86641	Epithelial	0.108602
CGAGAAGTCAAGAGGC-1_1	P01	-7.78216	1.59184	Prolif. Epithelial	-0.0211974
CGAGAAGTCCGTAATG-1_1	P01	-7.67493	-3.54169	Epithelial	-0.0206121
CGAGGAAAGTCACAGG-1_1	P01	-2.68854	-5.38033	Epithelial	-0.0949585
CGAGGAACAGAGTCTT-1_1	P01	10.6295	-5.56557	T/NK	-0.120221
CGAGGAACATCTAGAC-1_1	P01	0.477155	9.56702	Myeloid	-0.100359
CGAGGAAGTTCTTGCC-1_1	P01	9.23971	0.229474	T/NK	-0.146677
CGAGGAATCGAGATAA-1_1	P01	0.703448	12.7816	Myeloid	-0.120572
CGAGGCTAGATCACTC-1_1	P01	-6.9668	-2.67303	Epithelial	-0.00909114
CGAGGCTGTCAACGCC-1_1	P01	9.45306	0.202039	T/NK	-0.0993233
CGAGGCTTCATCACCC-1_1	P01	10.5303	-5.32039	T/NK	-0.0882573
CGAGGCTTCCTATGGA-1_1	P01	6.67484	-8.3461	T/NK	-0.113724
CGAGTGCAGACCATGG-1_1	P01	6.58124	-8.79334	T/NK	-0.146583
CGAGTGCAGAGCAAGA-1_1	P01	-6.75224	-3.81336	Epithelial	-0.158129
CGAGTGCAGTCGCTAT-1_1	P01	-3.40935	-1.1815	Epithelial	0.0261712
CGAGTGCCATCCAATG-1_1	P01	7.73343	2.58309	T/NK	-0.0885292
CGAGTGCGTCTTCCGT-1_1	P01	-4.83627	-4.73242	Epithelial	-0.066844
CGAGTGCTCAGCTCTC-1_1	P01	9.88684	-2.73472	T/NK	-0.0984923
CGAGTGCTCCCGGTAG-1_1	P01	10.5647	-3.47896	T/NK	-0.0944865
CGAGTTAAGAATTGCA-1_1	P01	9.47682	-2.57571	T/NK	-0.122169
CGAGTTACAACACACT-1_1	P01	-3.47115	-1.65134	Epithelial	0.0429439
CGAGTTACATTCTCTA-1_1	P01	-7.69485	-2.96035	Epithelial	-0.100985
CGAGTTAGTGACTGAG-1_1	P01	-5.69072	-4.47948	Epithelial	-0.0156169
CGAGTTAGTGTGTCCG-1_1	P01	-4.32948	-1.32096	Epithelial	-0.0591056
CGAGTTAGTTGAGGAC-1_1	P01	7.94275	-5.36823	T/NK	-0.119028
CGAGTTATCGTGAGAG-1_1	P01	-0.766268	8.81377	Myeloid	-0.0578906
CGAGTTATCTATGCCC-1_1	P01	-5.44351	-3.9234	Epithelial	-0.0848871
CGATCGGAGACAACTA-1_1	P01	-1.45816	9.14138	Myeloid	-0.0834702
CGATCGGAGACGCCAA-1_1	P01	0.59997	9.11749	Myeloid	-0.0875206
CGATCGGAGATGCTAA-1_1	P01	0.784199	9.44804	Myeloid	-0.0803284
CGATCGGAGGCCATAG-1_1	P01	9.65339	-0.129776	T/NK	-0.0630969
CGATCGGGTATCCTCC-1_1	P01	-3.7506	-3.6262	Epithelial	-0.0534445
CGATCGGTCATTTCCA-1_1	P01	-5.15921	-2.10183	Epithelial	-0.00632422
CGATCGGTCGCATGAT-1_1	P01	-0.285557	10.4564	Myeloid	-0.108181
CGATCGGTCTTACACT-1_1	P01	0.0995101	8.97975	Myeloid	-0.111754
CGATGCGAGCTTAGTC-1_1	P01	1.79905	10.8493	Myeloid	-0.0147543
CGATGCGCAGAACCGA-1_1	P01	-2.47682	-5.55763	Epithelial	-0.0759868
CGATGCGGTCTTCGAA-1_1	P01	8.87478	-8.42815	T/NK	-0.0894262
CGATGCGGTGCAATGG-1_1	P01	1.76037	9.85014	Myeloid	-0.115871
CGATGGCAGCTCTGTA-1_1	P01	0.853716	12.548	Myeloid	-0.0608316
CGATGGCAGTGCGTCC-1_1	P01	-0.812193	9.25435	Myeloid	-0.103851
CGATGGCCAAGGCGTA-1_1	P01	-4.57353	-3.16464	Epithelial	0.0467914
CGATGGCCATCGATGT-1_1	P01	6.56352	-8.38791	T/NK	-0.032925
CGATGGCCATTGCCGG-1_1	P01	6.90779	-8.55839	T/NK	-0.106221
CGATGGCGTACATTGC-1_1	P01	-9.00208	2.52003	Prolif. Epithelial	0.138321
CGATGGCGTGAGGAAA-1_1	P01	-0.510643	12.0899	Myeloid	-0.0741381
CGATGGCTCAACCGAT-1_1	P01	-7.47303	-4.10563	Epithelial	-0.0526953
CGATGGCTCGACGAGA-1_1	P01	9.6344	-0.53293	T/NK	-0.0770286
CGCAGGTCACTTGACA-1_1	P01	-7.14545	-4.27413	Epithelial	-0.0867923
CGCAGGTGTCGTAATC-1_1	P01	-4.09329	-1.75752	Epithelial	-0.0193736
CGCAGGTGTTCGTAAC-1_1	P01	5.62827	-7.38343	T/NK	-0.0446177
CGCAGGTTCATCCTAT-1_1	P01	1.17883	4.64463	Endothelial	-0.128845
CGCAGGTTCCGAGCTG-1_1	P01	-0.488087	11.3205	Myeloid	-0.0889042
CGCATAAAGTACCCTA-1_1	P01	-10.1277	3.45802	Prolif. Epithelial	-0.0426695
CGCATAAAGTAGGCCA-1_1	P01	-1.5974	9.67654	Myeloid	-0.0680961
CGCATAAGTATGGTAA-1_1	P01	2.08504	11.1725	Myeloid	-0.117421
CGCATGGAGCACGATG-1_1	P01	1.40009	4.69244	Endothelial	-0.0818825
CGCATGGCAACCACAT-1_1	P01	-0.202844	8.66924	Myeloid	-0.141897
CGCATGGTCACCTCAC-1_1	P01	-4.61037	-1.7451	Epithelial	0.0336867
CGCCAGAAGAACGTGC-1_1	P01	0.331828	9.43439	Myeloid	-0.0908852
CGCCAGACATGACCCG-1_1	P01	-7.31241	-1.05351	Epithelial	-0.0513923
CGCCAGACATTGTAGC-1_1	P01	10.6411	-0.0412965	T/NK	-0.13021
CGCCAGAGTAGGCAGT-1_1	P01	10.5954	-4.18468	T/NK	-0.129007
CGCCAGAGTCCCGGTA-1_1	P01	-8.02035	-2.66386	Epithelial	-0.0729538
CGCCAGATCATGACAC-1_1	P01	-9.14917	2.96489	Prolif. Epithelial	-0.0878206
CGCCAGATCGCCTATC-1_1	P01	8.9663	-8.0115	T/NK	-0.123134
CGCCAGATCGCGAAGA-1_1	P01	1.60919	4.70101	Endothelial	-0.149391
CGCCAGATCTGGCTGG-1_1	P01	-6.25809	-4.56304	Epithelial	-0.0762255
CGCCATTCAAACTCGT-1_1	P01	0.931339	9.16356	Myeloid	-0.0554013
CGCCATTCAACTTGCA-1_1	P01	2.99257	9.41692	Myeloid	-0.0876948
CGCCATTCATCATGAC-1_1	P01	-9.41856	3.4648	Prolif. Epithelial	-0.0912374
CGCCATTCATGTCAGT-1_1	P01	9.8417	-2.47861	T/NK	-0.121363
CGCCATTGTTGCGGAA-1_1	P01	10.5815	-5.10131	T/NK	-0.122117
CGCCATTTCAATGTCG-1_1	P01	9.05666	-3.19755	T/NK	-0.111241
CGCCATTTCGACCATA-1_1	P01	-3.76944	-3.60466	Epithelial	-0.0211101
CGCCATTTCTGCATGA-1_1	P01	-10.1337	1.50118	Prolif. Epithelial	-0.0419693
CGCGTGAAGATGAAGG-1_1	P01	0.63012	9.18914	Myeloid	-0.111327
CGCGTGACAAGCCCAC-1_1	P01	-8.73902	2.14256	Prolif. Epithelial	-0.0717309
CGCGTGACATGTTTGG-1_1	P01	-4.43223	-4.67784	Epithelial	-0.0735069
CGCGTGAGTACCCGCA-1_1	P01	-8.62501	2.45423	Prolif. Epithelial	-0.0957651
CGGAACCAGCTACTGT-1_1	P01	1.237	8.9603	Myeloid	0.00394624
CGGAACCCAAAGGGTC-1_1	P01	-0.886709	10.5166	Myeloid	-0.0628078
CGGAACCGTAAGATAC-1_1	P01	8.93061	-1.15929	T/NK	-0.123907
CGGAACCGTAAGGTCG-1_1	P01	-2.13623	9.04997	Myeloid	-0.0328843
CGGAACCGTACAGAAT-1_1	P01	-0.454217	9.46395	Myeloid	-0.10913
CGGAACCGTGAGCTCC-1_1	P01	8.75117	-3.986	T/NK	-0.13279
CGGAACCGTTGCATTG-1_1	P01	-1.29828	11.0608	Myeloid	-0.0421783
CGGAATTAGTGGAATT-1_1	P01	-5.92714	-1.199	Epithelial	-0.00119607
CGGAATTGTCTCAGAT-1_1	P01	-1.04003	-3.71466	Epithelial	-0.0423666
CGGAATTGTGCCTAAT-1_1	P01	-0.701963	10.8156	Myeloid	-0.123607
CGGAATTTCAGACCGC-1_1	P01	-7.36999	-0.746188	Prolif. Epithelial	-0.0558133
CGGAATTTCTTGCAGA-1_1	P01	7.29084	2.33648	T/NK	-0.150394
CGGACACAGCAATAGT-1_1	P01	-4.08402	-5.00061	Epithelial	-0.0667421
CGGACACAGCATTTCG-1_1	P01	1.92472	11.5375	Myeloid	-0.135958
CGGACACGTCACAGAG-1_1	P01	1.00796	9.07726	Myeloid	-0.121712
CGGACACGTTCAGCGC-1_1	P01	-1.29686	-4.95016	Epithelial	-0.102434
CGGAGAAAGAAACCAT-1_1	P01	-0.491496	12.0049	Myeloid	-0.0708646
CGGAGAAAGATTGATG-1_1	P01	8.90594	-5.46101	T/NK	-0.147164
CGGAGAAAGGTAGGCT-1_1	P01	-3.53198	-2.80036	Epithelial	0.133143
CGGAGAACAAACTGCT-1_1	P01	-1.61759	11.6618	Myeloid	-0.108755
CGGAGAACAAGATGTA-1_1	P01	10.068	-0.513057	T/NK	-0.0718225
CGGAGAACAGTTAGGG-1_1	P01	-0.0332214	9.13051	Myeloid	-0.0664412
CGGAGAACATTATGCG-1_1	P01	0.796703	9.04089	Myeloid	-0.0759658
CGGAGAAGTGATTCTG-1_1	P01	1.8727	1.3864	Hepatocyte	-0.0998787
CGGAGAATCACTAGCA-1_1	P01	-6.962	-3.99375	Epithelial	-0.0388731
CGGCAGTCAAACTCGT-1_1	P01	-1.00964	11.1754	Myeloid	-0.110181
CGGCAGTCAAGAAACT-1_1	P01	-0.412428	-4.2683	Epithelial	-0.00124932
CGGCAGTCATCGAACT-1_1	P01	-0.542617	9.42327	Myeloid	-0.0935241
CGGCAGTCATGGGTCC-1_1	P01	1.85677	1.69369	Hepatocyte	-0.0842784
CGGCAGTGTACCGTGC-1_1	P01	9.24819	-2.46417	T/NK	-0.0487587
CGGCAGTGTATCCTCC-1_1	P01	-0.85376	11.8806	Myeloid	-0.117216
CGGCAGTTCAGGAGAC-1_1	P01	-1.59574	10.7762	Myeloid	-0.121034
CGGCAGTTCCGTACGG-1_1	P01	-2.87141	0.826924	Epithelial	-0.0726405
CGGGACTAGCAGATAT-1_1	P01	10.3341	-3.61233	T/NK	-0.0506807
CGGGACTAGTCATGGG-1_1	P01	7.99807	1.52016	T/NK	-0.13283
CGGGACTCATCCAACA-1_1	P01	0.626343	8.69017	Myeloid	-0.100207
CGGGACTGTAAGTTAG-1_1	P01	10.4652	-0.034451	T/NK	-0.122988
CGGGACTTCGCCAATA-1_1	P01	9.14288	-2.41016	T/NK	-0.0916593
CGGGACTTCTTGGAAC-1_1	P01	8.77551	-4.41097	T/NK	-0.0889246
CGGGCATAGACCAGAC-1_1	P01	0.23261	8.60111	Myeloid	-0.114555
CGGGCATCACTGCGAC-1_1	P01	9.76046	-1.19426	T/NK	-0.0740143
CGGGCATCATTGGGAG-1_1	P01	-1.63897	11.5915	Myeloid	-0.0805087
CGGGCATTCGACGAGA-1_1	P01	-8.32607	2.48758	Prolif. Epithelial	-0.0492922
CGGGCATTCTTCCTAA-1_1	P01	-4.39372	0.301629	Epithelial	-0.0694456
CGGGTCACAAAGTGTA-1_1	P01	-6.193	-5.11091	Epithelial	-0.0412852
CGGGTCACAATAGGAT-1_1	P01	11.3394	-2.65888	T/NK	-0.0898459
CGGGTCAGTTGGACCC-1_1	P01	7.74938	-1.96686	T/NK	-0.047913
CGGGTGTAGACCTCAT-1_1	P01	8.28197	0.836081	T/NK	-0.0932896
CGGGTGTAGATGCAGC-1_1	P01	10.201	-5.21415	T/NK	-0.109688
CGGGTGTAGTTACGGG-1_1	P01	-5.01308	-5.09633	Epithelial	-0.0772956
CGGGTGTCAGTGAGCA-1_1	P01	10.684	-5.21683	T/NK	-0.0305188
CGGGTGTGTATGCGTT-1_1	P01	-4.5426	-2.01495	Epithelial	0.0236781
CGGGTGTTCTCGAACA-1_1	P01	0.528314	10.8577	Myeloid	-0.0891012
CGGGTGTTCTCTGACC-1_1	P01	-4.02014	1.4922	Epithelial	-0.0693128
CGGTCAGAGAGGTTTA-1_1	P01	9.09976	-1.55762	T/NK	-0.0884155
CGGTCAGAGCTCCCTT-1_1	P01	1.30705	4.69176	Endothelial	0.0182301
CGGTCAGAGGGCAACT-1_1	P01	-6.42107	-2.83516	Epithelial	-0.0624012
CGGTCAGCACATATCG-1_1	P01	8.95257	-4.59283	T/NK	-0.119588
CGGTCAGCATTCACAG-1_1	P01	8.28549	-4.84713	T/NK	-0.10656
CGGTCAGTCCTGGTCT-1_1	P01	3.0074	9.41528	Myeloid	-0.138371
CGTAAGTAGCCATGCC-1_1	P01	-0.913994	9.8109	Myeloid	-0.123502
CGTAAGTAGGTAATCA-1_1	P01	8.24653	-4.22276	T/NK	-0.0830923
CGTAAGTAGTATAACG-1_1	P01	-6.61161	-4.14502	Epithelial	-0.00513891
CGTAAGTGTTACCGTA-1_1	P01	-1.18784	4.80582	Mesenchyme	-0.0612186
CGTAATGAGATACTGA-1_1	P01	11.3535	-4.39753	T/NK	0.0191433
CGTAATGCAATGTGGG-1_1	P01	-0.704883	10.787	Myeloid	-0.0925743
CGTAATGGTAAGTTGA-1_1	P01	3.69365	10.6928	Myeloid	-0.109028
CGTAATGGTCCTTGTC-1_1	P01	5.04481	7.63063	Myeloid	-0.137313
CGTAATGGTGCTCGTG-1_1	P01	-2.20353	10.7295	Myeloid	-0.0380681
CGTAATGGTGTTTGCA-1_1	P01	8.81664	-8.49777	T/NK	-0.114952
CGTAGTAAGCGATGGT-1_1	P01	-5.2941	-1.31654	Epithelial	-0.0403051
CGTAGTAGTACACGCC-1_1	P01	-6.66158	-3.20926	Epithelial	-0.0724636
CGTCAAAAGACTTCCA-1_1	P01	-7.76003	-3.52503	Epithelial	-0.0682573
CGTCAAAAGGGCGAGA-1_1	P01	-3.93717	-2.67973	Epithelial	0.0905383
CGTCAAACAGAGACTG-1_1	P01	10.1616	-2.9208	T/NK	-0.0789558
CGTCAAACATGAGATA-1_1	P01	-2.89018	-5.23417	Epithelial	-0.0386499
CGTCAAAGTACTAACC-1_1	P01	-7.15913	-3.69152	Epithelial	-0.109322
CGTCAAAGTTTAGAGA-1_1	P01	6.48177	-7.69315	T/NK	-0.124574
CGTCAAATCTTTCTAG-1_1	P01	-3.04815	0.961244	Epithelial	0.0118524
CGTCCATAGAATACAC-1_1	P01	-5.04395	-1.14593	Epithelial	0.00164605
CGTCCATAGCTGACAG-1_1	P01	3.3194	10.9737	Myeloid	-0.0724206
CGTCCATAGGTGGTTG-1_1	P01	-6.60515	-1.84233	Epithelial	-0.00636819
CGTCCATAGTTCACTG-1_1	P01	0.587529	9.1543	Myeloid	-0.0234391
CGTCCATCAAACTAGA-1_1	P01	-8.87408	3.44302	Prolif. Epithelial	-0.0124216
CGTCCATCAAGACGAC-1_1	P01	9.48738	-2.74151	T/NK	-0.0801671
CGTCCATCAGACCGCT-1_1	P01	9.16747	-0.757741	T/NK	-0.0844919
CGTGAATAGACATGCG-1_1	P01	-3.23448	-1.33732	Epithelial	-0.0475328
CGTGAATCACTAGAGG-1_1	P01	-0.401326	-5.34924	Epithelial	-0.0766195
CGTGAATCAGCGAGTA-1_1	P01	-1.31955	9.67233	Myeloid	-0.0522114
CGTGAATGTATTGACC-1_1	P01	-8.19439	-3.46914	Epithelial	-0.128338
CGTGAATGTCATCAGT-1_1	P01	8.70849	-0.890157	T/NK	-0.126307
CGTGAATGTCGGATTT-1_1	P01	10.1855	-5.45085	T/NK	-0.0754757
CGTGATAAGCACTCCG-1_1	P01	-1.02926	11.4396	Myeloid	-0.126326
CGTGATAAGCAGCCTC-1_1	P01	-2.08114	-5.66655	Epithelial	-0.117638
CGTGATACAAGCACAG-1_1	P01	-9.02428	1.67953	Prolif. Epithelial	0.0472236
CGTGATACACGATTCA-1_1	P01	-8.54053	1.75749	Prolif. Epithelial	0.0372196
CGTGATAGTCAACCTA-1_1	P01	9.87798	0.150949	Epithelial	0.0306253
CGTGATAGTGGTAATA-1_1	P01	-0.709269	8.89667	Myeloid	-0.0691278
CGTGATAGTGTGAATA-1_1	P01	-0.0650979	-4.47732	Epithelial	-0.0339356
[truncated: 52,794 more rows]

## Sheet: ED_Fig.2J_DotPlot_Metastases
avg.exp	pct.exp	features.plot	id	avg.exp.scaled
0.23051	10.1852	CD3E	B/Plasma	-0.42385
2.75899	45.9877	KRT19	B/Plasma	-0.582497
0.140889	5.70988	ALB	B/Plasma	-0.317474
0.00135978	0.154321	VWF	B/Plasma	-0.319681
0.186923	8.7963	CD68	B/Plasma	-0.499861
0.218103	7.56173	MKI67	B/Plasma	-0.526282
6.16199	78.0864	CD79A	B/Plasma	2.5
0.0241467	0.771605	DCN	B/Plasma	-0.327091
5.32947	80	CD3E	Prolif. Lymphoid	1.58898
1.61654	43.8596	KRT19	Prolif. Lymphoid	-0.662106
0.219325	4.91228	ALB	Prolif. Lymphoid	-0.315728
0	0	VWF	Prolif. Lymphoid	-0.320425
0.12574	5.61404	CD68	Prolif. Lymphoid	-0.514323
12.1897	90.1754	MKI67	Prolif. Lymphoid	2.4491
0.102586	3.50877	CD79A	Prolif. Lymphoid	-0.273962
0	0	DCN	Prolif. Lymphoid	-0.330815
6.79756	75.0082	CD3E	T/NK	2.16851
2.25525	34.3695	KRT19	T/NK	-0.617598
0.416514	5.98783	ALB	T/NK	-0.311339
0.00381166	0.0785289	VWF	T/NK	-0.318341
0.124913	3.23932	CD68	T/NK	-0.514518
0.110276	2.49984	MKI67	T/NK	-0.553081
0.027753	0.70676	CD79A	T/NK	-0.31249
0.00810334	0.189778	DCN	T/NK	-0.329566
0	0	CD3E	Prolif. Myeloid	-0.514844
5.97259	79.4872	KRT19	Prolif. Myeloid	-0.358566
0	0	ALB	Prolif. Myeloid	-0.32061
0.0193342	2.5641	VWF	Prolif. Myeloid	-0.309856
10.8782	82.0513	CD68	Prolif. Myeloid	2.02724
6.08419	69.2308	MKI67	Prolif. Myeloid	0.931662
0	0	CD79A	Prolif. Myeloid	-0.326779
0.383455	12.8205	DCN	Prolif. Myeloid	-0.271668
0.203125	6.98497	CD3E	Myeloid	-0.43466
2.21194	41.6067	KRT19	Myeloid	-0.620617
0.165426	6.41657	ALB	Myeloid	-0.316928
0.0131352	0.770494	VWF	Myeloid	-0.313245
9.73919	86.8006	CD68	Myeloid	1.75802
0.241411	5.65871	MKI67	Myeloid	-0.520489
0.0170625	0.783125	CD79A	Myeloid	-0.317994
0.011436	0.568397	DCN	Myeloid	-0.329051
0.189159	5.22565	CD3E	Endothelial	-0.440173
2.73552	42.5178	KRT19	Endothelial	-0.584132
0.62011	9.97625	ALB	Endothelial	-0.306807
5.79281	54.6318	VWF	Endothelial	2.5
0.329291	12.5891	CD68	Endothelial	-0.466209
0.247952	4.51306	MKI67	Endothelial	-0.518863
0.0168586	0.475059	CD79A	Endothelial	-0.318099
0.400457	4.27553	DCN	Endothelial	-0.269046
0.0831626	2.92505	CD3E	Mesenchyme	-0.482016
11.3959	64.7166	KRT19	Mesenchyme	0.0193405
0.0753773	3.10786	ALB	Mesenchyme	-0.318933
0.0145422	0.182815	VWF	Mesenchyme	-0.312476
0.286343	13.5283	CD68	Mesenchyme	-0.476361
0.245002	6.94698	MKI67	Mesenchyme	-0.519596
0.00139347	0.365631	CD79A	Mesenchyme	-0.326061
20.5903	79.5247	DCN	Mesenchyme	2.5
0.116854	5.72831	CD3E	Hepatocyte	-0.468716
7.0157	67.9214	KRT19	Hepatocyte	-0.285879
142.255	89.689	ALB	Hepatocyte	2.5
0.00851798	0.490998	VWF	Hepatocyte	-0.315769
0.373199	22.4223	CD68	Hepatocyte	-0.455831
0.0733902	4.90998	MKI67	Hepatocyte	-0.562248
0.00634781	0.490998	CD79A	Hepatocyte	-0.323511
0.00762471	0.327332	DCN	Hepatocyte	-0.329639
0.0371617	3.63394	CD3E	Prolif. Epithelial	-0.500175
34.5966	99.3499	KRT19	Prolif. Epithelial	1.63602
0.052215	4.36739	ALB	Prolif. Epithelial	-0.319448
0.00321841	0.716786	VWF	Prolif. Epithelial	-0.318665
0.437809	44.1074	CD68	Prolif. Epithelial	-0.440559
3.79168	85.1309	MKI67	Prolif. Epithelial	0.361886
0.0041725	0.700117	CD79A	Prolif. Epithelial	-0.324631
0.00647497	1.08351	DCN	Prolif. Epithelial	-0.329817
0.055195	3.5409	CD3E	Epithelial	-0.493056
40.6241	98.2773	KRT19	Epithelial	2.05603
0.0832085	4.17878	ALB	Epithelial	-0.318758
0.0052131	0.507702	VWF	Epithelial	-0.317575
0.534932	38.1428	CD68	Epithelial	-0.417602
0.154506	9.84595	MKI67	Epithelial	-0.542088
0.00893444	0.65524	CD79A	Epithelial	-0.322179
0.0149962	0.963333	DCN	Epithelial	-0.328502
