# Supplementary material for: Ongoing replication stress tolerance and clonal T cell responses distinguish liver and lung recurrence and outcomes in pancreatic cancer
Source: Nat Cancer. 2025 Jan 9;6(1):123–44. doi: 10.1038/s43018-024-00881-3 (PMC11779630; doi:10.1038/s43018-024-00881-3)
Supplement: Supplementary file 11 — Statistical source data. [file 43018_2024_881_MOESM11_ESM.xlsx]

## Sheet: ED_Fig.3A_oncoPrint_part1
Genes	ST-00007071-T	ST-00007099-T	ST-00005813-T	ST-00007174-T	ST-00007183-T	ST-00007203-T	ST-00007216-T	ST-00007267-T	ST-00007270-T	ST-00007279-T	ST-00006625-T	ST-00007298-T	ST-00007302-T	ST-00007313-T	ST-00010904-T	ST-00010919-T	ST-00010924-T	ST-00020051-A-T	ST-00012327-T	ST-00013084-T	ST-00013291-T	ST-00013971-T	ST-00014524-A-T	ST-00014537-T	ST-00020098-T	ST-00016028-T	ST-00015760-T	ST-00016806-T	ST-00020133-T	ST-00020153-T	ST-00017340-T	ST-00017310-T	ST-00017440-T	ST-00017449-T	ST-00017549-T	ST-00017762-T	ST-00017838-T	ST-00017945-T2	ST-00018893-T	ST-00018136-T	ST-00018301-T	ST-00018426-T	ST-00016623-T	ST-00021339-F	ST-00020195-T	ST-00018955-T	ST-00018963-T	ST-00019006-T	ST-00019945-T
KRAS	Missense		Missense	Missense	Missense	Missense	Missense	Missense	Missense	Missense	Missense	Missense	Missense	Missense	Missense	Missense	Missense	Missense	Missense	Missense		Missense		Missense	Missense	Missense	Missense;Missense	Missense	Missense	Missense	Missense			Missense;Missense	Missense	Missense	Missense	Missense	Missense	Missense	Missense	Missense	Missense	Missense	Missense	Missense	Missense	Missense	Missense
TP53	Frameshift		Frameshift	Stop_gains	Missense	Missense		Frameshift	Missense	Missense	Missense			Frameshift		Frameshift	Splice_region_variants	Stop_gains		Inframe_indels			Splice_region_variants	Missense	Missense		Missense;Missense	Missense	Missense	Frameshift	Missense	Stop_gains			Missense	Missense	Missense	Stop_gains	Missense	Missense	Inframe_indels	Missense			Missense	Missense	Missense	Stop_gains	Splice_region_variants
CDKN2A										Frameshift			Frameshift		Copy_number_loss		Frameshift	Copy_number_loss	Copy_number_loss				Copy_number_loss		Stop_gains											Missense			Frameshift			Frameshift	Copy_number_loss	Stop_gains				Frameshift
SMAD4	Frameshift		Frameshift				Frameshift																				Splice_region_variants;Splice_region_variants									Missense	Copy_number_loss		Copy_number_loss			Stop_gains		Frameshift				Stop_gains
GATA1							Copy_number_loss		Missense;Copy_number_loss							Copy_number_loss	Copy_number_loss								Copy_number_loss							Copy_number_loss		Copy_number_loss															Copy_number_loss
KDM5C							Copy_number_loss		Copy_number_loss							Copy_number_loss	Copy_number_loss								Copy_number_loss							Copy_number_loss		Copy_number_loss															Copy_number_loss
RBM10												Stop_gains							Stop_gains						Copy_number_loss			Missense;Frameshift				Copy_number_loss																	Copy_number_loss
BRCA2				Missense					Stop_gains						Frameshift;Frameshift						Splice_region_variants																										Missense
STK11		Frameshift										Missense										Frameshift										Splice_region_variants
NOTCH2		Copy_number_loss		Frameshift											Missense											Missense
[truncated: 1 more columns]

## Sheet: ED_Fig.3A_oncoPrint_part2
Genes	ST-00007146-T	ST-00007195-T	ST-00007234-T	ST-00007266-T	ST-00007296-T	ST-00006291-T	ST-00010889-T	ST-00012319-T	ST-00012890-T	ST-00012908-T	ST-00012931-T	ST-00013091-T	ST-00013160-T	ST-00013158-T	ST-00013253-T	ST-00020085-T	ST-00014104-T	ST-00003635-T	ST-00014550-T	ST-00014575-T	ST-00015184-T	ST-00020109-T	ST-00015777-T	ST-00015839-T	ST-00020117-T	ST-00015973-T	ST-00016911-T	ST-00017381-T	ST-00017078-T	ST-00017080-T	ST-00021358-T	ST-00017261-T	ST-00021355-T	ST-00020148-T	ST-00018362-T	ST-00017966-T	ST-00018257-T	ST-00018179-T	ST-00018268-T	ST-00020178-T	ST-00020181-T	ST-00018616-T	ST-00020207-T	ST-00020205-T	ST-00019598-T2	ST-00020217-T	ST-00019056-T	ST-00020218-T	ST-00021351-T
KRAS	Missense	Missense			Missense			Missense			Missense	Missense			Missense	Missense	Missense		Missense	Missense	Missense	Missense;Missense	Missense	Missense	Missense	Missense	Missense	Missense	Missense		Missense	Missense	Missense	Missense	Missense	Missense	Missense	Missense	Missense	Missense		Missense	Missense	Missense		Missense	Missense	Missense	Missense
TP53	Frameshift	Stop_gains	Splice_region_variants		Missense			Missense							Stop_gains		Missense	Missense	Stop_gains	Stop_gains		Missense;Missense		Missense			Inframe_indels	Missense	Stop_gains	Stop_gains	Missense	Missense	Missense		Missense	Missense	Missense	Missense	Frameshift		Missense		Missense	Missense		Missense	Frameshift		Missense
CDKN2A		Frameshift	Frameshift			Copy_number_loss							Frameshift		Stop_gains							Stop_gains;Stop_gains					Frameshift	Frameshift			Copy_number_loss	Stop_gains						Inframe_indels;Stop_gains	Missense		Frameshift	Splice_region_variants	Frameshift	Copy_number_loss				Stop_gains
GATA1				Copy_number_loss	Copy_number_loss		Copy_number_loss		Missense;Copy_number_loss	Copy_number_loss			Copy_number_loss								Copy_number_loss	Copy_number_loss;Copy_number_loss	Copy_number_loss	Copy_number_loss				Copy_number_loss									Copy_number_loss				Copy_number_loss		Copy_number_loss		Copy_number_loss
KDM5C				Copy_number_loss	Copy_number_loss		Copy_number_loss		Copy_number_loss	Copy_number_loss												Copy_number_loss	Copy_number_loss	Copy_number_loss				Copy_number_loss													Copy_number_loss				Copy_number_loss
SMAD4		Missense						Frameshift							Frameshift							Missense;Missense	Splice_region_variants				Splice_region_variants	Splice_region_variants										Frameshift		Frameshift								Frameshift
TSC2		Copy_number_loss															Missense					Copy_number_loss				Copy_number_loss	Copy_number_loss					Copy_number_loss											Copy_number_loss					Copy_number_loss
TGFBR2																	Frameshift									Frameshift					Frameshift				Missense		Inframe_indels
ATM				Splice_region_variants												Stop_gains											Copy_number_loss		Splice_region_variants				Splice_region_variants
CUX1					Copy_number_loss					Copy_number_loss																						Copy_number_loss									Copy_number_loss				Copy_number_loss
[truncated: 1 more columns]

## Sheet: ED_Fig.3B_oncoPrint_part1
Genes	ST-00007071-T	ST-00007203-T	ST-00007213-T	ST-00007270-T	ST-00007279-T	ST-00007298-T	ST-00007302-T	ST-00007303-T	ST-00007313-T	ST-00008601-T	ST-00010919-T	ST-00010924-T	ST-00020051-A-T	ST-00012327-T	ST-00013084-T	ST-00013291-T	ST-00013415-T	ST-00013861-T	ST-00013971-T	ST-00014537-T	ST-00020098-T	ST-00016028-T	ST-00015184-T	ST-00015760-T	ST-00020123-T	ST-00016806-T	ST-00016968-T	ST-00020133-T	ST-00020153-T	ST-00017340-T	ST-00017440-T	ST-00017449-T	ST-00017762-T	ST-00017838-T	ST-00017945-T	ST-00017945-T2	ST-00018893-T	ST-00018136-T	ST-00018301-T	ST-00020186-T	ST-00018426-T	ST-00016623-T	ST-00018584-T	ST-00021339-F	ST-00020208-F	ST-00018955-T	ST-00018963-T	ST-00019006-T	ST-00019194-T
KRAS	Missense	Missense		Missense	Missense	Missense	Missense	Missense	Missense	Missense	Missense	Missense	Missense	Missense	Missense		Missense	Missense	Missense	Missense	Missense	Missense	Missense	Missense;Missense	Missense	Missense		Missense	Missense	Missense		Missense;Missense	Missense	Missense	Missense	Missense	Missense	Missense	Missense		Missense	Missense	Missense	Missense	Missense	Missense	Missense	Missense
TP53	Frameshift	Missense		Missense	Missense			Frameshift	Frameshift	Frameshift	Frameshift	Splice_region_variants	Stop_gains		Inframe_indels		Stop_gains			Missense	Missense			Missense;Missense	Frameshift	Missense	Missense	Missense	Frameshift	Missense			Missense	Missense	Stop_gains	Stop_gains	Missense	Missense	Inframe_indels		Missense					Missense	Missense	Stop_gains
CDKN2A					Frameshift		Frameshift			Copy_number_loss		Frameshift	Copy_number_loss	Copy_number_loss							Stop_gains												Missense				Frameshift				Frameshift	Copy_number_loss		Stop_gains				Frameshift
SMAD4	Frameshift																							Splice_region_variants;Splice_region_variants									Missense	Copy_number_loss			Copy_number_loss				Stop_gains			Frameshift				Stop_gains
GATA1				Missense;Copy_number_loss							Copy_number_loss	Copy_number_loss									Copy_number_loss		Copy_number_loss									Copy_number_loss
RBM10						Stop_gains								Stop_gains							Copy_number_loss				Missense;Missense	Missense;Frameshift									Frameshift
KDM5C				Copy_number_loss							Copy_number_loss	Copy_number_loss									Copy_number_loss											Copy_number_loss
STK11						Missense												Inframe_indels;Frameshift	Frameshift								Splice_region_variants
ARID1A									Stop_gains			Frameshift		Inframe_indels											Stop_gains
BRCA2				Stop_gains												Splice_region_variants											Missense																				Missense
[truncated: 1 more columns]

## Sheet: ED_Fig.3B_oncoPrint_part2
Genes	ST-00007067-T	ST-00007146-T	ST-00007178-T	ST-00007234-T	ST-00007239-T	ST-00006625-T	ST-00007284-T	ST-00007307-T	ST-00007585-T	ST-00013013-T	ST-00013091-T	ST-00013253-T	ST-00013496-T	ST-00014104-T	ST-00003635-T	ST-00014575-T	ST-00015114-T	ST-00015163-T	ST-00020109-T	ST-00015777-T	ST-00015839-T	ST-00017227-T	ST-00020117-T	ST-00015973-T	ST-00016257-T	ST-00020127-T	ST-00016911-T	ST-00016213-T	ST-00017381-T	ST-00017967-T	ST-00017078-T	ST-00017074-T	ST-00017080-T	ST-00021358-T	ST-00017297-T	ST-00017804-T	ST-00021355-T	ST-00020148-T	ST-00018268-T	ST-00018616-T	ST-00020207-T	ST-00020209-T	ST-00020217-T	ST-00020236-T	ST-00021351-T	ST-00019466-T	ST-00019590-T	ST-00020341-T	ST-00020385-T
KRAS	Missense	Missense	Missense		Missense	Missense	Missense	Missense		Missense	Missense	Missense	Missense	Missense		Missense	Missense	Missense	Missense;Missense	Missense	Missense	Missense	Missense	Missense		Missense	Missense	Missense	Missense	Missense	Missense	Missense		Missense	Missense	Missense	Missense	Missense	Missense	Missense	Missense	Missense	Missense	Missense	Missense	Missense	Missense	Missense	Missense
TP53	Missense	Frameshift		Splice_region_variants		Missense	Missense			Frameshift		Stop_gains		Missense	Missense	Stop_gains			Missense;Missense		Missense	Missense			Inframe_indels	Missense	Inframe_indels		Missense	Frameshift	Stop_gains		Stop_gains	Missense		Missense	Missense		Frameshift		Missense	Missense	Missense	Missense	Missense	Missense	Frameshift
CDKN2A				Frameshift						Missense		Stop_gains							Stop_gains;Stop_gains						Missense		Frameshift		Frameshift	Missense				Copy_number_loss					Missense	Splice_region_variants	Frameshift							Splice_region_variants
GATA1					Copy_number_loss			Copy_number_loss	Copy_number_loss										Copy_number_loss;Copy_number_loss	Copy_number_loss	Copy_number_loss					Copy_number_loss			Copy_number_loss			Copy_number_loss									Copy_number_loss
SMAD4												Frameshift							Missense;Missense	Splice_region_variants							Splice_region_variants	Frameshift	Splice_region_variants	Frameshift														Missense				Missense
TGFBR2			Missense					Missense						Frameshift			Missense							Frameshift								Stop_gains		Frameshift	Frameshift	Inframe_indels
KDM5C					Copy_number_loss			Copy_number_loss	Copy_number_loss										Copy_number_loss	Copy_number_loss	Copy_number_loss					Copy_number_loss			Copy_number_loss			Copy_number_loss
ATM													Splice_region_variants					Stop_gains									Copy_number_loss	Splice_region_variants;Splice_region_variants;Splice_region_variants			Splice_region_variants						Splice_region_variants
GNAS	Missense																								Missense			Missense																				Missense;Missense
TSC2														Missense					Copy_number_loss					Copy_number_loss			Copy_number_loss														Copy_number_loss
[truncated: 1 more columns]

## Sheet: ExtFig3_C_oncoPrint_part1
Genes	ST-00007071-T	ST-00007085-T	ST-00005813-T	ST-00007174-T	ST-00007180-T	ST-00007195-T	ST-00007175-T	ST-00007284-T	ST-00007298-T	ST-00007303-T	ST-00007313-T	ST-00007613-T	ST-00006291-T	ST-00020051-A-T	ST-00012327-T	ST-00012908-T	ST-00013013-T	ST-00013160-T	ST-00013158-T	ST-00013253-T	ST-00013291-T	ST-00013971-T	ST-00014104-T	ST-00014391-T	ST-00014524-A-T	ST-00016028-T	ST-00020108-T	ST-00020109-T	ST-00015332-T	ST-00016289-T	ST-00016499-T	ST-00016806-T	ST-00020133-T	ST-00017381-T	ST-00017078-T	ST-00021358-T	ST-00017310-T	ST-00021355-T	ST-00017838-T	ST-00018002-T	ST-00017985-T	ST-00018724-T	ST-00018236-T	ST-00018269-T	ST-00020181-T	ST-00016623-T	ST-00019368-T	ST-00019367-T	ST-00020205-T
KRAS	Missense	Missense	Missense	Missense	Missense	Missense	Missense	Missense	Missense	Missense	Missense	Missense		Missense	Missense		Missense			Missense		Missense	Missense	Missense		Missense		Missense;Missense	Missense	Missense		Missense	Missense	Missense	Missense	Missense		Missense	Missense	Missense	Missense	Missense		Missense		Missense	Missense		Missense
TP53	Frameshift	Missense	Frameshift	Stop_gains	Stop_gains	Stop_gains	Frameshift	Missense		Frameshift	Frameshift	Splice_region_variants		Stop_gains			Frameshift			Stop_gains			Missense	Stop_gains	Splice_region_variants			Missense;Missense	Splice_region_variants	Frameshift	Frameshift	Missense	Missense	Missense	Stop_gains	Missense	Stop_gains	Missense	Missense	Missense	Missense			Missense	Missense		Frameshift		Missense
CDKN2A		Inframe_indels			Missense	Frameshift							Copy_number_loss	Copy_number_loss	Copy_number_loss		Missense	Frameshift		Stop_gains					Copy_number_loss			Stop_gains;Stop_gains	Frameshift					Frameshift		Copy_number_loss								Frameshift	Frameshift	Copy_number_loss	Frameshift		Copy_number_loss
SMAD4	Frameshift		Frameshift			Missense	Frameshift					Stop_gains								Frameshift								Missense;Missense						Splice_region_variants					Copy_number_loss			Frameshift
GATA1					Copy_number_loss		Copy_number_loss									Copy_number_loss		Copy_number_loss										Copy_number_loss;Copy_number_loss						Copy_number_loss			Copy_number_loss								Copy_number_loss
RBM10					Copy_number_loss		Copy_number_loss		Stop_gains						Stop_gains	Copy_number_loss																Missense;Frameshift		Copy_number_loss			Copy_number_loss
KDM5C					Copy_number_loss		Copy_number_loss									Copy_number_loss												Copy_number_loss						Copy_number_loss			Copy_number_loss								Copy_number_loss
ARID1A							Frameshift				Stop_gains	Frameshift			Inframe_indels															Frameshift											Copy_number_loss
BRCA1	Missense			Missense													Missense																			Frameshift
ATM				Stop_gains																					Splice_region_variants										Splice_region_variants			Splice_region_variants
[truncated: 6 more columns]

## Sheet: ED_Fig.3C_oncoPrint_part2
Genes	ST-00007307-T	ST-00011168-T	ST-00020081-T	ST-00013496-T	ST-00014537-T	ST-00020102-T	ST-00015839-T	ST-00016213-T	ST-00017804-T	ST-00017440-T	ST-00004898-T	ST-00020207-T	ST-00019598-T	ST-00019598-T2	ST-00020209-T	ST-00020218-T
KRAS	Missense	Missense	Missense	Missense	Missense	Missense	Missense	Missense	Missense		Missense	Missense	Missense		Missense	Missense
TP53			Missense		Missense		Missense		Missense		Stop_gains	Missense			Missense
GATA1	Copy_number_loss	Copy_number_loss					Copy_number_loss					Copy_number_loss	Copy_number_loss	Copy_number_loss
KDM5C	Copy_number_loss	Copy_number_loss					Copy_number_loss						Copy_number_loss	Copy_number_loss
ATM				Splice_region_variants				Splice_region_variants;Splice_region_variants;Splice_region_variants			Splice_region_variants		Frameshift
CUX1		Copy_number_loss											Copy_number_loss	Copy_number_loss
PMS2					Copy_number_loss			Splice_region_variants			Splice_region_variants
SMAD4								Frameshift								Frameshift
CDKN2A												Frameshift				Stop_gains
TGFBR2	Missense								Inframe_indels

## Sheet: ED_Fig.3D_oncoPrint_part1
Genes	ST-00007071-T	ST-00007099-T	ST-00005813-T	ST-00007174-T	ST-00007183-T	ST-00007203-T	ST-00007216-T	ST-00007267-T	ST-00007270-T	ST-00007279-T	ST-00006625-T	ST-00007298-T	ST-00007302-T	ST-00007313-T	ST-00010904-T	ST-00010919-T	ST-00010924-T	ST-00020051-A-T	ST-00012327-T	ST-00013084-T	ST-00013291-T	ST-00013971-T	ST-00014524-A-T	ST-00014537-T	ST-00020098-T	ST-00016028-T	ST-00015760-T	ST-00016806-T	ST-00020133-T	ST-00020153-T	ST-00017340-T	ST-00017310-T	ST-00017440-T	ST-00017449-T	ST-00017549-T	ST-00017762-T	ST-00017838-T	ST-00017945-T2	ST-00018893-T	ST-00018136-T	ST-00018301-T	ST-00018426-T	ST-00016623-T	ST-00021339-F	ST-00020195-T	ST-00018955-T	ST-00018963-T	ST-00019006-T	ST-00019945-T
PALB2	Missense
BRCA1	Missense			Missense
WRN
ATRX																		Missense							Missense;Copy_number_loss							Copy_number_loss																	Copy_number_loss
ATM				Stop_gains			Stop_gains																Splice_region_variants
ARID1A														Stop_gains			Frameshift		Inframe_indels
CHEK1				Frameshift
BRCA2				Missense					Stop_gains						Frameshift;Frameshift						Splice_region_variants																										Missense
BAP1
CHEK2																																														Copy_number_loss
FANCD2
FANCL																							Splice_region_variants
FANCF
FANCA
BLM
NBN
[truncated: 1 more columns]

## Sheet: ED_Fig.3D_oncoPrint_part2
Genes	ST-00007146-T	ST-00007195-T	ST-00007234-T	ST-00007266-T	ST-00007296-T	ST-00006291-T	ST-00010889-T	ST-00012319-T	ST-00012890-T	ST-00012908-T	ST-00012931-T	ST-00013091-T	ST-00013160-T	ST-00013158-T	ST-00013253-T	ST-00020085-T	ST-00014104-T	ST-00003635-T	ST-00014550-T	ST-00014575-T	ST-00015184-T	ST-00020109-T	ST-00015777-T	ST-00015839-T	ST-00020117-T	ST-00015973-T	ST-00016911-T	ST-00017381-T	ST-00017078-T	ST-00017080-T	ST-00021358-T	ST-00017261-T	ST-00021355-T	ST-00020148-T	ST-00018362-T	ST-00017966-T	ST-00018257-T	ST-00018179-T	ST-00018268-T	ST-00020178-T	ST-00020181-T	ST-00018616-T	ST-00020207-T	ST-00020205-T	ST-00019598-T2	ST-00020217-T	ST-00019056-T	ST-00020218-T	ST-00021351-T
PALB2
BRCA1																															Frameshift															Missense;Missense
WRN
ATRX																							Copy_number_loss
ATM				Splice_region_variants												Stop_gains											Copy_number_loss		Splice_region_variants				Splice_region_variants
ARID1A											Splice_region_variants
CHEK1
BRCA2																														Inframe_indels
BAP1
CHEK2
FANCD2
FANCL
FANCF
FANCA																													Missense
BLM																																									Frameshift
NBN
[truncated: 1 more columns]

## Sheet: ED_Fig.3E_oncoPrint_part1
Genes	ST-00007071-T	ST-00007203-T	ST-00007213-T	ST-00007270-T	ST-00007279-T	ST-00007298-T	ST-00007302-T	ST-00007303-T	ST-00007313-T	ST-00008601-T	ST-00010919-T	ST-00010924-T	ST-00020051-A-T	ST-00012327-T	ST-00013084-T	ST-00013291-T	ST-00013415-T	ST-00013861-T	ST-00013971-T	ST-00014537-T	ST-00020098-T	ST-00016028-T	ST-00015184-T	ST-00015760-T	ST-00020123-T	ST-00016806-T	ST-00016968-T	ST-00020133-T	ST-00020153-T	ST-00017340-T	ST-00017440-T	ST-00017449-T	ST-00017762-T	ST-00017838-T	ST-00017945-T	ST-00017945-T2	ST-00018893-T	ST-00018136-T	ST-00018301-T	ST-00020186-T	ST-00018426-T	ST-00016623-T	ST-00018584-T	ST-00021339-F	ST-00020208-F	ST-00018955-T	ST-00018963-T	ST-00019006-T	ST-00019194-T
KRAS	Missense	Missense		Missense	Missense	Missense	Missense	Missense	Missense	Missense	Missense	Missense	Missense	Missense	Missense		Missense	Missense	Missense	Missense	Missense	Missense	Missense	Missense;Missense	Missense	Missense		Missense	Missense	Missense		Missense;Missense	Missense	Missense	Missense	Missense	Missense	Missense	Missense		Missense	Missense	Missense	Missense	Missense	Missense	Missense	Missense
TP53	Frameshift	Missense		Missense	Missense			Frameshift	Frameshift	Frameshift	Frameshift	Splice_region_variants	Stop_gains		Inframe_indels		Stop_gains			Missense	Missense			Missense;Missense	Frameshift	Missense	Missense	Missense	Frameshift	Missense			Missense	Missense	Stop_gains	Stop_gains	Missense	Missense	Inframe_indels		Missense					Missense	Missense	Stop_gains
CDKN2A					Frameshift		Frameshift			Copy_number_loss		Frameshift	Copy_number_loss	Copy_number_loss							Stop_gains												Missense				Frameshift				Frameshift	Copy_number_loss		Stop_gains				Frameshift
SMAD4	Frameshift																							Splice_region_variants;Splice_region_variants									Missense	Copy_number_loss			Copy_number_loss				Stop_gains			Frameshift				Stop_gains
GATA1				Missense;Copy_number_loss							Copy_number_loss	Copy_number_loss									Copy_number_loss		Copy_number_loss									Copy_number_loss
RBM10						Stop_gains								Stop_gains							Copy_number_loss				Missense;Missense	Missense;Frameshift									Frameshift
KDM5C				Copy_number_loss							Copy_number_loss	Copy_number_loss									Copy_number_loss											Copy_number_loss
STK11						Missense												Inframe_indels;Frameshift	Frameshift								Splice_region_variants
ARID1A									Stop_gains			Frameshift		Inframe_indels											Stop_gains
BRCA2				Stop_gains												Splice_region_variants											Missense																				Missense
[truncated: 1 more columns]

## Sheet: ExtFig3_E_oncoPrint_part2
Genes	ST-00007067-T	ST-00007146-T	ST-00007178-T	ST-00007234-T	ST-00007239-T	ST-00006625-T	ST-00007284-T	ST-00007307-T	ST-00007585-T	ST-00013013-T	ST-00013091-T	ST-00013253-T	ST-00013496-T	ST-00014104-T	ST-00003635-T	ST-00014575-T	ST-00015114-T	ST-00015163-T	ST-00020109-T	ST-00015777-T	ST-00015839-T	ST-00017227-T	ST-00020117-T	ST-00015973-T	ST-00016257-T	ST-00020127-T	ST-00016911-T	ST-00016213-T	ST-00017381-T	ST-00017967-T	ST-00017078-T	ST-00017074-T	ST-00017080-T	ST-00021358-T	ST-00017297-T	ST-00017804-T	ST-00021355-T	ST-00020148-T	ST-00018268-T	ST-00018616-T	ST-00020207-T	ST-00020209-T	ST-00020217-T	ST-00020236-T	ST-00021351-T	ST-00019466-T	ST-00019590-T	ST-00020341-T	ST-00020385-T
KRAS	Missense	Missense	Missense		Missense	Missense	Missense	Missense		Missense	Missense	Missense	Missense	Missense		Missense	Missense	Missense	Missense;Missense	Missense	Missense	Missense	Missense	Missense		Missense	Missense	Missense	Missense	Missense	Missense	Missense		Missense	Missense	Missense	Missense	Missense	Missense	Missense	Missense	Missense	Missense	Missense	Missense	Missense	Missense	Missense	Missense
TP53	Missense	Frameshift		Splice_region_variants		Missense	Missense			Frameshift		Stop_gains		Missense	Missense	Stop_gains			Missense;Missense		Missense	Missense			Inframe_indels	Missense	Inframe_indels		Missense	Frameshift	Stop_gains		Stop_gains	Missense		Missense	Missense		Frameshift		Missense	Missense	Missense	Missense	Missense	Missense	Frameshift
CDKN2A				Frameshift						Missense		Stop_gains							Stop_gains;Stop_gains						Missense		Frameshift		Frameshift	Missense				Copy_number_loss					Missense	Splice_region_variants	Frameshift							Splice_region_variants
GATA1					Copy_number_loss			Copy_number_loss	Copy_number_loss										Copy_number_loss;Copy_number_loss	Copy_number_loss	Copy_number_loss					Copy_number_loss			Copy_number_loss			Copy_number_loss									Copy_number_loss
SMAD4												Frameshift							Missense;Missense	Splice_region_variants							Splice_region_variants	Frameshift	Splice_region_variants	Frameshift														Missense				Missense
TGFBR2			Missense					Missense						Frameshift			Missense							Frameshift								Stop_gains		Frameshift	Frameshift	Inframe_indels
KDM5C					Copy_number_loss			Copy_number_loss	Copy_number_loss										Copy_number_loss	Copy_number_loss	Copy_number_loss					Copy_number_loss			Copy_number_loss			Copy_number_loss
ATM													Splice_region_variants					Stop_gains									Copy_number_loss	Splice_region_variants;Splice_region_variants;Splice_region_variants			Splice_region_variants						Splice_region_variants
GNAS	Missense																								Missense			Missense																				Missense;Missense
TSC2														Missense					Copy_number_loss					Copy_number_loss			Copy_number_loss														Copy_number_loss
[truncated: 1 more columns]

[truncated: 10 more sheets: ED_Fig.3F_oncoPrint_part1, ED_Fig.3F_oncoPrint_part2, ED_Fig.3G_oncoPrint_part1, ED_Fig.3G_oncoPrint_part2, ED_Fig.3H_oncoPrint_part1, ED_Fig.3H_oncoPrint_part2, ED_Fig.3I_oncoPrint_part1, ED_Fig.3I_oncoPrint_part2, ED_Fig.3J_oncoPrint_part1, ED_Fig.3J_oncoPrint_part2]
