# Supplementary material for: Ongoing replication stress tolerance and clonal T cell responses distinguish liver and lung recurrence and outcomes in pancreatic cancer
Source: Nat Cancer. 2025 Jan 9;6(1):123–44. doi: 10.1038/s43018-024-00881-3 (PMC11779630; doi:10.1038/s43018-024-00881-3)
Supplement: Supplementary file 12 — Statistical source data. [file 43018_2024_881_MOESM12_ESM.xlsx]

## Sheet: ED_Fig.4A-C
	Public_Patient_ID	ELF3_Altered_Primary	pORG_Primary	KRAS_Altered_Primary	CDKN2B_Altered_Primary	CDKN2A_Altered_Primary	GATA1_Altered_Primary	SMAD4_Altered_Primary	TP53_Altered_Primary	TP53_Altered_Met	pORG_Met	CDKN2B_Altered_Met	PurIST_Met	CDKN2A_Altered_Met	MTAP_Altered_Met
0	ST-00016028	0	0.314539	1	0	0	0	0	0
1	ST-00016623	0	0.441618	1	0	1	0	0	0
2	ST-00016499	0	0.146807	0	0	0	0	0	1
3	ST-00015332	0	0.0648557	1	0	1	0	0	1
4	ST-00013013	0	0.462158	1	0	1	0	0	1
6	ST-00007298	0	0.168114	1	0	0	0	0	0
7	ST-00017985	0	0.444032	1	0	0	0	0	1
8	ST-00018724	0	-0.39846	1	0	0	0	1	0
9	ST-00020904	0	0.507463	0	0	0	0	1	1
10	ST-00020133	0	-0.213711	1	0	0	0	0	1
11	ST-00007313	0	0.398778	1	0	0	0	0	1
12	ST-00007303	0	-0.0113189	1	0	0	0	0	1
13	ST-00020217	0	0.144156	1	0	0	0	0	1
14	ST-00021355	0	-0.482336	1	0	0	0	0	1
15	ST-00018236	0	-0.329944	0	0	0	0	0	0
16	ST-00013971	0	-0.37688	1	0	0	0	0	0
17	ST-00019682	0	0.387572	1	0	1	0	0	1
19	ST-00017381	0	0.288409	1	0	1	1	1	1
21	ST-00014524	0	0.248353	0	1	1	0	0	1	1	0.491966	0	0.902224	1	0
28	ST-00007180	0	0.0295667	1	0	1	1	0	1
29	ST-00020109	0	0.542953	1	0	1	1	1	1
31	ST-00013158	0	-0.588595	0	0	0	0	0	0
33	ST-00018269	0	0.521992	1	0	1	0	0	1
35	ST-00012327	0	0.512026	1	0	1	0	0	0
36	ST-00007174	0	0.41971	1	0	0	0	0	1
37	ST-00017078	0	-0.195148	1	0	0	0	0	1
39	ST-00018002	0	0.536701	1	0	0	0	0	1
41	ST-00014391	0	0.430684	1	0	0	0	0	1
43	ST-00020181	0	0.451879	0	0	1	1	0	1
44	ST-00007071	0	0.59516	1	0	0	0	1	1
45	ST-00016806	0	0.544338	1	0	0	0	0	1
46	ST-00007085	0	0.43477	1	0	1	0	0	1
47	ST-00019367	0	-0.4506	0	0	0	0	0	0
49	ST-00016289	0	0.301062	1	0	0	0	0	1
52	ST-00019368	0	0.341185	1	0	1	0	0	1
55	ST-00005813	0	0.545032	1	0	0	0	1	1
56	ST-00017838	0	0.331988	1	0	0	0	1	1	1	0.245894	0	0.333336	0	0
57	ST-00006291	0	0.394244	0	1	1	0	0	0	0	0.220058	0	0.133688	0	0
59	ST-00007613	0	0.415811	1	0	0	0	1	1
61	ST-00007284	0	-0.033038	1	0	0	0	0	1
63	ST-00007195	1	-0.480713	1	0	1	0	1	1
64	ST-00014104	0	0.465724	1	0	0	0	0	1
65	ST-00013160	0	-0.289884	0	0	1	1	0	0
66	ST-00019466	0	-0.106115	1	0	0	0	0	1
71	ST-00013291	0	0.173398	0	0	0	0	0	0
72	ST-00021358	0	0.507632	1	1	1	0	0	1
73	ST-00019056	0	0.463051	1	0	0	0	0	1
77	ST-00020205	0	0.493162	1	1	1	0	0	1
78	ST-00007175	0	0.359114	1	0	0	1	1	1
80	ST-00012908	0	-0.614996	0	0	0	1	0	0
81	ST-00018955	0	0.484875	1	0	0	0	0	1
83	ST-00013253	0	0.485707	1	0	1	0	1	1
88	ST-00017310	0	0.294011	0	0	0	1	0	1
	ST-00020051	0	0.444253	1	0	1	0	0	1
128	ST-00020108	0	-0.589944	0	0	0	0	0	0
133	ST-00020102	0	-0.523683	1	0	0	0	0	0
134	ST-00011168	0	-0.47624	1	0	0	1	0	0
135	ST-00017440	0	-0.544381	0	0	0	0	0	0
137	ST-00014537	0	-0.156015	1	0	0	0	0	1
142	ST-00020207	0	0.0452239	1	0	1	1	0	1
144	ST-00020209	0	-0.265894	1	0	0	0	0	1
150	ST-00017804	0	-0.340131	1	0	0	0	0	1	1	0.207224	0	0.00109571	1	1
151	ST-00019598	0	-0.149844	1	0	0	1	0	0
153	ST-00015839	0	-0.63932	1	0	0	1	0	1	1	0.227592	0	0.00109571	1	1
154	ST-00016213	0	-0.202442	1	0	0	0	1	0
155	ST-00013496	0	-0.456577	1	0	0	0	0	0
157	ST-00007307	0	-0.483948	1	0	0	1	0	0	0	-0.0327009	1	0.00549982	1	1
158	ST-00004898	0	-0.499362	1	0	0	0	0	1	1	0.0903313	0	0.0252573	0	0
159	ST-00020081	1	-0.658293	1	0	0	0	0	1
160	ST-00020218	0	-0.125032	1	0	1	0	1	0
165	ST-00007178	0	0.210493	1	0	0	0	0	0
166	ST-00018136	0	0.46617	1	0	0	0	0	1
167	ST-00020085	0	-0.530502	1	0	0	0	0	0
168	ST-00007203	0	0.0380828	1	0	0	0	0	1
170	ST-00007257	1	-0.219632	0	0	0	0	0	0
171	ST-00007266	1	-0.458121	0	0	0	1	0	0
172	ST-00012878	0	-0.155273	1	0	1	1	0	1
174	ST-00017762	0	0.0428366	1	0	1	0	1	1
176	ST-00010984	0	0.0745075	1	0	0	1	0	1	1	-0.283959	0	0.303532	0	0
180	ST-00007165	0	0.584248	1	0	0	0	0	1
181	ST-00003662	0	-0.384353	1	0	1	1	0	1
182	ST-00020236	0	0.292134	1	0	0	0	1	1
183	ST-00020153	0	0.00667047	1	0	0	0	0	1
184	ST-00007216	0	0.0253032	1	0	0	1	1	0
185	ST-00007279	0	0.407522	1	0	1	0	0	1
186	ST-00018426	0	0.314192	1	0	1	0	1	1
187	ST-00018525	0	-0.113677	1	0	1	0	0	1
188	ST-00019945	0	0.233113	1	0	0	1	0	1
189	ST-00014023	0	0.416438	1	0	1	0	0	1
190	ST-00020148	0	-0.594113	1	0	0	0	0	0
191	ST-00010904	0	0.237192	1	1	1	0	0	0
192	ST-00007168	0	0.336001	0	0	1	0	0	1
197	ST-00020285	0	0.127265	1	0	1	0	0	1
198	ST-00007183	0	-0.402025	1	0	0	0	0	1
199	ST-00014494	0	0.371495	1	0	0	0	0	1
200	ST-00012890	0	-0.570969	0	0	0	1	0	0
201	ST-00017080	0	0.523141	0	0	0	0	0	1
202	ST-00021060	0	-0.145239	1	0	0	0	0	1
206	ST-00008601	0	0.448873	1	1	1	0	0	1
208	ST-00020093	0	0.409818	1	0	1	1	0	1
209	ST-00018988	0	-0.296797	1	0	0	0	0	0
210	ST-00017975	0	0.361715	1	0	1	0	0	1
212	ST-00003635	0	-0.124229	0	0	0	0	0	1
213	ST-00016911	0	0.270531	1	0	1	0	1	1
214	ST-00010919	0	-0.245781	1	0	0	1	0	1
215	ST-00015163	0	-0.281257	1	0	0	0	0	0
216	ST-00007234	0	0.394889	0	0	1	0	0	1
217	ST-00018360	0	0.47141	1	0	0	0	1	1
219	ST-00005536	0	0.193581	1	0	0	0	1	1
220	ST-00017449	0	-0.200523	1	0	0	1	0	0
221	ST-00007267	0	-0.404492	1	0	0	0	0	1
222	ST-00017549	0	0.6191	1	0	0	0	0	1
224	ST-00017297	0	-0.478395	1	0	0	0	0	0
226	ST-00013415	0	0.177185	1	0	0	0	0	1
227	ST-00014575	0	0.308373	1	0	0	0	0	1
229	ST-00015114	0	-0.398909	1	0	0	0	0	0
232	ST-00020123	0	-0.248273	1	0	0	0	0	1
235	ST-00007585	0	-0.519552	0	0	0	1	0	0
236	ST-00018616	0	-0.566844	1	0	1	0	0	0
237	ST-00015136	0	0.395741	1	0	0	0	0	0
238	ST-00020077	0	0.366736	1	0	0	0	0	1
239	ST-00007146	0	0.164097	1	0	0	0	0	1
240	ST-00018963	0	0.495093	1	0	0	0	0	1
241	ST-00018932	0	0.268787	1	0	1	1	1	1
242	ST-00018260	0	0.350604	1	0	0	0	0	1
243	ST-00006625	0	0.30902	1	0	0	0	0	1
244	ST-00016968	0	-0.332694	0	0	0	0	0	1
245	ST-00007099	0	-0.223434	0	0	0	0	0	0
246	ST-00018893	0	0.364613	1	0	1	0	1	1
247	ST-00020127	0	0.62713	1	0	0	1	0	1
248	ST-00020098	0	-0.151567	1	0	1	1	0	1
249	ST-00020208	0	0.253722	1	0	0	0	0	0
250	ST-00007296	0	-0.138829	1	0	0	1	0	1
251	ST-00017041	0	0.217027	1	0	1	0	0	1
252	ST-00007300	0	0.139833	1	0	0	1	0	0
253	ST-00017945	0	0.562267	1	0	0	0	0	1
255	ST-00009776	0	-0.271483	1	0	0	0	1	1
256	ST-00010924	0	0.139481	1	0	1	1	0	1
260	ST-00020195	0	-0.329617	1	0	0	0	0	1
261	ST-00017074	0	-0.314517	1	0	0	1	0	0
263	ST-00012818	0	-0.268603	1	0	0	1	0	1
264	ST-00017227	0	-0.439972	1	0	0	0	0	1
265	ST-00020186	0	-0.347588	0	0	0	0	0	0
269	ST-00012931	1	-0.405963	1	0	0	0	0	0
271	ST-00013861	0	0.213307	1	0	0	0	0	0
272	ST-00007213	0	-0.632525	0	0	0	0	0	0
274	ST-00007302	0	-0.283372	1	0	1	0	0	0
276	ST-00019601	0	-0.283421	1	0	0	0	0	1	0	-0.455332	0	0.0615524	1	0
277	ST-00008056	0	0.409362	1	0	1	0	0	1
280	ST-00012742	0	0.466844	1	0	0	0	1	1
281	ST-00007208	0	-0.251913	1	0	0	0	0	0
282	ST-00017966	0	-0.00939084	1	0	0	0	0	1
283	ST-00021351	0	-0.304061	1	0	0	0	0	1
287	ST-00020341	0	0.119009	1	0	1	0	1	0
288	ST-00007270	1	0.0149165	1	0	0	1	0	1
290	ST-00014550	0	-0.103622	1	0	0	0	0	1
291	ST-00020223	0	0.669861	1	0	0	0	1	1
292	ST-00017340	0	0.0848887	1	0	0	0	0	1
293	ST-00018584	0	-0.400481	1	0	0	0	0	0
295	ST-00018628	0	-0.307545	1	0	0	0	0	1
296	ST-00019006	0	0.428081	1	0	1	0	1	1
297	ST-00015760	0	-0.366457	1	0	0	0	1	1
298	ST-00019590	0	0.362428	1	0	0	0	0	1
299	ST-00019458	0	0.432085	1	0	0	0	0	1
300	ST-00020291	0	0.283325	1	0	0	0	0	1
301	ST-00017967	0	-0.0751921	1	0	1	0	1	1
308	ST-00020630	0	-0.28255	1	0	0	0	0	1
309	ST-00020482	0	-0.0539537	1	0	0	0	1	0
310	ST-00020225	0	0.0652121	0	0	0	0	0	0
313	ST-00020385	0	-0.375044	1	0	0	0	0	0
315	ST-00018268	0	0.343862	1	0	1	0	0	1
317	ST-00020117	0	-0.491894	1	0	0	0	0	0
319	ST-00018179	0	0.00279137	1	0	1	0	1	1
320	ST-00020221	0	-0.416476	0	0	0	1	0	1
321	ST-00019194	0	-0.459327	0	0	0	0	0	0
323	ST-00018301	0	0.0202371	1	0	0	0	0	1
324	ST-00018362	0	0.00216474	1	0	0	0	0	1
325	ST-00017261	0	-0.524029	1	0	1	0	0	1
326	ST-00015973	0	-0.449436	1	0	0	0	0	0
328	ST-00015184	0	-0.589433	1	0	0	1	0	0
329	ST-00018257	0	-0.0579085	1	0	0	1	0	1
330	ST-00020175	0	0.212811	1	0	0	0	0	1
332	ST-00020165	0	-0.514105	1	0	0	0	0	0
333	ST-00016257	0	0.439901	0	0	1	0	0	1
334	ST-00016742	0	-0.616816	1	0	0	1	0	0
335	ST-00015777	0	-0.392837	1	0	0	1	1	0
337	ST-00010889	0	-0.447642	0	0	0	1	0	0
339	ST-00012319	0	0.258412	1	0	0	0	1	1
340	ST-00013091	0	-0.189763	1	0	0	0	0	0
341	ST-00013084	1	-0.241613	1	0	0	0	0	1
342	ST-00007239	0	-0.531562	1	0	0	1	0	0
344	ST-00008043	0	-0.251086	1	0	0	0	0	0
345	ST-00007120	0	0.0337309	1	0	0	0	0	1
346	ST-00011343	0	0.0822139	1	0	0	1	0	0
347	ST-00007067	0	0.128287	1	0	0	0	0	1
350	ST-00020215	0	0.2369	1	0	0	0	0	1
356	ST-00020926	0	-0.45171	1	0	1	0	1	0
382	ST-00021340	0	-0.323223	1	0	0	0	0	0
385	ST-00020206	0	0.256798	1	1	1	0	1	0
401	ST-00020178	0	-0.449568	1	0	0	0	1	0
405	ST-00021339	0	-0.189256	1	0	1	0	1	0
20										1	-0.376497	0	0.0156968	0	0
26										0	-0.444588	0	0.00549982	0	0
27										0	0.0297992	0	0.00549982	0	0
87										1	0.345968	0	0.228626	0	0
92										0	0.0731469	0	0.00109571	0	0
93										1	0.0485751	0	0.00109571	0	0
95										1	0.391003	0	0.991223	1	1
97										1	-0.190688	0	0.782694	0	0
98										1	0.141239	0	0.547601	1	0
99										1	0.255936	1	0.991223	1	1
103										1	-0.286423	0	0.0222397	0	0
105										0	0.250638	0	0.0388003	0	0
106										1	0.230542	0	0.141524	0	0
108										1	0.441963	0	0.00109571	0	0
110										1	0.470663	0	0.00549982	0	0
111										1	0.340909	0	0.0220864	0	0
113										1	0.403476	0	0.00549982	1	0
116										1	0.0220044	0	0.00549982	1	0
117										1	0.30041	0	0.902224	0	0
120										1	0.216991	0	0.039021	1	0
124										1	-0.468816	0	0.0252573	1	0
129										1	-0.203709	0	0.0958098	0	0
131										1	-0.382622	0	0.0641095	0	0
138										1	-0.323504	0	0.0138053	0	0
140										1	0.387059	0	0.0404529	0	0
161										1	0.211709	0	0.00109571	0	0
162										1	0.252085	0	0.00549982	0	0
164										1	0.342582	0	0.00549982	0	0
225										1	0.338892	0	0.0138053	0	0
312										0	0.0956086	0	0.00549982	0	0
348										0	-0.65906	0	0.0222397	0	0
349										0	-0.568646	0	0.0138053	0	0
354										0	-0.646596	0	0.0222397	1	0
360										0	-0.236306	0	0.902224	0	0
362										1	-0.0922118	0	0.00109571	0	0
363										1	-0.385577	0	0.333336	1	0
371										1	0.480456	1	0.679704	1	1
373										1	0.381568	1	0.669916	1	1
378										1	-0.450329	0	0.784733	0	0
379										1	0.184998	0	0.991223	1	0
381										1	0.610889	0	0.0156968	0	0
383										1	0.307657	0	0.0611451	1	0
387										1	-0.346045	0	0.00315309	0	0
392										1	0.185276	0	0.553911	1	0
393										1	0.135198	1	0.991223	1	1
396										1	0.422229	0	0.0137093	0	0
399										1	-0.25438	0	0.0089058	0	0
402										0	0.188821	0	0.0404529	0	0
403										1	0.252653	0	0.0404529	1	1
406										0	-0.478514	0	0.159844	0	0
407										0	-0.574846	0	0.0615524	0	0
408										0	-0.414052	1	0.902224	1	1
410										0	-0.245037	0	0.00549982	0	0
411										0	-0.366944	0	0.0964244	0	0
412										0	-0.410733	0	0.00549982	0	0
413										1	0.300521	0	0.0388003	1	0
418										0	-0.384276	0	0.0871928	0	0
421										1	0.14196	0	0.00549982	0	0

## Sheet: ED_Fig.4D
model	covariate	exp(coef)	exp(coef) lower 95%	exp(coef) upper 95%	p	n	upper	lower	ci	color
PurIST_Primary	ARID1B Altered Primary	0.351272	0.111153	1.11011	0.0747429	193	0.758834	0.240119	(0.2401186906642449, 0.7588342375560944)	k
PurIST_Primary	CDKN2A Altered Primary	1.56978	1.09303	2.25448	0.0146218	193	0.684699	0.476752	(0.47675225553312295, 0.6846993259873622)	#F05039
PurIST_Primary	MTAP Altered Primary	1.83098	0.771054	4.34793	0.170454	193	2.51695	1.05993	(1.0599255907773657, 2.5169468185726522)	k
PurIST_Primary	PurIST Primary	2.16696	1.40249	3.34813	0.000494458	193	1.18117	0.764469	(0.7644690172775501, 1.1811653621205198)	#F05039
PurIST_Primary	KMT2D Altered Primary	2.32366	1.13092	4.77433	0.0217434	193	2.45068	1.19274	(1.192738241769474, 2.4506758851469543)	#F05039
pSUB_Primary	ARID1B Altered Primary	0.372319	0.117758	1.17717	0.0925227	193	0.80485	0.254561	(0.2545607990448016, 0.8048498061572985)	k
pSUB_Primary	MTAP Altered Primary	1.57901	0.668276	3.7309	0.297767	193	2.15189	0.910734	(0.9107341396973948, 2.151892936245762)	k
pSUB_Primary	CDKN2A Altered Primary	1.62483	1.13522	2.3256	0.00797322	193	0.700772	0.489609	(0.48960909635719885, 0.7007723178321281)	#F05039
pSUB_Primary	KMT2D Altered Primary	2.75364	1.33162	5.69421	0.00628414	193	2.94057	1.42202	(1.4220175460171172, 2.940571897084562)	#F05039
pSUB_Primary	pSUB Primary	2.79911	1.81744	4.31101	2.99324e-06	193	1.5119	0.981667	(0.9816671170434761, 1.5119016582419085)	#F05039
PurIST_All	ARID1B Altered	0.333686	0.123127	0.90432	0.0309528	251	0.570633	0.210559	(0.21055887338414558, 0.5706334889861622)	#3D65A5
PurIST_All	TP53 Altered	1.29799	0.944232	1.78429	0.108162	251	0.486297	0.35376	(0.3537599375302509, 0.48629744793512697)	k
PurIST_All	MTAP Altered	1.40274	0.782373	2.51502	0.255919	251	1.11228	0.620369	(0.620369260902225, 1.112280545661663)	k
PurIST_All	CDKN2A Altered	1.41361	1.00787	1.98268	0.044922	251	0.569073	0.405737	(0.4057366581786881, 0.569073310852708)	#F05039
PurIST_All	PurIST All	2.25584	1.53817	3.30836	3.12882e-05	251	1.05252	0.71767	(0.717670326239598, 1.052517118927092)	#F05039
PurIST_All	KMT2D Altered	2.33722	1.29004	4.23444	0.0051124	251	1.89722	1.04718	(1.0471797820676711, 1.8972221081500908)	#F05039
pSUB_All	ARID1B Altered	0.348948	0.128615	0.946738	0.0386925	251	0.597791	0.220333	(0.2203329766129072, 0.5977906009613678)	#3D65A5
pSUB_All	TP53 Altered	1.19084	0.862321	1.64453	0.2889	251	0.453682	0.328523	(0.32852304524467413, 0.45368229511174607)	k
pSUB_All	MTAP Altered	1.34566	0.749974	2.41448	0.319568	251	1.06882	0.595684	(0.5956835593462164, 1.0688185564370631)	k
pSUB_All	CDKN2A Altered	1.48856	1.06426	2.08201	0.0201375	251	0.593452	0.424296	(0.4242956640229161, 0.593452248951178)	#F05039
pSUB_All	KMT2D Altered	2.493	1.37464	4.52122	0.00263334	251	2.02822	1.11836	(1.1183607409629612, 2.0282220693251496)	#F05039
pSUB_All	pSUB All	2.6995	1.8341	3.97323	4.76002e-07	251	1.27373	0.865399	(0.8653990859337621, 1.2737274248673427)	#F05039

## Sheet: ED_Fig.4E
	Percent_Altered_in_Met	Percent_Altered_in_Primary	pvalue (Fisher's Exact)	FDR
ELF3_Altered	0.0441176	0.0346535	0.71604	0.910112
KMT2A_Altered	0.0588235	0.029703	0.277033	0.738755
CREBBP_Altered	0.0588235	0.029703	0.277033	0.738755
KMT2D_Altered	0.0882353	0.049505	0.244421	0.738755
KRAS_Altered	0.838235	0.841584	1	1
CDKN2B_Altered	0.0882353	0.0346535	0.0984047	0.524825
BRCA2_Altered	0.0294118	0.039604	1	1
CUX1_Altered	0.102941	0.0891089	0.809105	0.924691
CDKN2A_Altered	0.338235	0.272277	0.353416	0.807809
BRAF_Altered	0.0588235	0.029703	0.277033	0.738755
GATA1_Altered	0.0735294	0.20297	0.0146834	0.117467
ARID1B_Altered	0.0588235	0.0445545	0.743303	0.910112
RNF43_Altered	0.0882353	0.0594059	0.407006	0.83664
STK11_Altered	0.0147059	0.049505	0.300535	0.739779
SMAD4_Altered	0.220588	0.183168	0.482957	0.83664
ATRX_Altered	0.0441176	0.0643564	0.767907	0.910112
NOTCH1_Altered	0.0441176	0.049505	1	1
MTAP_Altered	0.147059	0.0346535	0.00239921	0.0767748
KDM6A_Altered	0.0735294	0.0544554	0.559161	0.83664
SMARCB1_Altered	0.102941	0.0247525	0.0129045	0.117467
TP53_Altered	0.705882	0.648515	0.45892	0.83664
TGFBR2_Altered	0.117647	0.0990099	0.650054	0.866739
BCOR_Altered	0.0294118	0.039604	1	1
TSC2_Altered	0.0294118	0.0594059	0.528692	0.83664
GNAS_Altered	0.0441176	0.0742574	0.57519	0.83664
PBRM1_Altered	0.0735294	0.029703	0.151342	0.69185
ARID1A_Altered	0.117647	0.0891089	0.482208	0.83664
KDM5C_Altered	0.0588235	0.183168	0.0113596	0.117467
ATM_Altered	0.0735294	0.0990099	0.634513	0.866739
LRP1B_Altered	0.0735294	0.049505	0.539974	0.83664
RBM10_Altered	0.0441176	0.128713	0.0680892	0.435771
APOB_Altered	0.0588235	0.029703	0.277033	0.738755

## Sheet: ED_Fig.4F-G
	Public_Patient_ID	ATM_Altered_Primary	ATM_Altered_Met	ATRX_Altered_Primary	ATRX_Altered_Met	CDKN2A_Altered_Primary	CDKN2A_Altered_Met	CDKN2B_Altered_Primary	CDKN2B_Altered_Met	GATA1_Altered_Primary	GATA1_Altered_Met	GNAS_Altered_Primary	GNAS_Altered_Met	KDM5C_Altered_Primary	KDM5C_Altered_Met	KRAS_Altered_Primary	KRAS_Altered_Met	MTAP_Altered_Primary	MTAP_Altered_Met	NOTCH1_Altered_Primary	NOTCH1_Altered_Met	PBRM1_Altered_Primary	PBRM1_Altered_Met	RBM10_Altered_Primary	RBM10_Altered_Met	SMAD4_Altered_Primary	SMAD4_Altered_Met	SMARCB1_Altered_Primary	SMARCB1_Altered_Met	TGFBR2_Altered_Primary	TGFBR2_Altered_Met	TP53_Altered_Primary	TP53_Altered_Met
21	ST-00014524	1	0	0	0	1	1	1	0	0	0	0	0	0	0	0	0	0	0	0	0	0	0	0	0	0	0	0	0	0	0	1	1
56	ST-00017838	0	0	0	0	0	0	0	0	0	0	0	0	0	0	1	1	0	0	0	0	0	0	0	0	1	0	0	0	0	0	1	1
57	ST-00006291	0	0	0	1	1	0	1	0	0	0	0	0	0	0	0	0	0	0	0	0	0	0	0	0	0	0	0	0	0	0	0	0
150	ST-00017804	0	0	0	0	0	1	0	0	0	0	0	0	0	0	1	1	0	1	0	0	0	0	0	0	0	0	0	0	1	1	1	1
153	ST-00015839	0	0	0	0	0	1	0	0	1	0	0	1	1	0	1	1	0	1	0	0	0	0	0	0	0	1	0	0	0	0	1	1
157	ST-00007307	0	0	1	0	0	1	0	1	1	0	0	0	1	0	1	1	0	1	0	0	0	0	1	0	0	0	1	1	1	0	0	0
158	ST-00004898	1	0	0	0	0	0	0	0	0	0	0	0	0	0	1	1	0	0	0	0	1	1	0	0	0	1	0	0	0	0	1	1
176	ST-00010984	0	0	0	0	0	0	0	0	1	0	1	1	1	0	1	1	0	0	0	0	0	0	1	0	0	0	0	0	0	0	1	1
276	ST-00019601	0	0	0	0	0	1	0	0	0	0	0	0	0	0	1	1	0	0	1	0	1	0	0	0	0	0	0	0	0	0	1	0

## Sheet: ED_Fig.4H-I
	Tumor_Cellularity_by_DNA_Met	PurIST_Subtype	Cohort	pSUB_Met_quartiles	pORG_Met_quartiles	Tumor_Cellularity_by_DNA_Primary	pORG_Primary_quartiles	pSUB_Primary_quartiles
20	25.8011	classical	Liver		low
21	52.219	classical	Liver		high	46.8		high
26	17.939	classical	Liver	low	low
27	32.0759	classical	Liver
56	35	basal-like	Liver			35		high
57	56.7145	classical	Liver			61.4886	high	low
87	44.5803	classical	Liver		high
92	57.5227	classical	Liver	low
93	55.9172	classical	Liver	low
95	44.4787	basal-like	Liver	high	high
97	42.3404	basal-like	Liver	high
98	66.1904	basal-like	Liver	high
103	47.0765	classical	Liver
105	47.076	classical	Liver	high
106	56.4318	classical	Liver	high
108	48.8202	classical	Liver		high
110	29.1056	classical	Liver		high
111	25.9947	classical	Liver	high	high
113	24.4372	classical	Liver		high
116	49.8775	classical	Liver
117	38.5465	basal-like	Liver
120	29.0286	classical	Liver	high
124	32.9658	classical	Liver		low
129	66.5737	classical	Liver	high
131	19.6657	classical	Lung		low
138	66.0998	classical	Lung	low
140	36.4841	classical	Lung		high
150	9.30682	classical	Lung	low		16.9236	low
153	50.817	classical	Lung	low		24.5292	low	low
157	22.2564	classical	Lung			17.7891	low
158	41.796	classical	Lung	low		81.7104	low
161	23.6179	classical	Lung	low
162	30.6033	classical	Lung	low
164	42.3173	classical	Lung	low	high
176	31.1092	classical		high		25.1229
225	27.5463	classical			high
276	42.9148	classical			low	23.037
312	61.1585	classical
348	21.4534	classical			low
349	35.7853	classical			low
354	54.7157	classical			low
360	35.756	basal-like		high
362	42.1531	classical
363	31.5705	classical			low
371	48.2847	basal-like		high	high
373	29.1913	basal-like		high	high
378	31.1042	basal-like			low
379	40.0573	basal-like		high
381	52.0719	classical		high	high
383	40.2491	classical			high
387	52.4571	classical
392	36.9763	basal-like
393	71.4829	basal-like		high
396	20.6168	classical		low	high
399	19.5	classical
402	42.4618	classical
403	33.1581	classical		low
406	22.5724	classical		low	low
407	68.7481	classical		low	low
408	18.7844	basal-like		high	low
410	70.5021	classical		low
411	27.1301	classical		low	low
412	61.6522	classical			low
413	19.9334	classical		high	high
418	21.3769	classical			low
421	28.22	classical
24			Liver
0						44.5357		high
1						35	high	high
2						39.2289
3						27.1687
4						7.10006	high
6						20.8603		high
7						36.0847	high
8						35	low
9						56.0487	high
10						25.3723		high
11						54.8444	high	high
12						47.193
13						16.4621		low
14						46.5991	low	low
15						88.844	low
16						24.1757	low	high
17						14.4406	high
19						45.1525		low
28						32.0717
29						26.8549	high	low
31						14.9974	low	low
33						19.804	high
35						76.3856	high	high
36						57.0726	high	high
37						57.0082		low
39						53.5985	high
41						18.9154	high
43						28.4944	high	low
44						50.9028	high	high
45						59.2908	high	high
46						48.7527	high
47						19.5365	low
49						18.5646
52						16.2426
55						22.9399	high	high
59						28.2464	high
61						84.4036
63						20.68	low	low
64						29.6924	high	low
65						18.0238		low
66						12.7191
71						18.9651		high
72						40.6019	high	low
73						38.6177	high	low
77						44.6142	high	low
78						17.9848	high
80						21.8038	low	low
81						52.7146	high	high
83						24.174	high	low
88						34.0231		high
						68.9962	high	high
128						5.26097	low
133						14.9836	low
134						30.7467	low
135						74.1108	low	high
137						46.2318		high
142						26.5419		low
144						17.4529
151						34.0944
154						41.2101
155						44.3356	low
159						23.6975	low
160						10.3494		low
165						17.1665
166						88.1814	high	high
167						15.3867	low	low
168						20.1428		high
170						20.0487
171						33.797	low	low
172						42.0596
174						38.623		high
180						50.3356	high
181						33.445	low
182						43.3857
183						40.4097		high
184						38.2404		high
185						37.1885	high	high
186						85.793		high
187						23.3207
188						37.904		high
189						29.7222	high
190						26.008	low	low
191						46.4024		high
192						39.7569
197						8.22615
198						25.0237	low	high
199						71.6254	high
200						22.3119	low	low
201						49.5335	high	low
202						51.238
206						28.6961	high
208						23.3119	high
209						45.1512
210						39.6429	high
212						11.3384		low
213						25.9829		low
214						21.1974		high
215						17.6643
216						45.3006	high	low
217						40.7912	high
219						71.3344
220						15.2583		high
221						54.7522	low	high
222						42.8556	high	high
224						27.5463	low
226						31.4241		high
227						12.9648		low
229						12.4838	low
232						27.069
235						19.7076	low
236						20.2507	low	low
237						37.0308	high
238						30.6929	high
239						18.5056		low
240						34.702	high	high
241						38.3978
242						35
243						36.5507		high
244						67.1476	low
245						24.2262		high
246						52.7087	high	high
247						24.558	high
248						33.146		high
249						20.4597
250						18.8136		low
251						24.7929
252						20.3666
253						23.93	high
255						55.7892
256						30.084		high
260						27.6413		high
261						20.8377
263						34.9107
264						20.957	low
265						20.7501	low
269						41.3548	low	low
271						33.8456
272						28.9792	low
274						34.2754		high
277						24.0621	high
280						32.95	high
281						28.7475
282						10.7803		low
283						29.8579		low
287						65.1003
288						38.4673		high
290						28.1096		low
291						47.7945	high
292						47.9265		high
293						24.1025	low
295						35
296						29.0431	high	high
297						25.0584	low	high
298						37.2726	high
299						18.6856	high
300						13.5184		low
301						9.63435
308						44.2916
309						42.0552
310						31.7998
313						44.2474	low
315						51.7391		low
317						19.6317	low
319						35		low
320						19.9485	low
321						16.4455	low
323						42.7077		high
324						26.2537		low
325						14.8887	low	low
326						8.71208	low	low
328						13.5433	low	low
329						24.9648		low
330						23.7679
332						24.8422	low
333						37.9127	high
334						18.6045	low
335						23.1642	low	low
337						12.0485	low	low
339						18.0476		low
340						22.8957		low
341						29.534		high
342						28.8388	low
344						29.1129
345						45.5179
346						26.5336
347						68.7336
350						80.5797
356						45.4526	low	high
382						41.1713		high
385						55.1731
401						19.7706	low	low
405						49.324		high
