# Supplementary material for: Ongoing replication stress tolerance and clonal T cell responses distinguish liver and lung recurrence and outcomes in pancreatic cancer
Source: Nat Cancer. 2025 Jan 9;6(1):123–44. doi: 10.1038/s43018-024-00881-3 (PMC11779630; doi:10.1038/s43018-024-00881-3)
Supplement: Supplementary file 13 — Statistical source data. [file 43018_2024_881_MOESM13_ESM.xlsx]

## Sheet: ED_Fig.5A
Public_Specimen_ID	Group	pORG	Subtype	Androgen_Response	Cholesterol_Homeostasis	DNA_Repair	E2F_Targets	G2M_Checkpoint	Glycolysis	Interferon_Alpha_Response	Mitotic_Spindle	MTORC1_Signaling	MYC_Targets_V1	Myogenesis	Oxidative_Phosphorylation	Protein_Secretion
ST-00020223-T	No Documented Recurrence	0.669861	Classical	0.390087	0.315819	0.0550936	0.293342	0.275745	0.32654	0.39695	0.0378952	0.410818	0.370252	-0.183634	0.335019	0.471712
ST-00020127-T	No Documented Recurrence	0.62713	Classical	0.471669	0.32935	-0.00367156	0.296633	0.239519	0.40855	0.387295	0.128569	0.522477	0.517849	-0.238903	0.498866	0.613226
ST-00017549-T	Other Recurrence Site	0.6191	Classical	0.388659	0.333024	0.197424	0.502865	0.467147	0.356842	0.560812	0.414996	0.5521	0.517497	-0.18502	0.329622	0.450986
ST-00007071-T	Liver Cohort	0.59516	Basal-like	0.232428	0.357336	0.0905825	0.32045	0.329603	0.241327	0.34857	0.393037	0.34053	0.322815	-0.278036	0.132049	0.502311
ST-00007165-T	Other Recurrence Site	0.584248	Classical	-0.0998957	-0.415612	-0.101675	-0.087524	0.0271897	-0.154589	-0.443983	0.278986	-0.349674	-0.271606	-0.253961	-0.529493	0.120475
ST-00019429-T	Other Recurrence Site	0.576836	Classical	0.354794	0.374197	0.262154	0.424483	0.421517	0.244096	0.542375	0.264248	0.472398	0.592435	-0.197638	0.426183	0.474546
ST-00017945-T	No Documented Recurrence	0.562267	Basal-like	0.394936	0.07408	0.0421258	0.348078	0.23869	0.220153	0.399187	-0.086845	0.459542	0.490072	-0.363935	0.458702	0.536983
ST-00005813-T	Liver Cohort	0.545032	Classical	0.346855	0.239747	-0.0153897	0.0686208	0.258981	0.267211	0.530231	0.117982	0.361755	0.379472	-0.00436412	0.0553549	0.380278
ST-00016806-T	Liver Cohort	0.544338	Basal-like	-0.0453648	-0.0176814	0.319977	0.527752	0.420573	0.159248	0.418116	0.335379	0.343084	0.408493	-0.340209	0.276455	0.361144
ST-00020109-T	Liver Cohort	0.542953	Classical	0.369379	-0.00429331	-0.0864505	0.180747	0.106248	-0.00900922	0.276678	0.0394069	0.32926	0.395981	-0.24329	0.167432	0.547723
ST-00018002-T	Liver Cohort	0.536701	Classical	0.318359	0.466736	0.383088	0.417099	0.406901	0.303873	0.327623	0.0661329	0.469885	0.483469	-0.316033	0.632541	0.397111
ST-00017080-T	Other Recurrence Site	0.523141	Classical	4.03569e-05	-0.120381	0.334771	0.505882	0.405728	-0.11162	0.459837	0.0217851	0.318165	0.530089	-0.509144	0.436584	0.384828
ST-00018269-T	Liver Cohort	0.521992	Classical	0.107473	0.361398	0.209575	0.541483	0.505578	0.319045	0.560359	0.275192	0.423484	0.520967	-0.335369	0.294966	0.39431
ST-00012327-T	Liver Cohort	0.512026	Basal-like	-0.00981158	-0.17232	0.42432	0.53183	0.458032	0.337893	-0.250425	0.274878	0.256621	0.579502	-0.288094	0.396184	0.13437
ST-00021358-T	Liver Cohort	0.507632	Classical	0.0842822	-0.262019	0.236949	0.447582	0.409121	0.0310309	-0.111414	0.324459	0.190289	0.412614	-0.286218	0.400316	0.386705
ST-00020904-T	Liver Cohort	0.507463	Classical	0.431555	0.529534	0.397229	0.529044	0.509917	0.361679	0.447542	0.319899	0.509107	0.549715	0.104566	0.191306	0.338922
ST-00018963-T	No Documented Recurrence	0.495093	Basal-like	0.364045	-0.0278448	-0.07233	0.156699	0.312864	0.147019	-0.261955	0.268598	0.369618	0.261794	-0.0520007	-0.282886	0.314229
ST-00020205-T	Liver Cohort	0.493162	Classical	0.0800061	0.195587	0.397402	0.510275	0.456475	0.296683	0.588104	0.143398	0.44918	0.61263	-0.325294	0.656007	0.309555
ST-00013253-T	Liver Cohort	0.485707	Classical	-0.208756	-0.33865	-0.164263	-0.30591	-0.352588	-0.29785	-0.420096	-0.105242	-0.43898	-0.406361	-0.35707	0.186485	0.191574
ST-00018955-T	Liver Cohort	0.484875	Basal-like	-0.134869	-0.114099	0.296069	0.538596	0.47406	0.201975	0.20655	0.287576	0.145538	0.408431	-0.212504	0.302574	0.104042
ST-00018360-T	Other Recurrence Site	0.47141	Classical	0.16354	0.420125	0.216847	0.236648	0.253247	0.179754	-0.457475	0.349042	0.283765	0.270208	-0.181272	0.225455	0.539014
ST-00012742-T	No Documented Recurrence	0.466844	Classical	0.226703	0.0711401	-0.148639	-0.301195	-0.249408	0.230555	-0.131836	0.16478	0.0124533	-0.0870115	0.0294583	-0.0817456	0.420927
ST-00018136-T	Other Recurrence Site	0.46617	Basal-like	-0.270447	-0.294467	0.312718	0.496244	0.469386	0.0511721	0.314213	0.258759	-0.0294804	0.400692	-0.332517	0.0658147	-0.153951
ST-00014104-T	Liver Cohort	0.465724	Classical	-0.080646	-0.173939	0.203223	0.351223	0.215187	-0.187294	0.545862	-0.049212	0.102835	0.209969	-0.454884	0.493629	0.394662
ST-00019056-T	Liver Cohort	0.463051	Classical	0.214556	0.080974	0.24601	0.551105	0.48507	-0.207475	0.596445	0.301113	0.104793	0.445482	-0.403578	0.337579	0.22815
ST-00013013-T	Liver Cohort	0.462158	Classical	0.382575	0.293274	-0.182869	-0.314634	-0.222757	0.237792	0.233273	0.015797	0.354617	0.272278	0.196551	0.347008	0.487089
ST-00020181-T	Liver Cohort	0.451879	Classical	0.266209	0.0110829	-0.148602	-0.0211422	-0.130223	-0.0458118	-0.115421	-0.145889	0.0436175	0.146149	-0.158215	0.223322	0.461592
ST-00008601-T	Other Recurrence Site	0.448873	Basal-like	-0.234549	-0.292546	0.110207	0.359027	0.34275	-0.0825961	0.252374	0.176576	0.061536	0.212184	-0.383463	-0.229213	0.114859
ST-00020051-A-T	Liver Cohort	0.444253	Basal-like	0.341405	0.420885	0.184768	0.527163	0.520732	0.453632	-0.411635	0.183097	0.557912	0.603669	-0.192573	0.409355	0.387492
ST-00017985-T	Liver Cohort	0.444032	Classical	-0.2055	-0.244377	-0.225275	-0.195242	-0.183891	-0.217018	0.453205	0.170654	-0.176734	-0.447718	-0.287966	-0.361477	0.152461
ST-00016623-T	Liver Cohort	0.441618	Basal-like	0.307528	0.180168	0.362484	0.435928	0.232717	0.398474	0.565076	0.261865	0.455241	0.446933	-0.068237	0.481459	0.452139
ST-00016257-T	No Documented Recurrence	0.439901	Classical	0.182623	0.0735385	0.39077	0.532097	0.430816	0.246471	0.529404	0.0622263	0.395355	0.501022	-0.418707	0.565415	0.33185
ST-00007085-T	Liver Cohort	0.43477	Classical	-0.304286	-0.457274	-0.142711	-0.00847064	0.101534	-0.153352	0.0277625	-0.00782833	-0.310466	-0.283438	-0.281535	-0.365071	-0.161404
ST-00019458-T	No Documented Recurrence	0.432085	Classical	0.325114	0.214897	-0.101741	0.166987	0.107129	0.0451168	-0.219096	0.0241929	0.242253	0.26301	0.0912174	-0.00969133	0.457799
ST-00014391-T	Liver Cohort	0.430684	Classical	-0.0733228	0.135401	-0.0696483	-0.289813	-0.190131	-0.0889285	0.347602	0.121844	-0.0430897	-0.359425	-0.322114	-0.291357	0.0901207
ST-00019006-T	No Documented Recurrence	0.428081	Basal-like	-0.0450058	0.505603	0.349593	0.46283	0.349889	0.430984	0.410366	0.157127	0.508263	0.471189	-0.152816	0.33043	0.232876
ST-00007174-T	Liver Cohort	0.41971	Classical	-0.155899	0.231469	-0.254491	-0.352313	-0.190193	0.249452	-0.546879	0.242428	0.094222	-0.256324	0.116541	-0.443442	0.00131388
ST-00014023-T	Other Recurrence Site	0.416438	Classical	0.142698	0.486897	-0.0335267	-0.330112	-0.323429	0.258582	0.487857	-0.211976	0.219504	-0.315681	0.0696659	0.371311	0.419164
ST-00007613-T	Liver Cohort	0.415811	Classical	-0.178314	-0.0750646	0.305111	0.415808	0.376202	0.0351372	0.393814	0.26217	0.206096	0.379664	-0.371754	0.166423	0.256885
ST-00020093-T	Other Recurrence Site	0.409818	Classical	0.162669	0.230817	-0.0746995	-0.167153	-0.137916	0.226356	0.543336	0.221661	0.21915	-0.281843	-0.0682387	-0.195841	0.334394
ST-00008056-T	No Documented Recurrence	0.409362	Classical	0.31205	0.362766	-0.229458	-0.215139	-0.251077	0.186311	0.445988	-0.276565	0.407275	0.252414	-0.140294	0.374895	0.490169
ST-00007279-T	Other Recurrence Site	0.407522	Basal-like	0.302363	0.337064	0.299139	0.534497	0.504228	0.42148	0.419679	0.268138	0.589188	0.642737	-0.112086	0.437254	0.524643
ST-00007313-T	Liver Cohort	0.398778	Basal-like	0.261994	0.0885899	-0.0819838	0.128664	0.205032	0.190712	-0.306378	0.224566	0.0781485	0.229651	0.346496	-0.0649348	-0.00392749
ST-00015136-T	Other Recurrence Site	0.395741	Classical	0.176679	0.319126	-0.251701	-0.242605	-0.14546	0.102744	-0.355176	0.298404	-0.120302	-0.195379	-0.194395	0.102898	0.262107
ST-00007234-T	Other Recurrence Site	0.394889	Classical	0.0318678	0.258846	0.0373589	-0.0410872	0.0797635	0.0744891	0.183297	-0.0818953	-0.0862386	-0.22562	-0.341607	0.0929306	0.0692537
ST-00006291-T	Liver Cohort	0.394244	Classical	-0.131568	-0.0941875	0.198463	0.152564	0.058068	0.0130524	-0.330132	0.0474896	0.0617634	0.281906	-0.311577	0.399021	0.404783
ST-00019682-T	Liver Cohort	0.387572	Classical	0.354573	-0.0518125	-0.0357298	0.0408475	-0.0119517	0.195651	0.535848	0.103804	0.307229	0.311936	-0.0518304	0.256983	0.481712
ST-00014494-T	Other Recurrence Site	0.371495	Classical	-0.0544962	-0.32338	0.127775	0.473285	0.456568	-0.330675	0.478085	0.296546	-0.166994	0.241124	-0.20683	-0.249561	0.0484454
ST-00020077-T	No Documented Recurrence	0.366736	Classical	-0.0950937	0.19186	-0.323217	-0.269759	-0.210448	0.0418451	0.300481	0.0751552	-0.275939	-0.55956	0.106998	-0.460171	-0.424504
ST-00008108-T	No Documented Recurrence	0.36466	Classical	0.25882	0.0336263	0.151267	0.0558589	0.113776	0.294188	0.0626688	0.184209	0.367202	0.430481	-0.219682	0.53896	0.396636
ST-00018893-T	No Documented Recurrence	0.364613	Basal-like	0.180386	0.264223	0.42381	0.671069	0.591729	0.384746	0.31552	0.269308	0.531639	0.637128	-0.217182	0.536176	0.265289
ST-00019590-T	No Documented Recurrence	0.362428	Classical	0.057443	-0.102866	0.291578	0.145728	0.203928	0.166117	-0.434837	-0.0267266	0.0898899	0.31787	0.0893766	0.479162	0.321823
ST-00017975-T	Other Recurrence Site	0.361715	Classical	0.218482	0.404771	-0.190572	-0.271	-0.194451	0.294601	-0.329366	-0.0224104	0.0787366	-0.328818	-0.0352834	0.0655525	0.071227
ST-00007175-T	Liver Cohort	0.359114	Classical	0.356836	0.427849	-0.241489	0.2054	0.262487	0.181354	0.435649	0.323934	0.38748	0.0678757	0.0991935	-0.302719	0.376273
ST-00018260-T	No Documented Recurrence	0.350604	Classical	-0.10771	0.0159191	-0.0465574	-0.313136	-0.311165	0.234194	0.690134	0.11645	0.019835	-0.377678	-0.214427	0.0802089	0.297831
ST-00018268-T	No Documented Recurrence	0.343862	Classical	0.342988	0.194733	-0.0448388	0.41596	0.383075	0.0506898	-0.436965	0.239392	0.276674	0.507333	-0.279392	0.282119	0.408415
ST-00019368-T	Liver Cohort	0.341185	Classical	0.393171	0.496575	0.268277	-0.0569353	-0.165314	0.338455	0.274746	-0.00758087	0.36954	0.179177	0.238247	0.268937	0.401543
ST-00007168-T	Other Recurrence Site	0.336001	Classical	0.0473673	0.251055	0.13006	0.481286	0.434261	0.322979	-0.529362	0.252261	0.269496	-0.00450994	0.0131484	0.22867	-0.116362
ST-00017838-T	Liver Cohort	0.331988	Basal-like	-0.33909	-0.232057	0.11947	0.47593	0.434759	0.186597	-0.215799	0.282557	-0.108108	-0.215611	-0.305992	-0.314499	-0.366071
ST-00016028-T	Liver Cohort	0.314539	Basal-like	0.36836	0.24409	0.122809	0.362435	0.343664	0.454223	-0.0141221	0.102814	0.512836	0.545435	0.0814422	0.44292	0.329219
ST-00018426-T	Other Recurrence Site	0.314192	Basal-like	0.191472	0.440673	0.110865	0.217748	0.191774	0.472847	0.38347	0.243102	0.354286	0.182044	0.246659	0.320259	0.259703
ST-00006625-T	No Documented Recurrence	0.30902	Classical	0.345504	0.420327	0.180256	0.2727	0.38301	0.376309	-0.414202	0.332388	0.443702	0.397557	0.139217	-0.00858233	0.304388
ST-00014575-T	Other Recurrence Site	0.308373	Classical	0.249417	-0.0546149	0.0531573	0.205833	0.122191	-0.10662	0.174144	0.150641	0.1929	0.375094	-0.200609	0.371069	0.390862
ST-00016289-T	Liver Cohort	0.301062	Classical	0.315419	0.0472928	-0.254092	-0.334636	-0.300128	0.276736	-0.109208	0.0566	0.147964	-0.167441	0.470948	0.182641	0.397805
ST-00017310-T	Liver Cohort	0.294011	Classical	0.146177	0.41862	0.184731	0.606505	0.526713	0.2348	-0.186515	0.133524	0.303651	0.428648	-0.388602	0.487245	0.185574
ST-00020236-T	Other Recurrence Site	0.292134	Classical	-0.0573568	0.401643	0.209963	0.319628	0.31676	0.326788	0.3118	0.125116	0.346881	0.372349	-0.243991	0.399046	0.225847
ST-00017381-T	Liver Cohort	0.288409	Classical	0.0515599	0.191817	0.0101945	0.0278431	0.00954506	-0.201435	0.042621	-0.0360969	-0.19506	-0.0493438	-0.270239	-0.208128	0.0295608
ST-00020291-T	No Documented Recurrence	0.283325	Classical	0.289746	0.325636	0.162634	0.218291	0.0630839	0.0614155	-0.21856	-0.0733394	0.212813	0.340046	-0.222483	0.451422	0.3856
ST-00016911-T	Other Recurrence Site	0.270531	Classical	0.102423	-0.188846	0.227741	0.482128	0.410577	0.0727706	0.322545	0.050506	0.183942	0.409545	-0.236751	0.460331	0.39143
ST-00018932-T	No Documented Recurrence	0.268787	Classical	0.313714	0.345062	0.0737519	0.169226	0.178104	0.22851	0.200136	0.0652701	0.256645	0.360742	0.194558	0.514505	0.429786
ST-00012319-T	No Documented Recurrence	0.258412	Classical	0.18664	0.164778	-0.109804	-0.218053	-0.00475645	-0.264063	0.527482	0.177381	-0.116507	-0.242954	-0.257895	-0.285223	0.158072
ST-00020208-F	No Documented Recurrence	0.253722	Basal-like	-0.213889	-0.23941	0.0771515	-0.0815364	0.127599	-0.179659	0.32474	0.148059	-0.280324	-0.484687	-0.218806	-0.473436	-0.359532
ST-00014524-A-T	Liver Cohort	0.248353	Classical	0.0274198	0.276459	0.0390798	-0.311897	-0.336026	0.349692	-0.499739	-0.0767712	0.208727	-0.0582829	0.0656393	-0.209929	-0.022368
ST-00010904-T	Other Recurrence Site	0.237192	Classical	0.303265	0.361801	0.0620145	0.0402795	0.206836	0.32838	0.25048	0.0969987	0.382519	0.396954	0.212472	-0.0323836	0.170999
ST-00019945-T	Other Recurrence Site	0.233113	Basal-like	-0.051847	0.0567275	-0.10274	-0.386812	-0.337627	0.159293	-0.331232	-0.11912	-0.126454	-0.362527	0.312282	-0.240327	-0.110239
ST-00017041-T	No Documented Recurrence	0.217027	Classical	0.317454	0.0997257	-0.178006	-0.233144	-0.171771	-0.142955	-0.205715	0.00293226	0.0739974	0.023948	0.16679	-0.0659752	0.446799
ST-00013861-T	No Documented Recurrence	0.213307	Basal-like	0.027701	-0.231505	0.040683	-0.247102	-0.22072	-0.0827714	-0.319684	-0.236274	-0.143163	0.0972706	-0.402596	0.409645	0.218576
ST-00020175-T	No Documented Recurrence	0.212811	Classical	0.423835	0.35649	-0.00696259	0.48005	0.474947	-0.202952	0.194016	0.271408	0.402883	0.520002	-0.200331	0.196325	0.270483
ST-00007178-T	Other Recurrence Site	0.210493	Classical	0.0828897	0.0158753	0.0919643	0.276669	0.289513	0.0167303	0.451284	0.0518408	0.256435	0.297503	-0.407232	-0.168417	0.3837
ST-00005536-T	Other Recurrence Site	0.193581	Classical	-0.132032	0.057128	0.0490246	-0.447979	-0.461889	-0.36286	-0.465571	-0.114145	-0.347452	-0.364365	0.113895	0.0720748	-0.107037
ST-00013415-T	Other Recurrence Site	0.177185	Classical	-0.19573	-0.38642	-0.137986	-0.256244	-0.0253257	0.0668208	0.390012	0.121784	-0.248141	-0.426946	0.0404175	-0.251587	0.084309
ST-00017945-T2	No Documented Recurrence	0.17347	Basal-like	-0.0621817	0.463384	0.302093	0.360239	0.324326	0.296739	0.449463	0.0622851	0.38547	0.316803	0.00345336	0.327962	-0.0173977
ST-00013291-T	Liver Cohort	0.173398	Basal-like	0.0243091	-0.0661223	0.21129	0.311645	0.316841	0.175482	0.698831	0.299707	0.175667	-0.165924	-0.23683	-0.232583	0.437041
ST-00007298-T	Liver Cohort	0.168114	Basal-like	0.277911	-0.0123164	0.0474284	0.283294	0.21088	0.264317	0.171109	-0.156242	0.338371	0.330387	0.127741	0.284853	0.257534
ST-00007146-T	No Documented Recurrence	0.164097	Classical	0.427895	0.0798323	-0.0850784	-0.23862	-0.0737816	-0.0894435	0.616065	0.00860781	0.350494	0.335971	-0.300978	0.247357	0.410382
ST-00016499-T	Liver Cohort	0.146807	Classical	0.025854	0.232244	0.396673	0.493497	0.383413	0.249059	0.337819	0.0346355	0.26043	0.39881	-0.129783	0.562336	-0.03491
ST-00020217-T	Liver Cohort	0.144156	Classical	-0.0814716	0.117522	0.0061545	-0.119591	-0.073301	-0.0600379	-0.0719313	-0.0124685	-0.240312	-0.113126	-0.103644	-0.183869	-0.112653
ST-00007300-T	No Documented Recurrence	0.139833	Classical	0.30285	0.143937	-0.262002	-0.249225	-0.0836037	0.0134108	-0.562857	0.126338	0.237376	0.189168	-0.197758	-0.130889	0.446986
ST-00010924-T	No Documented Recurrence	0.139481	Basal-like	0.220084	-0.249281	-0.0932991	0.430929	0.363562	0.221497	0.0985876	0.21724	0.156354	0.307248	0.077748	-0.21139	0.451195
ST-00007067-T	No Documented Recurrence	0.128287	Classical	-0.253271	0.0998537	0.0523701	0.320932	0.300924	0.0747191	-0.429357	0.0114503	-0.0784781	-0.216954	-0.215262	-0.0461942	-0.216411
ST-00007185-T	No Documented Recurrence	0.128264	Classical	0.248183	0.217937	-0.215968	-0.260851	-0.18802	-0.122103	-0.202246	-0.0394585	0.19526	0.0709197	-0.135966	0.0367599	0.467867
ST-00020285-T	Other Recurrence Site	0.127265	Classical	-0.0980151	0.198134	0.0521383	0.135853	0.148967	0.419592	-0.38491	0.0927992	0.333195	0.279056	0.346478	0.10235	-0.0309725
ST-00020341-T	No Documented Recurrence	0.119009	Classical	0.282912	0.525677	0.420591	0.502859	0.404027	0.343398	0.429223	-0.134628	0.525175	0.548524	-0.237775	0.60158	0.236117
ST-00007256-T	Liver Cohort	0.0864833	Classical	-0.212834	0.264056	-0.132223	-0.301152	-0.293507	-0.136106	0.494278	-0.264144	-0.169597	-0.442728	-0.228287	-0.00392908	-0.27381
ST-00017340-T	No Documented Recurrence	0.0848887	Basal-like	0.0681008	0.279149	-0.0892746	-0.269977	-0.257964	0.0249996	0.134777	-0.119366	-0.16811	-0.223455	0.223472	-0.373405	0.149909
ST-00011343-T	No Documented Recurrence	0.0822139	Classical	-0.104052	-0.420119	-0.156127	-0.470107	-0.380358	-0.0715992	-0.570611	-0.254736	-0.203061	0.0717212	0.139229	-0.0852042	-0.0882227
ST-00010984-T	Other Recurrence Site	0.0745075	Classical	-0.291278	-0.379398	-0.360255	-0.346249	-0.34059	-0.367712	0.309624	0.0198268	-0.487987	-0.461507	-0.0409312	-0.391218	-0.298218
ST-00020225-T	No Documented Recurrence	0.0652121	Classical	0.292695	0.19145	-0.182269	-0.439385	-0.360633	0.107996	-0.449219	0.165187	-0.126849	-0.191064	0.134347	-0.311073	0.314767
ST-00015332-T	Liver Cohort	0.0648557	Classical	-0.176314	-0.0424144	0.200593	0.350582	0.295997	-0.259574	0.764484	0.201026	0.123875	-0.147497	-0.164475	-0.149639	-0.273258
ST-00020207-T	Lung Cohort	0.0452239	Classical	0.165956	-0.11195	0.231304	0.428724	0.329508	-0.225877	0.579829	0.116651	0.0566459	0.31467	-0.183414	0.233846	0.288961
ST-00017762-T	Other Recurrence Site	0.0428366	Basal-like	-0.114294	-0.0584391	0.0817561	-0.191938	-0.15964	0.396431	0.553708	-0.20372	0.167805	-0.226376	0.08959	0.246247	-0.116497
ST-00007203-T	Other Recurrence Site	0.0380828	Basal-like	0.0715907	-0.251962	-0.0712155	0.15445	-0.00237117	-0.0287393	0.598237	-0.117621	0.215987	0.285021	0.204968	0.153291	0.266111
ST-00007120-T	No Documented Recurrence	0.0337309	Classical	-0.0920449	-0.0901732	0.355911	0.542717	0.416283	0.30944	0.326903	0.0401931	0.349229	0.535753	-0.434955	0.697849	0.266477
ST-00007180-T	Liver Cohort	0.0295667	Classical	-0.22384	-0.303969	0.217109	0.438993	0.375861	-0.302992	0.720313	0.221948	0.137023	0.232985	-0.476544	0.120764	0.106457
ST-00007216-T	Other Recurrence Site	0.0253032	Classical	-0.201522	-0.307756	-0.0783473	0.0474479	0.103966	-0.115381	-0.461789	0.191945	-0.342186	-0.237282	-0.0641654	-0.276021	0.132039
ST-00007179-T	Liver Cohort	0.0249109	Basal-like	0.175622	0.058341	0.254733	0.113154	0.153587	0.329979	-0.307142	0.191285	0.335853	0.382593	0.323433	0.242121	0.267672
ST-00018301-T	No Documented Recurrence	0.0202371	Basal-like	-0.209251	-0.349517	-0.0988923	-0.238843	0.0398608	-0.0919485	0.395921	0.214935	-0.316308	-0.243599	0.112545	-0.453056	-0.0878077
ST-00007270-T	No Documented Recurrence	0.0149165	Basal-like	-0.194775	-0.213268	0.398051	0.550793	0.470301	-0.0541846	0.355056	0.243324	0.0940936	0.430853	-0.275318	0.0668682	-0.0306203
ST-00006371-T	Other Recurrence Site	0.00716996	Classical	0.0427804	-0.46244	-0.236381	0.200226	0.00142131	-0.35511	-0.077888	-0.0159394	-0.366189	-0.14164	-0.334847	-0.269884	0.20623
ST-00020153-T	Other Recurrence Site	0.00667047	Basal-like	0.381025	-0.187147	0.107669	0.578578	0.54066	0.0986576	0.252295	0.359154	0.318155	0.568957	0.0353119	0.201899	0.396486
ST-00018179-T	No Documented Recurrence	0.00279137	Classical	-0.309857	0.278443	-0.0896802	-0.218885	-0.184963	-0.0965078	0.073886	0.101137	-0.191465	-0.420189	0.139504	-0.389801	-0.393725
ST-00018362-T	No Documented Recurrence	0.00216474	Classical	0.104798	-0.251983	-0.292181	-0.453427	-0.446239	-0.153914	0.31263	-0.120792	-0.37616	-0.348974	0.0844803	-0.335875	0.247972
ST-00017966-T	No Documented Recurrence	-0.00939084	Classical	0.20498	0.20592	-0.0395681	-0.287413	-0.322572	-0.0206393	0.420724	-0.29803	0.184649	0.306003	-0.133268	0.305612	0.123652
ST-00007303-T	Liver Cohort	-0.0113189	Basal-like	0.136702	-0.00582773	-0.294816	-0.298665	-0.188651	-0.0860547	0.0572292	0.236035	-0.158578	-0.257474	0.379225	-0.266348	0.222903
ST-00007255-T	Liver Cohort	-0.0189485	Basal-like	0.15231	-0.130606	-0.295083	-0.342296	-0.237561	-0.125776	0.407151	0.140824	-0.0982218	-0.214445	0.218606	-0.437093	0.104423
ST-00007284-T	Liver Cohort	-0.033038	Classical	-0.349862	0.0908156	0.215191	0.342121	0.255692	0.0880595	-0.494357	-0.0177069	-0.0742901	0.173625	0.129445	0.0872208	-0.486727
ST-00020482-T	No Documented Recurrence	-0.0539537	Classical	-0.146365	0.263966	0.349932	0.116658	-0.13463	0.0223739	-0.294242	-0.250657	-0.000381865	0.150536	0.125382	0.557839	0.0576318
ST-00018257-T	No Documented Recurrence	-0.0579085	Classical	0.016687	0.132377	0.044534	-0.417062	-0.452975	0.16949	-0.183496	-0.322745	-0.0457809	-0.0974071	0.252886	0.646887	0.121257
ST-00017967-T	No Documented Recurrence	-0.0751921	Classical	0.0939165	0.473297	-0.0200733	-0.42655	-0.383912	0.304971	0.117843	-0.248784	0.0799006	-0.292999	0.317341	0.0743262	-0.0802603
ST-00014550-T	No Documented Recurrence	-0.103622	Classical	-0.0524884	-0.313495	-0.174705	-0.228348	-0.116419	-0.396224	-0.256918	-0.0634395	-0.29445	-0.0726763	-0.250337	-0.288695	-0.0878293
ST-00019466-T	Liver Cohort	-0.106115	Classical	0.21674	0.369595	-0.0310322	-0.0999439	-0.132289	0.240391	0.428173	-0.0233009	0.224736	-0.0205332	0.428607	0.308146	0.0564268
ST-00018525-T	Other Recurrence Site	-0.113677	Classical	0.0844464	0.425682	0.105735	-0.100578	-0.220683	0.347419	-0.141592	-0.310194	0.233981	0.128697	0.283258	0.482843	0.108216
ST-00003635-T	Other Recurrence Site	-0.124229	Classical	-0.307209	-0.355941	-0.365294	-0.439323	-0.467356	-0.397088	0.176695	-0.420916	-0.480911	-0.572261	-0.339	-0.349752	-0.193632
ST-00020218-T	Lung Cohort	-0.125032	Classical	-0.0291377	-0.0196525	0.293178	0.370246	0.257022	-0.193816	0.639611	0.127703	0.171683	0.478849	-0.453322	0.33168	0.224524
ST-00007296-T	No Documented Recurrence	-0.138829	Classical	-0.0105568	-0.448484	-0.298378	-0.485767	-0.460422	-0.369847	-0.353917	-0.250605	-0.332977	-0.246787	0.216609	-0.247139	0.0222515
ST-00021060-F	Other Recurrence Site	-0.145239	Classical	-0.389331	-0.251725	0.124238	0.411243	0.389666	-0.207591	0.32568	0.293184	-0.332887	-0.363587	-0.0858883	-0.578568	-0.547192
ST-00019598-T	Lung Cohort	-0.149844	Classical	0.0618516	-0.0379078	0.277033	0.129491	0.0835678	0.220222	-0.485095	0.161836	0.291401	0.430261	-0.158379	0.353322	0.381796
ST-00020098-T	No Documented Recurrence	-0.151567	Basal-like	-0.379725	-0.328169	0.0646179	0.0983893	0.0290849	-0.0384623	0.172772	0.105689	-0.310734	-0.373936	0.0647448	-0.342933	-0.441623
ST-00012878-T	Other Recurrence Site	-0.155273	Classical	-0.0931996	0.239587	-0.148083	-0.443548	-0.420504	-0.147989	-0.214049	-0.221493	-0.0801166	-0.267737	-0.0727636	0.229207	-0.037937
ST-00014537-T	Lung Cohort	-0.156015	Basal-like	-0.158534	0.234227	0.229999	0.226537	0.151591	0.303196	0.43332	0.0172273	0.246143	0.0676528	0.293439	0.102082	-0.454046
ST-00011357-T	No Documented Recurrence	-0.158673	Classical	0.210221	0.0989897	-0.263286	-0.218604	-0.333958	-0.330525	-0.296501	-0.288246	-0.208223	-0.333189	-0.0854021	-0.180291	-0.187817
ST-00013091-T	No Documented Recurrence	-0.189763	Classical	0.0249986	0.172583	-0.381944	-0.539632	-0.503255	-0.304855	-0.476107	-0.421227	-0.31234	-0.26596	-0.0458423	-0.159388	-0.0347095
ST-00007193-T	No Documented Recurrence	-0.193273	Classical	0.342607	-0.0567858	-0.149486	-0.121304	0.146418	-0.0666919	-0.410297	-0.0868996	0.346272	0.412037	-0.127994	-0.290464	-0.0960245
ST-00017078-T	Liver Cohort	-0.195148	Classical	-0.378493	-0.215657	0.124967	0.275107	0.0919077	-0.179936	-0.11254	-0.095549	-0.337465	-0.37973	-0.219014	-0.256718	-0.473444
ST-00017449-T	Other Recurrence Site	-0.200523	Basal-like	-0.0555515	-0.399439	0.0872795	0.459598	0.393781	-0.0178868	-0.211843	0.158035	0.156146	0.287096	0.15358	0.370229	0.239928
ST-00018386-T	Other Recurrence Site	-0.201618	Classical	0.289918	0.00932777	0.363345	-0.243068	-0.302857	-0.152581	-0.384056	-0.274624	-0.0998937	0.477834	0.124639	0.520309	0.0385175
ST-00016213-T	Lung Cohort	-0.202442	Classical	-0.152113	0.290181	-0.024221	-0.312796	-0.187582	0.0855898	-0.0519404	-0.0829384	-0.201459	-0.411805	0.181428	-0.207288	-0.462691
ST-00020133-T	Liver Cohort	-0.213711	Basal-like	0.238668	0.45892	0.128147	0.225783	0.258306	0.380851	-0.0308018	0.114792	0.481037	0.457011	0.347177	0.456153	-0.0796289
ST-00007257-T	Other Recurrence Site	-0.219632	Classical	-0.170944	-0.163022	-0.280829	-0.396344	-0.368912	0.147764	-0.420071	-0.291898	-0.09446	0.0307081	0.0313257	-0.0635496	-0.339103
ST-00007099-T	No Documented Recurrence	-0.223434	Classical	0.351389	0.394331	-0.116126	0.312302	0.365285	0.384173	-0.566577	0.253438	0.482432	0.465769	0.333909	0.577201	0.508628
ST-00013084-T	No Documented Recurrence	-0.241613	Basal-like	-0.1951	-0.370356	0.347806	0.588512	0.507131	-0.0677292	0.482786	0.344171	0.0951616	0.465236	-0.271567	0.253055	0.206156
ST-00010919-T	Other Recurrence Site	-0.245781	Basal-like	-0.0994258	-0.32892	0.26273	0.399856	0.220455	0.0198758	-0.0270042	-0.0772227	0.106863	0.348398	-0.284907	0.192008	0.249955
ST-00020123-T	Other Recurrence Site	-0.248273	Basal-like	0.0237351	-0.228981	-0.178162	-0.243414	-0.154129	-0.295572	-0.426173	0.204998	-0.144691	-0.265075	0.0965186	-0.39435	-0.085772
ST-00008043-T	No Documented Recurrence	-0.251086	Classical	-0.16431	-0.34316	-0.426774	-0.550784	-0.528013	-0.39932	0.187429	-0.4009	-0.416064	-0.498747	-0.224886	-0.442779	-0.242038
ST-00007208-T	No Documented Recurrence	-0.251913	Classical	-0.153916	-0.0996319	-0.204185	0.0238289	0.170755	-0.139486	0.487349	0.143646	-0.0826473	-0.221056	-0.221511	-0.377646	-0.144071
ST-00020209-T	Lung Cohort	-0.265894	Classical	0.116114	0.197218	-0.145581	-0.0765059	-0.0608617	0.0440176	-0.217806	-0.30589	0.293687	0.419782	-0.0482845	0.245496	-0.059278
ST-00012818-T	No Documented Recurrence	-0.268603	Classical	-0.0291082	-0.261705	-0.178092	-0.414381	-0.420918	0.122241	0.441283	-0.255111	-0.246954	-0.310377	0.276576	0.252301	0.242368
ST-00009776-T	No Documented Recurrence	-0.271483	Classical	-0.238549	-0.101083	-0.111617	-0.242805	-0.0865981	-0.0437777	-0.225673	0.205096	-0.276396	-0.374873	0.263033	-0.369416	-0.278753
ST-00015163-T	Other Recurrence Site	-0.281257	Classical	-0.161343	-0.302304	-0.198371	-0.460586	-0.398746	-0.225207	-0.587128	-0.357439	-0.417833	-0.428082	0.18694	0.375745	-0.336927
ST-00020630-T	No Documented Recurrence	-0.28255	Classical	-0.106684	0.0274704	-0.186501	-0.532921	-0.504519	-0.136409	-0.0430881	-0.361625	-0.314227	-0.367987	-0.00113013	0.0142884	-0.329064
ST-00007302-T	No Documented Recurrence	-0.283372	Basal-like	0.241433	0.300888	0.153126	0.0343277	-0.00387024	0.349998	0.591596	0.0170176	0.408412	0.333615	0.218907	0.384453	0.151765
ST-00019601-T	No Documented Recurrence	-0.283421	Classical	-0.0351933	0.0634239	0.166588	0.405946	0.363835	0.0550288	-0.402323	-0.0467981	0.188449	0.363451	0.253137	0.48546	-0.428869
ST-00013160-T	Liver Cohort	-0.289884	Classical	-0.385089	-0.394029	-0.349824	-0.308393	-0.264114	-0.446339	0.237526	-0.0285444	-0.540112	-0.590179	-0.206612	-0.597783	-0.495428
ST-00018888-T	No Documented Recurrence	-0.292992	Classical	0.141826	-0.144804	-0.405389	-0.364922	-0.261928	-0.237878	-0.557509	-0.0718594	-0.152521	-0.340963	0.229752	-0.416254	-0.128567
ST-00018988-T	Other Recurrence Site	-0.296797	Classical	0.369777	0.473809	-0.106805	-0.20714	-0.0786962	0.0900182	0.47776	-0.0339567	0.157224	0.123881	0.31164	0.0854826	0.0779587
ST-00021351-T	No Documented Recurrence	-0.304061	Classical	0.0421238	-0.272569	-0.258909	-0.392665	-0.327389	-0.302979	-0.374081	-0.04406	-0.344171	-0.151997	0.358413	-0.254726	-0.0692868
ST-00018628-T	No Documented Recurrence	-0.307545	Classical	-0.326016	-0.195151	-0.202129	-0.459097	-0.4312	0.216836	-0.0572489	-0.349807	-0.278472	-0.432333	0.239204	-0.231174	-0.461822
ST-00017074-T	No Documented Recurrence	-0.314517	Classical	-0.406645	-0.254383	-0.254819	-0.489057	-0.38348	-0.241874	-0.230056	-0.0583728	-0.548903	-0.620684	0.324478	-0.47811	-0.590607
ST-00020195-T	No Documented Recurrence	-0.329617	Classical	-0.0630213	0.12369	-0.126804	-0.00565118	0.0239103	-0.0709244	-0.148792	-0.348779	0.15119	-0.0334956	0.095682	0.0141499	-0.355808
ST-00018236-T	Liver Cohort	-0.329944	Classical	0.175218	-0.0215881	0.117898	-0.354762	-0.297368	-0.0627989	-0.00402396	-0.197478	-0.0972038	-0.0154112	0.341383	0.185868	-0.345494
ST-00016968-T	No Documented Recurrence	-0.332694	Basal-like	0.0880026	0.215458	0.00641284	0.370422	0.292817	0.134917	-0.553306	-0.00256136	0.158584	-0.0238105	0.182726	0.168613	0.0425341
ST-00017804-T	Lung Cohort	-0.340131	Classical	-0.0719262	0.00794827	-0.230904	-0.341673	-0.297869	-0.185816	-0.481614	-0.0848931	-0.285575	-0.300858	-0.238676	-0.386554	0.000219181
ST-00020186-T	No Documented Recurrence	-0.347588	Basal-like	0.0611362	-0.0313319	-0.275487	-0.466221	-0.397369	0.00247954	-0.461396	-0.0859763	0.0207797	-0.197965	0.522094	-0.150942	0.0328421
ST-00015760-T	No Documented Recurrence	-0.366457	Basal-like	-0.221366	-0.0185546	-0.0633142	-0.323457	-0.0931542	-0.0266651	0.0831161	0.036457	-0.306673	-0.392339	0.389796	-0.406277	-0.551232
ST-00020385-T	No Documented Recurrence	-0.375044	Classical	-0.321989	0.0317093	-0.276385	-0.532871	-0.545862	-0.261476	0.360961	-0.48232	-0.420899	-0.564004	-0.00515134	-0.233045	-0.49237
ST-00013971-T	Liver Cohort	-0.37688	Basal-like	-0.368582	-0.47825	-0.279706	-0.611347	-0.537541	-0.314076	-0.43278	-0.126006	-0.53535	-0.621983	0.0516687	-0.524921	-0.317978
ST-00007206-T	Lung Cohort	-0.38186	Classical	-0.0742075	-0.244307	-0.21929	-0.500266	-0.470023	-0.386927	0.101516	-0.330675	-0.254727	-0.319874	-0.224915	-0.437587	-0.279327
ST-00003662-T	Other Recurrence Site	-0.384353	Classical	0.112923	-0.295412	-0.191201	0.103645	0.13496	-0.25933	0.0840355	0.212805	-0.204136	0.0761622	-0.039491	-0.345309	0.123601
ST-00015777-T	No Documented Recurrence	-0.392837	Classical	-0.267503	-0.291172	-0.427807	-0.574237	-0.560949	-0.366036	-0.513848	-0.342748	-0.50904	-0.56	0.395696	-0.185738	-0.355642
ST-00018724-T	Liver Cohort	-0.39846	Classical	-0.236318	0.236159	-0.112667	-0.31552	-0.255511	0.20144	-0.355665	-0.136694	-0.124417	-0.457193	0.411069	-0.199472	-0.288338
ST-00015114-T	Other Recurrence Site	-0.398909	Classical	-0.0581827	0.24545	0.0644366	-0.361349	-0.373869	-0.158794	-0.0626778	-0.252552	-0.267741	-0.344698	0.125955	0.0295489	-0.102586
ST-00018584-T	No Documented Recurrence	-0.400481	Basal-like	-0.0172604	-0.341835	-0.284666	-0.00157701	0.0306391	-0.352736	-0.442255	0.141864	-0.41133	-0.299274	0.296123	-0.454028	-0.179349
ST-00007183-T	Other Recurrence Site	-0.402025	Classical	0.196625	0.35611	-0.024863	-0.302843	-0.291041	0.295599	0.242274	-0.123058	0.168078	-0.236048	0.431066	0.0848374	0.109343
ST-00007267-T	Other Recurrence Site	-0.404492	Classical	-0.185553	-0.320125	-0.0217954	-0.130033	-0.173364	-0.16153	0.0137133	-0.0227926	-0.38437	-0.427143	0.0417871	-0.12274	-0.365499
ST-00012931-T	No Documented Recurrence	-0.405963	Classical	-0.101452	-0.430301	-0.0736013	0.172253	0.114988	-0.449493	0.156038	0.0168535	-0.300013	0.0983555	-0.361109	-0.203179	-0.275988
ST-00020221-T	No Documented Recurrence	-0.416476	Classical	-0.040866	-0.0585799	-0.202726	-0.0168954	0.0466156	0.141846	-0.132865	-0.260178	-0.212929	-0.223166	0.41771	0.466904	-0.199905
ST-00017227-T	No Documented Recurrence	-0.439972	Classical	0.392142	-0.0660393	-0.230562	-0.298574	-0.222604	-0.0405497	-0.404413	-0.152837	0.0451882	0.299291	0.347062	-0.199537	0.192927
ST-00010889-T	No Documented Recurrence	-0.447642	Classical	-0.216472	-0.521898	0.168434	0.441429	0.399923	-0.350121	-0.336481	-0.119842	-0.0713541	0.41821	-0.450884	-0.165665	-0.238909
ST-00015973-T	No Documented Recurrence	-0.449436	Classical	0.0415037	-0.211461	0.0225429	-0.420438	-0.34018	-0.0203148	-0.570903	-0.208833	-0.361177	-0.187543	0.390148	0.507072	-0.182349
ST-00019367-T	Liver Cohort	-0.4506	Classical	0.186125	0.165046	-0.177189	-0.46932	-0.346284	0.0496705	-0.234545	-0.208683	0.205697	0.1078	0.35048	-0.240234	-0.140354
ST-00013496-T	Lung Cohort	-0.456577	Classical	-0.309056	0.13532	-0.34853	-0.564634	-0.557997	-0.289695	-0.386068	-0.443342	-0.349696	-0.568165	0.147316	-0.33344	-0.425808
ST-00007266-T	Other Recurrence Site	-0.458121	Classical	-0.0880737	-0.37658	-0.129128	0.276505	0.216377	-0.388249	0.465957	0.0211174	-0.0976854	0.00542273	0.0813332	0.362931	-0.158047
ST-00019194-T	No Documented Recurrence	-0.459327	Basal-like	-0.371062	-0.283185	-0.143438	-0.421036	-0.35725	-0.25853	-0.217974	-0.166616	-0.428654	-0.526954	0.288094	-0.281438	-0.47294
ST-00011168-T	Lung Cohort	-0.47624	Classical	0.0357682	-0.36164	-0.305969	-0.273988	-0.194927	-0.238769	-0.246809	0.0732183	-0.343611	-0.306829	0.317505	-0.430419	-0.311093
ST-00017297-T	Other Recurrence Site	-0.478395	Classical	-0.270815	-0.026559	-0.103482	-0.502617	-0.456189	-0.163743	-0.189631	-0.249003	-0.478876	-0.591732	0.361662	-0.474975	-0.534105
ST-00007195-T	Liver Cohort	-0.480713	Classical	-0.509601	-0.559989	-0.324768	-0.523902	-0.473694	-0.515055	-0.28924	-0.277927	-0.594865	-0.592179	0.00792803	-0.429963	-0.517547
ST-00021355-T	Liver Cohort	-0.482336	Classical	-0.175365	-0.282779	-0.151237	-0.479706	-0.424915	-0.247683	-0.198639	-0.300977	-0.488873	-0.3959	0.225675	-0.387992	-0.422461
ST-00007307-T	Lung Cohort	-0.483948	Classical	0.175358	0.356408	-0.250648	-0.137386	-0.166451	-0.0213142	-0.303395	-0.116495	0.0759058	-0.00457179	0.216083	-0.194405	-0.0921857
ST-00020117-T	No Documented Recurrence	-0.491894	Classical	-0.146779	-0.0942271	-0.12833	-0.497663	-0.493104	-0.0583997	-0.481356	-0.354062	-0.42987	-0.408107	0.412759	0.427122	-0.365999
ST-00004898-T	Lung Cohort	-0.499362	Classical	-0.414337	-0.469175	-0.353323	-0.542817	-0.475536	-0.484657	-0.378184	-0.363047	-0.550551	-0.491089	-0.0943907	-0.598558	-0.521562
ST-00020165-T	No Documented Recurrence	-0.514105	Classical	-0.0847809	-0.286729	-0.159783	0.531314	0.473698	-0.321671	-0.481191	0.283961	-0.13847	0.0983588	0.168923	-0.447112	-0.385931
ST-00018938-T	No Documented Recurrence	-0.517017	Basal-like	0.0402025	0.15833	0.042042	-0.238566	-0.201257	0.0358778	0.0178692	-0.0699909	-0.034596	-0.377983	0.493824	-0.175537	-0.298696
ST-00007585-T	Other Recurrence Site	-0.519552	Classical	-0.180016	0.0216422	-0.353148	-0.578585	-0.575455	-0.333983	-0.416175	-0.501199	-0.324106	-0.492999	0.0870432	-0.142617	-0.280348
ST-00020102-T	Lung Cohort	-0.523683	Classical	0.121399	-0.115876	-0.187005	-0.478842	-0.432559	0.0127753	0.36479	-0.26429	0.0408036	-0.357597	0.327108	-0.384251	0.134629
ST-00017261-T	No Documented Recurrence	-0.524029	Classical	-0.138068	-0.455877	-0.249063	-0.467716	-0.472341	-0.417913	-0.669293	-0.32158	-0.484269	-0.397039	0.148807	-0.464871	-0.397087
ST-00020085-T	Other Recurrence Site	-0.530502	Classical	-0.0928464	-0.293538	-0.234399	-0.480102	-0.453401	-0.367802	-0.485256	-0.261159	-0.348526	-0.26083	0.180304	-0.219891	-0.0722315
ST-00007239-T	No Documented Recurrence	-0.531562	Classical	-0.0892702	-0.108517	-0.0140828	0.189109	0.131998	-0.38267	0.000973584	0.0655587	-0.299179	-0.114034	-0.2052	-0.223584	-0.384014
ST-00017440-T	Lung Cohort	-0.544381	Basal-like	0.208196	0.331448	0.281044	0.498366	0.435665	0.389861	-0.0930128	-0.014808	0.443701	0.525219	-0.132247	0.534023	0.341733
ST-00018616-T	Other Recurrence Site	-0.566844	Classical	-0.175402	-0.280238	-0.0436778	-0.480546	-0.517881	-0.107133	-0.428456	-0.304275	-0.32925	-0.384427	0.0915591	0.0189575	-0.344036
ST-00012890-T	Other Recurrence Site	-0.570969	Classical	-0.0599745	-0.221129	-0.349788	-0.540514	-0.550732	-0.352919	-0.534252	-0.380896	-0.463382	-0.462117	0.225695	-0.254518	-0.212049
ST-00013158-T	Liver Cohort	-0.588595	Classical	-0.0986748	-0.31801	-0.0787591	-0.0694727	-0.0680442	-0.394493	-0.361287	-0.132694	-0.108784	0.264831	0.0600875	-0.427582	-0.404593
ST-00015184-T	No Documented Recurrence	-0.589433	Basal-like	-0.384206	-0.466179	-0.317545	-0.453361	-0.435751	-0.484605	-0.419377	-0.238667	-0.579871	-0.604515	0.228702	-0.573481	-0.563811
ST-00020108-T	Liver Cohort	-0.589944	Classical	-0.249812	-0.276922	-0.321593	-0.526514	-0.440026	-0.102636	-0.26986	-0.303278	-0.266194	-0.495522	0.375602	-0.350874	-0.533186
ST-00020148-T	Other Recurrence Site	-0.594113	Classical	-0.0384947	-0.194328	-0.281333	-0.472789	-0.407847	-0.369908	-0.555612	-0.248697	-0.404169	-0.294248	0.329281	-0.454664	-0.294025
ST-00007061-T	No Documented Recurrence	-0.595686	Classical	-0.143767	-0.105827	-0.319739	-0.371582	-0.389097	-0.432685	-0.550768	-0.385355	-0.357336	-0.387326	0.203249	-0.299183	-0.353107
ST-00019598-T2	Lung Cohort	-0.603078	Classical	-0.0887765	-0.365121	-0.0973438	-0.418095	-0.454849	-0.17794	-0.477035	-0.237249	-0.361003	-0.340818	0.153138	-0.150253	0.253718
ST-00012908-T	Liver Cohort	-0.614996	Classical	-0.307273	-0.380489	-0.284793	-0.201015	-0.254509	-0.454084	-0.236269	-0.159841	-0.524167	-0.549191	0.0277326	-0.517081	-0.462459
ST-00016742-T	No Documented Recurrence	-0.616816	Classical	-0.123179	-0.356272	-0.317556	-0.297514	-0.179232	-0.280057	-0.341695	-0.0338884	-0.387038	-0.494623	0.122782	-0.605402	-0.393461
ST-00007213-T	No Documented Recurrence	-0.632525	Basal-like	-0.175049	-0.308669	-0.145761	-0.310891	-0.185768	-0.199261	-0.482374	-0.138586	-0.204272	-0.311902	0.312927	-0.420399	-0.317216
ST-00015839-T	Lung Cohort	-0.63932	Classical	-0.338244	-0.164549	-0.277189	-0.379801	-0.31728	-0.443867	-0.0789646	-0.207997	-0.488937	-0.51354	0.224079	-0.531626	-0.531516
ST-00020081-T	Lung Cohort	-0.658293	Classical	-0.123272	-0.313589	-0.206649	-0.468844	-0.374753	-0.196529	-0.536044	-0.116523	-0.239996	-0.26847	0.277239	-0.410256	-0.029751
ST-00018809-T	Lung Cohort	-0.681537	Basal-like	-0.200786	-0.22152	-0.208099	-0.484221	-0.440716	-0.30544	-0.454384	-0.222427	-0.442447	-0.519657	0.345333	-0.493215	-0.40071

## Sheet: ED_Fig.5B
Public_Patient_ID	Public_Specimen_ID	Recurrence_Sites_4	pORG_Up_55_All
ST-00003635	ST-00003635-T	Other_site	-0.154234
ST-00003662	ST-00003662-T	Other_site	-0.355365
ST-00004898	ST-00004898-M	Lung	0.0865336
ST-00004898	ST-00004898-T	Lung	-0.478241
ST-00005536	ST-00005536-T	Other_site	0.171542
ST-00005813	ST-00005813-T	Liver	0.544434
ST-00006291	ST-00006291-M	Liver	0.200418
ST-00006291	ST-00006291-T	Liver	0.38988
ST-00006371	ST-00006371-T	Other_site	-0.0177516
ST-00006597	ST-00006597-M	No_Resection	-0.612337
ST-00006625	ST-00006625-T	No_Doc_Recur	0.310947
ST-00006650	ST-00006650-M	Lung	-0.275638
ST-00007061	ST-00007061-T	No_Doc_Recur	-0.589772
ST-00007067	ST-00007067-T	No_Doc_Recur	0.109866
ST-00007071	ST-00007071-T	Liver	0.610503
ST-00007085	ST-00007085-T	Liver	0.456034
ST-00007099	ST-00007099-T	No_Doc_Recur	-0.16049
ST-00007120	ST-00007120-T	No_Doc_Recur	0.0433365
ST-00007146	ST-00007146-T	No_Doc_Recur	0.175971
ST-00007165	ST-00007165-T	Other_site	0.570426
ST-00007168	ST-00007168-T	Other_site	0.349987
ST-00007174	ST-00007174-T	Liver	0.412882
ST-00007175	ST-00007175-T	Liver	0.35603
ST-00007178	ST-00007178-T	Other_site	0.21939
ST-00007179	ST-00007179-T	Liver	0.0151414
ST-00007180	ST-00007180-T	Liver	0.0799696
ST-00007183	ST-00007183-T	Other_site	-0.399633
ST-00007185	ST-00007185-T	No_Doc_Recur	0.119051
ST-00007193	ST-00007193-T	No_Doc_Recur	-0.196459
ST-00007195	ST-00007195-T	Liver	-0.440019
ST-00007203	ST-00007203-T	Other_site	0.0531762
ST-00007206	ST-00007206-T	Lung	-0.341657
ST-00007208	ST-00007208-T	No_Doc_Recur	-0.229938
ST-00007213	ST-00007213-T	No_Doc_Recur	-0.643926
ST-00007216	ST-00007216-T	Other_site	0.00925067
ST-00007223	ST-00007223-M	Liver	0.427843
ST-00007234	ST-00007234-T	Other_site	0.378433
ST-00007239	ST-00007239-T	No_Doc_Recur	-0.501459
ST-00007255	ST-00007255-T	Liver	-0.00359036
ST-00007256	ST-00007256-T	Liver	0.103676
ST-00007257	ST-00007257-T	Other_site	-0.253024
ST-00007266	ST-00007266-T	Other_site	-0.457194
ST-00007267	ST-00007267-T	Other_site	-0.384061
ST-00007270	ST-00007270-T	No_Doc_Recur	0.0428559
ST-00007279	ST-00007279-T	Other_site	0.428627
ST-00007284	ST-00007284-T	Liver	-0.06723
ST-00007288	ST-00007288-M	No_Resection	0.134387
ST-00007296	ST-00007296-T	No_Doc_Recur	-0.125351
ST-00007298	ST-00007298-T	Liver	0.129682
ST-00007300	ST-00007300-T	No_Doc_Recur	0.11655
ST-00007302	ST-00007302-T	No_Doc_Recur	-0.29375
ST-00007303	ST-00007303-T	Liver	0.0355481
ST-00007307	ST-00007307-M	Lung	-0.0735505
ST-00007307	ST-00007307-T	Lung	-0.473783
ST-00007313	ST-00007313-T	Liver	0.406781
ST-00007369	ST-00007369-M	No_Resection	0.545028
ST-00007377	ST-00007377-M	No_Resection	-0.613645
ST-00007380	ST-00007380-M	No_Resection	0.216824
ST-00007381	ST-00007381-M	No_Resection	-0.618185
ST-00007382	ST-00007382-M	No_Resection	-0.368437
ST-00007389	ST-00007389-M	No_Resection	-0.211194
ST-00007402	ST-00007402-M	No_Resection	-0.335123
ST-00007585	ST-00007585-T	Other_site	-0.49619
ST-00007590	ST-00007590-M	No_Resection	-0.190858
ST-00007594	ST-00007594-M	No_Resection	0.173067
ST-00007595	ST-00007595-M	No_Resection	0.176857
ST-00007613	ST-00007613-T	Liver	0.424404
ST-00008043	ST-00008043-T	No_Doc_Recur	-0.243879
ST-00008056	ST-00008056-T	No_Doc_Recur	0.402745
ST-00008108	ST-00008108-T	No_Doc_Recur	0.361133
ST-00008601	ST-00008601-T	Other_site	0.458342
ST-00009776	ST-00009776-T	No_Doc_Recur	-0.276281
ST-00009788	ST-00009788-M	No_Resection	-0.417439
ST-00009790	ST-00009790-M	No_Resection	0.278581
ST-00010889	ST-00010889-T	No_Doc_Recur	-0.454141
ST-00010904	ST-00010904-T	Other_site	0.245342
ST-00010919	ST-00010919-T	Other_site	-0.243976
ST-00010924	ST-00010924-T	No_Doc_Recur	0.181208
ST-00010984	ST-00010984-M	Other_site	-0.228795
ST-00010984	ST-00010984-T	Other_site	0.101475
ST-00011168	ST-00011168-T	Lung	-0.470947
ST-00011343	ST-00011343-T	No_Doc_Recur	0.0853589
ST-00011356	ST-00011356-M	No_Resection	-0.308291
ST-00011357	ST-00011357-T	No_Doc_Recur	-0.106991
ST-00012319	ST-00012319-T	No_Doc_Recur	0.230439
ST-00012327	ST-00012327-T	Liver	0.489603
ST-00012742	ST-00012742-T	No_Doc_Recur	0.46359
ST-00012818	ST-00012818-T	No_Doc_Recur	-0.237582
ST-00012878	ST-00012878-T	Other_site	-0.122904
ST-00012890	ST-00012890-T	Other_site	-0.579917
ST-00012908	ST-00012908-T	Liver	-0.597857
ST-00012931	ST-00012931-T	No_Doc_Recur	-0.399997
ST-00012967	ST-00012967-M	No_Resection	-0.396302
ST-00012975	ST-00012975-M	No_Resection	0.443008
ST-00013013	ST-00013013-T	Liver	0.455176
ST-00013084	ST-00013084-T	No_Doc_Recur	-0.231814
ST-00013091	ST-00013091-T	No_Doc_Recur	-0.174624
ST-00013158	ST-00013158-T	Liver	-0.580847
ST-00013160	ST-00013160-T	Liver	-0.325678
ST-00013253	ST-00013253-T	Liver	0.51009
ST-00013291	ST-00013291-T	Liver	0.185164
ST-00013415	ST-00013415-T	Other_site	0.174315
ST-00013496	ST-00013496-T	Lung	-0.461953
ST-00013526	ST-00013526-M	Lung	0.367094
ST-00013861	ST-00013861-T	No_Doc_Recur	0.213883
ST-00013971	ST-00013971-T	Liver	-0.381042
ST-00014023	ST-00014023-T	Other_site	0.423846
ST-00014104	ST-00014104-T	Liver	0.470633
ST-00014391	ST-00014391-T	Liver	0.438103
ST-00014494	ST-00014494-T	Other_site	0.395895
ST-00014524	ST-00014524-A-T	No_Resection	0.249342
ST-00014524	ST-00014524-M	No_Resection	0.483124
ST-00014537	ST-00014537-T	Lung	-0.14477
ST-00014550	ST-00014550-T	No_Doc_Recur	-0.0315529
ST-00014575	ST-00014575-T	Other_site	0.305233
ST-00015114	ST-00015114-T	Other_site	-0.389291
ST-00015136	ST-00015136-T	Other_site	0.41088
ST-00015163	ST-00015163-T	Other_site	-0.296442
ST-00015184	ST-00015184-T	No_Doc_Recur	-0.583226
ST-00015332	ST-00015332-T	Liver	0.126058
ST-00015760	ST-00015760-T	No_Doc_Recur	-0.390429
ST-00015777	ST-00015777-T	No_Doc_Recur	-0.378318
ST-00015839	ST-00015839-M	Lung	0.176967
ST-00015839	ST-00015839-T	Lung	-0.61269
ST-00015973	ST-00015973-T	No_Doc_Recur	-0.433596
ST-00016028	ST-00016028-T	Liver	0.287481
ST-00016213	ST-00016213-T	Lung	-0.242414
ST-00016257	ST-00016257-T	No_Doc_Recur	0.445788
ST-00016289	ST-00016289-T	Liver	0.301222
ST-00016499	ST-00016499-T	Liver	0.142816
ST-00016623	ST-00016623-T	Liver	0.430546
ST-00016742	ST-00016742-T	No_Doc_Recur	-0.581761
ST-00016806	ST-00016806-T	Liver	0.575541
ST-00016911	ST-00016911-T	Other_site	0.257435
ST-00016968	ST-00016968-T	No_Doc_Recur	-0.336498
ST-00017003	ST-00017003-M	No_Resection	0.110026
ST-00017041	ST-00017041-T	No_Doc_Recur	0.237885
ST-00017074	ST-00017074-T	No_Doc_Recur	-0.307541
ST-00017078	ST-00017078-T	Liver	-0.181831
ST-00017080	ST-00017080-T	Other_site	0.515586
ST-00017227	ST-00017227-T	No_Doc_Recur	-0.423379
ST-00017261	ST-00017261-T	No_Doc_Recur	-0.5018
ST-00017297	ST-00017297-T	Other_site	-0.466349
ST-00017310	ST-00017310-T	Liver	0.28753
ST-00017340	ST-00017340-T	No_Doc_Recur	0.0674847
ST-00017381	ST-00017381-T	Liver	0.325111
ST-00017440	ST-00017440-T	Lung	-0.555846
ST-00017449	ST-00017449-T	Other_site	-0.166462
ST-00017549	ST-00017549-T	Other_site	0.58916
ST-00017762	ST-00017762-T	Other_site	0.0233249
ST-00017804	ST-00017804-M	Lung	0.208044
ST-00017804	ST-00017804-T	Lung	-0.313926
ST-00017838	ST-00017838-M	Liver	0.292947
ST-00017838	ST-00017838-T	Liver	0.339322
ST-00017915	ST-00017915-M	Lung	-0.384678
ST-00017945	ST-00017945-T	No_Doc_Recur	0.569917
ST-00017945	ST-00017945-T2	No_Doc_Recur	0.157598
ST-00017966	ST-00017966-T	No_Doc_Recur	-0.0254417
ST-00017967	ST-00017967-T	No_Doc_Recur	-0.137771
ST-00017975	ST-00017975-T	Other_site	0.370537
ST-00017985	ST-00017985-T	Liver	0.483917
ST-00018002	ST-00018002-T	Liver	0.556422
ST-00018136	ST-00018136-T	Other_site	0.425277
ST-00018179	ST-00018179-T	No_Doc_Recur	0.0336479
ST-00018232	ST-00018232-M	No_Resection	0.292187
ST-00018236	ST-00018236-T	Liver	-0.342323
ST-00018257	ST-00018257-T	No_Doc_Recur	-0.0367781
ST-00018260	ST-00018260-T	No_Doc_Recur	0.349224
ST-00018268	ST-00018268-T	No_Doc_Recur	0.372155
ST-00018269	ST-00018269-T	Liver	0.531987
ST-00018301	ST-00018301-T	No_Doc_Recur	0.0064122
ST-00018360	ST-00018360-T	Other_site	0.454124
ST-00018362	ST-00018362-T	No_Doc_Recur	0.0373902
ST-00018386	ST-00018386-T	Other_site	-0.182677
ST-00018426	ST-00018426-T	Other_site	0.3393
ST-00018525	ST-00018525-T	Other_site	-0.141365
ST-00018584	ST-00018584-T	No_Doc_Recur	-0.370495
ST-00018616	ST-00018616-T	Other_site	-0.543194
ST-00018628	ST-00018628-T	No_Doc_Recur	-0.337265
ST-00018724	ST-00018724-T	Liver	-0.373669
ST-00018809	ST-00018809-T	Lung	-0.686962
ST-00018888	ST-00018888-T	No_Doc_Recur	-0.290027
ST-00018893	ST-00018893-T	No_Doc_Recur	0.349806
ST-00018932	ST-00018932-T	No_Doc_Recur	0.23682
ST-00018938	ST-00018938-T	No_Doc_Recur	-0.535706
ST-00018955	ST-00018955-T	Liver	0.496927
ST-00018963	ST-00018963-T	No_Doc_Recur	0.5115
ST-00018988	ST-00018988-T	Other_site	-0.309308
ST-00019006	ST-00019006-T	No_Doc_Recur	0.42559
ST-00019043	ST-00019043-M	Other_site	0.363602
ST-00019056	ST-00019056-T	Liver	0.467116
ST-00019171	ST-00019171-M	No_Doc_Recur	0.0583365
ST-00019194	ST-00019194-T	No_Doc_Recur	-0.453278
ST-00019367	ST-00019367-T	Liver	-0.38404
ST-00019368	ST-00019368-T	Liver	0.319573
ST-00019429	ST-00019429-M	Other_site	0.34048
ST-00019429	ST-00019429-T	Other_site	0.574529
ST-00019458	ST-00019458-T	No_Doc_Recur	0.401076
ST-00019466	ST-00019466-T	Liver	-0.0977957
ST-00019590	ST-00019590-T	No_Doc_Recur	0.387634
ST-00019598	ST-00019598-T	Lung	-0.128044
ST-00019598	ST-00019598-T2	Lung	-0.597964
ST-00019601	ST-00019601-M	No_Doc_Recur	-0.486031
ST-00019601	ST-00019601-T	No_Doc_Recur	-0.290607
ST-00019607	ST-00019607-M	No_Resection	-0.426182
ST-00019682	ST-00019682-T	Liver	0.388854
ST-00019945	ST-00019945-T	Other_site	0.240282
ST-00020045	ST-00020045-M	Liver	0.351157
ST-00020051	ST-00020051-A-T	No_Resection	0.450873
ST-00020057	ST-00020057-M	No_Resection	-0.539507
ST-00020064	ST-00020064-M	No_Resection	0.0561069
ST-00020069	ST-00020069-M	No_Resection	0.135783
ST-00020070	ST-00020070-M	No_Resection	0.24795
ST-00020072	ST-00020072-M	No_Resection	0.14531
ST-00020077	ST-00020077-T	No_Doc_Recur	0.339113
ST-00020081	ST-00020081-T	No_Doc_Recur	-0.635739
ST-00020085	ST-00020085-T	Other_site	-0.521051
ST-00020089	ST-00020089-M	No_Resection	0.407348
ST-00020092	ST-00020092-M	No_Resection	0.0436648
ST-00020093	ST-00020093-T	Other_site	0.389192
ST-00020098	ST-00020098-T	No_Doc_Recur	-0.195435
ST-00020102	ST-00020102-T	Lung	-0.525629
ST-00020104	ST-00020104-M	No_Resection	-0.428084
ST-00020105	ST-00020105-M	No_Resection	0.306513
ST-00020106	ST-00020106-M	No_Resection	-0.186646
ST-00020108	ST-00020108-T	No_Resection	-0.596492
ST-00020109	ST-00020109-T	Liver	0.531942
ST-00020112	ST-00020112-M	No_Resection	0.0440176
ST-00020117	ST-00020117-T	No_Doc_Recur	-0.515117
ST-00020118	ST-00020118-M	No_Resection	0.411845
ST-00020119	ST-00020119-M	No_Resection	-0.408935
ST-00020123	ST-00020123-T	Other_site	-0.222381
ST-00020126	ST-00020126-M	No_Resection	-0.402434
ST-00020127	ST-00020127-T	No_Doc_Recur	0.628773
ST-00020131	ST-00020131-M	No_Resection	-0.382411
ST-00020133	ST-00020133-T	Liver	-0.206885
ST-00020144	ST-00020144-M	No_Resection	0.326369
ST-00020148	ST-00020148-T	Other_site	-0.576879
ST-00020149	ST-00020149-M	No_Resection	0.214901
ST-00020153	ST-00020153-T	Other_site	0.0108647
ST-00020154	ST-00020154-M	No_Resection	-0.254452
ST-00020164	ST-00020164-M	No_Resection	0.397955
ST-00020165	ST-00020165-T	No_Doc_Recur	-0.512178
ST-00020168	ST-00020168-M2	No_Resection	0.330948
ST-00020175	ST-00020175-T	No_Doc_Recur	0.196613
ST-00020178	ST-00020178-T	No_Resection	-0.43979
ST-00020181	ST-00020181-T	Liver	0.425823
ST-00020185	ST-00020185-M	No_Resection	-0.217923
ST-00020186	ST-00020186-T	No_Doc_Recur	-0.328665
ST-00020190	ST-00020190-M	No_Resection	0.512613
ST-00020195	ST-00020195-T	No_Doc_Recur	-0.312852
ST-00020196	ST-00020196-M	No_Resection	-0.382816
ST-00020203	ST-00020203-M	No_Resection	0.266863
ST-00020205	ST-00020205-T	Liver	0.486107
ST-00020206	ST-00020206-F	No_Resection	0.267569
ST-00020207	ST-00020207-T	Lung	0.058489
ST-00020208	ST-00020208-F	No_Doc_Recur	0.24665
ST-00020209	ST-00020209-T	Lung	-0.291143
ST-00020213	ST-00020213-M	No_Resection	0.39157
ST-00020215	ST-00020215-F	No_Resection	0.202623
ST-00020217	ST-00020217-T	Liver	0.10983
ST-00020218	ST-00020218-T	Lung	-0.115344
ST-00020221	ST-00020221-T	No_Doc_Recur	-0.390175
ST-00020223	ST-00020223-T	No_Doc_Recur	0.659286
ST-00020225	ST-00020225-T	No_Doc_Recur	0.0719506
ST-00020232	ST-00020232-M	No_Resection	-0.413199
ST-00020236	ST-00020236-T	Other_site	0.25701
ST-00020251	ST-00020251-M	No_Resection	-0.534091
ST-00020281	ST-00020281-M	No_Resection	0.348085
ST-00020285	ST-00020285-T	Other_site	0.15002
ST-00020291	ST-00020291-T	No_Doc_Recur	0.282786
ST-00020308	ST-00020308-M	No_Resection	0.195725
ST-00020323	ST-00020323-M	No_Resection	0.25906
ST-00020341	ST-00020341-T	No_Doc_Recur	0.133843
ST-00020385	ST-00020385-T	No_Doc_Recur	-0.34541
ST-00020482	ST-00020482-T	No_Doc_Recur	-0.00559515
ST-00020630	ST-00020630-T	No_Doc_Recur	-0.267241
ST-00020824	ST-00020824-M	No_Resection	0.230797
ST-00020904	ST-00020904-T	Liver	0.479837
ST-00020926	ST-00020926-F	No_Resection	-0.45851
ST-00020944	ST-00020944-M	No_Resection	-0.0678276
ST-00021060	ST-00021060-F	Other_site	-0.180945
ST-00021339	ST-00021339-F	No_Resection	-0.18441
ST-00021340	ST-00021340-F	No_Resection	-0.339202
ST-00021351	ST-00021351-T	No_Doc_Recur	-0.276464
ST-00021353	ST-00021353-M	No_Resection	0.242694
ST-00021355	ST-00021355-T	Liver	-0.450151
ST-00021358	ST-00021358-T	Liver	0.526333
ST-00021359	ST-00021359-M	No_Resection	-0.620477

## Sheet: ED_Fig.5C
Public_Specimen_ID	Group	pSUB	Subtype	Apical_Junction	EMT	Glycolysis	Hypoxia
ST-00020133-T	Liver Cohort	0.825656	Basal-like	0.312087	0.544027	0.380851	0.488848
ST-00016028-T	Liver Cohort	0.745617	Basal-like	0.221379	0.451527	0.454223	0.471696
ST-00007302-T	No Documented Recurrence	0.734064	Basal-like	0.404626	0.606587	0.349998	0.527822
ST-00007179-T	Liver Cohort	0.719576	Basal-like	0.396348	0.586693	0.329979	0.481911
ST-00018426-T	Other Recurrence Site	0.715326	Basal-like	0.37267	0.524961	0.472847	0.511185
ST-00014537-T	Lung Cohort	0.703987	Basal-like	0.362492	0.41567	0.303196	0.41197
ST-00007279-T	Other Recurrence Site	0.691211	Basal-like	0.175978	0.429679	0.42148	0.431032
ST-00018893-T	No Documented Recurrence	0.683969	Basal-like	0.0752468	-0.0808906	0.384746	0.342687
ST-00007313-T	Liver Cohort	0.631422	Basal-like	0.372731	0.491381	0.190712	0.400107
ST-00010924-T	No Documented Recurrence	0.621876	Basal-like	0.202663	0.547141	0.221497	0.114709
ST-00007071-T	Liver Cohort	0.598893	Basal-like	0.100753	0.102881	0.241327	0.338433
ST-00010904-T	Other Recurrence Site	0.567807	Classical	0.277534	0.283538	0.32838	0.48684
ST-00015760-T	No Documented Recurrence	0.562119	Basal-like	0.359317	0.346806	-0.0266651	0.145152
ST-00017838-T	Liver Cohort	0.561549	Basal-like	-0.0600485	-0.302594	0.186597	-0.0611617
ST-00016623-T	Liver Cohort	0.554532	Basal-like	0.320982	0.404443	0.398474	0.380391
ST-00012327-T	Liver Cohort	0.554341	Basal-like	-0.161322	-0.367389	0.337893	-0.0246286
ST-00007298-T	Liver Cohort	0.551049	Basal-like	0.212046	0.440149	0.264317	0.275006
ST-00017762-T	Other Recurrence Site	0.550884	Basal-like	0.304632	0.388182	0.396431	0.18077
ST-00019006-T	No Documented Recurrence	0.547227	Basal-like	0.282752	0.398319	0.430984	0.302056
ST-00013291-T	Liver Cohort	0.545457	Basal-like	0.145919	0.322793	0.175482	-0.0400479
ST-00007270-T	No Documented Recurrence	0.543452	Basal-like	0.0980006	-0.22673	-0.0541846	-0.0489305
ST-00018136-T	Other Recurrence Site	0.532293	Basal-like	-0.122972	-0.576481	0.0511721	-0.31282
ST-00017440-T	Lung Cohort	0.528764	Basal-like	0.126948	-0.14953	0.389861	0.0957027
ST-00018963-T	No Documented Recurrence	0.524842	Basal-like	0.186149	0.390907	0.147019	0.350488
ST-00018955-T	Liver Cohort	0.516487	Basal-like	0.216547	0.392272	0.201975	-0.257834
ST-00013084-T	No Documented Recurrence	0.51537	Basal-like	0.0292739	0.193379	-0.0677292	-0.221639
ST-00017449-T	Other Recurrence Site	0.511874	Basal-like	0.100705	0.238598	-0.0178868	-0.116158
ST-00007216-T	Other Recurrence Site	0.49205	Classical	0.172539	0.253425	-0.115381	0.0912555
ST-00007174-T	Liver Cohort	0.459547	Classical	0.148089	0.202712	0.249452	0.442189
ST-00020153-T	Other Recurrence Site	0.445702	Basal-like	0.0405419	0.333316	0.0986576	0.105709
ST-00013971-T	Liver Cohort	0.441043	Basal-like	-0.007487	0.084913	-0.314076	-0.397174
ST-00020051-A-T	Liver Cohort	0.429613	Basal-like	-0.131996	-0.161786	0.453632	0.452697
ST-00017945-T2	No Documented Recurrence	0.429507	Basal-like	0.156518	-0.147996	0.296739	0.134949
ST-00005813-T	Liver Cohort	0.415666	Classical	0.269682	0.380836	0.267211	0.46273
ST-00006625-T	No Documented Recurrence	0.411882	Classical	0.285866	0.419003	0.376309	0.466849
ST-00020098-T	No Documented Recurrence	0.404864	Basal-like	0.00787272	-0.271763	-0.0384623	-0.120694
ST-00007099-T	No Documented Recurrence	0.402761	Classical	0.25794	0.421438	0.384173	0.44395
ST-00016806-T	Liver Cohort	0.398883	Basal-like	-0.0136971	-0.151249	0.159248	-0.0786697
ST-00017340-T	No Documented Recurrence	0.385176	Basal-like	0.182399	0.515485	0.0249996	0.207866
ST-00007183-T	Other Recurrence Site	0.376588	Classical	0.392819	0.563877	0.295599	0.499095
ST-00018301-T	No Documented Recurrence	0.361888	Basal-like	0.337711	0.486945	-0.0919485	-0.180756
ST-00007267-T	Other Recurrence Site	0.343991	Classical	0.0645852	0.1018	-0.16153	-0.386517
ST-00008108-T	No Documented Recurrence	0.338848	Classical	-0.00327903	0.0015517	0.294188	0.22687
ST-00019945-T	Other Recurrence Site	0.336776	Basal-like	0.295485	0.392829	0.159293	0.0710392
ST-00010919-T	Other Recurrence Site	0.333036	Basal-like	-0.0386487	-0.0920007	0.0198758	0.0481452
ST-00014524-A-T	Liver Cohort	0.331082	Classical	0.0288661	-0.237421	0.349692	0.433583
ST-00007203-T	Other Recurrence Site	0.329343	Basal-like	0.209927	0.448052	-0.0287393	0.184481
ST-00017310-T	Liver Cohort	0.327145	Classical	-0.279171	-0.534923	0.2348	-0.315675
ST-00017549-T	Other Recurrence Site	0.309239	Classical	0.354342	0.241402	0.356842	0.251293
ST-00020195-T	No Documented Recurrence	0.295063	Classical	-0.129663	0.0973655	-0.0709244	0.0400522
ST-00007193-T	No Documented Recurrence	0.292823	Classical	-0.0250328	0.321329	-0.0666919	0.277319
ST-00013415-T	Other Recurrence Site	0.28606	Classical	-0.0301205	0.0957245	0.0668208	0.170233
ST-00016968-T	No Documented Recurrence	0.26344	Basal-like	-0.182484	0.060161	0.134917	0.37602
ST-00007300-T	No Documented Recurrence	0.261777	Classical	-0.030758	0.491648	0.0134108	0.219068
ST-00007168-T	Other Recurrence Site	0.242295	Classical	-0.00860132	-0.177922	0.322979	-0.0474657
ST-00019598-T	Lung Cohort	0.240303	Classical	0.114749	0.310518	0.220222	-0.14499
ST-00018628-T	No Documented Recurrence	0.232238	Classical	0.180686	-0.0102834	0.216836	0.0725291
ST-00007175-T	Liver Cohort	0.23197	Classical	0.289265	0.5289	0.181354	0.474228
ST-00018525-T	Other Recurrence Site	0.228647	Classical	0.29994	0.248392	0.347419	0.095366
ST-00018938-T	No Documented Recurrence	0.226593	Basal-like	0.337948	0.613434	0.0358778	0.464507
ST-00021060-F	Other Recurrence Site	0.225358	Classical	-0.0828875	-0.427566	-0.207591	-0.271389
ST-00015136-T	Other Recurrence Site	0.220902	Classical	0.0397076	0.0182851	0.102744	0.0244221
ST-00012742-T	No Documented Recurrence	0.215881	Classical	0.234174	0.505043	0.230555	0.174065
ST-00020123-T	Other Recurrence Site	0.208641	Basal-like	-0.0451567	0.109433	-0.295572	-0.326009
ST-00020081-T	Lung Cohort	0.201103	Classical	0.143835	0.439647	-0.196529	0.0886224
ST-00020208-F	No Documented Recurrence	0.195306	Basal-like	-0.141823	-0.55065	-0.179659	-0.104028
ST-00007213-T	No Documented Recurrence	0.188532	Basal-like	0.0565124	0.505956	-0.199261	0.180621
ST-00019368-T	Liver Cohort	0.178912	Classical	0.219174	0.554475	0.338455	0.49997
ST-00007255-T	Liver Cohort	0.177063	Basal-like	0.231148	0.33955	-0.125776	0.304406
ST-00020236-T	Other Recurrence Site	0.174417	Classical	0.0601657	-0.0908097	0.326788	-0.0116659
ST-00016289-T	Liver Cohort	0.170814	Classical	0.321436	0.516952	0.276736	0.5571
ST-00016499-T	Liver Cohort	0.169424	Classical	0.0384104	-0.157285	0.249059	-0.374587
ST-00016213-T	Lung Cohort	0.163217	Classical	0.135742	-0.352115	0.0855898	0.198604
ST-00017985-T	Liver Cohort	0.156681	Classical	-0.0119264	-0.375862	-0.217018	-0.261068
ST-00007303-T	Liver Cohort	0.141743	Basal-like	0.256834	0.539876	-0.0860547	0.297173
ST-00020904-T	Liver Cohort	0.132541	Classical	0.320242	0.458212	0.361679	0.374603
ST-00015332-T	Liver Cohort	0.129033	Classical	0.094726	-0.295856	-0.259574	-0.166254
ST-00020285-T	Other Recurrence Site	0.121326	Classical	0.324343	0.469998	0.419592	0.495965
ST-00020630-T	No Documented Recurrence	0.111364	Classical	-0.0687624	-0.22624	-0.136409	-0.0154129
ST-00019367-T	Liver Cohort	0.107381	Classical	0.188231	0.577531	0.0496705	0.386302
ST-00017074-T	No Documented Recurrence	0.0995128	Classical	0.222845	0.181426	-0.241874	-0.180601
ST-00007257-T	Other Recurrence Site	0.0979742	Classical	-0.226209	-0.356518	0.147764	0.291409
ST-00017297-T	Other Recurrence Site	0.0868468	Classical	0.215771	0.27735	-0.163743	0.0936747
ST-00018724-T	Liver Cohort	0.0846292	Classical	0.0629808	-0.0158335	0.20144	0.10732
ST-00005536-T	Other Recurrence Site	0.0761358	Classical	0.154356	-0.132435	-0.36286	-0.205991
ST-00018360-T	Other Recurrence Site	0.0694309	Classical	0.0727732	0.130566	0.179754	-0.244304
ST-00020221-T	No Documented Recurrence	0.0687185	Classical	0.295312	0.518539	0.141846	-0.0274225
ST-00012878-T	Other Recurrence Site	0.0598248	Classical	0.0452387	-0.245213	-0.147989	-0.190991
ST-00018809-T	Lung Cohort	0.0595488	Basal-like	0.0566327	0.339513	-0.30544	0.096412
ST-00013861-T	No Documented Recurrence	0.0425992	Basal-like	-0.327833	-0.445144	-0.0827714	-0.378117
ST-00007208-T	No Documented Recurrence	0.0419457	Classical	-0.10175	0.168848	-0.139486	-0.0277378
ST-00019194-T	No Documented Recurrence	0.0280731	Basal-like	0.127399	0.251835	-0.25853	-0.188377
ST-00017967-T	No Documented Recurrence	0.022124	Classical	0.312204	0.493524	0.304971	0.275324
ST-00014391-T	Liver Cohort	0.0136791	Classical	-0.100762	-0.149493	-0.0889285	0.162975
ST-00012818-T	No Documented Recurrence	0.00141435	Classical	0.18717	0.366529	0.122241	0.248302
ST-00017945-T	No Documented Recurrence	-0.0111438	Basal-like	-0.192664	-0.111554	0.220153	0.161308
ST-00018584-T	No Documented Recurrence	-0.0259323	Basal-like	0.0147402	0.417485	-0.352736	-0.0641713
ST-00020225-T	No Documented Recurrence	-0.0270032	Classical	0.344862	0.471508	0.107996	0.297207
ST-00018002-T	Liver Cohort	-0.0366922	Classical	-0.0875216	-0.320421	0.303873	0.0361226
ST-00007284-T	Liver Cohort	-0.0375572	Classical	-0.13193	-0.432791	0.0880595	-0.173999
ST-00016257-T	No Documented Recurrence	-0.048937	Classical	-0.144003	-0.525578	0.246471	-0.33772
ST-00017041-T	No Documented Recurrence	-0.061109	Classical	0.0786113	0.406045	-0.142955	0.0607394
ST-00009776-T	No Documented Recurrence	-0.0624456	Classical	0.274312	0.252818	-0.0437777	0.285322
ST-00008601-T	Other Recurrence Site	-0.0648432	Basal-like	-0.319029	-0.581251	-0.0825961	-0.402486
ST-00019458-T	No Documented Recurrence	-0.0747501	Classical	0.0725478	0.466794	0.0451168	-0.104052
ST-00008043-T	No Documented Recurrence	-0.07771	Classical	-0.218873	-0.215328	-0.39932	-0.352729
ST-00020102-T	Lung Cohort	-0.0950186	Classical	0.105551	0.567056	0.0127753	0.362287
ST-00011343-T	No Documented Recurrence	-0.104544	Classical	-0.109828	-0.269459	-0.0715992	-0.190671
ST-00011168-T	Lung Cohort	-0.105117	Classical	0.21708	0.456252	-0.238769	0.380573
ST-00007613-T	Liver Cohort	-0.106403	Classical	-0.0384859	-0.191445	0.0351372	-0.364314
ST-00007307-T	Lung Cohort	-0.106439	Classical	0.126576	0.414001	-0.0213142	0.328438
ST-00017975-T	Other Recurrence Site	-0.114913	Classical	0.160482	0.0656281	0.294601	-0.0161023
ST-00020077-T	No Documented Recurrence	-0.116596	Classical	0.0436772	-0.186768	0.0418451	0.294008
ST-00018260-T	No Documented Recurrence	-0.119965	Classical	0.112971	-0.187973	0.234194	-0.156166
ST-00014023-T	Other Recurrence Site	-0.119983	Classical	0.148704	0.2773	0.258582	0.246539
ST-00020341-T	No Documented Recurrence	-0.123199	Classical	-0.132371	-0.355169	0.343398	0.0414393
ST-00020108-T	Liver Cohort	-0.130032	Classical	-0.0212999	0.203716	-0.102636	0.336661
ST-00003662-T	Other Recurrence Site	-0.132946	Classical	0.166422	0.462188	-0.25933	-0.264195
ST-00007165-T	Other Recurrence Site	-0.137415	Classical	-0.0731322	-0.258436	-0.154589	-0.278496
ST-00020175-T	No Documented Recurrence	-0.1403	Classical	-0.114489	-0.155772	-0.202952	0.206287
ST-00020186-T	No Documented Recurrence	-0.142981	Basal-like	0.136729	0.478408	0.00247954	0.439638
ST-00020093-T	Other Recurrence Site	-0.144641	Classical	0.27675	0.319431	0.226356	0.393562
ST-00014494-T	Other Recurrence Site	-0.148405	Classical	0.0684209	0.0937097	-0.330675	-0.252641
ST-00018236-T	Liver Cohort	-0.155518	Classical	0.197064	0.309576	-0.0627989	0.397849
ST-00019601-T	No Documented Recurrence	-0.155773	Classical	-0.0566371	-0.312429	0.0550288	0.0935584
ST-00019682-T	Liver Cohort	-0.167672	Classical	0.193529	0.497722	0.195651	0.186722
ST-00020127-T	No Documented Recurrence	-0.178076	Classical	0.0040359	0.106818	0.40855	0.429557
ST-00007178-T	Other Recurrence Site	-0.189386	Classical	-0.293938	-0.354499	0.0167303	0.165622
ST-00008056-T	No Documented Recurrence	-0.209167	Classical	0.0199219	0.141202	0.186311	0.289559
ST-00017227-T	No Documented Recurrence	-0.2371	Classical	0.00993298	0.48423	-0.0405497	0.384819
ST-00018932-T	No Documented Recurrence	-0.242206	Classical	0.257804	0.49866	0.22851	0.144492
ST-00007120-T	No Documented Recurrence	-0.251296	Classical	-0.373366	-0.551888	0.30944	-0.327953
ST-00013496-T	Lung Cohort	-0.256686	Classical	-0.0795399	-0.151533	-0.289695	-0.316122
ST-00015114-T	Other Recurrence Site	-0.258514	Classical	0.0284698	0.262429	-0.158794	-0.0231856
ST-00019429-T	Other Recurrence Site	-0.268363	Classical	-0.060758	-0.286942	0.244096	0.11094
ST-00018988-T	Other Recurrence Site	-0.275925	Classical	0.37145	0.536244	0.0900182	0.394639
ST-00018269-T	Liver Cohort	-0.286453	Classical	-0.0864867	-0.357961	0.319045	-0.0342896
ST-00007180-T	Liver Cohort	-0.294335	Classical	-0.17015	-0.468469	-0.302992	-0.441365
ST-00013013-T	Liver Cohort	-0.298522	Classical	0.20337	0.441149	0.237792	0.271073
ST-00007085-T	Liver Cohort	-0.302403	Classical	-0.335979	-0.555495	-0.153352	-0.411671
ST-00020223-T	No Documented Recurrence	-0.309881	Classical	-0.143705	-0.05758	0.32654	0.161674
ST-00007256-T	Liver Cohort	-0.317527	Classical	-0.201784	-0.526515	-0.136106	-0.327757
ST-00010984-T	Other Recurrence Site	-0.318088	Classical	-0.145464	-0.312463	-0.367712	-0.457953
ST-00019466-T	Liver Cohort	-0.318363	Classical	0.331153	0.504703	0.240391	0.287916
ST-00020385-T	No Documented Recurrence	-0.327203	Classical	-0.272572	-0.32459	-0.261476	-0.325865
ST-00020482-T	No Documented Recurrence	-0.332202	Classical	0.00703193	-0.108281	0.0223739	-0.314275
ST-00007067-T	No Documented Recurrence	-0.334143	Classical	-0.228185	-0.484112	0.0747191	-0.283224
ST-00019590-T	No Documented Recurrence	-0.34153	Classical	0.114466	-0.0414833	0.166117	-0.318519
ST-00020209-T	Lung Cohort	-0.342223	Classical	-0.323847	-0.263279	0.0440176	0.164575
ST-00004898-T	Lung Cohort	-0.344281	Classical	-0.249767	-0.37454	-0.484657	-0.428977
ST-00018888-T	No Documented Recurrence	-0.348648	Classical	-0.22233	0.107926	-0.237878	0.28147
ST-00020165-T	No Documented Recurrence	-0.351185	Classical	0.0623059	0.317215	-0.321671	-0.0405468
ST-00007585-T	Other Recurrence Site	-0.356702	Classical	-0.189865	-0.308276	-0.333983	-0.197126
ST-00007239-T	No Documented Recurrence	-0.363458	Classical	0.0134132	-0.275427	-0.38267	-0.100943
ST-00016742-T	No Documented Recurrence	-0.366389	Classical	-0.0478954	0.0881318	-0.280057	-0.049528
ST-00017804-T	Lung Cohort	-0.371146	Classical	-0.126906	-0.148597	-0.185816	-0.425618
ST-00015163-T	Other Recurrence Site	-0.375154	Classical	-0.00691552	-0.167469	-0.225207	-0.428073
ST-00020117-T	No Documented Recurrence	-0.379376	Classical	0.139463	0.00751924	-0.0583997	-0.277117
ST-00020205-T	Liver Cohort	-0.383914	Classical	-0.209218	-0.509622	0.296683	-0.159262
ST-00020109-T	Liver Cohort	-0.384313	Classical	-0.110658	0.176107	-0.00900922	0.038674
ST-00013158-T	Liver Cohort	-0.395519	Classical	-0.0476292	0.0390852	-0.394493	-0.042076
ST-00017261-T	No Documented Recurrence	-0.400139	Classical	-0.236494	0.0906174	-0.417913	-0.376044
ST-00015973-T	No Documented Recurrence	-0.404489	Classical	0.127312	0.0230931	-0.0203148	-0.229535
ST-00018616-T	Other Recurrence Site	-0.408542	Classical	-0.0730363	-0.0516033	-0.107133	-0.106359
ST-00012319-T	No Documented Recurrence	-0.413788	Classical	-0.0242193	-0.233964	-0.264063	-0.149972
ST-00015184-T	No Documented Recurrence	-0.423308	Basal-like	-0.221065	0.155753	-0.484605	-0.225602
ST-00019598-T2	Lung Cohort	-0.423819	Classical	-0.00672915	0.396041	-0.17794	-0.103381
ST-00007296-T	No Documented Recurrence	-0.42607	Classical	-0.101296	-0.0314335	-0.369847	-0.26929
ST-00018179-T	No Documented Recurrence	-0.433913	Classical	-0.00160245	-0.319794	-0.0965078	-0.168017
ST-00007185-T	No Documented Recurrence	-0.457037	Classical	-0.137134	0.0115164	-0.122103	0.102918
ST-00007146-T	No Documented Recurrence	-0.45822	Classical	-0.239779	-0.1044	-0.0894435	0.243655
ST-00016911-T	Other Recurrence Site	-0.460805	Classical	-0.25134	-0.272394	0.0727706	-0.422632
ST-00020148-T	Other Recurrence Site	-0.473286	Classical	-0.170037	0.25971	-0.369908	-0.12873
ST-00007266-T	Other Recurrence Site	-0.474796	Classical	-0.122109	-0.355351	-0.388249	-0.359512
ST-00014550-T	No Documented Recurrence	-0.476793	Classical	-0.212759	-0.27454	-0.396224	-0.283956
ST-00013091-T	No Documented Recurrence	-0.477952	Classical	-0.322006	-0.375404	-0.304855	-0.27949
ST-00012908-T	Liver Cohort	-0.479309	Classical	-0.234685	-0.370443	-0.454084	-0.336377
ST-00013160-T	Liver Cohort	-0.481352	Classical	-0.351994	-0.570031	-0.446339	-0.424481
ST-00020181-T	Liver Cohort	-0.481534	Classical	-0.262616	-0.0119042	-0.0458118	0.101374
ST-00017966-T	No Documented Recurrence	-0.485876	Classical	-0.266947	-0.431452	-0.0206393	-0.257428
ST-00018257-T	No Documented Recurrence	-0.487568	Classical	0.0421885	-0.197875	0.16949	-0.178102
ST-00020218-T	Lung Cohort	-0.495104	Classical	-0.1961	-0.528645	-0.193816	-0.395362
ST-00006291-T	Liver Cohort	-0.49639	Classical	-0.315758	-0.495861	0.0130524	-0.260323
ST-00011357-T	No Documented Recurrence	-0.497466	Classical	-0.315381	-0.24369	-0.330525	-0.275694
ST-00020217-T	Liver Cohort	-0.502263	Classical	-0.0747922	-0.139932	-0.0600379	-0.343676
ST-00020085-T	Other Recurrence Site	-0.504081	Classical	-0.223882	-0.207739	-0.367802	-0.247399
ST-00021355-T	Liver Cohort	-0.510097	Classical	-0.0837662	0.099838	-0.247683	-0.0205646
ST-00018362-T	No Documented Recurrence	-0.512551	Classical	0.0526813	0.357696	-0.153914	-0.108444
ST-00010889-T	No Documented Recurrence	-0.519729	Classical	-0.364373	-0.532307	-0.350121	-0.407571
ST-00015839-T	Lung Cohort	-0.521509	Classical	-0.00503392	-0.139097	-0.443867	-0.245147
ST-00019056-T	Liver Cohort	-0.522276	Classical	-0.165268	-0.447613	-0.207475	-0.215461
ST-00006371-T	Other Recurrence Site	-0.523638	Classical	-0.399566	-0.36716	-0.35511	-0.334829
ST-00018386-T	Other Recurrence Site	-0.529668	Classical	-0.142051	-0.107189	-0.152581	-0.0828271
ST-00007206-T	Lung Cohort	-0.534933	Classical	-0.201795	-0.345684	-0.386927	-0.225926
ST-00007061-T	No Documented Recurrence	-0.539988	Classical	-0.324151	-0.332069	-0.432685	-0.182336
ST-00017078-T	Liver Cohort	-0.544573	Classical	-0.178502	-0.41676	-0.179936	-0.449469
ST-00003635-T	Other Recurrence Site	-0.552722	Classical	-0.433216	-0.612312	-0.397088	-0.484054
ST-00018268-T	No Documented Recurrence	-0.553033	Classical	-0.0988808	-0.311812	0.0506898	-0.137798
ST-00007195-T	Liver Cohort	-0.558	Classical	-0.104249	-0.407927	-0.515055	-0.478531
ST-00021358-T	Liver Cohort	-0.560979	Classical	-0.160319	-0.455564	0.0310309	-0.376924
ST-00012890-T	Other Recurrence Site	-0.562989	Classical	-0.100334	0.136918	-0.352919	-0.181268
ST-00015777-T	No Documented Recurrence	-0.576516	Classical	-0.0116719	0.0332274	-0.366036	-0.354759
ST-00017080-T	Other Recurrence Site	-0.579674	Classical	-0.382839	-0.558208	-0.11162	-0.489242
ST-00014575-T	Other Recurrence Site	-0.580001	Classical	-0.163703	-0.255716	-0.10662	-0.343194
ST-00020207-T	Lung Cohort	-0.582167	Classical	-0.108151	-0.190746	-0.225877	-0.393371
ST-00007234-T	Other Recurrence Site	-0.588002	Classical	-0.233322	-0.515717	0.0744891	-0.212798
ST-00014104-T	Liver Cohort	-0.592218	Classical	-0.415957	-0.537744	-0.187294	-0.451899
ST-00021351-T	No Documented Recurrence	-0.595039	Classical	-0.0189934	0.319165	-0.302979	0.0478989
ST-00017381-T	Liver Cohort	-0.621047	Classical	-0.221288	-0.450356	-0.201435	-0.452893
ST-00020291-T	No Documented Recurrence	-0.621438	Classical	-0.271806	-0.420876	0.0614155	-0.292708
ST-00013253-T	Liver Cohort	-0.647222	Classical	-0.35923	-0.543576	-0.29785	-0.436853
ST-00012931-T	No Documented Recurrence	-0.650087	Classical	-0.293557	-0.524772	-0.449493	-0.360529

## Sheet: ED_Fig.5D-E_Regulons
regulons	ensembl	MeanDiff_pORG_Up_55	TopBottomQuarter_pORG_Up_55_qVal	MeanDiff_LiverVsLungNotLiver	LiverVsLungNotLiver_qVal
MUC1	ENSG00000185499	21.453	1.7651e-20	9.36627	0.0236801
CDH1	ENSG00000039068	18.7669	1.81266e-36	7.59678	0.0195383
ELF3	ENSG00000163435	17.84	3.26653e-18	7.52677	0.0315094
HTATIP2	ENSG00000109854	15.4273	5.51652e-29	6.52326	0.0197157
CENPF	ENSG00000117724	15.2713	1.82222e-26	7.11786	0.0195383
CKS1B	ENSG00000173207	15.0234	5.81968e-26	6.23141	0.0227808
ASF1B	ENSG00000105011	14.7012	6.45304e-17	7.60829	0.0228678
TOP2A	ENSG00000131747	13.8077	5.01512e-22	6.54893	0.020084
IRF6	ENSG00000117595	13.3666	1.83791e-34	5.50777	0.0195383
ERN2	ENSG00000134398	13.1364	2.29643e-14	4.3661	0.0859768
BZW1	ENSG00000082153	12.885	6.17836e-26	4.7792	0.0293578
JUP	ENSG00000173801	12.618	5.39431e-18	5.73506	0.0241131
PTTG1	ENSG00000164611	12.4366	2.91686e-21	6.07272	0.0207989
KLF3	ENSG00000109787	12.2915	3.83725e-39	4.59096	0.0195383
EFNA1	ENSG00000169242	12.1409	4.84438e-20	5.02572	0.026954
ORC2	ENSG00000115942	12.1202	6.71533e-34	4.56856	0.0226068
ZDHHC5	ENSG00000156599	11.6058	1.74068e-38	4.76083	0.0195383
KLF5	ENSG00000102554	11.2847	1.87054e-27	4.12616	0.0268211
ATP8B1	ENSG00000081923	11.1306	3.05156e-21	4.1599	0.0316462
TRAK1	ENSG00000182606	10.9828	2.17646e-18	4.0974	0.0411474
MCM2	ENSG00000073111	10.6426	2.4169e-16	5.64227	0.0218044
RCOR1	ENSG00000089902	10.6409	6.89897e-31	4.33251	0.0195383
SUMO1	ENSG00000116030	10.4213	5.52707e-31	4.46573	0.0195383
YY1	ENSG00000100811	10.1452	1.01359e-38	4.11903	0.0195383
IQGAP1	ENSG00000140575	10.1191	1.02194e-27	3.87076	0.0247145
ECT2	ENSG00000114346	10.0417	8.07682e-30	4.12431	0.0203213
BAIAP2L1	ENSG00000006453	10.0342	6.27457e-23	4.21053	0.0226006
JRKL	ENSG00000183340	10.0124	4.03365e-33	4.19064	0.0195383
RAB25	ENSG00000132698	10.0093	9.78014e-24	3.7476	0.0314234
FOXM1	ENSG00000111206	9.90082	3.94907e-18	4.95454	0.0224026
MACC1	ENSG00000183742	9.85294	1.71981e-33	4.18057	0.0195383
ASAP2	ENSG00000151693	9.8419	3.78221e-32	3.88085	0.0200979
WASL	ENSG00000106299	9.82373	2.66772e-27	3.66305	0.0257872
UBE2I	ENSG00000103275	9.76595	6.06557e-18	4.7561	0.0220814
LRRFIP1	ENSG00000124831	9.76098	1.1222e-30	3.87945	0.0210533
CD2AP	ENSG00000198087	9.70908	1.53102e-39	3.61238	0.0195383
TSG101	ENSG00000074319	9.6866	3.81161e-35	3.9859	0.0195383
APH1A	ENSG00000117362	9.61121	3.02815e-23	4.19688	0.0217818
ARNTL2	ENSG00000029153	9.51136	1.33548e-29	4.30742	0.0195383
POGK	ENSG00000143157	9.378	2.41087e-33	3.79259	0.0195383
CEACAM1	ENSG00000079385	9.34192	4.47288e-29	3.83057	0.0198741
CLIC1	ENSG00000213719	9.27444	1.58891e-25	3.99227	0.0208963
HMGA1	ENSG00000137309	9.17928	1.7731e-18	4.26355	0.0239027
TCEB1	ENSG00000154582	9.16399	3.48421e-21	3.47755	0.035609
TCF7L2	ENSG00000148737	9.14392	1.8953e-26	3.71105	0.0213155
GRHL2	ENSG00000083307	8.99507	1.48372e-29	3.47149	0.0232464
ACTL6A	ENSG00000136518	8.93398	9.4378e-29	3.93642	0.0195383
YWHAZ	ENSG00000164924	8.85814	9.44266e-35	3.49829	0.0195383
CTNND1	ENSG00000198561	8.77889	8.26666e-36	3.32551	0.0195383
YAP1	ENSG00000137693	8.75638	4.23108e-21	3.56574	0.0307395
PITX1	ENSG00000069011	8.73256	1.65819e-14	3.60748	0.0440472
HDAC1	ENSG00000116478	8.72329	7.71704e-20	3.29087	0.0384445
ZDHHC3	ENSG00000163812	8.61308	5.45447e-22	3.04815	0.0419135
PCBD1	ENSG00000166228	8.60991	8.4409e-18	3.54457	0.0357462
GMPS	ENSG00000163655	8.57143	1.40259e-21	3.84955	0.0223422
OVOL1	ENSG00000172818	8.53859	6.20633e-23	3.38866	0.025221
CASK	ENSG00000147044	8.49281	8.08235e-34	3.46289	0.0195383
CBX3	ENSG00000122565	8.46211	1.87243e-28	3.78122	0.0195383
HDGF	ENSG00000143321	8.454	3.04441e-23	3.34323	0.026565
ZDHHC9	ENSG00000188706	8.4075	3.3891e-31	3.52211	0.0195383
ZDHHC13	ENSG00000177054	8.40742	1.77438e-30	3.3418	0.0204774
S100A11	ENSG00000163191	8.36434	1.38522e-20	3.69415	0.0237798
HSPE1	ENSG00000115541	8.34481	2.74026e-21	3.24743	0.0294834
TRIP13	ENSG00000071539	8.32597	1.1851e-13	4.4771	0.0257773
COPS5	ENSG00000121022	8.28919	3.84809e-31	3.30556	0.0207943
PRKCI	ENSG00000163558	8.21824	6.96156e-34	3.09158	0.0209041
RAB10	ENSG00000084733	8.2163	1.61923e-36	3.29421	0.0195383
FOXQ1	ENSG00000164379	8.2067	3.26335e-19	2.94398	0.0490749
MET	ENSG00000105976	8.15526	3.31207e-30	3.53072	0.0195383
ZDHHC7	ENSG00000153786	8.13186	3.05774e-23	3.5199	0.0214402
PLEK2	ENSG00000100558	8.11238	6.44946e-33	3.1687	0.0198794
BLZF1	ENSG00000117475	8.07493	2.19314e-37	3.046	0.0197212
PHF6	ENSG00000156531	8.01743	6.84404e-24	3.35597	0.0245812
ARHGAP12	ENSG00000165322	8.01511	2.90319e-32	3.05561	0.022046
PAK1	ENSG00000149269	7.99259	5.1673e-36	3.19599	0.0195383
PRSS8	ENSG00000052344	7.98672	6.40733e-16	3.55529	0.0337784
NAB1	ENSG00000138386	7.92737	5.52018e-30	2.89701	0.0251418
TXN	ENSG00000136810	7.92344	1.58547e-23	3.25464	0.0262061
SH3RF1	ENSG00000154447	7.91744	3.57724e-30	2.95481	0.0219541
ERO1A	ENSG00000197930	7.89676	7.9584e-36	3.15728	0.0195383
MYCBP	ENSG00000214114	7.89451	2.246e-27	3.26166	0.0222961
ETV4	ENSG00000175832	7.85852	5.20734e-19	3.48383	0.0249279
F2RL1	ENSG00000164251	7.81963	1.33114e-27	2.98491	0.0227818
PYGO2	ENSG00000163348	7.77823	6.12953e-12	3.43892	0.0636836
GPR35	ENSG00000178623	7.75729	2.27288e-15	2.98104	0.0559367
PALB2	ENSG00000083093	7.75247	5.62557e-34	3.35936	0.0195383
SFN	ENSG00000175793	7.71498	6.78074e-23	3.0355	0.02655
UHRF1	ENSG00000276043	7.71115	4.53177e-15	4.14049	0.0235782
RHPN2	ENSG00000131941	7.6951	2.93821e-34	2.93696	0.0197166
SRFBP1	ENSG00000151304	7.62743	1.57944e-14	2.32706	0.101521
GSPT1	ENSG00000103342	7.54577	2.46656e-20	2.44937	0.0487889
HNF4G	ENSG00000164749	7.53994	1.28724e-19	2.36482	0.0673288
CHEK1	ENSG00000149554	7.4952	3.76834e-16	3.9505	0.0222625
ARHGAP32	ENSG00000134909	7.47172	8.17121e-35	2.92832	0.0195383
KRAS	ENSG00000133703	7.43842	6.58497e-36	2.89168	0.0195383
ERBB2	ENSG00000141736	7.42888	6.03932e-22	2.9816	0.0256917
CCNK	ENSG00000090061	7.42623	3.69478e-27	3.26002	0.0195383
CERS2	ENSG00000143418	7.40882	1.22035e-30	3.14885	0.0195383
NELFA	ENSG00000185049	7.40387	6.58208e-13	3.3689	0.0440504
CENPU	ENSG00000151725	7.38975	4.57463e-20	3.23801	0.0275635
UBE2C	ENSG00000175063	7.3527	6.61631e-15	3.83384	0.025227
TESC	ENSG00000088992	7.34692	1.40381e-15	2.51098	0.0739506
MST1R	ENSG00000164078	7.33796	1.15018e-21	2.65304	0.0420901
HSBP1	ENSG00000230989	7.3129	1.20984e-24	2.98444	0.0246784
HELLS	ENSG00000119969	7.29794	4.70221e-21	3.4922	0.0216111
SOX9	ENSG00000125398	7.2871	1.6852e-18	3.30895	0.0256962
RACGAP1	ENSG00000161800	7.28542	1.36356e-20	3.56074	0.0212147
EPHA2	ENSG00000142627	7.26327	1.32413e-16	3.30435	0.0314137
PPARG	ENSG00000132170	7.22325	4.74351e-25	2.52893	0.0341929
HNF4A	ENSG00000101076	7.21385	7.17556e-16	2.13809	0.0980977
ADIPOR1	ENSG00000159346	7.20868	1.36782e-32	2.96773	0.0195383
SDHC	ENSG00000143252	7.17975	6.76674e-26	2.79463	0.0252968
FZD5	ENSG00000163251	7.17761	2.27615e-20	2.04435	0.0828871
EHF	ENSG00000135373	7.17227	1.42363e-34	3.01381	0.0195383
IDH1	ENSG00000138413	7.15332	2.47333e-35	2.51136	0.0249418
NAA15	ENSG00000164134	7.10362	1.17334e-19	2.1604	0.0594515
STK39	ENSG00000198648	7.08217	8.32231e-29	2.78594	0.0227327
IQGAP3	ENSG00000183856	7.0733	1.02461e-19	2.92285	0.0296089
CKS2	ENSG00000123975	7.06575	3.36156e-23	3.28649	0.0202129
SRC	ENSG00000197122	7.06428	3.15828e-20	2.8037	0.0325883
TRIM16	ENSG00000221926	7.02059	1.16177e-24	2.81668	0.0246679
RAB11A	ENSG00000103769	7.02032	1.53976e-32	2.50196	0.0221111
ARHGAP5	ENSG00000100852	7.00442	1.51397e-22	2.80601	0.0262241
S100A10	ENSG00000197747	6.99395	7.18839e-23	3.04087	0.0217749
FGD6	ENSG00000180263	6.9921	9.48425e-34	2.82688	0.0195383
MTDH	ENSG00000147649	6.98954	5.00123e-23	2.72819	0.0289375
E2F8	ENSG00000129173	6.98477	1.37738e-20	3.07605	0.0259747
DAP3	ENSG00000132676	6.96161	5.92656e-23	2.59147	0.0336463
CLDN4	ENSG00000189143	6.95951	1.72437e-17	2.98049	0.0286252
CHMP1A	ENSG00000131165	6.93536	1.81849e-10	3.79368	0.0349776
ERBB3	ENSG00000065361	6.89113	1.33704e-21	2.84233	0.0253862
PTPN14	ENSG00000152104	6.86123	1.44157e-26	2.8199	0.0213516
SMAD3	ENSG00000166949	6.85879	2.73398e-25	2.99678	0.0198981
PPP1R13L	ENSG00000104881	6.84337	1.26129e-09	3.54108	0.0459642
LRPPRC	ENSG00000138095	6.82683	6.89787e-24	2.2064	0.0439341
CTNNA1	ENSG00000044115	6.81056	5.43025e-33	2.67271	0.0195383
NR1I2	ENSG00000144852	6.80968	1.74306e-12	1.65979	0.163224
ZC3H15	ENSG00000065548	6.80076	5.64305e-26	2.303	0.0352509
ITGA6	ENSG00000091409	6.7917	2.74271e-26	2.61854	0.0236955
PSMC3	ENSG00000165916	6.78342	5.78883e-15	3.54272	0.0237163
RASSF6	ENSG00000169435	6.76172	4.44183e-26	2.16562	0.0385256
SPAG5	ENSG00000076382	6.75115	1.43198e-15	3.71566	0.0223658
ABI1	ENSG00000136754	6.74916	1.47966e-32	2.57264	0.0210006
CAPN5	ENSG00000149260	6.74309	2.31007e-15	2.1623	0.079356
BUB1B	ENSG00000156970	6.72972	4.01024e-16	3.49478	0.0231543
TAF10	ENSG00000166337	6.72956	6.37762e-11	3.29629	0.0508294
ARFGEF1	ENSG00000066777	6.72564	2.25536e-31	2.4723	0.0254077
KDM3A	ENSG00000115548	6.70515	1.74855e-30	3.11292	0.0195383
DR1	ENSG00000117505	6.7031	1.725e-19	2.43201	0.0493159
CASP8	ENSG00000064012	6.69383	1.52911e-25	2.54026	0.0264668
CNOT1	ENSG00000125107	6.69346	3.42866e-28	2.59695	0.0239587
HES1	ENSG00000114315	6.68425	1.0572e-12	2.80193	0.0601053
ZNF706	ENSG00000120963	6.67927	1.24903e-31	2.4308	0.0278091
CERS6	ENSG00000172292	6.67392	3.21565e-34	2.60545	0.0199826
SPDEF	ENSG00000124664	6.65877	1.60992e-15	2.40421	0.061951
RAD51	ENSG00000051180	6.65628	5.06582e-18	3.39018	0.0221636
EPS8	ENSG00000151491	6.65315	1.26361e-29	2.51784	0.0260049
MGST3	ENSG00000143198	6.65217	2.8938e-21	2.55893	0.0308156
RAB5A	ENSG00000144566	6.65042	5.24294e-31	2.7616	0.0197583
ADAM10	ENSG00000137845	6.63328	1.0095e-30	2.77255	0.0208882
FAT1	ENSG00000083857	6.62401	2.24452e-31	2.54314	0.0219934
MECOM	ENSG00000085276	6.6174	9.86014e-27	2.29761	0.0364814
CTBP2	ENSG00000175029	6.61253	3.86303e-29	2.51545	0.0226991
MAPK6	ENSG00000069956	6.60524	3.70483e-29	2.42268	0.0239384
NFE2L3	ENSG00000050344	6.5936	2.36231e-29	2.90876	0.0195383
NIF3L1	ENSG00000196290	6.58396	5.80397e-25	2.94063	0.0215425
ZNF217	ENSG00000171940	6.58017	8.25192e-36	2.85631	0.0195383
RUVBL2	ENSG00000183207	6.57441	1.53189e-10	3.26491	0.0464297
TRIM29	ENSG00000137699	6.55014	4.97949e-16	2.97812	0.0310165
CDCA7	ENSG00000144354	6.53764	1.49685e-17	1.97188	0.0983863
E2F1	ENSG00000101412	6.53519	6.47809e-11	3.74687	0.0338295
ENY2	ENSG00000120533	6.52255	2.08055e-18	2.60369	0.0327426
EBP	ENSG00000147155	6.51497	2.71804e-14	2.84587	0.0432691
RAC1	ENSG00000136238	6.51265	1.12625e-25	2.62779	0.0223243
NPAS2	ENSG00000170485	6.47158	4.95865e-17	2.93844	0.0253982
RBBP8	ENSG00000101773	6.4694	2.75774e-34	2.31167	0.0238564
MAPK3	ENSG00000102882	6.46784	8.89659e-14	2.35198	0.0714033
MKI67	ENSG00000148773	6.4486	6.88807e-18	3.2355	0.0226248
ITGB4	ENSG00000132470	6.44446	6.02824e-15	3.29378	0.0235428
CEBPG	ENSG00000153879	6.44274	5.4244e-29	2.15143	0.0363754
AURKA	ENSG00000087586	6.43339	1.84783e-19	3.02926	0.023353
HSPD1	ENSG00000144381	6.4044	6.82487e-19	2.11867	0.0526088
SDCBP2	ENSG00000125775	6.40207	3.63629e-17	2.08102	0.0674079
ILF2	ENSG00000143621	6.39662	1.30114e-16	2.2363	0.0553639
ADGRG6	ENSG00000112414	6.39326	1.81286e-33	1.94557	0.034067
BAZ1A	ENSG00000198604	6.38716	1.48641e-29	2.32655	0.0252451
GPBP1L1	ENSG00000159592	6.38304	6.25774e-37	2.90801	0.0195383
CDC73	ENSG00000134371	6.35237	4.66762e-25	2.32384	0.0334928
PSEN1	ENSG00000080815	6.34675	3.07245e-39	2.53918	0.0195383
ARHGEF38	ENSG00000236699	6.34521	9.64199e-25	2.34764	0.0284167
PPP2R5A	ENSG00000066027	6.33402	1.6666e-18	2.23656	0.060158
BACH1	ENSG00000156273	6.33266	2.9484e-21	2.2431	0.0437216
PIAS3	ENSG00000131788	6.3281	2.04261e-13	3.2346	0.0293939
STRN	ENSG00000115808	6.31814	1.89072e-16	2.10936	0.0790219
OTX1	ENSG00000115507	6.31771	8.19103e-27	2.54734	0.0232028
ZNF367	ENSG00000165244	6.31665	2.2384e-18	3.24555	0.0215671
PIK3CB	ENSG00000051382	6.31034	1.53102e-39	2.68132	0.0195383
NDFIP2	ENSG00000102471	6.3077	1.4364e-35	2.45465	0.0196157
CDK12	ENSG00000167258	6.29798	1.7984e-21	2.51236	0.0303104
PTPRR	ENSG00000153233	6.27498	1.02659e-28	2.47448	0.0212904
SLK	ENSG00000065613	6.25106	3.8847e-30	2.54159	0.0204182
S100A6	ENSG00000197956	6.24721	1.23278e-15	2.68699	0.0378784
PAK2	ENSG00000180370	6.23918	7.39306e-19	2.54379	0.0357488
FHL2	ENSG00000115641	6.22576	7.96706e-19	2.47752	0.0310584
ZNRD1	ENSG00000066379	6.22342	5.24531e-20	2.43414	0.0339229
TBX6	ENSG00000149922	6.21765	1.99286e-22	2.61978	0.0239047
RHBDL2	ENSG00000158315	6.21578	2.03322e-21	2.37516	0.0313443
E2F7	ENSG00000165891	6.17521	1.05885e-24	3.1659	0.0195383
ABLIM3	ENSG00000173210	6.16903	1.23126e-20	2.86584	0.0230942
TNFRSF10A	ENSG00000104689	6.16647	7.13549e-28	2.53298	0.0210381
MYO6	ENSG00000196586	6.16065	4.32404e-30	2.30986	0.0230431
CNOT6	ENSG00000113300	6.16049	5.4822e-26	1.95246	0.0490009
HNRNPK	ENSG00000165119	6.15455	7.84955e-22	2.53844	0.0231071
NET1	ENSG00000173848	6.1537	8.37152e-29	2.63182	0.0195383
SP3	ENSG00000172845	6.14401	1.44597e-24	2.18821	0.0391713
TBL1XR1	ENSG00000177565	6.14186	1.99672e-35	2.63249	0.0195383
RAB27B	ENSG00000041353	6.12402	9.67368e-31	2.12463	0.0286186
ATP2C1	ENSG00000017260	6.11576	4.77077e-35	2.26595	0.0201211
MED21	ENSG00000152944	6.09628	1.95176e-24	2.50388	0.023204
NACA	ENSG00000196531	6.06116	4.24067e-11	1.8351	0.133305
PPM1A	ENSG00000100614	6.06067	4.98697e-08	2.01875	0.172897
WWP1	ENSG00000123124	6.05599	6.06553e-31	2.3739	0.0213538
ZNF185	ENSG00000147394	6.01405	1.48371e-19	2.912	0.0218692
RNF141	ENSG00000110315	6.00592	6.31068e-37	2.35287	0.0195383
DEPDC1	ENSG00000024526	5.99155	2.35919e-15	3.13567	0.0239753
MCM7	ENSG00000166508	5.98659	5.84943e-09	3.41353	0.0465881
YWHAB	ENSG00000166913	5.98223	2.42635e-32	2.27551	0.0200278
KDM5B	ENSG00000117139	5.98053	1.99933e-25	2.51667	0.0199779
INADL	ENSG00000132849	5.97701	7.49882e-22	2.81604	0.0195383
STAMBP	ENSG00000124356	5.97521	3.72059e-29	2.62257	0.0195383
RRN3	ENSG00000085721	5.95577	9.54025e-19	2.04039	0.0535593
ZNF207	ENSG00000010244	5.9272	6.36213e-31	2.46485	0.0208103
ZFAND1	ENSG00000104231	5.92118	3.94404e-26	1.97225	0.0358812
PLCB3	ENSG00000149782	5.91263	7.40544e-14	2.85213	0.0311995
ADAM9	ENSG00000168615	5.91223	3.03026e-30	2.27017	0.021688
BTF3	ENSG00000145741	5.91195	2.75464e-19	1.99829	0.0658777
CCNA2	ENSG00000145386	5.89837	1.16883e-20	2.83931	0.0215005
TBX15	ENSG00000092607	5.89599	2.33016e-25	2.53358	0.020579
SMURF1	ENSG00000198742	5.87566	1.40416e-24	2.73116	0.0195383
ZNF267	ENSG00000185947	5.85692	4.33449e-27	2.20631	0.0231997
SLIRP	ENSG00000119705	5.84563	3.12183e-14	2.79639	0.0359046
CBLC	ENSG00000142273	5.82813	5.2575e-14	2.45535	0.0540557
TIAL1	ENSG00000151923	5.82791	5.8826e-24	2.43265	0.0243721
AGO2	ENSG00000123908	5.81683	1.58823e-26	2.3486	0.0222859
AGFG1	ENSG00000173744	5.8123	6.07579e-28	2.19858	0.0227484
GMCL1	ENSG00000087338	5.81171	1.16903e-15	1.69701	0.11283
ZWINT	ENSG00000122952	5.79557	2.06185e-15	3.0155	0.0266831
VPS72	ENSG00000163159	5.7908	5.70555e-20	2.59856	0.0222391
PCBD2	ENSG00000132570	5.78387	4.25904e-10	2.42352	0.0879134
ARHGAP11A	ENSG00000198826	5.78328	3.36732e-24	2.68762	0.0195383
ZFP91	ENSG00000186660	5.77528	2.63382e-15	2.06796	0.0680566
SRPK1	ENSG00000096063	5.76413	1.39369e-33	2.06125	0.0235441
SLC30A9	ENSG00000014824	5.76276	1.07095e-15	1.83454	0.0836083
CDS1	ENSG00000163624	5.75509	2.41696e-30	2.3606	0.0195383
MCTS1	ENSG00000232119	5.75494	1.95621e-13	2.00279	0.0807271
TCEB2	ENSG00000103363	5.73835	1.22147e-13	2.82492	0.0328399
RFC4	ENSG00000163918	5.73353	8.64385e-18	2.74446	0.0229685
IL1RAP	ENSG00000196083	5.72936	1.12514e-19	2.33662	0.0381986
GIPC1	ENSG00000123159	5.72619	2.33779e-09	2.9523	0.051899
MAP3K13	ENSG00000073803	5.72351	4.7676e-34	2.23579	0.0206648
INPP4B	ENSG00000109452	5.71276	1.76625e-31	2.08872	0.0231958
CDK7	ENSG00000134058	5.7111	1.27475e-30	2.19054	0.022743
P2RY2	ENSG00000175591	5.70413	1.8199e-19	2.41146	0.0285628
KIF5B	ENSG00000170759	5.70006	1.66871e-24	2.14316	0.0265585
CAP1	ENSG00000131236	5.68533	2.63269e-15	2.47068	0.0418305
ARF6	ENSG00000165527	5.63748	7.0187e-26	2.44112	0.0210257
LY6E	ENSG00000160932	5.62896	8.05505e-17	2.90339	0.0212747
FOXA3	ENSG00000170608	5.62542	6.33034e-10	1.62308	0.157017
ZDHHC20	ENSG00000180776	5.61944	9.11647e-27	2.48456	0.0212582
TSPAN8	ENSG00000127324	5.61316	1.12878e-14	1.60619	0.117133
BRCC3	ENSG00000185515	5.61248	9.25295e-33	1.98034	0.0259875
HRH1	ENSG00000196639	5.61213	3.29755e-16	2.04511	0.0700278
TOP1	ENSG00000198900	5.58522	2.02805e-24	1.81203	0.0400488
PPP4C	ENSG00000149923	5.5793	1.24188e-10	2.79602	0.0431835
PRMT5	ENSG00000100462	5.57436	2.73606e-29	2.15144	0.0213123
ADAP1	ENSG00000105963	5.57388	2.33724e-15	2.174	0.0514103
ATAD2	ENSG00000156802	5.56048	5.08732e-23	2.39369	0.0225171
HINT1	ENSG00000169567	5.55655	2.01966e-14	2.47262	0.0397832
REPS2	ENSG00000169891	5.55189	4.27934e-23	1.66122	0.0615199
NCK1	ENSG00000158092	5.55007	8.27859e-26	2.43678	0.0211554
GLRX2	ENSG00000023572	5.54366	4.51888e-20	2.32545	0.0274749
PA2G4	ENSG00000170515	5.54266	3.28349e-19	1.98921	0.0468566
XPO1	ENSG00000082898	5.53757	4.87177e-26	2.51656	0.0195383
ZNF488	ENSG00000265763	5.53458	1.21324e-20	1.58098	0.0786679
KDM3B	ENSG00000120733	5.52982	3.22785e-20	2.2622	0.0349178
FOXL1	ENSG00000176678	5.52618	3.08241e-25	2.24808	0.024483
STK26	ENSG00000134602	5.52016	3.52529e-30	1.61557	0.0465476
PHB	ENSG00000167085	5.51166	1.96216e-10	2.95486	0.0451049
RP5-862P8.2	ENSG00000143674	5.51032	6.64349e-14	1.86133	0.0895148
CEACAM6	ENSG00000086548	5.50815	1.51796e-22	1.69669	0.0524045
ATF1	ENSG00000123268	5.50746	1.55538e-12	1.83481	0.101709
CSNK1A1	ENSG00000113712	5.50648	5.7037e-27	2.57849	0.0195383
SNX6	ENSG00000129515	5.50143	6.10594e-20	2.07809	0.0470367
RAB22A	ENSG00000124209	5.50003	2.09175e-29	2.12718	0.022577
CHAF1A	ENSG00000167670	5.49906	1.0721e-10	2.55744	0.0683819
RARG	ENSG00000172819	5.49542	4.62064e-18	2.80856	0.0209639
RASEF	ENSG00000165105	5.49474	9.82141e-29	2.21518	0.0195383
NEDD8	ENSG00000129559	5.47083	1.31642e-16	2.52823	0.0327033
PPP2R5E	ENSG00000154001	5.46351	1.43009e-13	2.03513	0.0836955
ARHGEF16	ENSG00000130762	5.45419	1.79182e-14	2.55489	0.0276817
LGR4	ENSG00000205213	5.42085	5.21635e-24	1.55506	0.0585122
TPM3	ENSG00000143549	5.41938	8.69754e-31	2.27208	0.0195383
PCGF1	ENSG00000115289	5.41569	1.38459e-18	2.40382	0.0269522
MARK2	ENSG00000072518	5.40193	2.10283e-26	2.46614	0.0195383
DGKH	ENSG00000102780	5.37047	4.61701e-23	2.25688	0.0240791
DEDD	ENSG00000158796	5.35752	1.81566e-17	2.36944	0.0282701
ARAP2	ENSG00000047365	5.35338	5.53628e-27	2.17608	0.0237948
CTCF	ENSG00000102974	5.34959	7.54102e-16	1.76979	0.0840374
TBC1D8B	ENSG00000133138	5.34447	6.77918e-22	1.85409	0.0408018
PUF60	ENSG00000179950	5.34132	1.0284e-12	2.87006	0.0282454
TGFA	ENSG00000163235	5.34119	1.10904e-25	2.33103	0.0195383
ARHGAP27	ENSG00000159314	5.33206	3.47676e-13	2.26698	0.0516761
ELF4	ENSG00000102034	5.32454	4.44254e-22	2.2215	0.0248002
PIK3C2B	ENSG00000133056	5.31498	4.90077e-15	1.93156	0.0798297
SP1	ENSG00000185591	5.27775	2.76685e-32	2.1326	0.0198188
OVOL2	ENSG00000125850	5.27729	4.27309e-15	1.6902	0.101546
SIRT7	ENSG00000187531	5.27559	1.52846e-07	2.61925	0.0888426
ARL5B	ENSG00000165997	5.27205	2.67593e-23	1.80122	0.0369669
ANXA3	ENSG00000138772	5.27144	6.24099e-23	2.1547	0.0229519
EGFR	ENSG00000146648	5.26657	1.00841e-26	1.81523	0.0351986
RALB	ENSG00000144118	5.26555	1.95067e-22	2.62439	0.0195383
ZFR	ENSG00000056097	5.25861	1.48377e-08	1.5758	0.179839
STK3	ENSG00000104375	5.25438	6.38006e-32	2.38935	0.0195383
DOK4	ENSG00000125170	5.24756	2.30427e-18	1.94171	0.0471522
DEPDC1B	ENSG00000035499	5.24655	7.97161e-28	2.259	0.0202212
AURKB	ENSG00000178999	5.24018	7.29443e-10	2.82008	0.0471407
BCL10	ENSG00000142867	5.23821	3.22957e-23	1.85993	0.0348017
TTK	ENSG00000112742	5.22819	1.21365e-16	2.64185	0.0229525
MYBL2	ENSG00000101057	5.221	1.51179e-12	2.92558	0.0274015
RAD21	ENSG00000164754	5.20737	1.12061e-19	1.7455	0.0459314
GMFB	ENSG00000197045	5.1967	3.21546e-18	2.13516	0.0345278
TEAD3	ENSG00000007866	5.19189	1.35492e-11	2.5397	0.0393488
CDK6	ENSG00000105810	5.19123	2.40183e-30	2.06915	0.0207931
TANK	ENSG00000136560	5.18634	1.97171e-24	1.96132	0.0311527
TFAP2A	ENSG00000137203	5.17997	2.63014e-19	2.44862	0.0214995
SMARCC1	ENSG00000173473	5.17829	2.65762e-30	1.95912	0.0230397
ATIC	ENSG00000138363	5.14371	6.62854e-19	2.47824	0.022691
MGLL	ENSG00000074416	5.14198	1.1388e-22	1.86699	0.0354142
BID	ENSG00000015475	5.13958	2.53147e-12	2.7532	0.0337186
ARF1	ENSG00000143761	5.13843	1.44907e-11	2.43481	0.0443073
WHSC1	ENSG00000109685	5.13812	2.11858e-17	2.63695	0.0225727
NPM1	ENSG00000181163	5.136	3.47007e-20	1.63246	0.0539232
NME2	ENSG00000243678	5.12493	2.20983e-13	1.89612	0.0814401
RAPH1	ENSG00000173166	5.11395	1.61522e-29	2.22572	0.0195383
RAN	ENSG00000132341	5.11128	4.81081e-17	2.21507	0.0311441
PAWR	ENSG00000177425	5.10628	7.38351e-27	2.17999	0.021057
CNIH4	ENSG00000143771	5.10299	2.7614e-22	2.44962	0.0195383
FANCA	ENSG00000187741	5.10147	3.80416e-12	2.62462	0.0378493
GTF2A2	ENSG00000140307	5.09846	3.61759e-18	2.12169	0.0370721
CFL1	ENSG00000172757	5.08745	2.53794e-13	2.948	0.0211357
GNA15	ENSG00000060558	5.08558	1.59679e-17	2.12116	0.0316037
ARHGAP21	ENSG00000107863	5.07706	5.64242e-26	1.79257	0.0383049
PML	ENSG00000140464	5.04994	5.41282e-10	2.20585	0.0662958
RPN1	ENSG00000163902	5.0412	4.63683e-15	2.19148	0.0363221
EIF2AK2	ENSG00000055332	5.03961	2.4332e-26	2.30959	0.0195383
COPS2	ENSG00000166200	5.0331	6.55412e-19	1.69461	0.0563799
TCF19	ENSG00000137310	5.02891	2.38169e-13	2.79039	0.0254554
CORO2A	ENSG00000106789	5.02613	1.36872e-23	2.2534	0.0204935
RALBP1	ENSG00000017797	5.01562	5.48884e-28	2.38463	0.0195383
ZFYVE21	ENSG00000100711	5.00238	1.80825e-14	2.36581	0.0297615
ZBTB7A	ENSG00000178951	4.97599	1.27781e-12	2.07044	0.055808
RAB2A	ENSG00000104388	4.97474	9.18003e-24	1.93907	0.0276146
OXSR1	ENSG00000172939	4.96738	4.6987e-19	2.07594	0.0347245
GTF2E2	ENSG00000197265	4.96208	4.56936e-24	1.98024	0.0260196
PTK2	ENSG00000169398	4.95948	3.94968e-29	1.57421	0.0359924
GATAD1	ENSG00000157259	4.93715	1.03644e-20	2.23945	0.0231517
GRTP1	ENSG00000139835	4.93436	5.2123e-12	1.85675	0.0847265
CD164	ENSG00000135535	4.9309	1.22782e-26	1.71089	0.0305932
PDCD6	ENSG00000249915	4.92754	1.34207e-19	2.09925	0.0291957
NMI	ENSG00000123609	4.92287	2.41472e-26	2.55911	0.0195383
CREB3L4	ENSG00000143578	4.91085	9.8126e-22	1.914	0.0347038
AHR	ENSG00000106546	4.91064	3.16718e-28	1.89077	0.0235967
TNFRSF21	ENSG00000146072	4.90828	1.59886e-29	1.76429	0.0232414
CASP7	ENSG00000165806	4.90516	2.02428e-19	1.5387	0.0652574
SKIL	ENSG00000136603	4.89869	2.23597e-17	1.75582	0.0482353
PCSK6	ENSG00000140479	4.88241	1.68657e-26	1.65009	0.0410855
RUVBL1	ENSG00000175792	4.87861	1.48126e-10	2.482	0.046629
XPR1	ENSG00000143324	4.87362	8.00821e-24	1.70903	0.0334093
ZNF774	ENSG00000196391	4.86894	4.39392e-14	1.70207	0.0841813
ZNF57	ENSG00000171970	4.86314	1.28184e-16	1.50792	0.102501
RALA	ENSG00000006451	4.86152	2.96613e-22	1.96535	0.0282066
TRIP10	ENSG00000125733	4.86029	2.94133e-10	2.27194	0.0549464
GSK3B	ENSG00000082701	4.84687	9.37473e-21	1.92758	0.0315972
CYCS	ENSG00000172115	4.83516	1.86699e-22	1.65754	0.038299
SDHD	ENSG00000204370	4.82792	1.98205e-22	1.78633	0.0336381
IRF9	ENSG00000213928	4.79614	1.04656e-13	2.48053	0.0335428
TXNDC17	ENSG00000129235	4.79602	2.05504e-16	2.00247	0.0438281
TRAF7	ENSG00000131653	4.79011	5.07151e-13	2.48726	0.026318
EIF2A	ENSG00000144895	4.77915	1.6755e-28	1.54527	0.0378345
PTPRH	ENSG00000080031	4.77005	4.70848e-21	2.26716	0.0195383
TONSL	ENSG00000160949	4.76529	3.79699e-07	2.85602	0.0617916
BRIP1	ENSG00000136492	4.74321	1.21756e-21	2.12382	0.0215375
TLR3	ENSG00000164342	4.7425	5.59157e-22	2.02278	0.0219138
RELA	ENSG00000173039	4.73468	2.05273e-09	2.43423	0.047777
CASP10	ENSG00000003400	4.73447	5.1952e-23	1.73856	0.0353449
PDZD8	ENSG00000165650	4.72887	2.77991e-22	2.03887	0.023019
ETV3	ENSG00000117036	4.72182	6.71054e-13	1.71225	0.0742097
HELZ2	ENSG00000130589	4.71143	1.51943e-10	2.58207	0.034368
PDIA3	ENSG00000167004	4.70827	2.1393e-21	2.12931	0.0227888
XRN2	ENSG00000088930	4.70398	3.87894e-12	1.46109	0.12466
RAB1A	ENSG00000138069	4.69857	6.21291e-20	1.66183	0.044016
RP4-621F18.2	ENSG00000282057	4.69806	6.90601e-13	1.68172	0.0903359
PLEKHG6	ENSG00000008323	4.68871	1.08333e-23	1.95144	0.0244018
MLX	ENSG00000108788	4.68508	8.75395e-26	1.42959	0.0567583
IFI27	ENSG00000165949	4.68483	3.84246e-20	2.02487	0.0237271
LCOR	ENSG00000196233	4.68417	1.18276e-17	1.99705	0.0398093
WDR12	ENSG00000138442	4.6764	3.54859e-14	1.42955	0.0914724
MIER1	ENSG00000198160	4.66436	7.65807e-14	1.4531	0.11141
GRHL1	ENSG00000134317	4.66164	3.01714e-26	2.02787	0.0200688
ARHGEF5	ENSG00000050327	4.65923	4.02516e-14	2.21872	0.0308259
ASH1L	ENSG00000116539	4.65577	2.37125e-10	1.61977	0.129641
CUL3	ENSG00000036257	4.64597	3.81488e-18	1.54067	0.0574517
RSF1	ENSG00000048649	4.64421	1.50221e-19	1.89973	0.0357051
CENPI	ENSG00000102384	4.62074	7.32895e-16	2.50759	0.0223973
INSIG2	ENSG00000125629	4.62042	1.53685e-28	2.24017	0.0195383
TMF1	ENSG00000144747	4.61852	6.84092e-11	1.18977	0.177482
CHRNA5	ENSG00000169684	4.61263	5.85657e-27	1.617	0.0338073
RHOC	ENSG00000155366	4.61188	2.03301e-10	1.92937	0.0715639
TCEA3	ENSG00000204219	4.59709	4.39901e-06	1.51345	0.200904
G3BP1	ENSG00000145907	4.58082	2.93291e-13	1.31793	0.115152
ELL3	ENSG00000128886	4.57995	3.57975e-13	1.60841	0.0880004
MNAT1	ENSG00000020426	4.56804	2.6084e-29	1.8763	0.0195383
PRKDC	ENSG00000253729	4.55792	7.39785e-12	2.01187	0.0507378
MLLT4	ENSG00000130396	4.54586	2.44556e-26	1.8146	0.0232185
NR2F6	ENSG00000160113	4.54268	3.42737e-06	2.44287	0.0937437
ESRRA	ENSG00000173153	4.54157	1.11605e-08	2.29124	0.0710417
PPP1R1B	ENSG00000131771	4.54049	1.33743e-08	1.63254	0.14291
CDK18	ENSG00000117266	4.53142	1.90285e-11	2.22034	0.0392841
UBE3A	ENSG00000114062	4.52501	5.61586e-10	1.51348	0.136072
ZDHHC23	ENSG00000184307	4.51659	6.2658e-17	1.81191	0.0459388
TMEM9B	ENSG00000175348	4.51489	2.64815e-27	1.76131	0.0236675
ZBTB41	ENSG00000177888	4.50452	8.14113e-16	1.90265	0.0407259
SH2D3A	ENSG00000125731	4.49277	5.51888e-11	2.11929	0.0498125
FGD4	ENSG00000139132	4.49117	1.99375e-28	1.71072	0.0256315
PRKAA1	ENSG00000132356	4.49002	3.59414e-21	1.35252	0.0715966
CENPK	ENSG00000123219	4.48547	8.33639e-24	2.0455	0.0201423
SRI	ENSG00000075142	4.4808	4.10308e-19	2.42422	0.0195383
GNG5	ENSG00000174021	4.47997	1.40484e-12	2.4861	0.0263289
GGCT	ENSG00000006625	4.47895	2.12803e-13	1.59461	0.0907695
ZBTB8OS	ENSG00000176261	4.4764	7.46736e-14	1.87797	0.0568383
TMPRSS2	ENSG00000184012	4.47564	4.61228e-14	1.39254	0.098522
LPP	ENSG00000145012	4.46522	9.67613e-21	1.67397	0.0378123
MAP3K2	ENSG00000169967	4.46108	3.52034e-11	1.24447	0.159946
GPRC5A	ENSG00000013588	4.44906	5.47943e-23	1.67513	0.029736
ANG	ENSG00000214274	4.4484	3.07627e-11	1.23127	0.155031
ZDHHC6	ENSG00000023041	4.44141	7.87188e-26	1.76356	0.024077
BRCA2	ENSG00000139618	4.43688	3.85626e-17	1.55781	0.0566048
INPP1	ENSG00000151689	4.42999	5.07145e-13	1.29595	0.133072
GPR39	ENSG00000183840	4.42938	8.4573e-27	2.12822	0.0195383
AIMP1	ENSG00000164022	4.40451	7.26185e-23	1.57884	0.0291463
ASXL2	ENSG00000143970	4.39735	4.21107e-06	1.35117	0.223237
VIMP	ENSG00000131871	4.38332	7.53603e-13	2.0555	0.0441682
TMED7-TICAM2	ENSG00000251201	4.37199	3.03082e-15	1.59651	0.0618832
NPAS1	ENSG00000130751	4.37181	5.59817e-08	1.52498	0.150587
APLP2	ENSG00000084234	4.3706	3.39265e-28	2.09002	0.0195383
PARP14	ENSG00000173193	4.36908	8.04223e-13	2.09294	0.0458074
ONECUT3	ENSG00000205922	4.36598	2.266e-10	1.56215	0.101572
MXD1	ENSG00000059728	4.36101	1.40047e-22	1.2914	0.057093
PDE4C	ENSG00000105650	4.34414	5.05263e-18	1.83638	0.0280373
ZNF440	ENSG00000171295	4.34026	1.76185e-25	1.5776	0.0322967
CLOCK	ENSG00000134852	4.33519	5.12732e-10	1.10689	0.195017
TFG	ENSG00000114354	4.32774	2.03318e-15	1.9251	0.0354496
BRD7	ENSG00000166164	4.32076	4.64577e-31	1.46218	0.0291768
RAB6A	ENSG00000175582	4.31639	4.6359e-16	1.53669	0.0691602
ZNF823	ENSG00000197933	4.30732	2.27684e-14	1.54948	0.0770091
TIGD2	ENSG00000180346	4.30368	1.60187e-25	1.70468	0.0247419
ITPR3	ENSG00000096433	4.30117	2.71214e-17	1.96774	0.0251236
STAT1	ENSG00000115415	4.30107	6.54592e-12	2.11574	0.0464331
SKAP2	ENSG00000005020	4.29788	7.77725e-20	1.56133	0.0450402
HSP90AA1	ENSG00000080824	4.28387	1.31721e-22	1.74451	0.023397
CLIC3	ENSG00000169583	4.27785	1.3936e-11	2.13959	0.0366799
TNIK	ENSG00000154310	4.27597	9.65319e-23	1.27004	0.0500311
TFB2M	ENSG00000162851	4.27183	1.0304e-13	1.23804	0.119309
HNRNPAB	ENSG00000197451	4.2636	6.00512e-22	1.4579	0.0521583
SOD1	ENSG00000142168	4.26136	8.35768e-17	1.4641	0.0695741
ZCCHC6	ENSG00000083223	4.25873	5.10704e-29	1.69264	0.0217094
TBC1D23	ENSG00000036054	4.25669	2.23177e-15	1.48357	0.0813421
MSH2	ENSG00000095002	4.25413	3.09612e-20	1.90138	0.0222669
HMGA2	ENSG00000149948	4.24668	4.03235e-20	1.77447	0.0295159
TNFRSF10B	ENSG00000120889	4.24534	3.32667e-21	2.09877	0.0195383
ATF6	ENSG00000118217	4.23409	3.79857e-14	1.31706	0.0987154
GNAQ	ENSG00000156052	4.23352	2.02418e-11	1.41064	0.120072
AIDA	ENSG00000186063	4.22746	6.55224e-23	1.73158	0.0261246
PKN2	ENSG00000065243	4.21256	4.73915e-26	1.51165	0.0352094
IPO7	ENSG00000205339	4.20608	4.39166e-15	0.861769	0.177212
G3BP2	ENSG00000138757	4.19785	1.06383e-14	1.49827	0.0690031
RAB18	ENSG00000099246	4.19246	1.67567e-12	1.37637	0.106559
CARD11	ENSG00000198286	4.18016	1.17454e-24	1.33379	0.0557465
ID1	ENSG00000125968	4.17834	6.78851e-07	2.45695	0.0638889
YOD1	ENSG00000180667	4.15796	6.66427e-22	1.48106	0.036684
PLCD3	ENSG00000161714	4.1533	3.1709e-15	1.92802	0.031557
BAK1	ENSG00000030110	4.15166	1.0353e-23	1.82733	0.0209448
VAPA	ENSG00000101558	4.15157	8.50124e-30	1.86327	0.0195383
RNF2	ENSG00000121481	4.15056	4.09547e-23	1.18613	0.0754572
SUPT16H	ENSG00000092201	4.14988	5.66324e-15	1.58953	0.0622232
PICALM	ENSG00000073921	4.14912	4.1901e-11	1.33726	0.136077
SETD3	ENSG00000183576	4.14557	1.10972e-28	1.73772	0.0210424
TOB1	ENSG00000141232	4.14277	5.13024e-18	1.62228	0.0380314
MYD88	ENSG00000172936	4.14181	1.65907e-29	1.88023	0.0195383
LMO4	ENSG00000143013	4.13028	4.2917e-17	1.37127	0.062315
ARHGAP42	ENSG00000165895	4.12275	2.68618e-20	1.5618	0.0350433
CDC42	ENSG00000070831	4.12096	4.14596e-23	1.62323	0.0288071
ARHGAP11B	ENSG00000187951	4.10866	2.56107e-23	1.84048	0.0215361
TAF1D	ENSG00000166012	4.10115	2.20002e-23	1.43505	0.0362239
RBBP7	ENSG00000102054	4.09222	6.25424e-23	1.96093	0.0195383
FRYL	ENSG00000075539	4.08825	1.26281e-17	1.51224	0.0528809
NMRAL1	ENSG00000153406	4.08729	7.83556e-05	2.76659	0.0854191
VPS25	ENSG00000131475	4.0853	2.87961e-12	2.11899	0.0318829
ARHGAP8	ENSG00000241484	4.07275	2.1577e-10	1.5811	0.103948
ZFYVE19	ENSG00000166140	4.06275	3.40671e-07	2.31384	0.0618469
ARFGEF2	ENSG00000124198	4.0602	1.89719e-16	1.51498	0.0610937
PDE11A	ENSG00000128655	4.05521	1.30503e-13	1.28607	0.101766
CDA	ENSG00000158825	4.05447	7.46707e-16	1.78612	0.0353495
BARD1	ENSG00000138376	4.04827	1.67626e-27	1.87677	0.0195383
STRN3	ENSG00000196792	4.04593	1.31892e-23	1.5827	0.0302821
POLR3K	ENSG00000161980	4.03579	1.36653e-17	1.93934	0.0274921
TTF2	ENSG00000116830	4.03576	2.0571e-19	1.69955	0.0314009
ENO1	ENSG00000074800	4.03426	3.33054e-16	1.99471	0.0244943
NEK4	ENSG00000114904	4.03234	1.71374e-14	1.35404	0.0799238
POLR2K	ENSG00000147669	4.02908	3.42399e-25	1.54853	0.0264716
IRX5	ENSG00000176842	4.02765	8.53153e-21	1.26975	0.0615823
NRAS	ENSG00000213281	4.0223	2.68965e-17	1.51646	0.053209
FLNB	ENSG00000136068	4.01987	2.78649e-22	1.44181	0.0391627
SRCAP	ENSG00000080603	4.01945	4.42333e-15	1.97788	0.0270252
MX1	ENSG00000157601	4.01746	9.15682e-12	2.00634	0.0453494
TSPO	ENSG00000100300	4.01474	2.86089e-07	2.19811	0.0676684
TNFRSF11A	ENSG00000141655	4.00717	6.17791e-12	1.52553	0.075324
BAG4	ENSG00000156735	4.00067	3.38268e-14	1.60962	0.0609711
CDK2	ENSG00000123374	4.00034	1.04604e-18	2.24244	0.0195383
SUDS3	ENSG00000111707	3.99863	5.1615e-16	1.45088	0.055583
POU2F3	ENSG00000137709	3.99611	2.05335e-25	1.58657	0.0228051
SHH	ENSG00000164690	3.98634	3.08527e-14	1.35479	0.093886
GULP1	ENSG00000144366	3.98348	1.53673e-22	1.2715	0.0607237
PIK3C2A	ENSG00000011405	3.98178	6.34612e-09	0.94494	0.208352
TBK1	ENSG00000183735	3.98075	3.37842e-18	1.29234	0.0650043
NOLC1	ENSG00000166197	3.97374	5.40528e-12	1.22843	0.11383
RQCD1	ENSG00000144580	3.96285	3.34678e-11	1.26255	0.109186
PTGES3	ENSG00000110958	3.96232	7.12601e-27	1.86558	0.0195383
TGIF1	ENSG00000177426	3.95954	5.54068e-14	1.84735	0.0332237
CRABP2	ENSG00000143320	3.95716	9.06962e-15	2.07658	0.025448
NCOA6	ENSG00000198646	3.95711	6.67934e-22	1.69142	0.0254014
ITGB6	ENSG00000115221	3.94987	1.2164e-17	1.85334	0.0254093
TLK1	ENSG00000198586	3.94546	8.8956e-15	1.39896	0.0794302
GNAI3	ENSG00000065135	3.94294	3.54419e-15	1.62677	0.0551492
GTF2IRD1	ENSG00000006704	3.91546	3.88039e-13	2.01742	0.0293104
ZNF165	ENSG00000197279	3.91434	8.52061e-31	1.84515	0.0195383
RAB7A	ENSG00000075785	3.90728	2.12018e-14	1.90281	0.0337735
RAP2C	ENSG00000123728	3.90689	2.97195e-15	1.4272	0.0637953
ZMYND8	ENSG00000101040	3.9068	1.97912e-26	1.64421	0.0195383
ANXA4	ENSG00000196975	3.90396	1.13561e-06	1.27292	0.184429
ZNF600	ENSG00000189190	3.90248	9.5223e-20	1.89679	0.0224167
ATF2	ENSG00000115966	3.90073	1.84656e-08	1.52739	0.125093
RPS6KA3	ENSG00000177189	3.89776	6.14168e-08	1.29964	0.169635
SHANK2	ENSG00000162105	3.89714	7.22696e-23	1.55691	0.0263517
CDC42BPA	ENSG00000143776	3.89699	1.12105e-25	1.18403	0.0430723
KDM2A	ENSG00000173120	3.89253	1.66501e-09	1.75167	0.0779321
ZDHHC16	ENSG00000171307	3.89139	7.07173e-12	2.05632	0.0331742
ERBB2IP	ENSG00000112851	3.89115	1.52425e-19	1.37222	0.06136
POU5F1	ENSG00000204531	3.88936	2.75647e-10	1.79774	0.0573402
SNW1	ENSG00000100603	3.88813	7.62542e-33	1.79988	0.0195383
ARF4	ENSG00000168374	3.88661	7.65837e-14	1.297	0.0934673
MRRF	ENSG00000148187	3.88658	8.53901e-16	1.37016	0.0710924
SP100	ENSG00000067066	3.88605	1.10925e-13	2.01572	0.0299212
ADM	ENSG00000148926	3.88149	2.30301e-11	1.79571	0.0583905
MAP4K3	ENSG00000011566	3.88111	9.76263e-21	1.37304	0.0498399
FUBP1	ENSG00000162613	3.88088	6.89382e-22	1.42433	0.0420868
GTF2A1	ENSG00000165417	3.87707	1.5062e-06	1.03097	0.236999
MED10	ENSG00000133398	3.87449	2.56371e-09	2.21704	0.0386577
ADGRE5	ENSG00000123146	3.87386	5.47568e-15	1.9691	0.0236262
IMPA1	ENSG00000133731	3.85903	2.66512e-26	1.14463	0.0541556
HDAC11	ENSG00000163517	3.8572	3.07126e-09	2.09393	0.0397158
RPS14	ENSG00000164587	3.85598	9.35404e-06	1.44633	0.188289
TAF2	ENSG00000064313	3.85441	2.18523e-12	1.34348	0.0915347
ZNF121	ENSG00000197961	3.85241	7.32966e-17	1.19751	0.0820461
ADORA2B	ENSG00000170425	3.84324	2.06881e-19	1.51165	0.0335383
TRIB1	ENSG00000173334	3.83613	3.70641e-21	1.42769	0.0375426
DNM2	ENSG00000079805	3.82419	4.44893e-11	1.33272	0.0964141
IRAK2	ENSG00000134070	3.82379	2.00982e-19	1.48712	0.0357351
BATF	ENSG00000156127	3.81821	1.29318e-14	1.58774	0.0444207
FZD6	ENSG00000164930	3.813	5.46308e-20	1.4079	0.0393847
SLC35B2	ENSG00000157593	3.81024	2.96934e-27	1.48333	0.0209413
ARHGAP26	ENSG00000145819	3.80891	9.35104e-19	1.47806	0.0367435
ZNF562	ENSG00000171466	3.80224	6.17213e-15	1.08082	0.109092
SUZ12	ENSG00000178691	3.79962	8.69655e-10	1.48372	0.0997265
KCTD1	ENSG00000134504	3.79798	1.73405e-15	1.61839	0.0310985
EXT1	ENSG00000182197	3.79697	1.97695e-16	1.51424	0.0394365
ITGA2	ENSG00000164171	3.79414	8.17984e-19	1.36498	0.0407475
CRTC2	ENSG00000160741	3.79369	7.9953e-06	1.75112	0.143273
TRAF4	ENSG00000076604	3.79285	1.49469e-09	1.8676	0.0606407
DUSP4	ENSG00000120875	3.78723	4.77809e-15	1.60755	0.0425055
STAM	ENSG00000136738	3.78706	3.6531e-18	1.32932	0.0563999
HOXB6	ENSG00000108511	3.78307	4.94835e-12	1.54553	0.0607784
NFATC2IP	ENSG00000176953	3.78169	9.70052e-08	1.80059	0.0965258
PTPRF	ENSG00000142949	3.77604	2.73964e-22	1.4167	0.0264499
NBN	ENSG00000104320	3.76469	4.53661e-08	1.21233	0.166807
ZBTB7B	ENSG00000160685	3.76126	3.20831e-10	1.43476	0.0961537
PAFAH1B2	ENSG00000168092	3.76108	4.62141e-11	1.66083	0.067375
RHOD	ENSG00000173156	3.74325	1.46667e-06	2.07835	0.0847706
B2M	ENSG00000166710	3.74265	7.94301e-14	1.65872	0.0459859
PSENEN	ENSG00000205155	3.74257	8.09365e-19	1.55738	0.0330853
FEN1	ENSG00000168496	3.7425	5.90945e-09	2.3707	0.0388548
IFNGR2	ENSG00000159128	3.72301	2.15219e-27	1.30887	0.0267244
SIAH2	ENSG00000181788	3.71296	5.62611e-17	1.60327	0.0390914
MED14	ENSG00000180182	3.7113	4.44097e-15	1.45848	0.057828
GPR160	ENSG00000173890	3.70304	9.87018e-18	1.13573	0.0843954
CREB3L1	ENSG00000157613	3.69624	7.40382e-10	1.01341	0.168344
MCM6	ENSG00000076003	3.69293	2.83729e-11	1.75056	0.0473685
DERL1	ENSG00000136986	3.6906	1.39045e-29	1.55766	0.0195383
LIN54	ENSG00000189308	3.68107	6.38542e-11	1.31108	0.108613
YARS	ENSG00000134684	3.67647	3.29636e-20	1.54564	0.0272216
RAB1B	ENSG00000174903	3.67354	4.99932e-16	1.6795	0.026031
NCOA2	ENSG00000140396	3.67324	1.53305e-09	1.13218	0.159851
CABP4	ENSG00000175544	3.6708	1.36389e-14	1.55593	0.0439024
ZNF468	ENSG00000204604	3.6707	3.59558e-24	1.34852	0.0367352
CALM2	ENSG00000143933	3.66808	1.87863e-25	1.51085	0.0240715
PCGF5	ENSG00000180628	3.66786	1.67475e-07	0.861501	0.236126
DHCR24	ENSG00000116133	3.65918	3.81484e-20	1.8509	0.0199191
IDE	ENSG00000119912	3.6572	1.33671e-16	1.43244	0.0468027
HNF1A	ENSG00000135100	3.65405	2.14086e-05	1.16158	0.24134
PLP2	ENSG00000102007	3.64811	1.36837e-17	1.75649	0.0245025
SIM2	ENSG00000159263	3.64709	8.81024e-17	1.56603	0.033261
PPP1R15B	ENSG00000158615	3.64534	8.1557e-20	1.10579	0.0638882
GNG12	ENSG00000172380	3.64237	5.44145e-14	1.41652	0.0768444
EML4	ENSG00000143924	3.64195	5.53139e-29	1.25821	0.0376624
DNMBP	ENSG00000107554	3.6393	7.94385e-18	1.32611	0.0430192
MED6	ENSG00000133997	3.63571	1.32378e-19	1.82748	0.0195383
SPRED1	ENSG00000166068	3.63323	1.0553e-11	1.5943	0.0669568
CIT	ENSG00000122966	3.62824	8.06248e-16	1.769	0.0283388
HOMEZ	ENSG00000215271	3.62125	1.35494e-17	1.64001	0.0337924
PRDX1	ENSG00000117450	3.61461	2.85703e-18	1.55653	0.0288068
CDC42EP5	ENSG00000167617	3.60487	5.42679e-10	1.72264	0.0529731
BMP4	ENSG00000125378	3.60258	1.11955e-18	1.6452	0.0226015
RAD50	ENSG00000113522	3.60063	1.3479e-14	1.53347	0.0465922
BHLHE40	ENSG00000134107	3.59725	6.63652e-10	1.61987	0.080569
ZDHHC12	ENSG00000160446	3.59702	0.000447469	2.31806	0.127929
CANT1	ENSG00000171302	3.59571	1.71941e-16	1.39192	0.0388284
NDUFS4	ENSG00000164258	3.59464	5.77707e-15	1.37616	0.0621725
ZNF28	ENSG00000198538	3.59426	3.68467e-21	0.932605	0.093108
RHOF	ENSG00000139725	3.58657	1.30261e-11	1.78292	0.0399138
PRDX3	ENSG00000165672	3.57735	2.90012e-20	1.06353	0.072475
ETV7	ENSG00000010030	3.57567	3.48607e-15	1.73212	0.0267005
ZBTB7C	ENSG00000184828	3.57388	1.65669e-09	0.573172	0.271009
SOX4	ENSG00000124766	3.56729	3.05258e-18	1.62977	0.0233829
EPHB4	ENSG00000196411	3.56069	1.55755e-08	1.69811	0.0769552
SLC20A1	ENSG00000144136	3.5591	5.6467e-06	1.61538	0.139524
KIF13B	ENSG00000197892	3.55751	1.01196e-16	1.56309	0.0253435
CEBPZ	ENSG00000115816	3.55718	4.55532e-11	0.81238	0.177108
MGST2	ENSG00000085871	3.54176	4.36912e-14	1.13225	0.0960944
WWC1	ENSG00000113645	3.52692	9.78549e-06	1.39834	0.149078
CNOT2	ENSG00000111596	3.52076	9.34559e-31	1.23873	0.026089
TAOK3	ENSG00000135090	3.52053	6.51568e-25	1.31058	0.031036
TOM1L1	ENSG00000141198	3.51432	3.10776e-12	1.06059	0.12802
GATA6	ENSG00000141448	3.50911	2.61405e-09	1.15275	0.150599
SEC31A	ENSG00000138674	3.50435	8.12126e-10	1.24733	0.12796
KLHL12	ENSG00000117153	3.50342	3.98695e-18	1.44243	0.0414257
HNRNPD	ENSG00000138668	3.50041	2.85477e-11	1.94045	0.0316223
RPS6KA1	ENSG00000117676	3.49952	2.05593e-15	1.50849	0.0385429
RRAS	ENSG00000126458	3.49184	3.02655e-10	1.85394	0.0392976
PPP1CB	ENSG00000213639	3.46867	6.74543e-17	1.14412	0.0783986
CAND1	ENSG00000111530	3.46712	2.26233e-10	0.937694	0.172395
SARNP	ENSG00000205323	3.46524	2.69429e-17	1.82723	0.0210879
PPP1R1C	ENSG00000150722	3.46278	3.43673e-29	1.55706	0.0195383
CD58	ENSG00000116815	3.45516	3.75782e-19	1.63172	0.023044
PSRC1	ENSG00000134222	3.45086	1.33639e-10	2.22259	0.026044
PAK4	ENSG00000130669	3.45002	5.34937e-07	1.58009	0.103371
LEO1	ENSG00000166477	3.44769	9.15604e-23	1.03791	0.0602472
HACD3	ENSG00000074696	3.44765	3.26405e-20	1.09175	0.0726326
ARL14	ENSG00000179674	3.43716	7.25078e-17	1.02427	0.0725152
EEF1E1	ENSG00000124802	3.42615	8.02985e-16	1.33934	0.0452812
RYK	ENSG00000163785	3.42269	5.83486e-13	1.48162	0.0661415
GRB7	ENSG00000141738	3.42051	9.77245e-10	2.10805	0.0260868
BAIAP2L2	ENSG00000128298	3.41963	6.02627e-09	1.21853	0.136207
CDYL	ENSG00000153046	3.41125	1.35541e-09	1.20461	0.123968
CSNK2B	ENSG00000204435	3.41063	1.7734e-09	1.41683	0.0998257
BCL2L1	ENSG00000171552	3.40886	3.52082e-15	1.44032	0.0414685
STK38L	ENSG00000211455	3.40682	1.08596e-17	0.926718	0.114864
TFAM	ENSG00000108064	3.40455	9.38201e-13	1.00408	0.104665
MAPK13	ENSG00000156711	3.40011	5.94633e-18	1.20638	0.0457588
IKZF2	ENSG00000030419	3.39512	4.17065e-28	1.66027	0.0195383
RPS3	ENSG00000149273	3.39245	2.6691e-06	0.934074	0.228306
ECD	ENSG00000122882	3.39143	6.20066e-29	1.20338	0.0261033
USP8	ENSG00000138592	3.39033	5.92361e-07	0.765169	0.249619
MYO10	ENSG00000145555	3.38658	1.53803e-23	1.33809	0.0245431
NRBF2	ENSG00000148572	3.38417	2.84028e-12	1.1654	0.0966246
AIFM2	ENSG00000042286	3.3798	3.95313e-23	1.79315	0.0195383
SPTBN1	ENSG00000115306	3.37837	2.54782e-16	1.02603	0.0909131
NGEF	ENSG00000066248	3.36912	2.08775e-14	1.58916	0.0277972
DAPP1	ENSG00000070190	3.36461	1.17683e-13	1.58596	0.0338022
SHB	ENSG00000107338	3.36384	9.19941e-11	1.91048	0.0289959
SENP2	ENSG00000163904	3.36084	1.5749e-19	1.3994	0.0280876
ITGA3	ENSG00000005884	3.35807	3.25717e-14	1.55625	0.0311572
EPHA1	ENSG00000146904	3.35501	9.22473e-15	1.42318	0.0381024
ZNF148	ENSG00000163848	3.35342	3.59026e-09	1.12908	0.144825
PLCH1	ENSG00000114805	3.35137	6.48175e-09	0.824558	0.220645
GTSE1	ENSG00000075218	3.35015	3.33922e-11	2.05476	0.0270324
HCAR1	ENSG00000196917	3.34968	3.70195e-25	1.34418	0.0244809
STYXL1	ENSG00000127952	3.34623	1.65275e-17	1.51298	0.0299087
RAPGEFL1	ENSG00000108352	3.34473	1.82476e-12	1.10359	0.10481
SETD8	ENSG00000183955	3.34463	1.9036e-15	1.36717	0.0484787
BUD31	ENSG00000106245	3.32921	2.20939e-14	1.58091	0.0302795
MSX2	ENSG00000120149	3.32759	3.81592e-20	1.37356	0.0282565
UBE2V1	ENSG00000244687	3.31506	5.03412e-17	1.55107	0.0273284
CSNK1G3	ENSG00000151292	3.31232	2.22143e-10	0.728736	0.208799
TMX1	ENSG00000139921	3.30993	1.91636e-13	1.14727	0.0871377
RALGPS2	ENSG00000116191	3.30471	9.77217e-18	1.54247	0.024082
EZH2	ENSG00000106462	3.30406	3.94681e-11	1.36271	0.0797237
TP73	ENSG00000078900	3.29747	2.10258e-14	1.8177	0.0213315
YEATS2	ENSG00000163872	3.29447	1.10008e-07	1.92014	0.0597954
IHH	ENSG00000163501	3.29308	5.7813e-08	0.354991	0.325306
DDR1	ENSG00000204580	3.28863	6.25793e-18	1.50362	0.0218957
KDM1A	ENSG00000004487	3.28839	2.79191e-19	1.7626	0.0195383
MORF4L2	ENSG00000123562	3.28365	2.83084e-14	1.43584	0.0508068
FOXD2	ENSG00000186564	3.27759	4.05525e-13	1.72546	0.0246594
RASAL1	ENSG00000111344	3.26722	5.23053e-09	1.27678	0.12115
PARD3	ENSG00000148498	3.25827	1.06538e-22	1.18195	0.0321857
ZFP62	ENSG00000196670	3.25752	3.12266e-17	1.40901	0.0446708
PLCXD2	ENSG00000240891	3.25729	1.1193e-21	1.23051	0.0444227
RAP2B	ENSG00000181467	3.24899	4.7508e-17	1.54319	0.0223969
CARS	ENSG00000110619	3.24757	6.93773e-14	1.57645	0.0354178
DKK1	ENSG00000107984	3.24155	1.02486e-12	1.5113	0.0486337
GPR87	ENSG00000138271	3.23884	1.57003e-08	1.74379	0.0724197
GPR89A	ENSG00000117262	3.22819	4.17626e-22	1.19698	0.04009
DTX2	ENSG00000091073	3.22598	7.12004e-07	1.63179	0.0865969
RIPK3	ENSG00000129465	3.22229	2.02887e-10	1.4471	0.0574929
GABPB2	ENSG00000143458	3.21762	7.03246e-26	0.919819	0.0587954
OSTF1	ENSG00000134996	3.20931	4.1255e-17	1.16224	0.0538495
RHEB	ENSG00000106615	3.20409	9.40174e-19	1.31756	0.0347324
BCAR3	ENSG00000137936	3.20267	1.51515e-12	1.78161	0.0294284
ADGRG1	ENSG00000205336	3.20046	6.2792e-19	1.58512	0.0195383
NAE1	ENSG00000159593	3.19456	3.71175e-24	1.38117	0.0215696
ZFP64	ENSG00000020256	3.19084	1.93652e-21	1.37104	0.0244827
LASP1	ENSG00000002834	3.18757	1.73111e-16	1.55684	0.0221589
PPP2CA	ENSG00000113575	3.18467	9.04675e-23	1.21214	0.0311336
REST	ENSG00000084093	3.17984	2.61267e-06	0.998771	0.220385
OPN3	ENSG00000054277	3.17653	1.21185e-12	1.69357	0.0269284
EREG	ENSG00000124882	3.17458	3.11577e-21	1.37603	0.0265524
MYO1E	ENSG00000157483	3.17118	6.93139e-13	1.09616	0.0858903
TP53BP2	ENSG00000143514	3.16873	2.55864e-20	1.07167	0.0363715
HMGCR	ENSG00000113161	3.1635	2.6408e-19	1.20623	0.0380385
NPAT	ENSG00000149308	3.1623	2.3634e-05	0.885316	0.252005
GTF2H3	ENSG00000111358	3.15852	9.42047e-08	1.05397	0.159392
HSP90AB1	ENSG00000096384	3.15847	6.48933e-22	1.14899	0.0334036
TRIP6	ENSG00000087077	3.15455	1.28934e-06	1.68665	0.0876965
TYMS	ENSG00000176890	3.1497	5.15715e-14	1.80682	0.0234693
RUSC1	ENSG00000160753	3.14296	1.6133e-09	1.2745	0.0876259
FOXN2	ENSG00000170802	3.14175	4.46731e-07	0.748486	0.236596
MESDC2	ENSG00000117899	3.14037	2.17045e-20	1.42947	0.0212624
COMMD7	ENSG00000149600	3.13932	7.47875e-13	1.80007	0.0224326
BRAF	ENSG00000157764	3.13709	6.73271e-13	1.29394	0.0663302
RPS6KA4	ENSG00000162302	3.13692	6.56402e-06	1.78826	0.0927323
DDX1	ENSG00000079785	3.13643	1.36394e-14	0.844567	0.122945
MPZL1	ENSG00000197965	3.12773	3.64615e-12	1.12575	0.0831508
ZNF146	ENSG00000167635	3.12531	3.05564e-18	1.29742	0.031365
RRAS2	ENSG00000133818	3.12333	4.92505e-26	1.70353	0.0195383
CCRL2	ENSG00000121797	3.11211	2.52453e-12	1.00268	0.1006
ARL5A	ENSG00000162980	3.10832	5.92037e-08	0.868877	0.193405
CARD10	ENSG00000100065	3.10757	3.076e-07	1.41949	0.102777
TPM4	ENSG00000167460	3.10441	3.27801e-10	1.25101	0.0896313
UBE2D3	ENSG00000109332	3.10282	1.75922e-18	1.40729	0.0257362
IL22RA1	ENSG00000142677	3.10251	3.24094e-11	1.325	0.0583705
MED30	ENSG00000164758	3.10164	2.1104e-20	1.35038	0.0263244
PPP4R1	ENSG00000154845	3.09826	8.7142e-23	1.43742	0.0200742
SIX4	ENSG00000100625	3.09527	6.75596e-14	1.5194	0.0349893
KALRN	ENSG00000160145	3.0941	2.43127e-08	0.509421	0.272893
TRIAP1	ENSG00000170855	3.09374	1.13858e-10	0.959809	0.1275
CNOT8	ENSG00000155508	3.09053	5.85502e-24	1.10422	0.0405598
DEK	ENSG00000124795	3.08826	5.11724e-15	0.991613	0.0839323
ELF1	ENSG00000120690	3.08548	8.33186e-14	1.00444	0.0893553
RAB4A	ENSG00000168118	3.0837	6.84475e-08	0.711374	0.237699
DDX10	ENSG00000178105	3.0819	1.15916e-10	0.880069	0.138628
SEC14L2	ENSG00000100003	3.08064	2.87211e-10	1.76294	0.0332254
BCL9L	ENSG00000186174	3.07881	3.41629e-06	1.64571	0.0894268
ARID4B	ENSG00000054267	3.07303	1.00164e-06	0.926066	0.200736
TERF1	ENSG00000147601	3.06965	6.4496e-11	0.970247	0.128841
KITLG	ENSG00000049130	3.06622	4.94626e-19	1.00169	0.0743735
ZIC2	ENSG00000043355	3.06014	8.15817e-27	1.213	0.0243215
RHOA	ENSG00000067560	3.05766	1.10696e-15	1.16958	0.059207
ZNFX1	ENSG00000124201	3.05761	2.47219e-24	1.31593	0.0210985
NSMCE1	ENSG00000169189	3.05463	4.82464e-09	1.53413	0.0590579
ZNF800	ENSG00000048405	3.05366	8.18209e-08	0.696283	0.235039
CREB1	ENSG00000118260	3.05321	1.33369e-05	0.671296	0.284262
NFYA	ENSG00000001167	3.05295	1.74865e-22	0.796478	0.0779376
NELFCD	ENSG00000101158	3.05282	1.26792e-05	1.53085	0.134203
FH	ENSG00000091483	3.05074	1.53858e-11	1.09722	0.0939147
MAPK8	ENSG00000107643	3.04957	1.33706e-12	1.21029	0.0740144
SOX21	ENSG00000125285	3.04549	8.82418e-20	1.01924	0.0482364
CARHSP1	ENSG00000153048	3.03539	4.16543e-20	1.80005	0.0195383
INTS6	ENSG00000102786	3.03307	5.01739e-18	0.959817	0.0781053
PDZD3	ENSG00000172367	3.02786	5.35547e-08	0.847266	0.198219
FUT8	ENSG00000033170	3.02661	3.8316e-24	0.915046	0.0568504
GATA4	ENSG00000136574	3.02313	2.29813e-13	1.08573	0.0744895
CASP3	ENSG00000164305	3.02172	1.82321e-22	1.06306	0.0365101
NFE2L2	ENSG00000116044	3.0189	1.89231e-30	1.18319	0.0241673
GPSM2	ENSG00000121957	3.01838	5.26563e-12	1.63543	0.035899
HPGD	ENSG00000164120	3.01509	5.35036e-34	1.02698	0.025805
NUP93	ENSG00000102900	3.01501	1.66363e-10	1.66669	0.0351837
SMARCA5	ENSG00000153147	3.00922	4.22568e-09	1.37379	0.0882409
MED1	ENSG00000125686	3.00804	4.27169e-08	1.0284	0.148077
AATF	ENSG00000275700	3.0034	1.63398e-09	1.39646	0.0778849
RALGAPB	ENSG00000170471	3.00285	6.27667e-17	1.47802	0.0250538
PTPRK	ENSG00000152894	3.00201	3.66437e-23	1.11796	0.0281826
NEK6	ENSG00000119408	2.99693	7.29461e-15	1.11371	0.0606279
PRKAG1	ENSG00000181929	2.99688	2.37614e-19	1.09953	0.0478951
TNFSF10	ENSG00000121858	2.99054	9.38683e-15	1.49615	0.0322033
RTKN	ENSG00000114993	2.98774	3.14631e-08	1.05424	0.143619
DUOX2	ENSG00000140279	2.97423	4.37185e-13	1.01897	0.0901675
LGALS9	ENSG00000168961	2.97421	7.72687e-10	1.53995	0.0393558
ZNF277	ENSG00000198839	2.97213	2.88431e-23	1.25035	0.0227237
RXFP4	ENSG00000173080	2.96817	1.13468e-12	1.12153	0.0854127
MAP4K4	ENSG00000071054	2.96293	1.71737e-08	1.14132	0.126153
DCAF6	ENSG00000143164	2.95989	6.09808e-13	0.885355	0.134389
TNK1	ENSG00000174292	2.95294	5.42364e-10	1.07052	0.120528
TRIP4	ENSG00000103671	2.9526	7.97302e-31	1.2826	0.0195383
STAG2	ENSG00000101972	2.95171	2.08884e-05	0.903379	0.242253
YWHAG	ENSG00000170027	2.94674	2.86115e-12	1.22827	0.0654251
ITGB8	ENSG00000105855	2.94576	7.93018e-24	0.782841	0.0626007
CNBP	ENSG00000169714	2.93554	3.26983e-17	1.20945	0.0335275
MED19	ENSG00000156603	2.92332	4.97969e-15	1.84883	0.0195383
NF1	ENSG00000196712	2.91893	2.61682e-07	0.818736	0.213258
SAP18	ENSG00000150459	2.9097	3.65407e-22	1.46036	0.0195383
NTSR1	ENSG00000101188	2.90073	2.74127e-15	1.41239	0.0240305
MIB1	ENSG00000101752	2.89998	6.23084e-12	0.813822	0.15746
OTUD7B	ENSG00000264522	2.89827	2.21329e-23	0.974944	0.042645
ITGAV	ENSG00000138448	2.89565	2.27873e-08	1.41158	0.0887317
ZFAND2A	ENSG00000178381	2.89491	2.11437e-26	1.18978	0.0195383
BIRC2	ENSG00000110330	2.89213	5.41811e-17	0.979587	0.0764933
BLM	ENSG00000197299	2.88906	1.9165e-09	1.53409	0.0415929
ZFPL1	ENSG00000162300	2.87853	0.000734963	2.31841	0.0889477
CARD19	ENSG00000165233	2.87694	3.69359e-08	1.41594	0.0783809
ZFAND6	ENSG00000086666	2.87444	2.76811e-32	0.942123	0.0295418
HMGXB4	ENSG00000100281	2.87327	6.13672e-12	1.1506	0.0784472
IRF2	ENSG00000168310	2.86906	6.263e-17	1.05096	0.0624842
ZNF695	ENSG00000197472	2.86665	9.64177e-12	1.65901	0.0276633
RASSF3	ENSG00000153179	2.86529	3.51218e-09	0.470626	0.261701
RAB38	ENSG00000123892	2.85664	6.54236e-31	1.20685	0.0203357
H3F3A	ENSG00000163041	2.84942	4.97134e-22	1.26377	0.0224244
TAOK1	ENSG00000160551	2.84544	3.71313e-06	0.692909	0.261125
TRAIP	ENSG00000183763	2.84428	2.29297e-13	1.51389	0.0269689
AGAP1	ENSG00000157985	2.84229	3.42406e-24	1.41354	0.0200417
HMGN1	ENSG00000205581	2.84185	3.83736e-11	1.24623	0.0703645
HOXA10	ENSG00000253293	2.84114	1.39407e-20	0.899977	0.0546178
PEX11A	ENSG00000166821	2.83989	3.67792e-14	1.19809	0.0502028
LRP8	ENSG00000157193	2.83627	3.78304e-22	1.27734	0.0218778
KHDRBS1	ENSG00000121774	2.82781	3.42731e-26	1.3313	0.0195383
ARHGAP18	ENSG00000146376	2.82757	1.70552e-13	0.959039	0.101431
LEMD3	ENSG00000174106	2.82469	8.9964e-07	0.791755	0.217657
RIPK2	ENSG00000104312	2.82333	9.6032e-16	1.05827	0.059649
MCM8	ENSG00000125885	2.81789	7.46373e-14	1.31583	0.0386658
PDK1	ENSG00000152256	2.81571	3.43657e-15	1.2053	0.0467529
AC009961.3	ENSG00000226266	2.80967	3.86438e-09	0.997541	0.131084
BAZ2B	ENSG00000123636	2.80967	3.86438e-09	0.997541	0.131084
ARID2	ENSG00000189079	2.80665	9.04732e-08	0.683669	0.235053
SSBP3	ENSG00000157216	2.80111	6.12205e-14	1.02218	0.0582683
TFDP1	ENSG00000198176	2.79759	4.18362e-24	1.41585	0.0195383
SLC9A1	ENSG00000090020	2.79111	5.87288e-12	1.27016	0.0347558
KLF4	ENSG00000136826	2.78657	2.19317e-14	0.924317	0.0959974
HIST1H4H	ENSG00000158406	2.78095	6.73311e-19	1.38732	0.0210216
HOXB9	ENSG00000170689	2.78015	1.61324e-15	1.20005	0.0425012
NDC80	ENSG00000080986	2.77976	1.14321e-16	1.36736	0.0257231
PRKCZ	ENSG00000067606	2.77389	1.04243e-07	2.28887	0.0197576
AJUBA	ENSG00000129474	2.76699	2.82483e-14	1.34257	0.0252933
CCDC59	ENSG00000133773	2.75387	1.41973e-12	1.06261	0.0641494
FAF1	ENSG00000185104	2.75246	5.97504e-13	1.28817	0.0442575
CCND1	ENSG00000110092	2.7504	8.00748e-26	1.10125	0.0259261
YWHAH	ENSG00000128245	2.74976	2.48114e-25	1.17519	0.0195383
RREB1	ENSG00000124782	2.74255	8.62074e-16	1.27946	0.0247533
ADGRF1	ENSG00000153292	2.74231	1.44622e-18	0.965199	0.0455896
VPS36	ENSG00000136100	2.73451	7.06196e-17	1.1233	0.0538904
TSC22D2	ENSG00000196428	2.7333	3.72203e-09	1.04995	0.105562
RIT1	ENSG00000143622	2.7328	1.52003e-17	1.05058	0.0528787
ARL8A	ENSG00000143862	2.72988	6.98468e-08	1.25451	0.0909084
FANCD2	ENSG00000144554	2.72707	2.70435e-10	1.5165	0.0377533
BBX	ENSG00000114439	2.72382	3.40566e-05	0.867085	0.244182
ONECUT2	ENSG00000119547	2.72096	7.88989e-07	1.03591	0.158618
PSMC3IP	ENSG00000131470	2.71919	3.29198e-09	1.73844	0.0328267
TIPIN	ENSG00000075131	2.71533	1.12059e-15	1.18208	0.0374543
CALR	ENSG00000179218	2.69959	7.34897e-12	1.22055	0.0531182
TRERF1	ENSG00000124496	2.69739	7.63655e-24	1.22407	0.0206671
ZSCAN4	ENSG00000180532	2.69476	8.06282e-23	1.28869	0.0195383
SHARPIN	ENSG00000179526	2.69324	4.95928e-05	1.8403	0.0807369
POT1	ENSG00000128513	2.68526	3.64175e-16	1.06239	0.046022
MAGI3	ENSG00000081026	2.68042	3.23002e-15	0.780615	0.105447
ZNF770	ENSG00000198146	2.68027	1.15881e-06	0.506642	0.278943
AP3S1	ENSG00000177879	2.68011	1.4625e-12	0.96027	0.100825
EYA3	ENSG00000158161	2.67974	9.58912e-09	1.05487	0.128441
ALS2	ENSG00000003393	2.6777	1.49715e-11	0.959479	0.0885085
NACC1	ENSG00000160877	2.67578	0.00428679	1.69076	0.19324
FRAT2	ENSG00000181274	2.66965	2.37326e-08	1.23008	0.0891869
AFF4	ENSG00000072364	2.66373	5.54264e-05	0.749366	0.255508
ANXA1	ENSG00000135046	2.65652	7.98073e-08	1.34587	0.083106
FOXH1	ENSG00000160973	2.65587	1.71962e-06	1.41099	0.089874
HIST1H2BK	ENSG00000197903	2.65247	1.96321e-18	1.47957	0.0195383
MRE11A	ENSG00000020922	2.64765	3.90669e-08	0.887838	0.146027
WHSC1L1	ENSG00000147548	2.63374	7.79935e-19	0.498085	0.177312
LRP5	ENSG00000162337	2.6317	1.43216e-10	1.20231	0.0591699
RTKN2	ENSG00000182010	2.62918	1.97189e-17	0.963003	0.0479441
SDCBP	ENSG00000137575	2.62753	9.3363e-13	0.863647	0.101824
RPS27L	ENSG00000185088	2.62517	1.06248e-13	0.959512	0.0724536
GPRC5C	ENSG00000170412	2.62507	4.27655e-08	1.15783	0.0975511
E2F2	ENSG00000007968	2.62016	4.26722e-08	1.38048	0.0678154
AHCTF1	ENSG00000153207	2.61341	2.04825e-11	0.842833	0.0953388
PRDX2	ENSG00000167815	2.60038	4.72333e-10	1.12756	0.0724224
SDHA	ENSG00000073578	2.59978	3.09018e-12	1.17115	0.0547013
NT5C2	ENSG00000076685	2.59826	2.96994e-24	1.13506	0.0206247
RPL7	ENSG00000147604	2.59787	7.52432e-06	0.548192	0.28245
ESF1	ENSG00000089048	2.59279	3.91029e-05	0.35604	0.327517
PPFIA1	ENSG00000131626	2.58419	3.90085e-11	1.21512	0.0514645
RASA2	ENSG00000155903	2.58371	5.52336e-07	0.775674	0.206781
IQGAP2	ENSG00000145703	2.58017	9.82517e-06	0.68306	0.242186
TAF7	ENSG00000178913	2.57576	4.49848e-26	1.0599	0.02339
HMGB1	ENSG00000189403	2.5754	2.19952e-22	1.14736	0.0218078
ANP32A	ENSG00000140350	2.57136	1.44035e-23	1.20812	0.0195383
CEP57	ENSG00000166037	2.57105	3.36078e-13	0.728866	0.136337
HSPB1	ENSG00000106211	2.56961	2.16098e-05	1.64258	0.0776075
TAF1B	ENSG00000115750	2.56696	1.12196e-15	0.800374	0.0988941
MAP2K1	ENSG00000169032	2.56326	4.25863e-16	1.1331	0.0346789
TAF4	ENSG00000130699	2.56267	2.45225e-19	1.26473	0.0227907
SNAPC1	ENSG00000023608	2.56255	4.49141e-12	1.12909	0.0630943
ZBTB11	ENSG00000066422	2.56174	6.42056e-05	0.445237	0.316059
GPRC5D	ENSG00000111291	2.56118	1.58894e-18	1.32044	0.0225123
MS4A8	ENSG00000166959	2.5593	8.3057e-08	0.674166	0.203861
MCM3	ENSG00000112118	2.5551	3.96538e-11	1.12439	0.0752026
ITPKA	ENSG00000137825	2.55281	6.9213e-10	0.780091	0.145985
TMPO	ENSG00000120802	2.55264	2.5725e-14	0.80022	0.115852
MOV10	ENSG00000155363	2.5507	5.46447e-07	1.57941	0.0463408
VEGFA	ENSG00000112715	2.54812	3.77415e-14	1.16681	0.0408376
ITGB1	ENSG00000150093	2.54527	2.2035e-08	1.06972	0.108452
IGBP1	ENSG00000089289	2.54131	1.81801e-10	0.720324	0.182397
TRAF2	ENSG00000127191	2.54074	4.05534e-05	1.39597	0.115779
CCAR1	ENSG00000060339	2.53766	4.21449e-10	0.805277	0.14833
CDC5L	ENSG00000096401	2.53552	3.04027e-10	0.873866	0.112469
FUBP3	ENSG00000107164	2.53454	2.02597e-13	0.814369	0.0982671
NR6A1	ENSG00000148200	2.5246	1.21637e-12	0.814354	0.0939981
RP1L1	ENSG00000183638	2.52284	6.66061e-13	0.969977	0.0628068
IL20RB	ENSG00000174564	2.5218	7.46228e-08	1.50137	0.0508293
ANXA5	ENSG00000164111	2.518	4.41467e-15	0.954443	0.0553102
SOX13	ENSG00000143842	2.51782	7.81214e-15	1.20848	0.0284626
ARL8B	ENSG00000134108	2.51727	1.59091e-12	1.05273	0.0749874
APEX1	ENSG00000100823	2.51148	7.61108e-16	1.17428	0.0308607
PLEKHA1	ENSG00000107679	2.50701	7.86175e-25	0.920173	0.0258379
DNTTIP2	ENSG00000067334	2.49998	1.36803e-19	0.828279	0.0629207
ARL1	ENSG00000120805	2.49675	3.14548e-09	0.391786	0.27502
KDM5A	ENSG00000073614	2.49282	3.08514e-09	0.856107	0.151668
RABIF	ENSG00000183155	2.48778	4.20731e-13	1.04229	0.0633773
CBFB	ENSG00000067955	2.48585	8.17032e-15	0.905081	0.0749593
RHOV	ENSG00000104140	2.47247	7.33693e-13	1.04555	0.0501702
CDK4	ENSG00000135446	2.46851	1.21389e-13	1.24124	0.0370498
CELSR1	ENSG00000075275	2.46605	1.06687e-06	1.21312	0.0880141
RPS27A	ENSG00000143947	2.46119	7.0592e-07	0.834537	0.179247
TXNRD1	ENSG00000198431	2.45937	2.25363e-12	0.692176	0.137113
RAB9A	ENSG00000123595	2.45729	2.44598e-30	1.08766	0.0195383
RAB13	ENSG00000143545	2.44382	4.5122e-18	0.705631	0.105473
DMBX1	ENSG00000197587	2.44119	1.50137e-13	1.32194	0.0241579
MTA3	ENSG00000057935	2.4373	3.90671e-08	0.886672	0.125425
MORC3	ENSG00000159256	2.43209	2.09407e-06	0.411474	0.294953
PTGES	ENSG00000148344	2.43009	2.95817e-08	1.02199	0.127464
CNKSR1	ENSG00000142675	2.42988	2.08857e-07	1.11818	0.0943965
HSPA5	ENSG00000044574	2.42137	4.10927e-09	0.744153	0.14607
SERTAD2	ENSG00000179833	2.41874	5.63567e-06	0.82893	0.201295
IL10RB	ENSG00000243646	2.41432	5.14417e-24	0.761789	0.0439184
PQBP1	ENSG00000102103	2.4142	6.08533e-07	1.07629	0.119191
CD24	ENSG00000272398	2.41171	1.08841e-05	0.961041	0.177415
TIPARP	ENSG00000163659	2.40832	3.74557e-12	0.989646	0.0705521
HOXA13	ENSG00000106031	2.40805	3.38617e-21	0.736253	0.063945
ZMAT2	ENSG00000146007	2.40804	1.4753e-19	1.0396	0.0338046
ZMYM5	ENSG00000132950	2.40786	1.73065e-13	0.684322	0.116457
UBR5	ENSG00000104517	2.40731	2.02294e-08	0.993834	0.121213
USP6NL	ENSG00000148429	2.3996	2.69203e-21	1.00994	0.0266165
TNFSF15	ENSG00000181634	2.3988	2.00427e-22	0.90295	0.0381422
RTF1	ENSG00000137815	2.38869	2.92891e-14	0.810301	0.0838502
SLC7A1	ENSG00000139514	2.38845	1.70069e-17	0.899771	0.0458797
CDX2	ENSG00000165556	2.38758	1.16894e-05	0.955678	0.173213
BMPR2	ENSG00000204217	2.38658	0.00265553	0.487027	0.335031
TACSTD2	ENSG00000184292	2.3843	1.1784e-06	1.19754	0.0940222
TIMELESS	ENSG00000111602	2.38424	1.91945e-10	1.46936	0.0255495
GOLT1B	ENSG00000111711	2.38345	9.85839e-09	0.765393	0.162497
ETV6	ENSG00000139083	2.38019	3.00924e-13	0.991681	0.0411734
ACVR1B	ENSG00000135503	2.38001	4.38337e-07	0.828195	0.166621
ATF7IP	ENSG00000171681	2.3779	1.09639e-07	1.0417	0.130144
SLC4A11	ENSG00000088836	2.37533	2.4396e-08	1.13668	0.0811882
RC3H2	ENSG00000056586	2.37529	0.000135821	0.878651	0.235956
PCBP1	ENSG00000169564	2.37312	1.09198e-14	1.06751	0.0332015
HIST1H2AM	ENSG00000278677	2.37242	1.48625e-14	1.58677	0.0195383
ZNF678	ENSG00000181450	2.37114	4.53466e-06	0.738448	0.218982
DTX4	ENSG00000110042	2.37104	4.26882e-13	1.22331	0.0336352
BMPR1A	ENSG00000107779	2.3701	9.12169e-07	0.381772	0.294202
CHUK	ENSG00000213341	2.36886	8.13572e-10	0.883226	0.100767
PHF5A	ENSG00000100410	2.36636	1.06313e-10	1.02157	0.0668966
HR	ENSG00000168453	2.36171	1.30505e-06	0.889891	0.179736
ACTB	ENSG00000075624	2.36046	1.12583e-05	1.40198	0.0888732
IFNAR1	ENSG00000142166	2.35262	5.56332e-10	0.687264	0.156568
FLRT3	ENSG00000125848	2.35227	1.85996e-21	0.953558	0.0255081
TRIM24	ENSG00000122779	2.35015	1.00886e-13	0.84724	0.0893035
POU5F1B	ENSG00000212993	2.34994	1.44984e-08	0.877581	0.122677
LYN	ENSG00000254087	2.34292	7.7922e-12	0.768586	0.100061
CREB3L3	ENSG00000060566	2.34096	4.88209e-08	0.316352	0.3045
HOXB7	ENSG00000260027	2.33819	1.10443e-13	0.953358	0.0513795
HIST1H2BJ	ENSG00000124635	2.33663	2.87129e-19	1.19563	0.0199427
SET	ENSG00000119335	2.3327	2.88077e-15	1.11537	0.0260527
TBC1D7	ENSG00000145979	2.33235	3.61007e-07	1.09668	0.107497
ZNF687	ENSG00000143373	2.33136	3.92998e-07	1.17668	0.0868251
TRIP11	ENSG00000100815	2.32942	0.000845347	0.369031	0.34505
EPHA10	ENSG00000183317	2.3248	2.50845e-05	0.709276	0.237461
ELK4	ENSG00000158711	2.32473	3.85406e-13	1.00929	0.0481439
RPL22	ENSG00000116251	2.3218	2.36301e-05	0.44754	0.298957
RASSF7	ENSG00000099849	2.31437	0.00104301	1.62613	0.123326
SF3B1	ENSG00000115524	2.3092	4.2633e-06	1.07638	0.115143
BARX2	ENSG00000043039	2.3038	4.3757e-09	1.1345	0.0616903
STMN1	ENSG00000117632	2.29935	2.04792e-15	1.27806	0.0210228
SAP130	ENSG00000136715	2.29854	2.13486e-19	1.11446	0.0228016
SPSB2	ENSG00000111671	2.29421	1.01087e-07	1.31701	0.0653042
RALGAPA2	ENSG00000188559	2.29342	1.16456e-09	0.489807	0.230587
AGPAT2	ENSG00000169692	2.29314	0.000321519	1.43572	0.131869
ZNF639	ENSG00000121864	2.29147	1.21414e-12	0.82538	0.0807579
HIST1H2BC	ENSG00000180596	2.27913	6.06392e-13	1.27515	0.0225673
CLTC	ENSG00000141367	2.27765	1.43918e-07	0.643702	0.204971
RAB14	ENSG00000119396	2.27728	2.62147e-13	0.614799	0.140498
HSF1	ENSG00000185122	2.27674	0.000771924	1.82221	0.100374
ICK	ENSG00000112144	2.27505	1.93939e-08	0.304155	0.300181
TMEM30A	ENSG00000112697	2.27285	2.84011e-05	0.332021	0.323004
ZCCHC4	ENSG00000168228	2.26881	1.40921e-19	1.07871	0.0252531
ITGB5	ENSG00000082781	2.26535	0.000136725	1.03086	0.17067
ARL6	ENSG00000113966	2.26529	5.19102e-05	0.45254	0.30309
HBP1	ENSG00000105856	2.26363	1.22221e-16	1.08846	0.0325061
RBBP4	ENSG00000162521	2.26276	4.7705e-15	1.01747	0.0440921
PPP1R2	ENSG00000184203	2.26058	6.28443e-11	1.05093	0.0626748
PFDN1	ENSG00000113068	2.2596	1.42854e-11	1.43177	0.0270061
TRIM54	ENSG00000138100	2.25771	1.11347e-10	0.909951	0.0736924
SHOC2	ENSG00000108061	2.25354	7.65197e-09	0.587723	0.215521
NPSR1	ENSG00000187258	2.25162	3.28698e-18	0.526201	0.137699
USP21	ENSG00000143258	2.24917	0.000200584	1.24188	0.156064
ZXDB	ENSG00000198455	2.2484	1.28247e-17	0.564389	0.118363
H2AFX	ENSG00000188486	2.24797	0.000597847	1.61704	0.115503
ZMYM1	ENSG00000197056	2.24689	3.48203e-08	0.540389	0.220784
PDCL	ENSG00000136940	2.24015	3.93303e-06	0.641464	0.234731
DIABLO	ENSG00000184047	2.23924	4.42263e-09	0.780481	0.148858
IMPA2	ENSG00000141401	2.23618	0.000225354	0.802173	0.238462
ZSWIM6	ENSG00000130449	2.23441	9.85938e-13	0.884148	0.061741
HIPK1	ENSG00000163349	2.23139	1.61825e-08	0.46677	0.248748
NDRG1	ENSG00000104419	2.2289	4.47865e-20	1.11525	0.0195383
CDKN2AIP	ENSG00000168564	2.22321	2.43794e-14	0.755144	0.0873398
DNAJA3	ENSG00000103423	2.22218	2.78639e-10	1.03958	0.0730182
UBA3	ENSG00000144744	2.22214	7.55426e-11	0.54227	0.186816
CXCL16	ENSG00000161921	2.2162	3.62779e-10	0.866311	0.0785554
EGLN1	ENSG00000135766	2.21515	2.34588e-13	0.844348	0.069862
ARFGEF3	ENSG00000112379	2.21363	9.40933e-06	0.58716	0.245849
BATF2	ENSG00000168062	2.20961	2.85648e-12	1.01651	0.0514688
CORO1C	ENSG00000110880	2.20776	2.4286e-06	0.543089	0.258696
ROCK2	ENSG00000134318	2.19961	1.26563e-06	0.402867	0.282435
TGS1	ENSG00000137574	2.1927	1.31139e-06	0.691004	0.177097
RAB19	ENSG00000146955	2.19169	3.93277e-08	0.495638	0.242932
HIST2H4A	ENSG00000270882	2.1887	8.47634e-18	1.31088	0.0195383
DBNL	ENSG00000136279	2.18603	1.38732e-06	1.58755	0.035665
LBX2	ENSG00000179528	2.18326	5.54887e-05	1.20415	0.106287
VDR	ENSG00000111424	2.17818	2.29504e-10	0.882103	0.0697757
NR1D1	ENSG00000126368	2.17689	8.49415e-11	1.00749	0.0570779
ASB3	ENSG00000115239	2.17441	7.8265e-14	1.12602	0.0307678
ASB7	ENSG00000183475	2.17019	6.41355e-18	0.842394	0.0460964
RAB3D	ENSG00000105514	2.17012	4.44796e-11	0.623696	0.148383
CASZ1	ENSG00000130940	2.16321	1.06236e-05	0.936312	0.148716
IL13RA1	ENSG00000131724	2.16099	7.2837e-16	0.999919	0.0331624
ADNP	ENSG00000101126	2.15788	1.46638e-08	0.984635	0.0992092
PEX11B	ENSG00000131779	2.15648	1.58171e-16	0.954495	0.0381726
LGR5	ENSG00000139292	2.15533	1.2008e-11	0.37742	0.230881
ZC3H18	ENSG00000158545	2.15515	6.1414e-11	1.21545	0.0321948
ADGRA3	ENSG00000152990	2.15361	6.80729e-17	0.854105	0.038532
ASAH2B	ENSG00000204147	2.15088	4.05954e-20	0.490666	0.124226
TXNDC12	ENSG00000117862	2.14774	2.22367e-14	0.797926	0.0678308
UACA	ENSG00000137831	2.14387	5.08405e-08	0.888939	0.107341
HDAC8	ENSG00000147099	2.13688	3.20798e-11	1.55442	0.0195383
IL2RG	ENSG00000147168	2.12667	3.70691e-10	0.961608	0.0538004
DYRK2	ENSG00000127334	2.12293	1.99239e-05	0.658085	0.235317
HIST1H2AC	ENSG00000180573	2.12254	6.99223e-25	0.993694	0.0195383
LCORL	ENSG00000178177	2.12057	6.33592e-15	0.623528	0.108517
RP1	ENSG00000104237	2.11655	1.36474e-25	0.726759	0.0337536
MKLN1	ENSG00000128585	2.10932	3.80261e-08	0.818769	0.141432
CRYM	ENSG00000103316	2.09875	1.31713e-10	0.75547	0.113202
UBN1	ENSG00000118900	2.09413	1.42051e-15	1.08444	0.0301338
USP9X	ENSG00000124486	2.09397	3.39062e-05	0.532391	0.267737
BMP2	ENSG00000125845	2.09112	6.344e-17	0.792034	0.046434
UBA52	ENSG00000221983	2.09014	0.00249416	0.752303	0.279613
TCF12	ENSG00000140262	2.08932	9.69286e-05	0.398595	0.309057
BRCA1	ENSG00000012048	2.0877	5.59494e-10	1.1049	0.0493004
PDAP1	ENSG00000106244	2.07872	2.4563e-07	1.28646	0.0484256
ATXN3	ENSG00000066427	2.07357	4.86612e-11	0.988749	0.0699518
TCERG1	ENSG00000113649	2.07356	4.50068e-08	0.994056	0.082139
SGK2	ENSG00000101049	2.07118	3.75143e-06	0.679162	0.197718
SDHB	ENSG00000117118	2.07004	4.53749e-16	1.01313	0.0258113
HOXC11	ENSG00000123388	2.06877	2.45528e-14	0.627351	0.118333
PIAS1	ENSG00000033800	2.06617	4.06973e-06	0.250291	0.327436
SLC12A2	ENSG00000064651	2.06296	5.7271e-15	0.529916	0.122187
GOLPH3	ENSG00000113384	2.06141	6.29368e-17	0.75515	0.0574036
PAQR8	ENSG00000170915	2.05953	9.51048e-08	0.191306	0.342076
RAP1A	ENSG00000116473	2.05818	2.59698e-06	1.01394	0.131527
ACVR1	ENSG00000115170	2.05644	7.86901e-12	0.950579	0.0570829
HOXB5	ENSG00000120075	2.05567	3.19939e-05	1.13382	0.102782
ATXN7L3	ENSG00000087152	2.05367	1.23675e-10	0.798996	0.0818074
EAF1	ENSG00000144597	2.05103	4.21838e-10	0.418111	0.226059
HNF1B	ENSG00000275410	2.04901	0.0112668	1.46395	0.200595
TBC1D2	ENSG00000095383	2.0478	0.000299106	1.4726	0.101438
FANCF	ENSG00000183161	2.04726	1.41621e-13	1.03121	0.041519
HOXD10	ENSG00000128710	2.04539	5.27992e-13	0.957673	0.0394935
NCSTN	ENSG00000162736	2.04516	9.65446e-22	0.824096	0.0243486
MED8	ENSG00000159479	2.045	1.7341e-08	0.749786	0.142484
AC009950.1	ENSG00000280755	2.03868	2.19499e-09	1.0669	0.0490951
SP110	ENSG00000135899	2.03868	2.19499e-09	1.0669	0.0490951
ACOT11	ENSG00000162390	2.03491	2.19415e-07	0.589091	0.204761
HTR1B	ENSG00000135312	2.03299	3.09526e-10	0.326401	0.250542
AXIN1	ENSG00000103126	2.03179	0.000316589	1.43965	0.0993251
DUSP6	ENSG00000139318	2.02595	4.42213e-14	1.01945	0.0267682
ZNF827	ENSG00000151612	2.01519	3.02865e-05	0.83991	0.188805
UBE2L3	ENSG00000185651	2.01149	5.66309e-11	0.912721	0.0564198
CASP2	ENSG00000106144	2.01124	1.45365e-14	1.12942	0.0226824
RANBP1	ENSG00000099901	2.00718	9.11369e-05	1.17962	0.119276
ATR	ENSG00000175054	2.0044	3.68079e-14	0.659868	0.0796879
RPS6KC1	ENSG00000136643	2.00212	3.59849e-09	0.495942	0.20812
MYNN	ENSG00000085274	2.00164	8.89327e-09	0.640288	0.147752
OR2A7	ENSG00000243896	1.99896	3.42622e-14	0.920688	0.0386046
AK6	ENSG00000085231	1.99733	4.09564e-14	0.65871	0.0855981
TAF9	ENSG00000273841	1.99733	4.09564e-14	0.65871	0.0855981
HOXA6	ENSG00000106006	1.99481	4.29773e-18	0.480523	0.123414
BBC3	ENSG00000105327	1.99339	0.00121661	1.2498	0.15477
CDC42BPB	ENSG00000198752	1.99083	3.67951e-14	0.742278	0.0570397
CCDC47	ENSG00000108588	1.98996	1.68643e-09	0.444531	0.219965
SHISA5	ENSG00000164054	1.98963	5.15693e-07	1.03646	0.0737004
HTR1D	ENSG00000179546	1.98634	1.56386e-22	0.463343	0.10667
SRSF3	ENSG00000112081	1.98318	5.10788e-09	0.70165	0.124721
ZNF622	ENSG00000173545	1.98205	1.03215e-05	1.14184	0.0971019
ZBTB18	ENSG00000179456	1.98158	3.83588e-09	0.387528	0.253958
KLK6	ENSG00000167755	1.98081	2.33135e-09	1.20042	0.0331879
VGLL4	ENSG00000144560	1.97681	0.00861257	1.41384	0.171644
PMEPA1	ENSG00000124225	1.97632	7.03313e-07	1.06455	0.0640635
SPA17	ENSG00000064199	1.97439	1.20552e-10	0.825677	0.07674
UBE2D1	ENSG00000072401	1.97134	6.82779e-13	0.906513	0.0530798
TADA1	ENSG00000152382	1.96956	3.28452e-14	0.756836	0.0638857
RASAL2	ENSG00000075391	1.96675	1.79412e-06	0.492143	0.246078
KHSRP	ENSG00000088247	1.96545	1.12316e-09	0.628368	0.152797
FOXD1	ENSG00000251493	1.96536	3.86409e-14	0.855428	0.0436188
EXT2	ENSG00000151348	1.96045	1.18479e-08	1.00564	0.0795833
OMP	ENSG00000254550	1.95825	4.62639e-14	0.770753	0.0560745
ACAP2	ENSG00000114331	1.95809	0.000706212	0.42637	0.312621
SOCS6	ENSG00000170677	1.9539	4.53854e-10	0.815799	0.0752806
FOXA1	ENSG00000129514	1.95088	6.21716e-17	0.785758	0.0449865
TLX1	ENSG00000107807	1.94977	4.35055e-13	0.689789	0.109613
ZBED2	ENSG00000177494	1.94904	3.06231e-06	1.48056	0.0473667
ADGRF4	ENSG00000153294	1.94829	4.73419e-13	0.814301	0.055408
APP	ENSG00000142192	1.94804	3.14211e-11	0.750401	0.0844858
SNX27	ENSG00000143376	1.9461	1.57716e-16	0.693323	0.0669648
PXN	ENSG00000089159	1.94584	1.53668e-08	0.911172	0.0964749
SUB1	ENSG00000113387	1.94518	1.60855e-08	0.782618	0.0975749
CCNT1	ENSG00000129315	1.94088	0.00116951	0.504695	0.303439
MSI2	ENSG00000153944	1.94012	1.96872e-12	0.5903	0.129113
IL1A	ENSG00000115008	1.94	6.59477e-13	0.883009	0.0419989
RLF	ENSG00000117000	1.93738	1.77078e-07	0.89106	0.111959
NFXL1	ENSG00000170448	1.93582	2.48687e-09	0.624016	0.148646
SMAP1	ENSG00000112305	1.93532	8.47584e-15	0.461777	0.157621
ZBTB44	ENSG00000196323	1.9322	0.000107778	0.197751	0.355587
HIST1H1C	ENSG00000187837	1.93205	3.96921e-14	0.980765	0.0304531
MRPL28	ENSG00000086504	1.93153	0.00389287	1.93421	0.0914723
ZNF341	ENSG00000131061	1.93125	2.93781e-05	1.54383	0.0468389
LGALS3BP	ENSG00000108679	1.92885	1.46285e-07	0.839901	0.100875
CGB5	ENSG00000189052	1.92848	1.44055e-12	0.888171	0.0407243
YY1AP1	ENSG00000163374	1.92723	1.78307e-12	0.773017	0.0592638
JAG1	ENSG00000101384	1.92167	9.24901e-13	0.373774	0.200561
BST2	ENSG00000130303	1.92089	2.88618e-06	1.19256	0.0642054
OR2A4	ENSG00000180658	1.91675	3.49116e-18	0.745678	0.0426464
EPHA4	ENSG00000116106	1.91634	1.37529e-17	0.486738	0.124081
FOXA2	ENSG00000125798	1.91547	0.00142179	0.514429	0.302702
DLG5	ENSG00000151208	1.91441	6.18499e-17	0.976528	0.021031
PIK3C2G	ENSG00000139144	1.90901	1.52351e-16	0.274608	0.231554
ZNF124	ENSG00000196418	1.90799	3.32556e-11	0.590009	0.147034
TIGD1	ENSG00000221944	1.90695	2.82329e-05	0.805545	0.188896
ZNF462	ENSG00000148143	1.90226	3.0589e-07	0.822778	0.0958173
RNF6	ENSG00000127870	1.90128	1.59964e-07	0.712277	0.143122
ZNF518A	ENSG00000177853	1.90061	3.41106e-10	0.826588	0.078813
CSNK2A1	ENSG00000101266	1.89863	3.44e-15	0.667195	0.0654311
CHMP5	ENSG00000086065	1.89806	5.84396e-20	0.850708	0.0268328
F3	ENSG00000117525	1.88635	9.09278e-10	0.732288	0.112919
HIST1H2AG	ENSG00000196787	1.88223	3.05806e-15	1.14456	0.0195383
ZFYVE16	ENSG00000039319	1.87945	0.00145513	0.661088	0.278346
TFRC	ENSG00000072274	1.87812	4.27006e-14	0.359368	0.18699
FBXW11	ENSG00000072803	1.87588	0.00198157	0.276617	0.353314
AFAP1L2	ENSG00000169129	1.87585	2.71343e-10	1.01317	0.0331637
ARHGEF2	ENSG00000116584	1.87396	1.42693e-05	0.648707	0.196467
ZNF274	ENSG00000171606	1.87383	3.98396e-18	0.906695	0.0249317
LPAR5	ENSG00000184574	1.87242	3.74054e-08	0.764812	0.117014
UBE2N	ENSG00000177889	1.86757	1.68103e-12	0.65896	0.0951614
NDFIP1	ENSG00000131507	1.86597	4.86499e-07	0.0957088	0.371471
RABL3	ENSG00000144840	1.86521	1.21376e-06	0.872346	0.117669
MAPK14	ENSG00000112062	1.86158	2.68033e-08	0.529386	0.18121
MAP3K1	ENSG00000095015	1.85814	1.12802e-07	0.425869	0.234287
ITPK1	ENSG00000100605	1.85613	1.94986e-06	0.953009	0.097079
KRT17	ENSG00000128422	1.8529	2.75793e-05	1.08214	0.0983794
AKAP11	ENSG00000023516	1.84911	0.00021821	0.873741	0.194621
OPTN	ENSG00000123240	1.84672	3.09416e-14	0.92897	0.0265419
PTPRU	ENSG00000060656	1.84518	0.000102096	1.72097	0.0367941
DOCK7	ENSG00000116641	1.84496	4.46522e-06	0.776751	0.164954
NCOA4	ENSG00000266412	1.84307	0.000189735	0.225156	0.34442
TDG	ENSG00000139372	1.83983	7.30635e-06	0.487013	0.234168
GLMP	ENSG00000198715	1.83934	5.9308e-05	1.13538	0.0983194
KLF7	ENSG00000118263	1.83909	4.20032e-06	1.01003	0.0988641
IRF1	ENSG00000125347	1.83839	8.13155e-07	1.0721	0.0645089
FEZ2	ENSG00000171055	1.83246	1.0444e-13	0.684411	0.0812838
SNF8	ENSG00000159210	1.83215	0.00177915	0.974805	0.206993
CAV2	ENSG00000105971	1.82707	1.10554e-12	1.01451	0.0312168
TAF12	ENSG00000120656	1.82632	7.38754e-17	0.770267	0.0400817
CHD7	ENSG00000171316	1.82631	4.48085e-07	0.761073	0.142146
POLR2I	ENSG00000105258	1.82576	0.0117209	1.71802	0.161407
VGLL1	ENSG00000102243	1.82369	1.26619e-09	0.850181	0.0806732
CTNNB1	ENSG00000168036	1.82172	8.93646e-05	0.537005	0.251702
PPRC1	ENSG00000148840	1.8166	4.48028e-10	0.91755	0.0473313
CLN3	ENSG00000188603	1.81554	0.000739751	1.54863	0.0830327
ELP4	ENSG00000109911	1.80437	4.54357e-05	0.411472	0.28163
IRS1	ENSG00000169047	1.80287	2.03834e-12	0.842903	0.0441239
ZNF597	ENSG00000167981	1.80155	3.72419e-12	0.818129	0.036107
RAB20	ENSG00000139832	1.79507	1.05112e-07	0.716175	0.118114
RAP1B	ENSG00000127314	1.79189	2.57654e-07	0.592014	0.189211
MAPKAPK5	ENSG00000089022	1.78986	2.60569e-11	0.508377	0.145742
RAD1	ENSG00000113456	1.78935	4.42591e-07	0.640407	0.154856
E2F5	ENSG00000133740	1.78518	1.70398e-12	0.604574	0.11106
ATP6AP2	ENSG00000182220	1.78273	0.000300416	0.604604	0.257687
ZSWIM4	ENSG00000132003	1.78121	0.000272298	1.05314	0.125383
SMAD6	ENSG00000137834	1.78026	0.000112913	0.78954	0.182996
TNFSF13	ENSG00000161955	1.77988	8.45428e-09	0.78788	0.0694065
CREBRF	ENSG00000164463	1.77957	0.00369762	0.411481	0.331129
ASCC3	ENSG00000112249	1.77921	3.27298e-05	0.455023	0.260217
LOXL2	ENSG00000134013	1.77691	0.0395206	0.340763	0.372445
ZNF485	ENSG00000198298	1.7759	4.56051e-11	0.420712	0.214317
ZSCAN20	ENSG00000121903	1.77341	1.22487e-12	0.773566	0.0540753
CUX1	ENSG00000257923	1.77267	3.72092e-11	0.950032	0.0308058
ZCCHC9	ENSG00000131732	1.76861	6.71222e-26	0.513966	0.0674316
ZNF184	ENSG00000096654	1.76663	6.72088e-06	0.428745	0.25374
MSH3	ENSG00000113318	1.76615	2.67896e-17	0.691621	0.0526722
SNAPC3	ENSG00000164975	1.76455	9.41756e-14	0.81311	0.0377758
CTNNBIP1	ENSG00000178585	1.75987	5.46682e-11	1.10428	0.0254427
MAPK15	ENSG00000181085	1.75883	0.000209038	1.19183	0.0957567
UBE2B	ENSG00000119048	1.75695	1.26835e-23	0.637677	0.0357531
THRAP3	ENSG00000054118	1.7549	0.000538572	0.544719	0.269816
CIAO1	ENSG00000144021	1.74667	4.10703e-11	0.628862	0.110375
BCOR	ENSG00000183337	1.74418	3.50292e-06	0.668407	0.168145
PHIP	ENSG00000146247	1.74083	0.00576594	0.163138	0.377143
AGRN	ENSG00000188157	1.7399	0.00558442	1.732	0.102221
ZNF664	ENSG00000179195	1.73895	2.21941e-05	0.258176	0.320427
ZNF195	ENSG00000005801	1.73488	2.81752e-10	0.52892	0.158523
PIK3CA	ENSG00000121879	1.72721	0.00689251	0.0965745	0.390235
PTAFR	ENSG00000169403	1.72605	1.9331e-08	0.60367	0.130845
RAB8B	ENSG00000166128	1.72312	0.00512657	-0.0790475	0.391278
SERTAD3	ENSG00000167565	1.70626	9.29748e-09	1.251	0.0225803
PIGU	ENSG00000101464	1.70596	3.35379e-08	0.950367	0.0678029
VAPB	ENSG00000124164	1.70168	8.40679e-10	0.653528	0.0983332
RNF43	ENSG00000108375	1.69872	9.7262e-06	0.571565	0.21096
PLAT	ENSG00000104368	1.69034	1.15085e-05	0.735822	0.162858
RASA1	ENSG00000145715	1.69026	1.43794e-13	0.649294	0.0786552
PPP2R2A	ENSG00000221914	1.68899	1.5984e-13	0.94564	0.0319548
PSD4	ENSG00000125637	1.68477	7.67109e-09	0.973308	0.0462423
OSMR	ENSG00000145623	1.68371	0.000555624	0.431537	0.296461
CACNB3	ENSG00000167535	1.68358	6.04732e-06	1.23638	0.0426677
MED4	ENSG00000136146	1.68028	2.0577e-14	0.672981	0.0645044
MYSM1	ENSG00000162601	1.67618	0.00039633	0.0488708	0.393058
WSB2	ENSG00000176871	1.66926	3.4477e-13	0.48741	0.134168
FADD	ENSG00000168040	1.66739	0.000245765	1.0292	0.125401
STAT6	ENSG00000166888	1.66724	1.27761e-11	0.569092	0.114096
FKBP1A	ENSG00000088832	1.66615	4.48891e-06	0.656387	0.163036
VAV2	ENSG00000160293	1.66591	6.02703e-14	1.07903	0.0195383
TEAD4	ENSG00000197905	1.66282	4.73052e-05	0.306396	0.307499
DUSP10	ENSG00000143507	1.66191	4.80893e-12	0.987274	0.0208876
RCHY1	ENSG00000163743	1.66028	0.00363272	0.408867	0.318631
ETV3L	ENSG00000253831	1.66013	6.60056e-10	0.580932	0.111356
RPGRIP1L	ENSG00000103494	1.65994	1.82268e-10	0.900441	0.0327381
ATF7	ENSG00000170653	1.65397	2.99055e-06	0.74044	0.140929
CCL28	ENSG00000151882	1.64983	9.69821e-06	0.833762	0.103398
FNTA	ENSG00000168522	1.64957	1.02243e-18	0.522843	0.0624923
SIPA1L1	ENSG00000197555	1.64869	7.08859e-15	0.58948	0.0580035
MED28	ENSG00000118579	1.6469	4.21848e-06	0.340508	0.254935
HIST1H2BO	ENSG00000274641	1.64457	1.29513e-16	0.850306	0.0212072
CSNK1G1	ENSG00000169118	1.6414	2.02605e-06	0.829766	0.108844
DAP	ENSG00000112977	1.63148	3.77601e-08	0.392213	0.21402
YWHAQ	ENSG00000134308	1.63013	1.16347e-06	0.622996	0.164055
XRCC6	ENSG00000196419	1.62911	5.0787e-13	0.542715	0.0909363
FGFBP1	ENSG00000137440	1.62857	1.67558e-09	0.654745	0.111715
FER	ENSG00000151422	1.62494	7.10108e-08	0.794985	0.10659
ZNF480	ENSG00000198464	1.62443	2.83964e-13	0.378011	0.175067
TGM2	ENSG00000198959	1.62338	2.42808e-05	0.977883	0.104894
SMAD5	ENSG00000113658	1.62316	0.00062847	0.453724	0.287048
PPARA	ENSG00000186951	1.62006	3.44879e-13	0.483899	0.147297
ARFGAP3	ENSG00000242247	1.6146	1.1289e-18	0.629731	0.0443043
NONO	ENSG00000147140	1.61148	3.04484e-15	0.715064	0.0315646
ZFPM1	ENSG00000179588	1.61102	0.00100776	0.795841	0.207125
ZBTB37	ENSG00000185278	1.60943	9.55372e-09	0.565071	0.132541
SNX13	ENSG00000071189	1.60242	0.000123675	0.35977	0.297952
ZBTB6	ENSG00000186130	1.59863	0.000471996	0.15895	0.363357
GDI2	ENSG00000057608	1.5978	1.20538e-12	0.371329	0.171093
HIST1H1D	ENSG00000124575	1.59533	1.41322e-16	0.643116	0.0393902
GABRP	ENSG00000094755	1.59178	1.7039e-16	0.680404	0.0333677
NPR3	ENSG00000113389	1.58916	4.59225e-08	0.522268	0.13791
SOX11	ENSG00000176887	1.5891	0.00926186	0.0351345	0.39853
PCNA	ENSG00000132646	1.58868	2.48907e-12	0.753322	0.0462484
TICAM1	ENSG00000127666	1.5864	0.000652419	1.02705	0.127072
ETV1	ENSG00000006468	1.58605	2.63491e-06	0.764705	0.130418
NLE1	ENSG00000073536	1.58553	3.78853e-10	0.651866	0.0957721
ECM1	ENSG00000143369	1.58429	2.12558e-05	0.908975	0.0921175
HAT1	ENSG00000128708	1.58348	4.58392e-05	0.519658	0.228408
PTPN2	ENSG00000175354	1.58338	2.31556e-14	0.528286	0.0695109
FIBP	ENSG00000172500	1.57994	0.00448879	1.78965	0.0746728
SPG21	ENSG00000090487	1.5783	7.0617e-17	0.440775	0.103838
ATF4	ENSG00000128272	1.5782	9.07269e-07	0.738082	0.126
TRADD	ENSG00000102871	1.57802	0.00636104	1.12878	0.182724
RAB43	ENSG00000172780	1.57438	4.20738e-06	1.19963	0.0348455
MSH6	ENSG00000116062	1.57088	1.22031e-05	0.607419	0.17095
TCF20	ENSG00000100207	1.57014	1.39813e-16	0.772472	0.0244352
PCSK9	ENSG00000169174	1.56878	3.88991e-11	0.488835	0.141839
ATP2A2	ENSG00000174437	1.56806	3.32621e-09	0.545429	0.139473
RAB42	ENSG00000188060	1.56703	1.81568e-06	0.638983	0.144588
SAV1	ENSG00000151748	1.56571	8.00904e-10	0.398891	0.188382
CCDC88C	ENSG00000015133	1.56505	8.75122e-07	0.786361	0.113634
ZDHHC21	ENSG00000175893	1.56332	0.00031921	0.12856	0.369972
RBL1	ENSG00000080839	1.5613	0.000243745	0.479143	0.254714
NAMPT	ENSG00000105835	1.56002	5.0526e-10	0.539018	0.1384
PLXNA2	ENSG00000076356	1.55535	1.99356e-08	0.044795	0.384598
ZNF443	ENSG00000180855	1.55493	3.70025e-07	0.450204	0.216072
MAP3K5	ENSG00000197442	1.55391	4.79114e-11	0.471984	0.147833
SOS1	ENSG00000115904	1.55357	0.00131809	0.36995	0.320769
FGFRL1	ENSG00000127418	1.54862	0.000148539	0.752294	0.166038
RAB33B	ENSG00000172007	1.54289	0.00112543	0.326382	0.324378
PILRA	ENSG00000085514	1.53976	0.000525153	0.453561	0.267024
ARHGEF12	ENSG00000196914	1.53918	9.90019e-05	0.599887	0.207594
FAM175A	ENSG00000163322	1.53798	9.2944e-05	0.39052	0.277423
AIFM1	ENSG00000156709	1.53796	0.000408875	0.723317	0.193152
MARCO	ENSG00000019169	1.5357	6.77419e-05	0.616149	0.182162
TSPAN6	ENSG00000000003	1.53516	8.41216e-13	0.601615	0.0700649
ADGRG7	ENSG00000144820	1.53222	1.82807e-08	0.394213	0.195079
TNFSF9	ENSG00000125657	1.52782	7.76131e-07	0.665527	0.105155
PAX9	ENSG00000198807	1.52637	4.43252e-20	0.738964	0.0211747
CDC42SE1	ENSG00000197622	1.52476	0.000144278	0.6552	0.197531
ZNF701	ENSG00000167562	1.52126	1.33163e-09	0.534039	0.105931
RCOR2	ENSG00000167771	1.51821	8.22349e-11	0.678693	0.0608813
PLRG1	ENSG00000171566	1.51599	1.32746e-10	0.393936	0.17946
RND3	ENSG00000115963	1.5159	0.000606076	0.773768	0.196923
RAB5B	ENSG00000111540	1.51545	9.69243e-21	0.445248	0.0638007
OR2B6	ENSG00000124657	1.51371	6.76648e-12	0.868271	0.0237319
EIF4EBP1	ENSG00000187840	1.51057	2.69006e-05	0.0814006	0.374125
RNF14	ENSG00000013561	1.51036	2.52438e-09	0.796584	0.0505125
LANCL1	ENSG00000115365	1.50923	0.000780291	-0.0608398	0.388672
REL	ENSG00000162924	1.50827	0.0013563	0.246425	0.341329
NEDD4	ENSG00000069869	1.50648	0.00114226	0.0322469	0.396817
CGB8	ENSG00000213030	1.50633	9.47385e-09	0.710697	0.0682101
ANK3	ENSG00000151150	1.5014	0.000325051	0.411531	0.281506
BLNK	ENSG00000095585	1.50125	0.00111322	0.501113	0.273132
HOXD11	ENSG00000128713	1.49964	7.27503e-18	0.540657	0.0585568
ATRX	ENSG00000085224	1.49761	0.0168433	0.27953	0.365534
PRKCA	ENSG00000154229	1.49752	2.53509e-11	0.427762	0.132274
HIPK3	ENSG00000110422	1.49644	0.0102283	0.256526	0.361444
PSD3	ENSG00000156011	1.49466	1.00388e-05	0.569609	0.186912
HIST1H4I	ENSG00000276180	1.49462	1.42722e-15	0.835761	0.0219897
CDK5	ENSG00000164885	1.49285	1.47585e-05	0.946874	0.0918585
NOTCH2NL	ENSG00000264343	1.48991	3.62138e-13	0.651074	0.0399831
CD44	ENSG00000026508	1.48571	6.71228e-12	0.716311	0.0463667
CGB	ENSG00000104827	1.48415	2.20056e-06	0.918975	0.0918404
TRIB3	ENSG00000101255	1.48349	3.11943e-12	0.866612	0.0237798
ARHGEF18	ENSG00000104880	1.48255	8.36297e-06	0.93844	0.0673401
ZNF12	ENSG00000164631	1.48105	0.000102911	0.188882	0.336316
RRAGC	ENSG00000116954	1.48099	0.000248923	0.39774	0.282998
EED	ENSG00000074266	1.47134	3.80569e-12	0.590572	0.0816605
HOXA3	ENSG00000105997	1.47104	0.000743219	0.869663	0.155373
PYCARD	ENSG00000103490	1.47006	0.00162245	0.978302	0.151799
PTPN11	ENSG00000179295	1.46979	0.00584998	0.142889	0.376438
ZNF7	ENSG00000147789	1.46485	1.87455e-10	0.735566	0.0583078
SQSTM1	ENSG00000161011	1.46122	6.4436e-07	0.811492	0.0725926
ZKSCAN1	ENSG00000106261	1.45804	0.0021036	0.291094	0.332271
TNNI2	ENSG00000130598	1.45657	0.00197707	1.33052	0.0847919
PMAIP1	ENSG00000141682	1.45542	1.68278e-06	0.786581	0.0872844
YPEL5	ENSG00000119801	1.45498	4.98576e-20	0.710723	0.0277302
SLC44A2	ENSG00000129353	1.45323	8.73267e-06	0.95902	0.0559725
LGR6	ENSG00000133067	1.45199	3.27484e-08	0.719695	0.0862669
FBXO6	ENSG00000116663	1.45159	1.07297e-07	0.958602	0.03162
DEDD2	ENSG00000160570	1.44699	1.83787e-05	0.889343	0.0857546
HIF1A	ENSG00000100644	1.44539	0.000155546	0.67008	0.18807
CFLAR	ENSG00000003402	1.44504	0.000248878	0.371835	0.281092
ZNF609	ENSG00000180357	1.44189	1.48349e-06	0.808146	0.101476
ABCG1	ENSG00000160179	1.44076	2.51007e-15	0.672702	0.027369
ZBTB33	ENSG00000177485	1.44042	0.00119663	0.489617	0.275146
CYP24A1	ENSG00000019186	1.43972	1.19783e-09	0.703777	0.0835691
IGFBP3	ENSG00000146674	1.43893	3.16615e-06	0.378988	0.223955
IFI6	ENSG00000126709	1.43486	3.43979e-05	0.897047	0.0953659
TBC1D31	ENSG00000156787	1.43387	7.72524e-12	0.558416	0.0918691
SUPT5H	ENSG00000196235	1.4327	4.73665e-16	0.812433	0.0200359
ZNF630	ENSG00000221994	1.43265	9.03813e-16	0.846907	0.0198013
NUP98	ENSG00000110713	1.42764	3.2572e-07	0.489211	0.173412
ZCRB1	ENSG00000139168	1.42692	2.70351e-13	0.677789	0.0455075
ZNF394	ENSG00000160908	1.42331	0.00353522	0.781165	0.227527
ZNF710	ENSG00000140548	1.423	4.86639e-12	0.563406	0.0605783
PRKCD	ENSG00000163932	1.42234	4.82012e-11	0.55904	0.0986768
ZNF511	ENSG00000198546	1.42056	0.0213855	1.4734	0.175531
SOCS4	ENSG00000180008	1.41452	0.000157028	0.463628	0.241799
ZC3H8	ENSG00000144161	1.41368	2.05517e-09	0.222525	0.268952
BIRC7	ENSG00000101197	1.40819	0.000143458	0.757155	0.127294
NRIP1	ENSG00000180530	1.40808	4.13716e-06	0.278974	0.286378
CYTH2	ENSG00000105443	1.40778	0.00187937	0.870179	0.166126
MTA2	ENSG00000149480	1.40344	1.30323e-05	0.999902	0.0565957
ZNF384	ENSG00000126746	1.40298	1.04411e-07	0.568832	0.136707
MAP3K9	ENSG00000006432	1.39981	9.02241e-11	0.513781	0.116858
SORL1	ENSG00000137642	1.39622	0.000117459	0.47909	0.2367
CD70	ENSG00000125726	1.39534	9.08418e-05	0.652114	0.172319
MAFF	ENSG00000185022	1.39303	0.000895327	0.867779	0.153599
ZNF587	ENSG00000198466	1.39201	8.93406e-05	0.62025	0.177124
NFKBIB	ENSG00000104825	1.39075	0.00121442	1.08168	0.108094
RAB21	ENSG00000080371	1.38877	1.93739e-07	0.345919	0.237215
TSFM	ENSG00000123297	1.38678	2.96377e-05	0.649141	0.160727
IL23R	ENSG00000162594	1.3862	4.74086e-07	0.28391	0.26655
FBXO8	ENSG00000164117	1.3829	0.00238578	0.282371	0.327892
OCRL	ENSG00000122126	1.37773	7.62926e-06	0.553492	0.149379
TNIP2	ENSG00000168884	1.37705	0.0135559	1.27907	0.167743
RAB8A	ENSG00000167461	1.37504	4.6747e-05	0.560539	0.19759
NFKB2	ENSG00000077150	1.37499	0.00409111	1.14211	0.139306
RFC1	ENSG00000035928	1.37443	0.00512669	0.484818	0.286837
PPP2CB	ENSG00000104695	1.37392	5.16848e-11	0.329339	0.188034
MIER3	ENSG00000155545	1.37333	2.76377e-05	0.18114	0.333717
MORF4L1	ENSG00000185787	1.37169	0.000556655	0.676759	0.213512
ARF3	ENSG00000134287	1.37075	2.35285e-14	0.599454	0.0413769
SPRED2	ENSG00000198369	1.36992	2.05863e-05	0.358279	0.235803
MAML2	ENSG00000184384	1.36348	0.00279227	0.416499	0.300002
WWTR1	ENSG00000018408	1.35583	0.0163025	0.70851	0.289088
ZNF214	ENSG00000149050	1.34718	1.0163e-05	0.261881	0.294488
PDGFC	ENSG00000145431	1.346	0.00180955	0.463813	0.281417
SMARCAL1	ENSG00000138375	1.34539	5.12938e-16	0.545412	0.0316153
PRDM16	ENSG00000142611	1.34421	0.00056041	0.74282	0.181864
MXD3	ENSG00000213347	1.34098	0.0191807	0.951717	0.2427
PPM1L	ENSG00000163590	1.33921	4.16283e-06	0.381292	0.229781
SCT	ENSG00000070031	1.3385	0.00317602	0.431152	0.284082
TSC22D1	ENSG00000102804	1.33759	6.08471e-15	0.878715	0.0195383
PTGES2	ENSG00000148334	1.33642	0.0283173	0.995118	0.255567
ZNF654	ENSG00000175105	1.33257	0.000903529	0.357277	0.296178
CDCA7L	ENSG00000164649	1.33195	9.20921e-06	0.4501	0.214132
PTOV1	ENSG00000104960	1.33077	0.0196237	1.3364	0.168135
TRIB2	ENSG00000071575	1.33017	5.34001e-05	0.762529	0.112461
NKIRAS2	ENSG00000168256	1.32733	5.23289e-05	1.05841	0.0505284
RBM15	ENSG00000162775	1.32564	1.82564e-08	0.543435	0.119111
RICTOR	ENSG00000164327	1.32172	0.000223284	0.502361	0.226243
SETDB1	ENSG00000143379	1.32096	7.79178e-06	0.471945	0.221032
TBC1D15	ENSG00000121749	1.31975	0.000128938	0.406013	0.245407
ENDOG	ENSG00000167136	1.3186	0.0109404	0.774179	0.245821
GNB1	ENSG00000078369	1.3175	2.03622e-05	0.699395	0.136777
RND1	ENSG00000172602	1.31278	2.334e-06	0.549662	0.134234
IPO8	ENSG00000133704	1.31197	0.00012587	0.244604	0.313803
RB1	ENSG00000139687	1.30776	1.90347e-06	0.14576	0.338369
PLEKHM1	ENSG00000225190	1.30737	2.60309e-05	0.641163	0.147227
PPIC	ENSG00000168938	1.30731	0.000260283	0.729468	0.145275
ZMYM2	ENSG00000121741	1.30033	1.13078e-10	0.47574	0.101599
ZDHHC4	ENSG00000136247	1.29717	3.5558e-05	0.788579	0.0976933
FARP2	ENSG00000006607	1.29655	9.92754e-06	0.404583	0.234424
SP6	ENSG00000189120	1.29604	8.27525e-05	0.71673	0.145035
ZC3HAV1L	ENSG00000146858	1.29442	5.11025e-07	0.51246	0.156289
BSG	ENSG00000172270	1.29401	0.00756225	1.21869	0.132108
JMJD1C	ENSG00000171988	1.29283	0.00524469	0.262258	0.341843
PLAG1	ENSG00000181690	1.29229	2.22217e-08	0.520029	0.0889709
2024-09-09	ENSG00000184640	1.29194	0.00108744	1.16689	0.0813028
ZC3H12A	ENSG00000163874	1.28935	6.4931e-05	0.8189	0.107859
LRRFIP2	ENSG00000093167	1.28514	3.02257e-21	0.399849	0.0693246
GHRHR	ENSG00000106128	1.28106	1.25613e-07	0.417133	0.161495
PGRMC2	ENSG00000164040	1.27839	4.24445e-06	0.445059	0.186737
SMC3	ENSG00000108055	1.27536	0.00101185	0.0169823	0.39989
CHIC2	ENSG00000109220	1.27534	9.8352e-09	0.517429	0.123116
FGFR4	ENSG00000160867	1.27249	0.00401217	0.507469	0.26977
CTSH	ENSG00000103811	1.27124	9.44807e-12	0.636678	0.0342755
EDAR	ENSG00000135960	1.26314	1.20297e-15	0.43854	0.07019
RGS3	ENSG00000138835	1.26129	1.53287e-06	1.08775	0.0239178
TFCP2	ENSG00000135457	1.26117	2.09857e-08	0.571668	0.100798
LHB	ENSG00000104826	1.25408	9.73624e-06	0.757855	0.088205
ZNF526	ENSG00000167625	1.25348	7.75622e-10	0.78496	0.0333365
PHLDA3	ENSG00000174307	1.25237	0.00119845	0.902422	0.132705
KREMEN2	ENSG00000131650	1.25144	0.0011665	0.990309	0.109691
IRAK3	ENSG00000090376	1.25142	0.000200893	0.153725	0.348464
ADM2	ENSG00000128165	1.25067	3.90387e-10	0.447433	0.1099
ADAM17	ENSG00000151694	1.25067	0.00215037	0.841512	0.164017
SCRIB	ENSG00000180900	1.25058	0.0101991	1.03341	0.18448
BAZ2A	ENSG00000076108	1.24515	8.99257e-06	0.612928	0.126481
LPAR2	ENSG00000064547	1.2444	0.0263429	0.669268	0.298993
ITLN1	ENSG00000179914	1.24356	1.35655e-06	0.0781192	0.366052
SIRT5	ENSG00000124523	1.24352	9.65786e-07	0.434553	0.185442
ZNF311	ENSG00000197935	1.24055	1.58953e-08	0.647066	0.070203
TTF1	ENSG00000125482	1.23843	1.05776e-10	0.495479	0.0800774
TEC	ENSG00000135605	1.23823	7.81759e-11	0.480453	0.0746221
HHIP	ENSG00000164161	1.23818	0.000714992	0.708265	0.143881
RSC1A1	ENSG00000215695	1.23704	3.30457e-05	0.580767	0.170745
CAMLG	ENSG00000164615	1.23703	7.07049e-08	0.493447	0.14833
IL31RA	ENSG00000164509	1.23594	4.26623e-09	0.49467	0.121482
DNAJA1	ENSG00000086061	1.23563	1.92824e-08	0.326145	0.195176
TAX1BP3	ENSG00000213977	1.23345	0.00118752	0.885498	0.133338
EYA2	ENSG00000064655	1.23329	3.4192e-10	0.639842	0.0565249
TBX4	ENSG00000121075	1.23244	5.55752e-14	0.58952	0.0372893
CREB3	ENSG00000107175	1.23216	2.14357e-09	0.35151	0.172356
DVL1	ENSG00000107404	1.22634	0.0203762	1.30216	0.15771
FANCL	ENSG00000115392	1.22572	2.86127e-07	0.678195	0.0736851
LIMK1	ENSG00000106683	1.22334	0.00911966	1.03269	0.165256
ZNF792	ENSG00000180884	1.222	4.29718e-12	0.0231618	0.386662
ZC3H14	ENSG00000100722	1.22056	5.46698e-05	0.268529	0.29141
CYP26A1	ENSG00000095596	1.21436	9.01746e-07	0.249101	0.254422
ZNF720	ENSG00000197302	1.21024	7.03609e-06	0.28382	0.261434
THAP1	ENSG00000131931	1.20949	0.000370789	0.261193	0.302186
MRPL12	ENSG00000262814	1.20652	0.042674	1.20298	0.242482
ZNF430	ENSG00000118620	1.20416	0.000610171	0.0338308	0.394096
TAF5L	ENSG00000135801	1.19969	2.19366e-14	0.397256	0.0966409
SBNO2	ENSG00000064932	1.19858	0.0219484	1.11937	0.192579
GPR89B	ENSG00000188092	1.19845	4.63971e-09	0.353233	0.194152
RABGAP1L	ENSG00000152061	1.19379	1.83285e-07	0.457311	0.125239
MMS19	ENSG00000155229	1.1934	1.38088e-08	0.591496	0.0585092
MED25	ENSG00000104973	1.19272	0.0506416	1.66335	0.192739
RAB32	ENSG00000118508	1.19228	0.00139266	0.235272	0.329531
IFNAR2	ENSG00000159110	1.19219	9.48775e-08	0.0891949	0.344134
ANXA9	ENSG00000143412	1.18985	0.000362473	0.778994	0.111424
ZNHIT1	ENSG00000106400	1.18983	0.0249534	1.52062	0.133782
ZNF92	ENSG00000146757	1.1886	3.62462e-05	0.373855	0.231096
HTATSF1	ENSG00000102241	1.18749	2.69322e-06	0.54519	0.105279
DNM1L	ENSG00000087470	1.1848	6.92998e-11	0.427594	0.108717
ZNF670	ENSG00000277462	1.18331	3.88655e-07	0.324427	0.224104
ZNF451	ENSG00000112200	1.18161	0.000159502	0.300721	0.283332
LTBR	ENSG00000111321	1.17675	0.00344235	0.692054	0.194505
NDUFA13	ENSG00000186010	1.17578	0.016299	1.25539	0.157704
BMI1	ENSG00000168283	1.17535	0.0118197	0.0117858	0.402336
TFCP2L1	ENSG00000115112	1.17303	6.99143e-14	0.394636	0.0785335
PLD1	ENSG00000075651	1.17217	0.00167905	0.553186	0.220016
CARD14	ENSG00000141527	1.1702	2.47369e-06	0.631959	0.0936352
SIX1	ENSG00000126778	1.16891	2.73391e-11	0.466863	0.0856993
PRKG2	ENSG00000138669	1.16737	4.02808e-07	0.383445	0.193628
RNF10	ENSG00000022840	1.16349	0.000511298	0.531958	0.189666
PLXNB2	ENSG00000196576	1.16231	0.00136369	0.858022	0.109251
SLC9A3R1	ENSG00000109062	1.15822	0.00353022	0.655629	0.217109
USF1	ENSG00000158773	1.15562	0.0125822	0.694435	0.239138
HOXC9	ENSG00000180806	1.1535	3.55269e-08	0.462403	0.112393
ZNF816	ENSG00000180257	1.15278	3.23197e-16	0.292283	0.146014
ZNHIT3	ENSG00000273611	1.15252	0.000302894	0.697087	0.129111
MED7	ENSG00000155868	1.14912	2.55275e-09	0.594746	0.0588435
RAB30	ENSG00000137502	1.14442	0.0023435	0.037764	0.392662
RANBP2	ENSG00000153201	1.1422	0.00330975	0.0363454	0.394899
RRBP1	ENSG00000125844	1.13997	6.70284e-06	0.151624	0.324062
RBAK	ENSG00000146587	1.13586	3.75028e-05	0.174632	0.322758
ATG5	ENSG00000057663	1.1357	7.73808e-11	0.281255	0.171695
ZNF260	ENSG00000254004	1.12334	0.000221318	0.288031	0.284779
ANGPTL4	ENSG00000167772	1.12274	0.000283896	0.675763	0.15774
TLE6	ENSG00000104953	1.12181	0.0117471	0.616714	0.267494
IFNL1	ENSG00000182393	1.11571	5.04346e-09	0.637264	0.0516853
ING1	ENSG00000153487	1.11123	7.10554e-05	0.439509	0.209895
ZNF593	ENSG00000142684	1.11019	0.0186471	1.08869	0.181852
BCR	ENSG00000186716	1.10459	6.59389e-05	0.726779	0.0865883
NME1-NME2	ENSG00000011052	1.10453	0.00221022	0.73814	0.174745
MED17	ENSG00000042429	1.1041	1.41686e-05	0.0602238	0.37499
SFMBT1	ENSG00000163935	1.10392	1.6872e-08	0.0833629	0.351702
CDK8	ENSG00000132964	1.10357	4.48127e-05	0.226446	0.290626
PLXNA1	ENSG00000114554	1.10288	0.0070469	0.562479	0.24918
MAP4K5	ENSG00000012983	1.10085	0.0140185	0.433543	0.314585
FGF20	ENSG00000078579	1.09962	7.954e-06	0.209748	0.294814
YWHAE	ENSG00000108953	1.09854	3.94797e-06	0.149558	0.313843
IRAK1	ENSG00000184216	1.09849	0.00233969	0.831444	0.127382
RELB	ENSG00000104856	1.09663	0.00865027	0.945224	0.148555
ARID3B	ENSG00000179361	1.09305	0.00010219	0.608307	0.1368
UNC50	ENSG00000115446	1.09281	6.71315e-08	0.296389	0.207844
CHD8	ENSG00000100888	1.09211	0.000810954	0.629482	0.180157
FRS2	ENSG00000166225	1.09204	0.0253738	-0.0938354	0.387949
RAB27A	ENSG00000069974	1.09184	0.000784471	0.209809	0.322033
CXCL3	ENSG00000163734	1.09019	1.93354e-05	0.340494	0.198282
CDC42BPG	ENSG00000171219	1.08741	0.00471892	0.737505	0.179364
CTCFL	ENSG00000124092	1.08642	1.23804e-16	0.520336	0.0220023
SUV39H2	ENSG00000152455	1.0853	7.54376e-05	0.268855	0.274418
ZNF3	ENSG00000166526	1.08286	3.35171e-06	0.412396	0.16799
NCOA3	ENSG00000124151	1.08139	0.00412306	0.208994	0.343632
SH3BP1	ENSG00000100092	1.07215	1.50283e-07	0.71231	0.0417269
MAPKAPK3	ENSG00000114738	1.07041	7.20342e-09	0.753467	0.021402
GPR152	ENSG00000175514	1.06897	2.59577e-14	0.365932	0.099335
CSNK2A2	ENSG00000070770	1.06878	2.56997e-12	0.207918	0.22774
MAPK9	ENSG00000050748	1.06774	1.07278e-05	0.373348	0.199739
RIN1	ENSG00000174791	1.06481	0.00759609	0.553943	0.251245
ELMSAN1	ENSG00000156030	1.06469	6.72127e-05	0.292089	0.264986
RNF4	ENSG00000063978	1.06464	7.57968e-08	0.312381	0.173003
CAPS	ENSG00000105519	1.05904	0.00130503	0.759534	0.120174
ZNF138	ENSG00000197008	1.05704	2.20577e-07	0.309967	0.197408
MDFI	ENSG00000112559	1.05702	0.0236155	1.31904	0.14068
PRKAB1	ENSG00000111725	1.0555	8.60776e-07	0.285071	0.231877
PKD1L2	ENSG00000166473	1.05508	7.99406e-05	0.929795	0.0509493
BCL2L13	ENSG00000099968	1.05491	6.44652e-10	0.508936	0.0702472
ITGA11	ENSG00000137809	1.05205	0.0446697	-0.338948	0.350212
ZCCHC10	ENSG00000155329	1.05149	4.5333e-05	0.0724813	0.366548
HRAS	ENSG00000174775	1.05024	0.0208711	1.30841	0.127683
PLCE1	ENSG00000138193	1.04873	0.000351415	-0.0376515	0.389823
PIP5K1A	ENSG00000143398	1.04437	1.25841e-06	0.394367	0.169321
HLTF	ENSG00000071794	1.04337	0.00933355	0.152824	0.365588
UBC	ENSG00000150991	1.04234	0.000158706	0.721001	0.115116
DFFA	ENSG00000160049	1.04216	1.88977e-07	0.495372	0.10109
MXI1	ENSG00000119950	1.03738	2.67159e-10	0.435011	0.0699945
TSPAN12	ENSG00000106025	1.03736	0.0173545	0.154951	0.373389
MORC2	ENSG00000133422	1.0366	0.000196989	0.777182	0.0858235
SREBF2	ENSG00000198911	1.03638	7.12227e-07	0.255713	0.22325
CCL15	ENSG00000275718	1.03555	0.000158308	-0.0131487	0.399063
NKRF	ENSG00000186416	1.03477	8.37363e-05	0.0725304	0.366317
ZC3H3	ENSG00000014164	1.03324	0.022147	1.14564	0.1664
KIFAP3	ENSG00000075945	1.03288	2.35907e-07	0.439894	0.140105
ZNF514	ENSG00000144026	1.03213	3.13659e-05	0.19399	0.300254
ARHGEF28	ENSG00000214944	1.0299	1.28806e-06	0.361638	0.168329
MAGI1	ENSG00000151276	1.0258	0.00550764	0.383839	0.290535
POLR2L	ENSG00000177700	1.02466	0.0179844	0.860627	0.204623
ZFAND2B	ENSG00000158552	1.02296	0.00785103	0.90469	0.152284
CAPN15	ENSG00000103326	1.01724	0.0355213	0.963355	0.228554
NCOA7	ENSG00000111912	1.01454	0.00517182	0.140745	0.364049
KMT2E	ENSG00000005483	1.01185	0.0133155	0.117238	0.377028
ZCCHC17	ENSG00000121766	1.01065	1.0219e-05	0.634839	0.0735614
CD47	ENSG00000196776	1.0074	7.96112e-22	0.492483	0.0195383
CAMTA1	ENSG00000171735	1.00432	5.88468e-11	0.477285	0.0473884
PPP1R12A	ENSG00000058272	1.00314	0.018622	0.0848946	0.387149
HOXB3	ENSG00000120093	1.00273	0.00030663	0.409163	0.206308
ARL4A	ENSG00000122644	1.0007	1.61898e-13	0.506149	0.0266334
ZFP1	ENSG00000184517	0.998166	0.0158253	0.141642	0.374
SHC1	ENSG00000160691	0.997597	0.00216159	0.764394	0.139672
RBPJ	ENSG00000168214	0.996265	4.17618e-06	0.291154	0.227104
ERCC8	ENSG00000049167	0.994193	0.00214278	-0.0418968	0.390922
MBIP	ENSG00000151332	0.985602	2.11939e-15	0.471023	0.0250369
SPRY4	ENSG00000187678	0.98471	1.53505e-06	0.504928	0.0964395
DCBLD2	ENSG00000057019	0.98464	0.00712959	0.487938	0.262173
TRIM5	ENSG00000132256	0.98433	9.44915e-15	0.481596	0.0348383
IRF7	ENSG00000185507	0.982139	0.00935033	0.845157	0.153815
ZNF860	ENSG00000197385	0.979438	1.24451e-09	0.472982	0.0689956
ATF7IP2	ENSG00000166669	0.977458	0.0149202	0.151859	0.371194
RAB17	ENSG00000124839	0.973995	0.019908	0.653051	0.246468
PRDM8	ENSG00000152784	0.969353	4.73677e-07	0.212158	0.253826
CIR1	ENSG00000138433	0.967717	1.65687e-19	0.380472	0.0434859
DDIT4	ENSG00000168209	0.96458	0.00200291	0.690495	0.143802
GPHN	ENSG00000171723	0.960334	7.78359e-06	0.287858	0.219901
FCER1G	ENSG00000158869	0.959701	0.0268858	0.461283	0.298563
C2CD3	ENSG00000168014	0.958444	0.00103485	0.102543	0.365222
DUOX1	ENSG00000137857	0.953743	7.37402e-08	0.120552	0.299877
TXNIP	ENSG00000265972	0.952174	7.42483e-10	0.446553	0.0681005
CAT	ENSG00000121691	0.952075	0.000474913	0.217323	0.302348
MICB	ENSG00000204516	0.950619	7.33189e-05	0.356082	0.195979
SLTM	ENSG00000137776	0.949331	0.00668378	0.0697178	0.385859
CHKA	ENSG00000110721	0.945468	0.000473954	0.388828	0.220451
CCL24	ENSG00000106178	0.944471	3.49733e-08	0.160327	0.270066
TIAM2	ENSG00000146426	0.942004	1.99643e-08	0.582755	0.0559082
ARF5	ENSG00000004059	0.940375	0.0102745	0.715508	0.189191
ZNHIT6	ENSG00000117174	0.93632	0.00624289	0.146803	0.357941
GPR37L1	ENSG00000170075	0.934226	0.000328504	0.690404	0.0783992
GNG10	ENSG00000242616	0.929401	1.83169e-06	0.469704	0.110378
PLEKHG3	ENSG00000126822	0.924076	0.000203639	0.547382	0.102376
TMEM102	ENSG00000181284	0.923977	0.0194142	0.784029	0.211746
PHB2	ENSG00000215021	0.921364	0.00218971	0.371971	0.254185
WDR77	ENSG00000116455	0.919511	0.000171687	0.131858	0.347641
ROCK1	ENSG00000067900	0.915925	0.00990951	-0.241982	0.329373
NR1H3	ENSG00000025434	0.91576	0.000970734	0.570901	0.148601
ATOH1	ENSG00000172238	0.912673	2.70911e-08	0.196171	0.23735
PPP2R1A	ENSG00000105568	0.912621	0.00396526	0.863266	0.111517
RAP1GDS1	ENSG00000138698	0.912046	2.04967e-11	0.464792	0.0499536
DNAJB6	ENSG00000105993	0.90857	8.79533e-05	0.487828	0.137364
M6PR	ENSG00000003056	0.908212	1.64292e-11	0.221746	0.191578
TARDBP	ENSG00000120948	0.904945	2.23213e-13	0.427122	0.0427805
ZNF438	ENSG00000183621	0.901502	0.000635578	0.341915	0.228337
PAK6	ENSG00000259288	0.897891	0.000115409	0.399094	0.192174
PGAP2	ENSG00000148985	0.896525	0.00347925	0.591425	0.1811
RPL7L1	ENSG00000146223	0.894663	0.00148181	0.050599	0.38243
FGFR1OP	ENSG00000213066	0.893802	5.96467e-18	0.244135	0.10208
BAG1	ENSG00000107262	0.89211	0.000237032	0.314045	0.239187
SSTR1	ENSG00000139874	0.890848	0.00800421	0.0301282	0.395816
FOSL1	ENSG00000175592	0.890073	0.0198022	0.54247	0.272556
RHOT1	ENSG00000126858	0.887282	0.00985543	0.0789018	0.381656
UNC5B	ENSG00000107731	0.885981	0.00199046	0.338111	0.253448
GPAT3	ENSG00000138678	0.883302	6.77055e-13	0.251564	0.119009
NEK11	ENSG00000114670	0.882384	1.50638e-05	0.681351	0.0423233
FEZF1	ENSG00000128610	0.881331	7.4541e-09	0.391443	0.102466
PCSK7	ENSG00000160613	0.880578	0.00407215	0.540398	0.189974
LPIN2	ENSG00000101577	0.878871	0.000205001	0.0781383	0.355426
ZNF69	ENSG00000198429	0.877913	0.000802283	0.684235	0.0994359
ZSCAN29	ENSG00000140265	0.874561	0.000312464	-0.126254	0.343466
LTK	ENSG00000062524	0.874002	7.23679e-05	0.156273	0.32144
PPP1R15A	ENSG00000087074	0.872205	0.0239039	0.480175	0.293473
ZNF215	ENSG00000149054	0.872029	4.80562e-15	0.422062	0.0270874
AKAP5	ENSG00000179841	0.870894	0.000100361	0.323393	0.217336
ZNF81	ENSG00000197779	0.870863	0.016451	-0.0860343	0.38403
MED20	ENSG00000124641	0.870272	6.81237e-15	0.29543	0.0924125
NMUR2	ENSG00000132911	0.869156	6.81246e-08	0.247105	0.175587
FGF8	ENSG00000107831	0.86741	3.89838e-10	0.226943	0.206429
DMRTA1	ENSG00000176399	0.866727	8.54296e-08	0.265389	0.164272
NPY4R	ENSG00000204174	0.862607	1.75642e-11	0.35138	0.0854953
TAF15	ENSG00000270647	0.858961	0.000159267	0.381606	0.203436
FGA	ENSG00000171560	0.855334	0.00209087	0.491309	0.193406
POU2F1	ENSG00000143190	0.854443	3.0051e-10	0.263515	0.143918
PARP1	ENSG00000143799	0.850812	0.000135499	0.0820148	0.35729
GTF2I	ENSG00000263001	0.850558	3.01528e-05	0.485363	0.124956
ZNF283	ENSG00000167637	0.850527	3.5125e-09	0.29577	0.12241
CXCL10	ENSG00000169245	0.848651	0.000966538	0.441623	0.207829
SUPT20H	ENSG00000102710	0.845505	0.000188615	0.591216	0.0973629
ZNF565	ENSG00000196357	0.845437	6.93063e-13	0.245179	0.141528
ZSWIM1	ENSG00000168612	0.845047	0.000647562	0.733725	0.084383
TRAPPC2	ENSG00000196459	0.83504	0.00797983	0.378312	0.278875
PKP1	ENSG00000081277	0.834745	1.61261e-06	0.472673	0.0776804
GPX1	ENSG00000233276	0.833447	0.0339991	0.856928	0.214998
DGKA	ENSG00000065357	0.831312	0.00440827	0.689777	0.140421
IQSEC2	ENSG00000124313	0.830118	7.90775e-08	0.528711	0.0242
HES2	ENSG00000069812	0.829067	5.18128e-05	0.450332	0.123107
CSDE1	ENSG00000009307	0.828468	0.0176373	0.327144	0.313367
ZNF281	ENSG00000162702	0.828457	0.0293987	0.169919	0.368581
SMARCD2	ENSG00000108604	0.826041	0.000757785	0.662462	0.0922245
CALM3	ENSG00000160014	0.825355	4.4588e-07	0.286297	0.147193
TAF13	ENSG00000197780	0.824763	0.0104376	0.0669607	0.384169
ZNF33B	ENSG00000196693	0.821782	0.0207745	0.0588136	0.390048
MLF1	ENSG00000178053	0.820483	0.000445989	0.756233	0.0697989
PTPRJ	ENSG00000149177	0.816336	0.000394356	0.193497	0.299862
AMFR	ENSG00000159461	0.8131	5.36673e-14	0.476462	0.0195383
GSG2	ENSG00000177602	0.813025	0.000437952	0.610455	0.101459
INSIG1	ENSG00000186480	0.810849	5.59512e-07	0.099174	0.312495
HOXC4	ENSG00000198353	0.802889	8.56929e-05	0.51317	0.099961
DEPTOR	ENSG00000155792	0.802632	3.29213e-07	0.129949	0.296913
USP33	ENSG00000077254	0.802438	0.00282308	0.0855507	0.368949
IL1RAPL2	ENSG00000189108	0.802222	1.27449e-10	0.53041	0.0195383
PPP1R8	ENSG00000117751	0.796057	0.00523391	0.0261862	0.394711
ZMYM4	ENSG00000146463	0.795721	0.00344721	0.178722	0.334151
MMP14	ENSG00000157227	0.793923	0.0778267	0.504659	0.341474
YBX1	ENSG00000065978	0.793516	0.000111516	0.22546	0.257886
ZSCAN16	ENSG00000196812	0.789383	0.000456708	0.333664	0.223896
CREG1	ENSG00000143162	0.789209	0.00973944	-0.266008	0.299684
MED24	ENSG00000008838	0.787633	0.0184708	0.598948	0.228186
HOXA11	ENSG00000005073	0.785098	1.09827e-06	0.297459	0.144955
ZNF616	ENSG00000204611	0.78282	0.00499589	0.500335	0.217965
MORC4	ENSG00000133131	0.78161	5.58487e-12	0.315886	0.066328
GPR141	ENSG00000187037	0.774783	0.00469989	-0.0107928	0.40066
CGGBP1	ENSG00000163320	0.773951	0.00976901	0.0891339	0.374164
ZXDA	ENSG00000198205	0.771382	0.00666197	0.346314	0.260785
FOXC1	ENSG00000054598	0.76663	0.000836545	0.181547	0.296434
MYB	ENSG00000118513	0.765829	7.07587e-06	0.191785	0.261099
CCNC	ENSG00000112237	0.765765	0.0108361	-0.1348	0.355536
EMX1	ENSG00000135638	0.765399	1.05754e-06	0.276208	0.162786
HOXB8	ENSG00000120068	0.765284	1.72418e-09	0.429106	0.0386309
EPHB3	ENSG00000182580	0.763853	5.05039e-06	0.0921593	0.328476
ZNF292	ENSG00000188994	0.762643	0.0111188	0.172021	0.346022
BIRC3	ENSG00000023445	0.760658	1.84965e-05	0.225545	0.212244
ZNF16	ENSG00000170631	0.760577	3.0906e-06	0.32845	0.154288
DST	ENSG00000151914	0.760515	0.0115931	-0.0110031	0.401523
TRPV4	ENSG00000111199	0.76032	0.000447925	0.861735	0.029957
TMEM101	ENSG00000091947	0.760144	0.0583208	0.91961	0.23966
EIF2AK3	ENSG00000172071	0.755994	0.0163428	-0.264842	0.316944
PRDM12	ENSG00000130711	0.755558	5.50474e-07	0.428191	0.0656911
P2RX4	ENSG00000135124	0.755102	3.88621e-05	0.248789	0.219596
ICMT	ENSG00000116237	0.75309	0.000272467	0.522021	0.0923496
CYP27B1	ENSG00000111012	0.747214	0.000522888	0.114151	0.347289
PRKAB2	ENSG00000131791	0.743597	4.56535e-05	0.27507	0.220448
ZNF766	ENSG00000196214	0.742766	1.72097e-10	0.37837	0.0465516
YEATS4	ENSG00000127337	0.742274	3.6433e-06	0.00913128	0.397764
GMIP	ENSG00000089639	0.742115	0.0178694	0.246934	0.324575
PRKAA2	ENSG00000162409	0.741511	0.00020732	0.22756	0.248398
WNK1	ENSG00000060237	0.740781	0.00164016	0.220641	0.303448
NRG3	ENSG00000185737	0.740715	0.000582273	0.169042	0.303347
BABAM1	ENSG00000105393	0.737543	0.0530718	0.811662	0.247921
ARID4A	ENSG00000032219	0.733838	0.0157465	0.0101847	0.401747
ALMS1	ENSG00000116127	0.732302	0.00324428	-0.0413567	0.387457
SEL1L	ENSG00000071537	0.726533	0.013381	-0.252766	0.313718
GPRC5B	ENSG00000167191	0.724395	0.00146866	0.314606	0.236382
CASP1	ENSG00000137752	0.722713	0.00364091	0.584274	0.149056
GNB2	ENSG00000172354	0.72196	0.0320567	0.92844	0.167205
GATA3	ENSG00000107485	0.720741	6.68614e-06	0.145284	0.27472
RASSF10	ENSG00000189431	0.717503	4.86529e-14	0.412324	0.0220864
DDIT3	ENSG00000175197	0.714109	2.85977e-05	0.293623	0.196601
EPHB6	ENSG00000106123	0.713017	0.000331501	0.272445	0.207592
CTNNAL1	ENSG00000119326	0.710644	2.44482e-11	0.225478	0.116343
RAB5C	ENSG00000108774	0.710574	9.00003e-06	0.438704	0.0713432
CSNK1E	ENSG00000213923	0.710477	0.020373	1.00721	0.112609
KLF6	ENSG00000067082	0.705806	0.0170778	0.155455	0.355253
IL15RA	ENSG00000134470	0.705761	0.000100793	0.193812	0.254498
TP63	ENSG00000073282	0.704685	6.90993e-05	0.43224	0.112578
TAB2	ENSG00000055208	0.703607	0.0363262	-0.0733272	0.38775
PPIE	ENSG00000084072	0.700083	0.0121362	0.829442	0.107585
SNIP1	ENSG00000163877	0.693013	0.00273177	0.136145	0.335848
EDF1	ENSG00000107223	0.69253	0.0738476	0.898054	0.26016
GPR20	ENSG00000204882	0.68949	0.00705526	0.161088	0.329369
TAF1L	ENSG00000122728	0.68943	0.027168	-0.0830242	0.382771
ZNF112	ENSG00000062370	0.686987	0.000568526	0.239838	0.254428
ZNF564	ENSG00000249709	0.684215	0.00886709	-0.0939957	0.370237
GABPB1	ENSG00000104064	0.682594	0.00134421	0.0685495	0.364618
ARFIP2	ENSG00000132254	0.680019	0.00482023	0.0336805	0.390171
TRIM28	ENSG00000130726	0.678391	0.0206014	0.528996	0.227067
PTK7	ENSG00000112655	0.678201	0.0383066	0.207719	0.353659
TYRO3	ENSG00000092445	0.677972	0.000113225	0.138635	0.287905
EIF2AK4	ENSG00000128829	0.676371	0.0012972	0.071743	0.36907
BCL9	ENSG00000116128	0.673637	0.00132126	0.150162	0.312552
PRDM10	ENSG00000170325	0.672741	0.0159117	0.0512719	0.388198
RALGPS1	ENSG00000136828	0.670022	0.0345714	0.446328	0.280637
CHN2	ENSG00000106069	0.668482	0.027249	-0.0317972	0.396091
RASA3	ENSG00000185989	0.667536	0.00931941	0.197304	0.320903
AKT1	ENSG00000142208	0.666233	0.00393101	0.53162	0.139256
PLAGL2	ENSG00000126003	0.664192	0.000294849	0.364776	0.154812
PNRC2	ENSG00000189266	0.662309	0.00505253	-0.0631037	0.373688
IKBKB	ENSG00000104365	0.654727	0.00970521	0.431403	0.227511
ZNF813	ENSG00000198346	0.65284	0.0185861	0.0394803	0.39151
WNT2	ENSG00000105989	0.652562	0.000537067	0.0638552	0.363762
RARB	ENSG00000077092	0.652375	0.0001532	0.429006	0.102142
LIF	ENSG00000128342	0.65197	0.0350706	0.359454	0.311427
OR10H1	ENSG00000186723	0.650641	4.21844e-07	0.565049	0.0243368
RNF213	ENSG00000173821	0.648384	0.000153497	0.466247	0.0983453
MED18	ENSG00000130772	0.647227	0.000148318	0.420836	0.121963
ERRFI1	ENSG00000116285	0.647194	0.00194796	0.51127	0.139334
CIDEB	ENSG00000136305	0.646205	0.000551164	0.37823	0.155138
FANCE	ENSG00000112039	0.646052	0.000893699	0.435717	0.134794
FOXJ3	ENSG00000198815	0.641426	0.0148879	0.198073	0.32808
SUPT4H1	ENSG00000213246	0.641099	0.00570621	0.43534	0.176179
ZMYND10	ENSG00000004838	0.640806	0.00034463	0.235638	0.217401
ARHGEF39	ENSG00000137135	0.640142	0.000779841	0.324322	0.221064
RGS9BP	ENSG00000186326	0.638	3.8722e-14	0.383581	0.0228654
MAP2K3	ENSG00000034152	0.636487	0.0281351	0.275757	0.31882
SIPA1L3	ENSG00000105738	0.631029	0.00971381	0.470834	0.181776
SMC1A	ENSG00000072501	0.629469	0.0136644	0.456496	0.229453
LHX1	ENSG00000273706	0.626914	4.57463e-07	0.515773	0.0257516
NKD1	ENSG00000140807	0.624965	0.00400418	0.062288	0.370596
ZNF552	ENSG00000178935	0.622323	8.10394e-05	0.289992	0.162851
RCOR3	ENSG00000117625	0.620381	0.015195	0.163214	0.338557
TERT	ENSG00000164362	0.614707	0.000283831	0.436782	0.13234
NUDT4	ENSG00000173598	0.610357	3.51281e-07	0.169501	0.203067
TPRA1	ENSG00000163870	0.608433	0.0578937	1.09822	0.162506
RAP1GAP	ENSG00000076864	0.608304	0.029087	0.330659	0.287795
NFRKB	ENSG00000170322	0.604168	0.00720124	0.214155	0.307664
ZNF273	ENSG00000198039	0.603663	9.8868e-06	0.382564	0.088828
POLR3C	ENSG00000186141	0.601939	0.000465418	0.123055	0.301309
SNAPC5	ENSG00000174446	0.60048	8.93115e-09	0.214807	0.130587
IRX3	ENSG00000177508	0.599632	1.89514e-05	0.335073	0.100937
ZNF223	ENSG00000178386	0.5974	7.1896e-05	0.123076	0.296767
CDKN2B	ENSG00000147883	0.59714	0.00360559	0.351757	0.199859
SMARCD1	ENSG00000066117	0.595211	0.0013478	0.335709	0.1944
GMEB1	ENSG00000162419	0.59426	0.00173739	0.228421	0.263735
PLXNA3	ENSG00000130827	0.591269	0.0303095	0.900635	0.114616
U2AF2	ENSG00000063244	0.589956	0.00642974	0.413563	0.201919
ZNF320	ENSG00000182986	0.588739	3.4547e-05	0.23295	0.207601
ZIC5	ENSG00000139800	0.587283	2.21559e-12	0.295762	0.0424135
PMF1	ENSG00000160783	0.58668	0.0476878	0.390553	0.305146
BAMBI	ENSG00000095739	0.585691	5.13282e-07	0.189206	0.165986
ZNF768	ENSG00000169957	0.584796	0.068255	1.06188	0.187595
ARL4C	ENSG00000188042	0.583904	0.0367512	0.283366	0.326764
NOX1	ENSG00000007952	0.583673	0.000563185	-0.0493467	0.37294
SH3BP2	ENSG00000087266	0.583475	0.0234237	0.401285	0.250926
TNK2	ENSG00000061938	0.581976	0.0564574	0.927193	0.188627
ZNF669	ENSG00000188295	0.581678	1.18521e-05	0.0357699	0.372602
TNFRSF10D	ENSG00000173530	0.581019	0.000652667	0.365287	0.146683
ZNF808	ENSG00000198482	0.580702	4.4202e-05	0.126602	0.274537
TFAP4	ENSG00000090447	0.580161	0.0171742	0.41496	0.237911
ARFRP1	ENSG00000101246	0.579876	0.0635249	1.13629	0.160977
ZNF19	ENSG00000157429	0.579554	0.0027597	0.318805	0.217356
NUP62	ENSG00000213024	0.579544	1.60189e-06	0.28807	0.110393
OR51G2	ENSG00000176893	0.576875	3.20398e-11	0.305256	0.0480031
GPR78	ENSG00000155269	0.576662	2.14859e-09	0.116047	0.233127
ZNF229	ENSG00000278318	0.576657	0.00152202	0.206915	0.272546
SIN3A	ENSG00000169375	0.575506	0.00255556	0.407585	0.163023
GNGT1	ENSG00000127928	0.575042	2.96615e-13	0.175438	0.132073
FOSL2	ENSG00000075426	0.574843	0.0222229	0.285784	0.292481
ZNF408	ENSG00000175213	0.57424	0.065783	1.03636	0.184708
E2F3	ENSG00000112242	0.570032	0.00336525	0.141296	0.322197
DAPK1	ENSG00000196730	0.569921	0.000823245	0.307073	0.172372
TCEAL8	ENSG00000180964	0.568665	0.000555913	0.230383	0.246026
DNMT3B	ENSG00000088305	0.567728	0.000675112	0.236771	0.210701
ZNF581	ENSG00000171425	0.562489	0.00648033	0.406961	0.174354
CDKN2A	ENSG00000147889	0.55972	0.00198151	0.160881	0.2924
SUCNR1	ENSG00000198829	0.557657	0.00084125	0.175303	0.285825
SND1	ENSG00000197157	0.556681	0.0182427	0.29441	0.272457
GTPBP1	ENSG00000100226	0.554848	0.00664162	0.487872	0.14579
MED29	ENSG00000063322	0.554184	0.000998732	0.473297	0.0866682
ANKZF1	ENSG00000163516	0.552864	0.0398566	0.715374	0.191204
BRF2	ENSG00000104221	0.552508	4.25547e-06	0.15951	0.197889
LITAF	ENSG00000189067	0.550531	0.0135256	0.0502229	0.384839
KEAP1	ENSG00000079999	0.548737	0.0660827	0.876991	0.212142
INSR	ENSG00000171105	0.548731	0.00943548	-0.13031	0.329215
SYK	ENSG00000165025	0.548681	0.0195996	0.191693	0.322959
TNFRSF1A	ENSG00000067182	0.548468	0.00347546	0.286416	0.243148
HNRNPUL1	ENSG00000105323	0.546671	3.5823e-07	0.371665	0.0483806
OR7G3	ENSG00000170920	0.546289	1.0825e-11	0.109486	0.224431
MUL1	ENSG00000090432	0.54545	8.93453e-05	0.557652	0.0254752
ZMAT3	ENSG00000172667	0.543494	0.0291585	-0.239288	0.319648
RFX8	ENSG00000196460	0.540327	0.0584495	0.311053	0.330739
HIST1H3B	ENSG00000274267	0.539731	1.8757e-14	0.387357	0.0195383
CCL26	ENSG00000006606	0.537875	7.95585e-06	0.0982106	0.297451
PER3	ENSG00000049246	0.536083	0.00195817	0.493013	0.107345
BAX	ENSG00000087088	0.534916	0.0396278	0.381587	0.281623
ZCCHC7	ENSG00000147905	0.534403	0.00312596	0.0480726	0.369708
DGKQ	ENSG00000145214	0.533423	0.0434431	0.475218	0.252049
SENP1	ENSG00000079387	0.533185	0.0362385	0.151123	0.35606
ADGRF2	ENSG00000164393	0.530908	2.58467e-10	0.283999	0.0274285
MAF1	ENSG00000179632	0.530787	0.0720408	0.770552	0.239905
SATB2	ENSG00000119042	0.529704	6.30735e-12	0.342803	0.0232995
OR8G5	ENSG00000255298	0.529616	1.46499e-08	0.135919	0.173323
NOSTRIN	ENSG00000163072	0.529557	0.0596522	0.234805	0.350505
NFAT5	ENSG00000102908	0.527877	0.0398599	-0.0606906	0.388157
TBC1D12	ENSG00000108239	0.527534	0.0332765	-0.0823966	0.379287
TIMM50	ENSG00000105197	0.524354	0.0353193	0.744315	0.156058
ARL2BP	ENSG00000102931	0.522667	0.0100055	0.0257332	0.392206
TFAP2C	ENSG00000087510	0.519753	3.0088e-08	0.239119	0.051841
MEAF6	ENSG00000163875	0.51929	0.000616537	0.265153	0.182652
RINT1	ENSG00000135249	0.519221	0.0205254	-0.172516	0.322389
CITED4	ENSG00000179862	0.518169	0.0615873	0.92591	0.163214
NKX3-1	ENSG00000167034	0.517545	3.57822e-07	0.404248	0.0293674
TRIM33	ENSG00000197323	0.515934	0.0415306	0.0815112	0.380608
TAS2R38	ENSG00000257138	0.515303	4.83706e-06	0.246936	0.125639
PCGF2	ENSG00000277258	0.514011	0.000930002	0.354695	0.147034
PORCN	ENSG00000102312	0.513338	0.0431785	0.343225	0.293515
FOXP1	ENSG00000114861	0.511853	1.06154e-07	0.0266901	0.371945
MLLT3	ENSG00000171843	0.510974	2.07644e-05	0.144987	0.207386
TIRAP	ENSG00000150455	0.508263	0.0152274	0.116531	0.350442
ZDHHC2	ENSG00000104219	0.50742	0.0219789	-0.120914	0.354382
HCAR3	ENSG00000255398	0.507165	0.00539069	0.017576	0.393276
FGG	ENSG00000171557	0.506606	0.019983	0.331772	0.239484
ASCC1	ENSG00000138303	0.503487	0.00018523	0.225941	0.190131
MSRB2	ENSG00000148450	0.499449	0.0384022	0.370514	0.279806
WLS	ENSG00000116729	0.496636	0.0112499	0.210063	0.277092
ZNF280C	ENSG00000056277	0.495407	0.0492271	-0.124531	0.370719
FOXJ1	ENSG00000129654	0.494975	0.00173732	0.092366	0.336874
TFDP2	ENSG00000114126	0.493712	0.00116433	0.0401536	0.371534
KDM6A	ENSG00000147050	0.491934	0.0442939	0.580362	0.209305
TPD52L1	ENSG00000111907	0.490727	4.61733e-05	0.344629	0.062718
CNTNAP2	ENSG00000174469	0.490304	6.05179e-06	0.361065	0.0482133
ZNF227	ENSG00000131115	0.489313	0.000691529	-0.131652	0.284255
ETS2	ENSG00000157557	0.488875	0.000128347	0.0547962	0.349507
ASH2L	ENSG00000129691	0.488512	0.00064309	0.0184406	0.389209
LEF1	ENSG00000138795	0.488211	0.0581795	0.0463663	0.393849
PSMD9	ENSG00000110801	0.48802	0.0392235	0.283724	0.304072
ZC3H11A	ENSG00000058673	0.485189	0.00738113	0.378713	0.189937
ZNF460	ENSG00000197714	0.484507	0.0321217	0.00194524	0.404067
NOD2	ENSG00000167207	0.483806	0.0382717	0.397484	0.266998
REN	ENSG00000143839	0.481152	1.4729e-08	0.300493	0.0415084
PPP5C	ENSG00000011485	0.479763	0.000483105	0.272301	0.151423
SHOX2	ENSG00000168779	0.477127	0.0480102	-0.159837	0.354921
GP6	ENSG00000088053	0.476215	0.000500274	0.177219	0.248257
IFITM1	ENSG00000185885	0.474724	0.0105002	0.0794839	0.362093
RAPGEF3	ENSG00000079337	0.473331	0.0145036	0.411752	0.191766
EIF4A2	ENSG00000156976	0.473316	0.000752461	0.214713	0.207042
LHX9	ENSG00000143355	0.473096	7.31825e-09	0.346124	0.0223331
MTOR	ENSG00000198793	0.472704	0.0200373	0.431223	0.217641
RSU1	ENSG00000148484	0.471679	0.0332511	0.0490234	0.388504
CCL18	ENSG00000275385	0.469301	0.051781	0.15898	0.353743
SUV420H1	ENSG00000110066	0.46858	0.0067138	0.177718	0.287155
HIST1H4B	ENSG00000278705	0.468242	7.78366e-07	0.218742	0.112617
RHBDL1	ENSG00000103269	0.46733	0.0516382	0.625039	0.215992
DUSP9	ENSG00000130829	0.466648	0.000255084	0.177785	0.222494
NKX2-8	ENSG00000136327	0.465542	1.04756e-06	-0.00320233	0.399912
CHD4	ENSG00000111642	0.464087	8.69822e-07	0.0739644	0.287147
BCL3	ENSG00000069399	0.463693	0.0435886	0.590526	0.198901
SPRY2	ENSG00000136158	0.459753	0.00137289	0.273068	0.171437
ZNF410	ENSG00000119725	0.458811	5.85976e-07	0.0629612	0.306274
ZNF772	ENSG00000197128	0.457789	0.0162367	0.174191	0.31934
DLX5	ENSG00000105880	0.455764	0.00547746	0.0509893	0.372786
HOXB13	ENSG00000159184	0.453688	7.52545e-07	0.0446333	0.348096
ZC3H7A	ENSG00000122299	0.453482	0.0213146	0.0960334	0.362086
LALBA	ENSG00000167531	0.451797	4.01963e-07	0.387775	0.0227674
FOXN1	ENSG00000109101	0.449832	2.15667e-05	0.151732	0.227686
SHC3	ENSG00000148082	0.44946	1.52941e-05	0.300098	0.0755237
RAF1	ENSG00000132155	0.447087	0.000564064	0.204492	0.194694
DLX4	ENSG00000108813	0.446399	0.000151329	0.176865	0.244683
SRA1	ENSG00000213523	0.444744	0.0719403	0.845564	0.20075
ZNF131	ENSG00000172262	0.442723	0.0194772	-0.0721305	0.364646
OR52N2	ENSG00000180988	0.442673	0.000313319	0.418636	0.0450073
FGF23	ENSG00000118972	0.442071	2.6124e-05	0.353658	0.0565045
ETV5	ENSG00000244405	0.441499	1.9495e-05	0.00304973	0.400915
ZNF703	ENSG00000183779	0.44087	0.0516152	0.601086	0.204161
HOXA9	ENSG00000078399	0.43994	1.07367e-05	0.141378	0.209791
KAT5	ENSG00000172977	0.439806	0.00214135	0.34107	0.119974
ANKRD1	ENSG00000148677	0.438722	0.0195793	0.0777522	0.369021
GPR101	ENSG00000165370	0.43652	7.56368e-08	0.269659	0.0524038
RUNX2	ENSG00000124813	0.436353	0.0985835	-0.508038	0.322968
PREB	ENSG00000138073	0.43541	0.0050191	0.194919	0.257351
IRF2BP2	ENSG00000168264	0.43468	0.046299	0.297917	0.284094
HOXC6	ENSG00000197757	0.433864	0.000345367	-0.0274368	0.376887
ZNF326	ENSG00000162664	0.431732	0.0138747	0.116231	0.342069
COL4A3BP	ENSG00000113163	0.428922	0.0813441	-0.176834	0.369159
TMED1	ENSG00000099203	0.428236	0.0572026	0.608326	0.210214
BHLHE41	ENSG00000123095	0.424637	0.00251071	0.378767	0.117836
AGRP	ENSG00000159723	0.424383	0.00416689	0.0897248	0.336621
ZBTB43	ENSG00000169155	0.421624	0.00828144	0.168996	0.29037
CDC42EP1	ENSG00000128283	0.42128	0.0569869	0.427316	0.26102
RCAN3	ENSG00000117602	0.417817	0.019625	-0.320004	0.245699
GPR157	ENSG00000180758	0.417773	0.017418	0.161834	0.313519
ZNF117	ENSG00000152926	0.416992	5.75937e-08	0.223929	0.0548097
GPR1	ENSG00000183671	0.414578	0.0629327	-0.309149	0.313348
MPP7	ENSG00000150054	0.414123	0.0464555	-0.220023	0.320028
PTPRE	ENSG00000132334	0.413917	0.0253965	0.126015	0.347341
RBL2	ENSG00000103479	0.412217	0.0593105	-0.118208	0.369302
OR51V1	ENSG00000176742	0.411013	9.65742e-07	0.188107	0.121627
CD80	ENSG00000121594	0.410479	0.0302823	0.393864	0.227012
EVX1	ENSG00000106038	0.410283	8.35227e-07	0.217167	0.0890669
NPBWR1	ENSG00000183729	0.4097	1.28901e-07	0.306785	0.0250117
PLEKHB1	ENSG00000021300	0.408507	0.0235731	-0.232039	0.285912
ITGB3BP	ENSG00000142856	0.408041	0.000129119	0.0284959	0.371195
HUS1	ENSG00000136273	0.403784	1.26138e-08	0.144705	0.123225
FFAR4	ENSG00000186188	0.401873	0.0178684	-0.18919	0.295594
MBTD1	ENSG00000011258	0.400824	0.0776559	-0.246081	0.347964
PPARD	ENSG00000112033	0.399468	0.0504269	0.193357	0.33221
AEBP2	ENSG00000139154	0.399165	0.000159411	0.146268	0.193703
ZNF841	ENSG00000197608	0.399022	0.00579196	0.15456	0.289955
PDC	ENSG00000116703	0.396471	2.61005e-06	0.160011	0.159118
ERCC3	ENSG00000163161	0.395722	0.00891983	0.299697	0.184461
CSNK1A1L	ENSG00000180138	0.394805	0.000996612	0.126788	0.279857
PDPK1	ENSG00000140992	0.392869	0.0516093	0.14564	0.360357
HES6	ENSG00000144485	0.387326	0.0469141	0.160902	0.343417
RFXANK	ENSG00000064490	0.386485	0.101354	1.02974	0.232555
ROS1	ENSG00000047936	0.38354	0.0107864	0.090086	0.34062
WNT5A	ENSG00000114251	0.382441	0.062562	-0.0657362	0.383383
EVI5	ENSG00000067208	0.380526	0.0449603	-0.0374963	0.389778
GTF2E1	ENSG00000153767	0.380108	0.0245955	0.0612119	0.373036
ZNF213	ENSG00000085644	0.378792	0.0736528	0.794182	0.167175
NFKB1	ENSG00000109320	0.378635	0.0542981	0.160945	0.348165
ZNF761	ENSG00000160336	0.378102	0.00997915	0.0261393	0.388047
ZBTB12	ENSG00000204366	0.378045	0.00977871	0.126434	0.298472
[truncated: 3,772 more rows]

## Sheet: ED_Fig.5D_GOEnrichment
ID	Description	GeneRatio	BgRatio	pvalue	p.adjust	qvalue	geneID	Count
GO:0051301	cell division	38/298	242/5646	6.57263e-10	2.23469e-06	2.01676e-06	ENSG00000117724/ENSG00000173207/ENSG00000131747/ENSG00000164611/ENSG00000114346/ENSG00000183742/ENSG00000106299/ENSG00000103275/ENSG00000198087/ENSG00000074319/ENSG00000084733/ENSG00000175793/ENSG00000090061/ENSG00000175063/ENSG00000119969/ENSG00000161800/ENSG00000123975/ENSG00000103769/ENSG00000129173/ENSG00000131165/ENSG00000076382/ENSG00000156970/ENSG00000117505/ENSG00000101773/ENSG00000087586…	38
GO:0046907	intracellular transport	52/298	485/5646	3.55187e-07	0.000603818	0.000544931	ENSG00000039068/ENSG00000109854/ENSG00000173801/ENSG00000182606/ENSG00000116030/ENSG00000114346/ENSG00000106299/ENSG00000103275/ENSG00000074319/ENSG00000148737/ENSG00000164924/ENSG00000163812/ENSG00000188706/ENSG00000163558/ENSG00000084733/ENSG00000153786/ENSG00000136810/ENSG00000175793/ENSG00000141736/ENSG00000230989/ENSG00000163251/ENSG00000197122/ENSG00000103769/ENSG00000131165/ENSG00000152104…	52
GO:0045216	cell-cell junction organization	17/298	85/5646	1.47537e-06	0.00167208	0.00150901	ENSG00000039068/ENSG00000173801/ENSG00000114346/ENSG00000083307/ENSG00000198561/ENSG00000163558/ENSG00000164251/ENSG00000142627/ENSG00000163251/ENSG00000197122/ENSG00000189143/ENSG00000166949/ENSG00000044115/ENSG00000137845/ENSG00000115808/ENSG00000180370/ENSG00000132849	17
GO:0006260	DNA replication	19/298	106/5646	2.04642e-06	0.00173945	0.00156982	ENSG00000115942/ENSG00000073111/ENSG00000100811/ENSG00000137309/ENSG00000136518/ENSG00000163191/ENSG00000149554/ENSG00000129173/ENSG00000051180/ENSG00000183207/ENSG00000101773/ENSG00000198604/ENSG00000165891/ENSG00000166508/ENSG00000145386/ENSG00000163918/ENSG00000198900/ENSG00000123268/ENSG00000167670	19
GO:0006886	intracellular protein transport	37/298	318/5646	3.22782e-06	0.0018291	0.00165072	ENSG00000039068/ENSG00000173801/ENSG00000182606/ENSG00000116030/ENSG00000114346/ENSG00000074319/ENSG00000148737/ENSG00000164924/ENSG00000163812/ENSG00000188706/ENSG00000163558/ENSG00000153786/ENSG00000136810/ENSG00000175793/ENSG00000141736/ENSG00000163251/ENSG00000103769/ENSG00000152104/ENSG00000166949/ENSG00000144566/ENSG00000144381/ENSG00000080815/ENSG00000173210/ENSG00000196586/ENSG00000041353…	37
GO:1903047	mitotic cell cycle process	37/298	318/5646	3.22782e-06	0.0018291	0.00165072	ENSG00000185499/ENSG00000117724/ENSG00000173207/ENSG00000164611/ENSG00000073111/ENSG00000114346/ENSG00000111206/ENSG00000103275/ENSG00000136518/ENSG00000071539/ENSG00000103342/ENSG00000149554/ENSG00000175063/ENSG00000161800/ENSG00000183856/ENSG00000123975/ENSG00000103769/ENSG00000131165/ENSG00000076382/ENSG00000156970/ENSG00000166337/ENSG00000051180/ENSG00000151491/ENSG00000101412/ENSG00000101773…	37
GO:0032880	regulation of protein localization	39/298	356/5646	7.54929e-06	0.00356856	0.00322054	ENSG00000039068/ENSG00000173801/ENSG00000156599/ENSG00000116030/ENSG00000114346/ENSG00000106299/ENSG00000198087/ENSG00000074319/ENSG00000148737/ENSG00000137693/ENSG00000163558/ENSG00000153786/ENSG00000136810/ENSG00000164251/ENSG00000175793/ENSG00000141736/ENSG00000142627/ENSG00000132170/ENSG00000101076/ENSG00000163251/ENSG00000197122/ENSG00000152104/ENSG00000166949/ENSG00000044115/ENSG00000137845…	39
GO:0006259	DNA metabolic process	46/298	456/5646	1.0031e-05	0.00356856	0.00322054	ENSG00000117724/ENSG00000131747/ENSG00000164611/ENSG00000115942/ENSG00000073111/ENSG00000116030/ENSG00000100811/ENSG00000111206/ENSG00000137309/ENSG00000148737/ENSG00000083307/ENSG00000136518/ENSG00000163191/ENSG00000071539/ENSG00000083093/ENSG00000276043/ENSG00000149554/ENSG00000119969/ENSG00000197122/ENSG00000129173/ENSG00000166337/ENSG00000051180/ENSG00000183207/ENSG00000120533/ENSG00000170485…	46
GO:2001251	negative regulation of chromosome organization	9/298	29/5646	1.10615e-05	0.00356856	0.00322054	ENSG00000117724/ENSG00000131747/ENSG00000164611/ENSG00000073111/ENSG00000071539/ENSG00000197122/ENSG00000156970/ENSG00000010244/ENSG00000122952	9
GO:0000278	mitotic cell cycle	41/298	389/5646	1.12714e-05	0.00356856	0.00322054	ENSG00000185499/ENSG00000117724/ENSG00000173207/ENSG00000164611/ENSG00000073111/ENSG00000140575/ENSG00000114346/ENSG00000111206/ENSG00000103275/ENSG00000136518/ENSG00000172818/ENSG00000071539/ENSG00000103342/ENSG00000149554/ENSG00000175063/ENSG00000161800/ENSG00000183856/ENSG00000123975/ENSG00000103769/ENSG00000129173/ENSG00000131165/ENSG00000076382/ENSG00000156970/ENSG00000166337/ENSG00000114315…	41
GO:1903829	positive regulation of protein localization	26/298	198/5646	1.23435e-05	0.00356856	0.00322054	ENSG00000039068/ENSG00000173801/ENSG00000156599/ENSG00000114346/ENSG00000198087/ENSG00000074319/ENSG00000148737/ENSG00000137693/ENSG00000163558/ENSG00000164251/ENSG00000175793/ENSG00000141736/ENSG00000142627/ENSG00000132170/ENSG00000163251/ENSG00000197122/ENSG00000166949/ENSG00000080815/ENSG00000173210/ENSG00000017260/ENSG00000100614/ENSG00000104231/ENSG00000168615/ENSG00000170759/ENSG00000165527…	26
GO:0033043	regulation of organelle organization	47/298	474/5646	1.25949e-05	0.00356856	0.00322054	ENSG00000117724/ENSG00000131747/ENSG00000164611/ENSG00000073111/ENSG00000100811/ENSG00000140575/ENSG00000114346/ENSG00000006453/ENSG00000106299/ENSG00000198087/ENSG00000074319/ENSG00000136518/ENSG00000137693/ENSG00000071539/ENSG00000105976/ENSG00000149269/ENSG00000164251/ENSG00000131941/ENSG00000149554/ENSG00000175063/ENSG00000132170/ENSG00000163251/ENSG00000183856/ENSG00000197122/ENSG00000197747…	47
GO:0060341	regulation of cellular localization	41/298	395/5646	1.6383e-05	0.00428479	0.00386693	ENSG00000039068/ENSG00000173801/ENSG00000156599/ENSG00000116030/ENSG00000114346/ENSG00000106299/ENSG00000198087/ENSG00000074319/ENSG00000148737/ENSG00000137693/ENSG00000163558/ENSG00000153786/ENSG00000136810/ENSG00000164251/ENSG00000175793/ENSG00000141736/ENSG00000142627/ENSG00000132170/ENSG00000101076/ENSG00000163251/ENSG00000197122/ENSG00000152104/ENSG00000166949/ENSG00000044115/ENSG00000076382…	41
GO:0044772	mitotic cell cycle phase transition	26/298	203/5646	1.93743e-05	0.00470518	0.00424632	ENSG00000185499/ENSG00000117724/ENSG00000173207/ENSG00000111206/ENSG00000136518/ENSG00000071539/ENSG00000103342/ENSG00000149554/ENSG00000175063/ENSG00000183856/ENSG00000123975/ENSG00000103769/ENSG00000156970/ENSG00000166337/ENSG00000151491/ENSG00000101412/ENSG00000101773/ENSG00000087586/ENSG00000134371/ENSG00000156273/ENSG00000165891/ENSG00000010244/ENSG00000145386/ENSG00000122952/ENSG00000134058…	26
GO:0051222	positive regulation of protein transport	20/298	135/5646	2.22014e-05	0.0047178	0.00425771	ENSG00000039068/ENSG00000173801/ENSG00000114346/ENSG00000198087/ENSG00000074319/ENSG00000148737/ENSG00000164251/ENSG00000175793/ENSG00000141736/ENSG00000132170/ENSG00000163251/ENSG00000197122/ENSG00000166949/ENSG00000080815/ENSG00000173210/ENSG00000017260/ENSG00000100614/ENSG00000104231/ENSG00000168615/ENSG00000165527	20
GO:1904951	positive regulation of establishment of protein localization	20/298	135/5646	2.22014e-05	0.0047178	0.00425771	ENSG00000039068/ENSG00000173801/ENSG00000114346/ENSG00000198087/ENSG00000074319/ENSG00000148737/ENSG00000164251/ENSG00000175793/ENSG00000141736/ENSG00000132170/ENSG00000163251/ENSG00000197122/ENSG00000166949/ENSG00000080815/ENSG00000173210/ENSG00000017260/ENSG00000100614/ENSG00000104231/ENSG00000168615/ENSG00000165527	20
GO:0140014	mitotic nuclear division	18/298	116/5646	3.04409e-05	0.00584759	0.00527731	ENSG00000117724/ENSG00000164611/ENSG00000103275/ENSG00000136518/ENSG00000071539/ENSG00000149554/ENSG00000175063/ENSG00000161800/ENSG00000103769/ENSG00000131165/ENSG00000076382/ENSG00000156970/ENSG00000151491/ENSG00000148773/ENSG00000087586/ENSG00000010244/ENSG00000122952/ENSG00000100462	18
GO:0007059	chromosome segregation	18/298	117/5646	3.4282e-05	0.00584759	0.00527731	ENSG00000117724/ENSG00000131747/ENSG00000164611/ENSG00000114346/ENSG00000103275/ENSG00000136518/ENSG00000071539/ENSG00000175063/ENSG00000161800/ENSG00000103769/ENSG00000131165/ENSG00000076382/ENSG00000156970/ENSG00000148773/ENSG00000010244/ENSG00000122952/ENSG00000096063/ENSG00000198900	18
GO:0030855	epithelial cell differentiation	37/298	355/5646	4.04187e-05	0.00584759	0.00527731	ENSG00000163435/ENSG00000117595/ENSG00000102554/ENSG00000140575/ENSG00000132698/ENSG00000074319/ENSG00000079385/ENSG00000083307/ENSG00000137693/ENSG00000116478/ENSG00000172818/ENSG00000084733/ENSG00000105976/ENSG00000153786/ENSG00000175832/ENSG00000164251/ENSG00000175793/ENSG00000133703/ENSG00000125398/ENSG00000142627/ENSG00000132170/ENSG00000101076/ENSG00000163251/ENSG00000135373/ENSG00000197122…	37
GO:0033046	negative regulation of sister chromatid segregation	6/298	14/5646	4.30852e-05	0.00584759	0.00527731	ENSG00000117724/ENSG00000164611/ENSG00000071539/ENSG00000156970/ENSG00000010244/ENSG00000122952	6
GO:0033048	negative regulation of mitotic sister chromatid segregation	6/298	14/5646	4.30852e-05	0.00584759	0.00527731	ENSG00000117724/ENSG00000164611/ENSG00000071539/ENSG00000156970/ENSG00000010244/ENSG00000122952	6
GO:0051985	negative regulation of chromosome segregation	6/298	14/5646	4.30852e-05	0.00584759	0.00527731	ENSG00000117724/ENSG00000164611/ENSG00000071539/ENSG00000156970/ENSG00000010244/ENSG00000122952	6
GO:1905819	negative regulation of chromosome separation	6/298	14/5646	4.30852e-05	0.00584759	0.00527731	ENSG00000117724/ENSG00000164611/ENSG00000071539/ENSG00000156970/ENSG00000010244/ENSG00000122952	6
GO:2000816	negative regulation of mitotic sister chromatid separation	6/298	14/5646	4.30852e-05	0.00584759	0.00527731	ENSG00000117724/ENSG00000164611/ENSG00000071539/ENSG00000156970/ENSG00000010244/ENSG00000122952	6
GO:0043588	skin development	19/298	130/5646	4.33182e-05	0.00584759	0.00527731	ENSG00000117595/ENSG00000173801/ENSG00000074319/ENSG00000083307/ENSG00000137693/ENSG00000116478/ENSG00000172818/ENSG00000164379/ENSG00000105976/ENSG00000175832/ENSG00000175793/ENSG00000125398/ENSG00000142627/ENSG00000221926/ENSG00000189143/ENSG00000091409/ENSG00000132470/ENSG00000080815/ENSG00000168615	19
GO:0001824	blastocyst development	12/298	59/5646	4.47169e-05	0.00584759	0.00527731	ENSG00000163435/ENSG00000105011/ENSG00000136518/ENSG00000137693/ENSG00000156531/ENSG00000083093/ENSG00000149554/ENSG00000125107/ENSG00000101773/ENSG00000172845/ENSG00000177565/ENSG00000152944	12
GO:0051223	regulation of protein transport	26/298	215/5646	5.31995e-05	0.00669919	0.00604587	ENSG00000039068/ENSG00000173801/ENSG00000116030/ENSG00000114346/ENSG00000198087/ENSG00000074319/ENSG00000148737/ENSG00000136810/ENSG00000164251/ENSG00000175793/ENSG00000141736/ENSG00000132170/ENSG00000101076/ENSG00000163251/ENSG00000197122/ENSG00000152104/ENSG00000166949/ENSG00000080815/ENSG00000102471/ENSG00000173210/ENSG00000017260/ENSG00000100614/ENSG00000104231/ENSG00000168615/ENSG00000165527…	26
GO:0051276	chromosome organization	26/298	217/5646	6.23747e-05	0.00757408	0.00683543	ENSG00000117724/ENSG00000131747/ENSG00000134398/ENSG00000164611/ENSG00000073111/ENSG00000100811/ENSG00000137309/ENSG00000148737/ENSG00000136518/ENSG00000071539/ENSG00000175063/ENSG00000119969/ENSG00000161800/ENSG00000197122/ENSG00000103769/ENSG00000131165/ENSG00000076382/ENSG00000156970/ENSG00000051180/ENSG00000183207/ENSG00000102882/ENSG00000166508/ENSG00000010244/ENSG00000122952/ENSG00000163918…	26
GO:0070201	regulation of establishment of protein localization	26/298	218/5646	6.74762e-05	0.00791101	0.0071395	ENSG00000039068/ENSG00000173801/ENSG00000116030/ENSG00000114346/ENSG00000198087/ENSG00000074319/ENSG00000148737/ENSG00000136810/ENSG00000164251/ENSG00000175793/ENSG00000141736/ENSG00000132170/ENSG00000101076/ENSG00000163251/ENSG00000197122/ENSG00000152104/ENSG00000166949/ENSG00000080815/ENSG00000102471/ENSG00000173210/ENSG00000017260/ENSG00000100614/ENSG00000104231/ENSG00000168615/ENSG00000165527…	26
GO:0007010	cytoskeleton organization	46/298	492/5646	7.04343e-05	0.00798255	0.00720407	ENSG00000140575/ENSG00000114346/ENSG00000006453/ENSG00000106299/ENSG00000198087/ENSG00000163558/ENSG00000105976/ENSG00000100558/ENSG00000165322/ENSG00000149269/ENSG00000164251/ENSG00000178623/ENSG00000131941/ENSG00000149554/ENSG00000133703/ENSG00000125398/ENSG00000161800/ENSG00000183856/ENSG00000197122/ENSG00000103769/ENSG00000197747/ENSG00000180263/ENSG00000131165/ENSG00000166949/ENSG00000044115…	46
GO:0007015	actin filament organization	22/298	171/5646	8.05202e-05	0.00883125	0.00797	ENSG00000006453/ENSG00000106299/ENSG00000198087/ENSG00000163558/ENSG00000105976/ENSG00000165322/ENSG00000149269/ENSG00000164251/ENSG00000131941/ENSG00000197122/ENSG00000197747/ENSG00000166949/ENSG00000044115/ENSG00000136754/ENSG00000066777/ENSG00000151491/ENSG00000083857/ENSG00000136238/ENSG00000180370/ENSG00000196586/ENSG00000165527/ENSG00000158092	22
GO:0000070	mitotic sister chromatid segregation	12/298	63/5646	8.81233e-05	0.0093631	0.00844998	ENSG00000117724/ENSG00000164611/ENSG00000136518/ENSG00000071539/ENSG00000175063/ENSG00000161800/ENSG00000103769/ENSG00000131165/ENSG00000076382/ENSG00000156970/ENSG00000010244/ENSG00000122952	12
GO:0000280	nuclear division	21/298	161/5646	9.58659e-05	0.00983811	0.00887866	ENSG00000117724/ENSG00000131747/ENSG00000164611/ENSG00000103275/ENSG00000136518/ENSG00000071539/ENSG00000149554/ENSG00000175063/ENSG00000161800/ENSG00000123975/ENSG00000103769/ENSG00000131165/ENSG00000076382/ENSG00000156970/ENSG00000051180/ENSG00000151491/ENSG00000148773/ENSG00000087586/ENSG00000010244/ENSG00000122952/ENSG00000100462	21
GO:0006275	regulation of DNA replication	12/298	64/5646	0.000103425	0.00983811	0.00887866	ENSG00000073111/ENSG00000100811/ENSG00000136518/ENSG00000163191/ENSG00000129173/ENSG00000183207/ENSG00000198604/ENSG00000165891/ENSG00000166508/ENSG00000145386/ENSG00000163918/ENSG00000123268	12
GO:0048285	organelle fission	22/298	174/5646	0.000104745	0.00983811	0.00887866	ENSG00000117724/ENSG00000131747/ENSG00000164611/ENSG00000103275/ENSG00000136518/ENSG00000071539/ENSG00000149554/ENSG00000175063/ENSG00000161800/ENSG00000132170/ENSG00000123975/ENSG00000103769/ENSG00000131165/ENSG00000076382/ENSG00000156970/ENSG00000051180/ENSG00000151491/ENSG00000148773/ENSG00000087586/ENSG00000010244/ENSG00000122952/ENSG00000100462	22
GO:0010639	negative regulation of organelle organization	17/298	116/5646	0.000106031	0.00983811	0.00887866	ENSG00000117724/ENSG00000131747/ENSG00000164611/ENSG00000073111/ENSG00000137693/ENSG00000071539/ENSG00000105976/ENSG00000131941/ENSG00000149554/ENSG00000132170/ENSG00000197122/ENSG00000156970/ENSG00000066777/ENSG00000151491/ENSG00000180370/ENSG00000010244/ENSG00000122952	17
GO:0030029	actin filament-based process	34/298	330/5646	0.000107077	0.00983811	0.00887866	ENSG00000173801/ENSG00000116030/ENSG00000140575/ENSG00000114346/ENSG00000006453/ENSG00000106299/ENSG00000198087/ENSG00000163558/ENSG00000105976/ENSG00000100558/ENSG00000165322/ENSG00000149269/ENSG00000164251/ENSG00000131941/ENSG00000133703/ENSG00000161800/ENSG00000183856/ENSG00000197122/ENSG00000197747/ENSG00000180263/ENSG00000166949/ENSG00000044115/ENSG00000136754/ENSG00000066777/ENSG00000151491…	34
GO:0032386	regulation of intracellular transport	19/298	139/5646	0.000109955	0.00983811	0.00887866	ENSG00000039068/ENSG00000173801/ENSG00000116030/ENSG00000114346/ENSG00000148737/ENSG00000136810/ENSG00000175793/ENSG00000141736/ENSG00000163251/ENSG00000197122/ENSG00000152104/ENSG00000166949/ENSG00000076382/ENSG00000102882/ENSG00000080815/ENSG00000173210/ENSG00000100614/ENSG00000104231/ENSG00000082898	19
GO:0120192	tight junction assembly	8/298	30/5646	0.000115695	0.0100862	0.00910259	ENSG00000114346/ENSG00000083307/ENSG00000142627/ENSG00000163251/ENSG00000189143/ENSG00000115808/ENSG00000180370/ENSG00000132849	8
GO:0006974	cellular response to DNA damage stimulus	41/298	431/5646	0.000124768	0.0106053	0.00957102	ENSG00000185499/ENSG00000131747/ENSG00000164611/ENSG00000073111/ENSG00000116030/ENSG00000100811/ENSG00000111206/ENSG00000136518/ENSG00000137693/ENSG00000122565/ENSG00000071539/ENSG00000149269/ENSG00000083093/ENSG00000175793/ENSG00000276043/ENSG00000149554/ENSG00000090061/ENSG00000142627/ENSG00000166337/ENSG00000051180/ENSG00000183207/ENSG00000101412/ENSG00000120533/ENSG00000170485/ENSG00000101773…	41
GO:0030036	actin cytoskeleton organization	32/298	306/5646	0.000130573	0.010741	0.00969352	ENSG00000140575/ENSG00000114346/ENSG00000006453/ENSG00000106299/ENSG00000198087/ENSG00000163558/ENSG00000105976/ENSG00000100558/ENSG00000165322/ENSG00000149269/ENSG00000164251/ENSG00000131941/ENSG00000133703/ENSG00000161800/ENSG00000183856/ENSG00000197122/ENSG00000197747/ENSG00000180263/ENSG00000166949/ENSG00000044115/ENSG00000136754/ENSG00000066777/ENSG00000151491/ENSG00000083857/ENSG00000136238…	32
GO:0033157	regulation of intracellular protein transport	16/298	107/5646	0.000132683	0.010741	0.00969352	ENSG00000039068/ENSG00000173801/ENSG00000116030/ENSG00000114346/ENSG00000148737/ENSG00000136810/ENSG00000175793/ENSG00000141736/ENSG00000163251/ENSG00000152104/ENSG00000166949/ENSG00000080815/ENSG00000173210/ENSG00000100614/ENSG00000104231/ENSG00000082898	16
GO:0060576	intestinal epithelial cell development	5/298	5646-11-01	0.000140663	0.0108937	0.0098313	ENSG00000102554/ENSG00000137693/ENSG00000163251/ENSG00000197122/ENSG00000124664	5
GO:0046822	regulation of nucleocytoplasmic transport	12/298	66/5646	0.000140977	0.0108937	0.0098313	ENSG00000039068/ENSG00000173801/ENSG00000116030/ENSG00000114346/ENSG00000148737/ENSG00000136810/ENSG00000175793/ENSG00000152104/ENSG00000166949/ENSG00000080815/ENSG00000100614/ENSG00000082898	12
GO:0044770	cell cycle phase transition	28/298	255/5646	0.000153195	0.0111457	0.0100587	ENSG00000185499/ENSG00000117724/ENSG00000173207/ENSG00000111206/ENSG00000136518/ENSG00000172818/ENSG00000071539/ENSG00000103342/ENSG00000149554/ENSG00000175063/ENSG00000183856/ENSG00000123975/ENSG00000103769/ENSG00000156970/ENSG00000166337/ENSG00000051180/ENSG00000151491/ENSG00000101412/ENSG00000101773/ENSG00000087586/ENSG00000134371/ENSG00000156273/ENSG00000165891/ENSG00000010244/ENSG00000145386…	28
GO:0033047	regulation of mitotic sister chromatid segregation	6/298	17/5646	0.000155123	0.0111457	0.0100587	ENSG00000117724/ENSG00000164611/ENSG00000071539/ENSG00000156970/ENSG00000010244/ENSG00000122952	6
GO:0045839	negative regulation of mitotic nuclear division	6/298	17/5646	0.000155123	0.0111457	0.0100587	ENSG00000117724/ENSG00000071539/ENSG00000149554/ENSG00000156970/ENSG00000010244/ENSG00000122952	6
GO:0001889	liver development	14/298	87/5646	0.000157351	0.0111457	0.0100587	ENSG00000079385/ENSG00000105976/ENSG00000125398/ENSG00000101076/ENSG00000129173/ENSG00000166949/ENSG00000166337/ENSG00000114315/ENSG00000153879/ENSG00000087586/ENSG00000165891/ENSG00000172845/ENSG00000165527/ENSG00000100462	14
GO:0000819	sister chromatid segregation	13/298	77/5646	0.000164073	0.0113847	0.0102744	ENSG00000117724/ENSG00000131747/ENSG00000164611/ENSG00000136518/ENSG00000071539/ENSG00000175063/ENSG00000161800/ENSG00000103769/ENSG00000131165/ENSG00000076382/ENSG00000156970/ENSG00000010244/ENSG00000122952	13
GO:0072659	protein localization to plasma membrane	18/298	132/5646	0.000171959	0.0116932	0.0105529	ENSG00000039068/ENSG00000173801/ENSG00000156599/ENSG00000163812/ENSG00000163558/ENSG00000084733/ENSG00000153786/ENSG00000117475/ENSG00000088992/ENSG00000142627/ENSG00000103769/ENSG00000197747/ENSG00000066027/ENSG00000017260/ENSG00000198742/ENSG00000170759/ENSG00000165527/ENSG00000130762	18
GO:0061008	hepaticobiliary system development	14/298	88/5646	0.000178386	0.0118924	0.0107326	ENSG00000079385/ENSG00000105976/ENSG00000125398/ENSG00000101076/ENSG00000129173/ENSG00000166949/ENSG00000166337/ENSG00000114315/ENSG00000153879/ENSG00000087586/ENSG00000165891/ENSG00000172845/ENSG00000165527/ENSG00000100462	14
GO:0022402	cell cycle process	44/298	485/5646	0.000207395	0.0135604	0.012238	ENSG00000185499/ENSG00000117724/ENSG00000173207/ENSG00000131747/ENSG00000164611/ENSG00000073111/ENSG00000114346/ENSG00000111206/ENSG00000106299/ENSG00000103275/ENSG00000136518/ENSG00000172818/ENSG00000071539/ENSG00000103342/ENSG00000149554/ENSG00000175063/ENSG00000125398/ENSG00000161800/ENSG00000183856/ENSG00000123975/ENSG00000103769/ENSG00000129173/ENSG00000131165/ENSG00000076382/ENSG00000156970…	44
GO:0060575	intestinal epithelial cell differentiation	6/298	18/5646	0.000222456	0.0136054	0.0122785	ENSG00000102554/ENSG00000137693/ENSG00000125398/ENSG00000163251/ENSG00000197122/ENSG00000124664	6
GO:0007094	mitotic spindle assembly checkpoint signaling	5/298	5646-12-01	0.000230773	0.0136054	0.0122785	ENSG00000117724/ENSG00000071539/ENSG00000156970/ENSG00000010244/ENSG00000122952	5
GO:0031577	spindle checkpoint signaling	5/298	5646-12-01	0.000230773	0.0136054	0.0122785	ENSG00000117724/ENSG00000071539/ENSG00000156970/ENSG00000010244/ENSG00000122952	5
GO:0071173	spindle assembly checkpoint signaling	5/298	5646-12-01	0.000230773	0.0136054	0.0122785	ENSG00000117724/ENSG00000071539/ENSG00000156970/ENSG00000010244/ENSG00000122952	5
GO:0071174	mitotic spindle checkpoint signaling	5/298	5646-12-01	0.000230773	0.0136054	0.0122785	ENSG00000117724/ENSG00000071539/ENSG00000156970/ENSG00000010244/ENSG00000122952	5
GO:0006605	protein targeting	15/298	101/5646	0.000232092	0.0136054	0.0122785	ENSG00000182606/ENSG00000164924/ENSG00000163812/ENSG00000188706/ENSG00000163558/ENSG00000153786/ENSG00000141736/ENSG00000163251/ENSG00000144381/ENSG00000173210/ENSG00000196531/ENSG00000166913/ENSG00000198742/ENSG00000123159/ENSG00000180776	15
GO:0043297	apical junction assembly	8/298	33/5646	0.000238893	0.0137667	0.0124241	ENSG00000114346/ENSG00000083307/ENSG00000142627/ENSG00000163251/ENSG00000189143/ENSG00000044115/ENSG00000115808/ENSG00000180370	8
GO:1990778	protein localization to cell periphery	19/298	148/5646	0.000254693	0.0144326	0.0130251	ENSG00000039068/ENSG00000173801/ENSG00000156599/ENSG00000163812/ENSG00000163558/ENSG00000084733/ENSG00000153786/ENSG00000117475/ENSG00000088992/ENSG00000142627/ENSG00000103769/ENSG00000197747/ENSG00000137845/ENSG00000066027/ENSG00000017260/ENSG00000198742/ENSG00000170759/ENSG00000165527/ENSG00000130762	19
GO:0051168	nuclear export	10/298	51/5646	0.000266907	0.0145911	0.0131681	ENSG00000103275/ENSG00000148737/ENSG00000136810/ENSG00000175793/ENSG00000152104/ENSG00000120533/ENSG00000100614/ENSG00000198742/ENSG00000173744/ENSG00000082898	10
GO:0006997	nucleus organization	9/298	42/5646	0.000268159	0.0145911	0.0131681	ENSG00000116030/ENSG00000103275/ENSG00000163348/ENSG00000149554/ENSG00000131165/ENSG00000115548/ENSG00000085721/ENSG00000173744/ENSG00000096063	9
GO:0009057	macromolecule catabolic process	38/298	403/5646	0.000270365	0.0145911	0.0131681	ENSG00000039068/ENSG00000134398/ENSG00000169242/ENSG00000116030/ENSG00000103275/ENSG00000198087/ENSG00000074319/ENSG00000079385/ENSG00000154582/ENSG00000154447/ENSG00000276043/ENSG00000103342/ENSG00000175063/ENSG00000125398/ENSG00000131165/ENSG00000166949/ENSG00000138095/ENSG00000165916/ENSG00000064012/ENSG00000125107/ENSG00000101412/ENSG00000087586/ENSG00000080815/ENSG00000102471/ENSG00000113300…	38
GO:0120193	tight junction organization	8/298	34/5646	0.000298295	0.0158469	0.0143015	ENSG00000114346/ENSG00000083307/ENSG00000142627/ENSG00000163251/ENSG00000189143/ENSG00000115808/ENSG00000180370/ENSG00000132849	8
GO:0034645	cellular macromolecule biosynthetic process	26/298	240/5646	0.000328536	0.017185	0.015509	ENSG00000082153/ENSG00000156599/ENSG00000182606/ENSG00000148737/ENSG00000163812/ENSG00000188706/ENSG00000177054/ENSG00000121022/ENSG00000153786/ENSG00000103342/ENSG00000141736/ENSG00000132676/ENSG00000138095/ENSG00000065548/ENSG00000066777/ENSG00000125107/ENSG00000120963/ENSG00000080815/ENSG00000113300/ENSG00000100614/ENSG00000123908/ENSG00000232119/ENSG00000180776/ENSG00000158092/ENSG00000170515…	26
GO:0051129	negative regulation of cellular component organization	28/298	268/5646	0.000354994	0.0178821	0.0161382	ENSG00000039068/ENSG00000117724/ENSG00000131747/ENSG00000164611/ENSG00000169242/ENSG00000073111/ENSG00000106299/ENSG00000137693/ENSG00000071539/ENSG00000105976/ENSG00000131941/ENSG00000149554/ENSG00000143418/ENSG00000125398/ENSG00000132170/ENSG00000197122/ENSG00000156970/ENSG00000066777/ENSG00000114315/ENSG00000151491/ENSG00000136238/ENSG00000080815/ENSG00000180370/ENSG00000149922/ENSG00000100614…	28
GO:0045841	negative regulation of mitotic metaphase/anaphase transition	5/298	13/5646	0.000358908	0.0178821	0.0161382	ENSG00000117724/ENSG00000071539/ENSG00000156970/ENSG00000010244/ENSG00000122952	5
GO:1902100	negative regulation of metaphase/anaphase transition of cell cycle	5/298	13/5646	0.000358908	0.0178821	0.0161382	ENSG00000117724/ENSG00000071539/ENSG00000156970/ENSG00000010244/ENSG00000122952	5
GO:0098813	nuclear chromosome segregation	14/298	94/5646	0.000362902	0.0178821	0.0161382	ENSG00000117724/ENSG00000131747/ENSG00000164611/ENSG00000114346/ENSG00000136518/ENSG00000071539/ENSG00000175063/ENSG00000161800/ENSG00000103769/ENSG00000131165/ENSG00000076382/ENSG00000156970/ENSG00000010244/ENSG00000122952	14
GO:0090316	positive regulation of intracellular protein transport	12/298	73/5646	0.000377707	0.0182179	0.0164412	ENSG00000039068/ENSG00000173801/ENSG00000114346/ENSG00000148737/ENSG00000175793/ENSG00000141736/ENSG00000163251/ENSG00000166949/ENSG00000080815/ENSG00000173210/ENSG00000100614/ENSG00000104231	12
GO:0000724	double-strand break repair via homologous recombination	11/298	63/5646	0.000385791	0.0182179	0.0164412	ENSG00000073111/ENSG00000100811/ENSG00000136518/ENSG00000083093/ENSG00000149554/ENSG00000051180/ENSG00000183207/ENSG00000101773/ENSG00000166508/ENSG00000163159/ENSG00000149923	11
GO:0007043	cell-cell junction assembly	11/298	63/5646	0.000385791	0.0182179	0.0164412	ENSG00000173801/ENSG00000114346/ENSG00000083307/ENSG00000198561/ENSG00000142627/ENSG00000163251/ENSG00000189143/ENSG00000044115/ENSG00000115808/ENSG00000180370/ENSG00000132849	11
GO:0000725	recombinational repair	11/298	64/5646	0.000444395	0.0206979	0.0186793	ENSG00000073111/ENSG00000100811/ENSG00000136518/ENSG00000083093/ENSG00000149554/ENSG00000051180/ENSG00000183207/ENSG00000101773/ENSG00000166508/ENSG00000163159/ENSG00000149923	11
GO:0033044	regulation of chromosome organization	14/298	96/5646	0.000452928	0.0208102	0.0187807	ENSG00000117724/ENSG00000131747/ENSG00000164611/ENSG00000073111/ENSG00000100811/ENSG00000136518/ENSG00000071539/ENSG00000175063/ENSG00000197122/ENSG00000156970/ENSG00000183207/ENSG00000102882/ENSG00000010244/ENSG00000122952	14
GO:0070830	bicellular tight junction assembly	7/298	28/5646	0.000481757	0.0218397	0.0197098	ENSG00000114346/ENSG00000083307/ENSG00000142627/ENSG00000163251/ENSG00000189143/ENSG00000115808/ENSG00000180370	7
GO:0032388	positive regulation of intracellular transport	13/298	86/5646	0.000506341	0.0223615	0.0201807	ENSG00000039068/ENSG00000173801/ENSG00000114346/ENSG00000148737/ENSG00000175793/ENSG00000141736/ENSG00000163251/ENSG00000166949/ENSG00000076382/ENSG00000080815/ENSG00000173210/ENSG00000100614/ENSG00000104231	13
GO:0006261	DNA-templated DNA replication	10/298	55/5646	0.000506421	0.0223615	0.0201807	ENSG00000115942/ENSG00000073111/ENSG00000137309/ENSG00000129173/ENSG00000051180/ENSG00000101773/ENSG00000198604/ENSG00000165891/ENSG00000166508/ENSG00000163918	10
GO:0044265	cellular macromolecule catabolic process	30/298	303/5646	0.000551144	0.023794	0.0214736	ENSG00000134398/ENSG00000116030/ENSG00000103275/ENSG00000198087/ENSG00000074319/ENSG00000154582/ENSG00000154447/ENSG00000276043/ENSG00000103342/ENSG00000175063/ENSG00000131165/ENSG00000138095/ENSG00000165916/ENSG00000125107/ENSG00000101412/ENSG00000087586/ENSG00000080815/ENSG00000102471/ENSG00000113300/ENSG00000177565/ENSG00000123124/ENSG00000198742/ENSG00000119705/ENSG00000142273/ENSG00000123908…	30
GO:0038127	ERBB signaling pathway	12/298	76/5646	0.000552861	0.023794	0.0214736	ENSG00000140575/ENSG00000074319/ENSG00000079385/ENSG00000141736/ENSG00000125398/ENSG00000197122/ENSG00000065361/ENSG00000080815/ENSG00000153233/ENSG00000142273/ENSG00000169891/ENSG00000129515	12
GO:0051784	negative regulation of nuclear division	6/298	21/5646	0.000568367	0.023848	0.0215223	ENSG00000117724/ENSG00000071539/ENSG00000149554/ENSG00000156970/ENSG00000010244/ENSG00000122952	6
GO:1901566	organonitrogen compound biosynthetic process	33/298	346/5646	0.000571364	0.023848	0.0215223	ENSG00000082153/ENSG00000156599/ENSG00000182606/ENSG00000148737/ENSG00000163812/ENSG00000166228/ENSG00000163655/ENSG00000188706/ENSG00000177054/ENSG00000121022/ENSG00000153786/ENSG00000103342/ENSG00000141736/ENSG00000143418/ENSG00000143252/ENSG00000132676/ENSG00000138095/ENSG00000065548/ENSG00000066777/ENSG00000125107/ENSG00000120963/ENSG00000172292/ENSG00000080815/ENSG00000113300/ENSG00000100614…	33
GO:0051603	proteolysis involved in protein catabolic process	24/298	222/5646	0.000575159	0.023848	0.0215223	ENSG00000169242/ENSG00000116030/ENSG00000103275/ENSG00000198087/ENSG00000074319/ENSG00000154582/ENSG00000154447/ENSG00000276043/ENSG00000175063/ENSG00000131165/ENSG00000165916/ENSG00000064012/ENSG00000087586/ENSG00000080815/ENSG00000102471/ENSG00000177565/ENSG00000123124/ENSG00000198742/ENSG00000142273/ENSG00000103363/ENSG00000123159/ENSG00000082898/ENSG00000113712/ENSG00000129559	24
GO:0065003	protein-containing complex assembly	43/298	494/5646	0.000604418	0.0246506	0.0222466	ENSG00000117724/ENSG00000105011/ENSG00000073111/ENSG00000116030/ENSG00000114346/ENSG00000006453/ENSG00000106299/ENSG00000198087/ENSG00000137693/ENSG00000105976/ENSG00000149269/ENSG00000175063/ENSG00000119969/ENSG00000125398/ENSG00000197122/ENSG00000166949/ENSG00000166337/ENSG00000066777/ENSG00000117505/ENSG00000114315/ENSG00000051180/ENSG00000151491/ENSG00000137845/ENSG00000183207/ENSG00000136238…	43
GO:0006913	nucleocytoplasmic transport	17/298	134/5646	0.000616266	0.0246506	0.0222466	ENSG00000039068/ENSG00000109854/ENSG00000173801/ENSG00000116030/ENSG00000114346/ENSG00000103275/ENSG00000148737/ENSG00000136810/ENSG00000175793/ENSG00000152104/ENSG00000166949/ENSG00000120533/ENSG00000080815/ENSG00000100614/ENSG00000198742/ENSG00000173744/ENSG00000082898	17
GO:0051169	nuclear transport	17/298	134/5646	0.000616266	0.0246506	0.0222466	ENSG00000039068/ENSG00000109854/ENSG00000173801/ENSG00000116030/ENSG00000114346/ENSG00000103275/ENSG00000148737/ENSG00000136810/ENSG00000175793/ENSG00000152104/ENSG00000166949/ENSG00000120533/ENSG00000080815/ENSG00000100614/ENSG00000198742/ENSG00000173744/ENSG00000082898	17
GO:0051983	regulation of chromosome segregation	9/298	47/5646	0.000649292	0.025412	0.0229337	ENSG00000117724/ENSG00000164611/ENSG00000136518/ENSG00000071539/ENSG00000175063/ENSG00000156970/ENSG00000148773/ENSG00000010244/ENSG00000122952	9
GO:0030163	protein catabolic process	30/298	306/5646	0.000650248	0.025412	0.0229337	ENSG00000039068/ENSG00000169242/ENSG00000116030/ENSG00000103275/ENSG00000198087/ENSG00000074319/ENSG00000079385/ENSG00000154582/ENSG00000154447/ENSG00000276043/ENSG00000175063/ENSG00000125398/ENSG00000131165/ENSG00000166949/ENSG00000165916/ENSG00000064012/ENSG00000087586/ENSG00000080815/ENSG00000102471/ENSG00000177565/ENSG00000123124/ENSG00000168615/ENSG00000198742/ENSG00000142273/ENSG00000103363…	30
GO:0009913	epidermal cell differentiation	13/298	89/5646	0.000709242	0.0274025	0.0247302	ENSG00000117595/ENSG00000074319/ENSG00000083307/ENSG00000137693/ENSG00000116478/ENSG00000172818/ENSG00000175832/ENSG00000175793/ENSG00000142627/ENSG00000221926/ENSG00000114315/ENSG00000196586/ENSG00000168615	13
GO:0034330	cell junction organization	30/298	308/5646	0.00072474	0.0276867	0.0249866	ENSG00000039068/ENSG00000173801/ENSG00000169242/ENSG00000114346/ENSG00000106299/ENSG00000083307/ENSG00000164924/ENSG00000198561/ENSG00000163558/ENSG00000164251/ENSG00000141736/ENSG00000142627/ENSG00000163251/ENSG00000197122/ENSG00000197747/ENSG00000189143/ENSG00000166949/ENSG00000044115/ENSG00000091409/ENSG00000137845/ENSG00000175029/ENSG00000136238/ENSG00000132470/ENSG00000080815/ENSG00000115808…	30
GO:0046825	regulation of protein export from nucleus	6/298	22/5646	0.000747281	0.0281438	0.0253991	ENSG00000148737/ENSG00000136810/ENSG00000175793/ENSG00000152104/ENSG00000100614/ENSG00000082898	6
GO:0097435	supramolecular fiber organization	27/298	267/5646	0.000756863	0.0281438	0.0253991	ENSG00000006453/ENSG00000106299/ENSG00000198087/ENSG00000163558/ENSG00000105976/ENSG00000165322/ENSG00000149269/ENSG00000164251/ENSG00000131941/ENSG00000197122/ENSG00000103769/ENSG00000197747/ENSG00000166949/ENSG00000044115/ENSG00000136754/ENSG00000066777/ENSG00000151491/ENSG00000083857/ENSG00000136238/ENSG00000080815/ENSG00000065613/ENSG00000180370/ENSG00000196586/ENSG00000010244/ENSG00000173744…	27
GO:0051304	chromosome separation	9/298	48/5646	0.000762828	0.0281438	0.0253991	ENSG00000117724/ENSG00000131747/ENSG00000164611/ENSG00000136518/ENSG00000071539/ENSG00000175063/ENSG00000156970/ENSG00000010244/ENSG00000122952	9
GO:0006511	ubiquitin-dependent protein catabolic process	22/298	200/5646	0.000769815	0.0281438	0.0253991	ENSG00000116030/ENSG00000103275/ENSG00000198087/ENSG00000074319/ENSG00000154582/ENSG00000154447/ENSG00000276043/ENSG00000175063/ENSG00000131165/ENSG00000165916/ENSG00000087586/ENSG00000080815/ENSG00000102471/ENSG00000177565/ENSG00000123124/ENSG00000198742/ENSG00000142273/ENSG00000103363/ENSG00000123159/ENSG00000082898/ENSG00000113712/ENSG00000129559	22
GO:0010965	regulation of mitotic sister chromatid separation	8/298	39/5646	0.000802667	0.0290326	0.0262013	ENSG00000117724/ENSG00000164611/ENSG00000136518/ENSG00000071539/ENSG00000175063/ENSG00000156970/ENSG00000010244/ENSG00000122952	8
GO:0002064	epithelial cell development	16/298	126/5646	0.000878138	0.0314281	0.0283631	ENSG00000102554/ENSG00000140575/ENSG00000132698/ENSG00000083307/ENSG00000137693/ENSG00000105976/ENSG00000164251/ENSG00000175793/ENSG00000125398/ENSG00000142627/ENSG00000101076/ENSG00000163251/ENSG00000197122/ENSG00000124664/ENSG00000083857/ENSG00000172819	16
GO:0006281	DNA repair	26/298	256/5646	0.000888261	0.0314592	0.0283912	ENSG00000164611/ENSG00000073111/ENSG00000116030/ENSG00000100811/ENSG00000111206/ENSG00000136518/ENSG00000071539/ENSG00000083093/ENSG00000276043/ENSG00000149554/ENSG00000166337/ENSG00000051180/ENSG00000183207/ENSG00000120533/ENSG00000170485/ENSG00000101773/ENSG00000153879/ENSG00000156273/ENSG00000166508/ENSG00000163159/ENSG00000014824/ENSG00000163918/ENSG00000134058/ENSG00000185515/ENSG00000149923…	26
GO:0006611	protein export from nucleus	7/298	31/5646	0.000933367	0.032716	0.0295254	ENSG00000148737/ENSG00000136810/ENSG00000175793/ENSG00000152104/ENSG00000100614/ENSG00000198742/ENSG00000082898	7
GO:0051306	mitotic sister chromatid separation	8/298	40/5646	0.000958203	0.0332438	0.0300017	ENSG00000117724/ENSG00000164611/ENSG00000136518/ENSG00000071539/ENSG00000175063/ENSG00000156970/ENSG00000010244/ENSG00000122952	8
GO:0019941	modification-dependent protein catabolic process	22/298	204/5646	0.00100532	0.0345261	0.031159	ENSG00000116030/ENSG00000103275/ENSG00000198087/ENSG00000074319/ENSG00000154582/ENSG00000154447/ENSG00000276043/ENSG00000175063/ENSG00000131165/ENSG00000165916/ENSG00000087586/ENSG00000080815/ENSG00000102471/ENSG00000177565/ENSG00000123124/ENSG00000198742/ENSG00000142273/ENSG00000103363/ENSG00000123159/ENSG00000082898/ENSG00000113712/ENSG00000129559	22
GO:0007088	regulation of mitotic nuclear division	9/298	50/5646	0.00103848	0.0353084	0.031865	ENSG00000117724/ENSG00000071539/ENSG00000149554/ENSG00000156970/ENSG00000148773/ENSG00000087586/ENSG00000010244/ENSG00000122952/ENSG00000100462	9
GO:0034329	cell junction assembly	21/298	192/5646	0.0010888	0.0366526	0.0330781	ENSG00000039068/ENSG00000173801/ENSG00000114346/ENSG00000083307/ENSG00000198561/ENSG00000142627/ENSG00000163251/ENSG00000197122/ENSG00000197747/ENSG00000189143/ENSG00000166949/ENSG00000044115/ENSG00000091409/ENSG00000136238/ENSG00000132470/ENSG00000115808/ENSG00000065613/ENSG00000180370/ENSG00000132849/ENSG00000196083/ENSG00000165527	21
GO:0060491	regulation of cell projection assembly	12/298	82/5646	0.00111156	0.0368582	0.0332637	ENSG00000102554/ENSG00000081923/ENSG00000106299/ENSG00000137693/ENSG00000100558/ENSG00000164251/ENSG00000142627/ENSG00000197122/ENSG00000151491/ENSG00000144566/ENSG00000136238/ENSG00000165527	12
GO:0001701	in utero embryonic development	23/298	219/5646	0.00111659	0.0368582	0.0332637	ENSG00000163435/ENSG00000105011/ENSG00000083307/ENSG00000136518/ENSG00000137693/ENSG00000156531/ENSG00000083093/ENSG00000149554/ENSG00000163251/ENSG00000129173/ENSG00000166949/ENSG00000166337/ENSG00000064012/ENSG00000125107/ENSG00000114315/ENSG00000137845/ENSG00000101773/ENSG00000153233/ENSG00000165891/ENSG00000172845/ENSG00000177565/ENSG00000152944/ENSG00000085721	23
GO:0046824	positive regulation of nucleocytoplasmic transport	8/298	41/5646	0.00113698	0.0371705	0.0335455	ENSG00000039068/ENSG00000173801/ENSG00000114346/ENSG00000148737/ENSG00000175793/ENSG00000166949/ENSG00000080815/ENSG00000100614	8
GO:0032970	regulation of actin filament-based process	20/298	180/5646	0.00117261	0.0373015	0.0336638	ENSG00000173801/ENSG00000116030/ENSG00000140575/ENSG00000114346/ENSG00000006453/ENSG00000106299/ENSG00000198087/ENSG00000105976/ENSG00000149269/ENSG00000164251/ENSG00000131941/ENSG00000183856/ENSG00000197747/ENSG00000166949/ENSG00000066777/ENSG00000151491/ENSG00000136238/ENSG00000180370/ENSG00000165527/ENSG00000158092	20
GO:0043632	modification-dependent macromolecule catabolic process	22/298	207/5646	0.00122056	0.0373015	0.0336638	ENSG00000116030/ENSG00000103275/ENSG00000198087/ENSG00000074319/ENSG00000154582/ENSG00000154447/ENSG00000276043/ENSG00000175063/ENSG00000131165/ENSG00000165916/ENSG00000087586/ENSG00000080815/ENSG00000102471/ENSG00000177565/ENSG00000123124/ENSG00000198742/ENSG00000142273/ENSG00000103363/ENSG00000123159/ENSG00000082898/ENSG00000113712/ENSG00000129559	22
GO:0018345	protein palmitoylation	6/298	24/5646	0.00123272	0.0373015	0.0336638	ENSG00000156599/ENSG00000163812/ENSG00000188706/ENSG00000177054/ENSG00000153786/ENSG00000180776	6
GO:0001835	blastocyst hatching	4/298	5646-10-01	0.00123973	0.0373015	0.0336638	ENSG00000105011/ENSG00000156531/ENSG00000101773/ENSG00000177565	4
GO:0007289	spermatid nucleus differentiation	4/298	5646-10-01	0.00123973	0.0373015	0.0336638	ENSG00000163348/ENSG00000115548/ENSG00000173744/ENSG00000096063	4
GO:0030903	notochord development	4/298	5646-10-01	0.00123973	0.0373015	0.0336638	ENSG00000169242/ENSG00000137693/ENSG00000125398/ENSG00000142627	4
GO:0035188	hatching	4/298	5646-10-01	0.00123973	0.0373015	0.0336638	ENSG00000105011/ENSG00000156531/ENSG00000101773/ENSG00000177565	4
GO:0036120	cellular response to platelet-derived growth factor stimulus	4/298	5646-10-01	0.00123973	0.0373015	0.0336638	ENSG00000140575/ENSG00000116478/ENSG00000197122/ENSG00000145386	4
GO:0071684	organism emergence from protective structure	4/298	5646-10-01	0.00123973	0.0373015	0.0336638	ENSG00000105011/ENSG00000156531/ENSG00000101773/ENSG00000177565	4
GO:0044403	biological process involved in symbiotic interaction	15/298	118/5646	0.0012516	0.0373284	0.033688	ENSG00000074319/ENSG00000116478/ENSG00000188706/ENSG00000164251/ENSG00000090061/ENSG00000142627/ENSG00000197122/ENSG00000131165/ENSG00000165916/ENSG00000144566/ENSG00000144381/ENSG00000123124/ENSG00000160932/ENSG00000180776/ENSG00000167085	15
GO:0010256	endomembrane system organization	17/298	143/5646	0.0012951	0.03829	0.0345559	ENSG00000081923/ENSG00000006453/ENSG00000106299/ENSG00000103275/ENSG00000074319/ENSG00000164924/ENSG00000084733/ENSG00000117475/ENSG00000103769/ENSG00000197747/ENSG00000131165/ENSG00000066777/ENSG00000102882/ENSG00000173744/ENSG00000100462/ENSG00000113712/ENSG00000124209	17
GO:0033365	protein localization to organelle	31/298	334/5646	0.00132296	0.0387763	0.0349947	ENSG00000039068/ENSG00000173801/ENSG00000156599/ENSG00000116030/ENSG00000114346/ENSG00000198087/ENSG00000074319/ENSG00000137693/ENSG00000163812/ENSG00000143321/ENSG00000084733/ENSG00000136810/ENSG00000125398/ENSG00000163251/ENSG00000197122/ENSG00000103769/ENSG00000166949/ENSG00000044115/ENSG00000076382/ENSG00000156970/ENSG00000137845/ENSG00000183207/ENSG00000137699/ENSG00000087586/ENSG00000144381…	31
GO:0006497	protein lipidation	7/298	33/5646	0.00138469	0.0402387	0.0363145	ENSG00000156599/ENSG00000163812/ENSG00000188706/ENSG00000177054/ENSG00000153786/ENSG00000100614/ENSG00000180776	7
GO:0022616	DNA strand elongation	5/298	17/5646	0.0014487	0.0413916	0.0373549	ENSG00000100811/ENSG00000136518/ENSG00000183207/ENSG00000166508/ENSG00000163918	5
GO:0060706	cell differentiation involved in embryonic placenta development	5/298	17/5646	0.0014487	0.0413916	0.0373549	ENSG00000083307/ENSG00000163251/ENSG00000129173/ENSG00000064012/ENSG00000165891	5
GO:2000272	negative regulation of signaling receptor activity	6/298	25/5646	0.00155118	0.0435097	0.0392665	ENSG00000074319/ENSG00000132170/ENSG00000080815/ENSG00000142273/ENSG00000160932/ENSG00000129515	6
GO:1900180	regulation of protein localization to nucleus	11/298	74/5646	0.00156002	0.0435097	0.0392665	ENSG00000039068/ENSG00000173801/ENSG00000116030/ENSG00000114346/ENSG00000198087/ENSG00000137693/ENSG00000197122/ENSG00000166949/ENSG00000044115/ENSG00000137699/ENSG00000080815	11
GO:0033045	regulation of sister chromatid segregation	8/298	43/5646	0.00157403	0.0435097	0.0392665	ENSG00000117724/ENSG00000164611/ENSG00000136518/ENSG00000071539/ENSG00000175063/ENSG00000156970/ENSG00000010244/ENSG00000122952	8
GO:1905818	regulation of chromosome separation	8/298	43/5646	0.00157403	0.0435097	0.0392665	ENSG00000117724/ENSG00000164611/ENSG00000136518/ENSG00000071539/ENSG00000175063/ENSG00000156970/ENSG00000010244/ENSG00000122952	8

## Sheet: ED_Fig.5D_Network
x	y	name	size	color	.ggraph.orig_index	circular	.ggraph.index	alpha	color2	Top3_In_Category
0.763848	-4.84071	cell division	38	2.23469e-06	1	FALSE	1	1	metabolic cycle phase damage	TRUE
0.642534	5.84006	intracellular transport	52	0.000603818	2	FALSE	2	1	nucleocytoplasmic targeting export transport	TRUE
-2.84212	4.12539	cell-cell junction organization	17	0.00167208	3	FALSE	3	1	cell-cell apical tight junction	TRUE
6.27293	-6.80939	DNA replication	19	0.00173945	4	FALSE	4	1	DNA-templated double-strand break replication	TRUE
0.54467	6.35556	intracellular protein transport	37	0.0018291	5	FALSE	5	1	nucleocytoplasmic targeting export transport	TRUE
2.18382	-4.97029	mitotic cell cycle process	37	0.0018291	6	FALSE	6	1	metabolic cycle phase damage	TRUE
-1.29215	5.15164	regulation of protein localization	39	0.00356856	7	FALSE	7	1	establishment localization membrane periphery	TRUE
4.80348	-6.13281	DNA metabolic process	46	0.00356856	8	FALSE	8	1	metabolic cycle phase damage	TRUE
2.81303	-2.2887	negative regulation of chromosome organization	9	0.00356856	9	FALSE	9	1	sister chromatid segregation separation	TRUE
1.99854	-5.50947	mitotic cell cycle	41	0.00356856	10	FALSE	10	1	metabolic cycle phase damage	FALSE
-1.39349	5.59425	positive regulation of protein localization	26	0.00356856	11	FALSE	11	1	establishment localization membrane periphery	TRUE
0.324564	-2.12832	regulation of organelle organization	47	0.00356856	12	FALSE	12	1	biological cytoskeleton complex fiber	TRUE
-1.63199	5.40461	regulation of cellular localization	41	0.00428479	13	FALSE	13	1	establishment localization membrane periphery	TRUE
2.71563	-5.30051	mitotic cell cycle phase transition	26	0.00470518	14	FALSE	14	1	metabolic cycle phase damage	FALSE
-0.593871	5.08599	positive regulation of protein transport	20	0.0047178	15	FALSE	15	1	establishment localization membrane periphery	FALSE
-0.891469	5.26666	positive regulation of establishment of protein localization	20	0.0047178	16	FALSE	16	1	establishment localization membrane periphery	FALSE
2.36619	-3.80187	mitotic nuclear division	18	0.00584759	17	FALSE	17	1	sister chromatid segregation separation	TRUE
2.23741	-3.50146	chromosome segregation	18	0.00584759	18	FALSE	18	1	sister chromatid segregation separation	TRUE
8.80398	6.38496	epithelial cell differentiation	37	0.00584759	19	FALSE	19	1	epidermal hepaticobiliary liver notochord	TRUE
3.16431	-2.32242	negative regulation of sister chromatid segregation	6	0.00584759	20	FALSE	20	1	sister chromatid segregation separation	FALSE
3.42426	-2.24558	negative regulation of mitotic sister chromatid segregation	6	0.00584759	21	FALSE	21	1	sister chromatid segregation separation	FALSE
2.98443	-2.63057	negative regulation of chromosome segregation	6	0.00584759	22	FALSE	22	1	sister chromatid segregation separation	FALSE
3.30216	-2.68317	negative regulation of chromosome separation	6	0.00584759	23	FALSE	23	1	sister chromatid segregation separation	FALSE
3.58124	-2.86894	negative regulation of mitotic sister chromatid separation	6	0.00584759	24	FALSE	24	1	sister chromatid segregation separation	FALSE
9.23354	5.33094	skin development	19	0.00584759	25	FALSE	25	1	epidermal hepaticobiliary liver notochord	TRUE
9.04625	-2.47632	blastocyst development	12	0.00584759	26	FALSE	26	1	blastocyst modification-dependent hatching catabolic	TRUE
-0.169109	5.62716	regulation of protein transport	26	0.00669919	27	FALSE	27	1	establishment localization membrane periphery	FALSE
2.87061	-4.55225	chromosome organization	26	0.00757408	28	FALSE	28	1	metabolic cycle phase damage	FALSE
-0.514558	5.81659	regulation of establishment of protein localization	26	0.00791101	29	FALSE	29	1	establishment localization membrane periphery	FALSE
-1.91792	0.0739476	cytoskeleton organization	46	0.00798255	30	FALSE	30	1	biological cytoskeleton complex fiber	TRUE
-0.0855267	0.852179	actin filament organization	22	0.00883125	31	FALSE	31	1	biological cytoskeleton complex fiber	TRUE
2.7208	-3.54704	mitotic sister chromatid segregation	12	0.0093631	32	FALSE	32	1	sister chromatid segregation separation	FALSE
2.35926	-4.07793	nuclear division	21	0.00983811	33	FALSE	33	1	sister chromatid segregation separation	FALSE
7.81601	-6.83065	regulation of DNA replication	12	0.00983811	34	FALSE	34	1	DNA-templated double-strand break replication	TRUE
1.98446	-3.71508	organelle fission	22	0.00983811	35	FALSE	35	1	sister chromatid segregation separation	FALSE
2.27916	-2.45604	negative regulation of organelle organization	17	0.00983811	36	FALSE	36	1	sister chromatid segregation separation	FALSE
-1.03446	2.04026	actin filament-based process	34	0.00983811	37	FALSE	37	1	cell-cell apical tight junction	TRUE
-0.269722	6.28808	regulation of intracellular transport	19	0.00983811	38	FALSE	38	1	nucleocytoplasmic targeting export transport	TRUE
-4.16345	2.03651	tight junction assembly	8	0.0100862	39	FALSE	39	1	cell-cell apical tight junction	TRUE
4.15637	-7.02357	cellular response to DNA damage stimulus	41	0.0106053	40	FALSE	40	1	metabolic cycle phase damage	FALSE
-1.67955	0.67805	actin cytoskeleton organization	32	0.010741	41	FALSE	41	1	biological cytoskeleton complex fiber	FALSE
-0.425295	6.67099	regulation of intracellular protein transport	16	0.010741	42	FALSE	42	1	nucleocytoplasmic targeting export transport	FALSE
6.52582	4.74851	intestinal epithelial cell development	5	0.0108937	43	FALSE	43	1	intestinal epithelial projection placenta	TRUE
-0.614518	7.11213	regulation of nucleocytoplasmic transport	12	0.0108937	44	FALSE	44	1	nucleocytoplasmic targeting export transport	FALSE
3.08296	-5.31234	cell cycle phase transition	28	0.0111457	45	FALSE	45	1	metabolic cycle phase damage	FALSE
3.58242	-2.46494	regulation of mitotic sister chromatid segregation	6	0.0111457	46	FALSE	46	1	sister chromatid segregation separation	FALSE
3.90081	-3.34854	negative regulation of mitotic nuclear division	6	0.0111457	47	FALSE	47	1	sister chromatid segregation separation	FALSE
10.1113	7.41703	liver development	14	0.0111457	48	FALSE	48	1	epidermal hepaticobiliary liver notochord	TRUE
2.82232	-3.87048	sister chromatid segregation	13	0.0113847	49	FALSE	49	1	sister chromatid segregation separation	FALSE
-3.96281	5.61329	protein localization to plasma membrane	18	0.0116932	50	FALSE	50	1	establishment localization membrane periphery	FALSE
9.35813	7.76442	hepaticobiliary system development	14	0.0118924	51	FALSE	51	1	epidermal hepaticobiliary liver notochord	FALSE
1.70681	-5.07672	cell cycle process	44	0.0135604	52	FALSE	52	1	metabolic cycle phase damage	FALSE
7.3219	4.1158	intestinal epithelial cell differentiation	6	0.0136054	53	FALSE	53	1	intestinal epithelial projection placenta	TRUE
3.9542	-2.82604	mitotic spindle assembly checkpoint signaling	5	0.0136054	54	FALSE	54	1	sister chromatid segregation separation	FALSE
3.85828	-2.17169	spindle checkpoint signaling	5	0.0136054	55	FALSE	55	1	sister chromatid segregation separation	FALSE
4.25364	-2.55899	spindle assembly checkpoint signaling	5	0.0136054	56	FALSE	56	1	sister chromatid segregation separation	FALSE
4.01158	-2.44573	mitotic spindle checkpoint signaling	5	0.0136054	57	FALSE	57	1	sister chromatid segregation separation	FALSE
3.08073	7.57842	protein targeting	15	0.0136054	58	FALSE	58	1	nucleocytoplasmic targeting export transport	FALSE
-4.50375	2.69796	apical junction assembly	8	0.0137667	59	FALSE	59	1	cell-cell apical tight junction	FALSE
-3.57592	6.38991	protein localization to cell periphery	19	0.0144326	60	FALSE	60	1	establishment localization membrane periphery	FALSE
0.232758	8.37306	nuclear export	10	0.0145911	61	FALSE	61	1	nucleocytoplasmic targeting export transport	FALSE
11.8176	4.67798	nucleus organization	9	0.0145911	62	FALSE	62	1	epidermal hepaticobiliary liver notochord	FALSE
12.4409	1.41644	macromolecule catabolic process	38	0.0145911	63	FALSE	63	1	blastocyst modification-dependent hatching catabolic	TRUE
-3.93596	2.50228	tight junction organization	8	0.0158469	64	FALSE	64	1	cell-cell apical tight junction	FALSE
5.59505	9.89449	cellular macromolecule biosynthetic process	26	0.017185	65	FALSE	65	1	endomembrane compound biosynthetic activity	TRUE
1.37411	-2.08026	negative regulation of cellular component organization	28	0.0178821	66	FALSE	66	1	sister chromatid segregation separation	FALSE
4.32443	-2.86862	negative regulation of mitotic metaphase/anaphase transition	5	0.0178821	67	FALSE	67	1	sister chromatid segregation separation	FALSE
4.20562	-3.13399	negative regulation of metaphase/anaphase transition of cell cycle	5	0.0178821	68	FALSE	68	1	sister chromatid segregation separation	FALSE
2.24545	-3.20892	nuclear chromosome segregation	14	0.0178821	69	FALSE	69	1	sister chromatid segregation separation	FALSE
-1.26425	6.26901	positive regulation of intracellular protein transport	12	0.0182179	70	FALSE	70	1	establishment localization membrane periphery	FALSE
7.06727	-6.21644	double-strand break repair via homologous recombination	11	0.0182179	71	FALSE	71	1	DNA-templated double-strand break replication	TRUE
-4.07305	3.18524	cell-cell junction assembly	11	0.0182179	72	FALSE	72	1	cell-cell apical tight junction	FALSE
7.18639	-5.73239	recombinational repair	11	0.0206979	73	FALSE	73	1	DNA-templated double-strand break replication	FALSE
2.52863	-3.03619	regulation of chromosome organization	14	0.0208102	74	FALSE	74	1	sister chromatid segregation separation	FALSE
-2.96877	2.26364	bicellular tight junction assembly	7	0.0218397	75	FALSE	75	1	cell-cell apical tight junction	FALSE
-0.917624	6.32625	positive regulation of intracellular transport	13	0.0223615	76	FALSE	76	1	establishment localization membrane periphery	FALSE
7.19053	-7.58709	DNA-templated DNA replication	10	0.0223615	77	FALSE	77	1	DNA-templated double-strand break replication	FALSE
11.5298	1.02783	cellular macromolecule catabolic process	30	0.023794	78	FALSE	78	1	blastocyst modification-dependent hatching catabolic	TRUE
8.24854	9.26426	ERBB signaling pathway	12	0.023794	79	FALSE	79	1	endomembrane compound biosynthetic activity	TRUE
4.12408	-3.51814	negative regulation of nuclear division	6	0.023848	80	FALSE	80	1	sister chromatid segregation separation	FALSE
6.34141	9.36285	organonitrogen compound biosynthetic process	33	0.023848	81	FALSE	81	1	endomembrane compound biosynthetic activity	TRUE
11.8368	1.5717	proteolysis involved in protein catabolic process	24	0.023848	82	FALSE	82	1	blastocyst modification-dependent hatching catabolic	FALSE
-1.62977	-0.989467	protein-containing complex assembly	43	0.0246506	83	FALSE	83	1	biological cytoskeleton complex fiber	FALSE
0.134084	6.87089	nucleocytoplasmic transport	17	0.0246506	84	FALSE	84	1	nucleocytoplasmic targeting export transport	FALSE
-0.205212	7.21673	nuclear transport	17	0.0246506	85	FALSE	85	1	nucleocytoplasmic targeting export transport	FALSE
3.32583	-3.87574	regulation of chromosome segregation	9	0.025412	86	FALSE	86	1	sister chromatid segregation separation	FALSE
12.2667	2.19259	protein catabolic process	30	0.025412	87	FALSE	87	1	blastocyst modification-dependent hatching catabolic	FALSE
10.0943	5.87712	epidermal cell differentiation	13	0.0274025	88	FALSE	88	1	epidermal hepaticobiliary liver notochord	FALSE
-1.95643	3.22899	cell junction organization	30	0.0276867	89	FALSE	89	1	cell-cell apical tight junction	FALSE
0.509949	7.92047	regulation of protein export from nucleus	6	0.0281438	90	FALSE	90	1	nucleocytoplasmic targeting export transport	FALSE
-0.979759	0.577817	supramolecular fiber organization	27	0.0281438	91	FALSE	91	1	biological cytoskeleton complex fiber	FALSE
3.10583	-3.49508	chromosome separation	9	0.0281438	92	FALSE	92	1	sister chromatid segregation separation	FALSE
11.1685	2.20332	ubiquitin-dependent protein catabolic process	22	0.0281438	93	FALSE	93	1	blastocyst modification-dependent hatching catabolic	FALSE
3.27103	-3.15239	regulation of mitotic sister chromatid separation	8	0.0290326	94	FALSE	94	1	sister chromatid segregation separation	FALSE
7.43329	5.35274	epithelial cell development	16	0.0314281	95	FALSE	95	1	intestinal epithelial projection placenta	TRUE
4.68347	-6.65341	DNA repair	26	0.0314592	96	FALSE	96	1	metabolic cycle phase damage	FALSE
1.06771	7.66897	protein export from nucleus	7	0.032716	97	FALSE	97	1	nucleocytoplasmic targeting export transport	FALSE
3.46329	-3.42035	mitotic sister chromatid separation	8	0.0332438	98	FALSE	98	1	sister chromatid segregation separation	FALSE
11.1017	1.61363	modification-dependent protein catabolic process	22	0.0345261	99	FALSE	99	1	blastocyst modification-dependent hatching catabolic	FALSE
3.79613	-4.00322	regulation of mitotic nuclear division	9	0.0353084	100	FALSE	100	1	sister chromatid segregation separation	FALSE
-2.78271	3.11303	cell junction assembly	21	0.0366526	101	FALSE	101	1	cell-cell apical tight junction	FALSE
4.75941	3.69847	regulation of cell projection assembly	12	0.0368582	102	FALSE	102	1	intestinal epithelial projection placenta	FALSE
7.63254	0.289284	in utero embryonic development	23	0.0368582	103	FALSE	103	1	blastocyst modification-dependent hatching catabolic	FALSE
-1.04767	7.24952	positive regulation of nucleocytoplasmic transport	8	0.0371705	104	FALSE	104	1	nucleocytoplasmic targeting export transport	FALSE
-1.24254	0.135516	regulation of actin filament-based process	20	0.0373015	105	FALSE	105	1	biological cytoskeleton complex fiber	FALSE
11.6818	2.38064	modification-dependent macromolecule catabolic process	22	0.0373015	106	FALSE	106	1	blastocyst modification-dependent hatching catabolic	FALSE
4.31608	9.3328	protein palmitoylation	6	0.0373015	107	FALSE	107	1	endomembrane compound biosynthetic activity	FALSE
10.4137	-1.68061	blastocyst hatching	4	0.0373015	108	FALSE	108	1	blastocyst modification-dependent hatching catabolic	FALSE
11.6811	5.68014	spermatid nucleus differentiation	4	0.0373015	109	FALSE	109	1	epidermal hepaticobiliary liver notochord	FALSE
8.98608	3.59229	notochord development	4	0.0373015	110	FALSE	110	1	epidermal hepaticobiliary liver notochord	FALSE
10.8565	-2.56808	hatching	4	0.0373015	111	FALSE	111	1	blastocyst modification-dependent hatching catabolic	FALSE
12.7062	-1.29769	cellular response to platelet-derived growth factor stimulus	4	0.0373015	112	FALSE	112	1	blastocyst modification-dependent hatching catabolic	FALSE
11.1032	-1.78113	organism emergence from protective structure	4	0.0373015	113	FALSE	113	1	blastocyst modification-dependent hatching catabolic	FALSE
-5.16763	-3.15839	biological process involved in symbiotic interaction	15	0.0373284	114	FALSE	114	1	biological cytoskeleton complex fiber	FALSE
6.60206	7.3523	endomembrane system organization	17	0.03829	115	FALSE	115	1	endomembrane compound biosynthetic activity	FALSE
-1.73476	6.60525	protein localization to organelle	31	0.0387763	116	FALSE	116	1	establishment localization membrane periphery	FALSE
4.99168	8.7246	protein lipidation	7	0.0402387	117	FALSE	117	1	endomembrane compound biosynthetic activity	FALSE
8.77237	-6.02037	DNA strand elongation	5	0.0413916	118	FALSE	118	1	DNA-templated double-strand break replication	FALSE
3.02339	2.41188	cell differentiation involved in embryonic placenta development	5	0.0413916	119	FALSE	119	1	intestinal epithelial projection placenta	FALSE
7.81693	8.32121	negative regulation of signaling receptor activity	6	0.0435097	120	FALSE	120	1	endomembrane compound biosynthetic activity	FALSE
-2.07895	5.90285	regulation of protein localization to nucleus	11	0.0435097	121	FALSE	121	1	establishment localization membrane periphery	FALSE
3.61357	-3.65396	regulation of sister chromatid segregation	8	0.0435097	122	FALSE	122	1	sister chromatid segregation separation	FALSE
2.95628	-3.06407	regulation of chromosome separation	8	0.0435097	123	FALSE	123	1	sister chromatid segregation separation	FALSE

## Sheet: ED_Fig.5E_GOEnrichment
ID	Description	GeneRatio	BgRatio	pvalue	p.adjust	qvalue	geneID	Count
GO:0051301	cell division	45/297	242/5646	2.41817e-14	8.304e-11	7.41743e-11	ENSG00000117724/ENSG00000131747/ENSG00000173207/ENSG00000164611/ENSG00000103275/ENSG00000183742/ENSG00000114346/ENSG00000074319/ENSG00000175063/ENSG00000131165/ENSG00000076382/ENSG00000106299/ENSG00000198087/ENSG00000161800/ENSG00000156970/ENSG00000119969/ENSG00000084733/ENSG00000123975/ENSG00000090061/ENSG00000165891/ENSG00000129173/ENSG00000175793/ENSG00000087586/ENSG00000122952/ENSG00000172757…	45
GO:1903047	mitotic cell cycle process	46/297	318/5646	1.327e-10	2.27845e-07	2.03519e-07	ENSG00000185499/ENSG00000117724/ENSG00000173207/ENSG00000164611/ENSG00000073111/ENSG00000111206/ENSG00000103275/ENSG00000071539/ENSG00000114346/ENSG00000149554/ENSG00000136518/ENSG00000175063/ENSG00000131165/ENSG00000101412/ENSG00000076382/ENSG00000161800/ENSG00000156970/ENSG00000051180/ENSG00000123975/ENSG00000148773/ENSG00000165891/ENSG00000087586/ENSG00000122952/ENSG00000172757/ENSG00000101057…	46
GO:0033043	regulation of organelle organization	58/297	474/5646	3.68295e-10	4.21575e-07	3.76565e-07	ENSG00000117724/ENSG00000131747/ENSG00000164611/ENSG00000073111/ENSG00000071539/ENSG00000006453/ENSG00000114346/ENSG00000100811/ENSG00000074319/ENSG00000149554/ENSG00000136518/ENSG00000140575/ENSG00000175063/ENSG00000131165/ENSG00000076382/ENSG00000106299/ENSG00000198087/ENSG00000137693/ENSG00000105976/ENSG00000156970/ENSG00000183207/ENSG00000148773/ENSG00000149269/ENSG00000197747/ENSG00000087586…	58
GO:0007010	cytoskeleton organization	58/297	492/5646	1.60386e-09	1.37691e-06	1.22991e-06	ENSG00000006453/ENSG00000114346/ENSG00000149554/ENSG00000140575/ENSG00000131165/ENSG00000076382/ENSG00000106299/ENSG00000198087/ENSG00000161800/ENSG00000105976/ENSG00000125398/ENSG00000149269/ENSG00000100558/ENSG00000163558/ENSG00000165322/ENSG00000197747/ENSG00000087586/ENSG00000166949/ENSG00000164251/ENSG00000172757/ENSG00000131941/ENSG00000101057/ENSG00000183856/ENSG00000133703/ENSG00000173210…	58
GO:0000278	mitotic cell cycle	49/297	389/5646	4.14944e-09	2.32353e-06	2.07546e-06	ENSG00000185499/ENSG00000117724/ENSG00000173207/ENSG00000164611/ENSG00000073111/ENSG00000111206/ENSG00000103275/ENSG00000071539/ENSG00000114346/ENSG00000149554/ENSG00000136518/ENSG00000140575/ENSG00000175063/ENSG00000131165/ENSG00000101412/ENSG00000076382/ENSG00000161800/ENSG00000156970/ENSG00000051180/ENSG00000172818/ENSG00000123975/ENSG00000148773/ENSG00000165891/ENSG00000129173/ENSG00000087586…	49
GO:0140014	mitotic nuclear division	24/297	116/5646	4.35904e-09	2.32353e-06	2.07546e-06	ENSG00000117724/ENSG00000164611/ENSG00000103275/ENSG00000071539/ENSG00000149554/ENSG00000136518/ENSG00000175063/ENSG00000131165/ENSG00000076382/ENSG00000161800/ENSG00000156970/ENSG00000148773/ENSG00000087586/ENSG00000122952/ENSG00000101057/ENSG00000178999/ENSG00000112742/ENSG00000151491/ENSG00000103769/ENSG00000010244/ENSG00000163235/ENSG00000134222/ENSG00000132341/ENSG00000100462	24
GO:0048285	organelle fission	30/297	174/5646	4.73638e-09	2.32353e-06	2.07546e-06	ENSG00000117724/ENSG00000131747/ENSG00000164611/ENSG00000103275/ENSG00000071539/ENSG00000149554/ENSG00000136518/ENSG00000175063/ENSG00000131165/ENSG00000076382/ENSG00000161800/ENSG00000156970/ENSG00000051180/ENSG00000123975/ENSG00000148773/ENSG00000087586/ENSG00000122952/ENSG00000101057/ENSG00000178999/ENSG00000112742/ENSG00000187741/ENSG00000132170/ENSG00000151491/ENSG00000103769/ENSG00000010244…	30
GO:0000280	nuclear division	28/297	161/5646	1.31009e-08	5.62356e-06	5.02316e-06	ENSG00000117724/ENSG00000131747/ENSG00000164611/ENSG00000103275/ENSG00000071539/ENSG00000149554/ENSG00000136518/ENSG00000175063/ENSG00000131165/ENSG00000076382/ENSG00000161800/ENSG00000156970/ENSG00000051180/ENSG00000123975/ENSG00000148773/ENSG00000087586/ENSG00000122952/ENSG00000101057/ENSG00000178999/ENSG00000112742/ENSG00000187741/ENSG00000151491/ENSG00000103769/ENSG00000010244/ENSG00000163235…	28
GO:0030029	actin filament-based process	42/297	330/5646	4.62748e-08	1.58048e-05	1.41174e-05	ENSG00000173801/ENSG00000116030/ENSG00000006453/ENSG00000114346/ENSG00000140575/ENSG00000106299/ENSG00000198087/ENSG00000161800/ENSG00000105976/ENSG00000149269/ENSG00000100558/ENSG00000163558/ENSG00000165322/ENSG00000197747/ENSG00000166949/ENSG00000164251/ENSG00000172757/ENSG00000131941/ENSG00000183856/ENSG00000133703/ENSG00000173210/ENSG00000180263/ENSG00000197122/ENSG00000044115/ENSG00000136238…	42
GO:0022402	cell cycle process	54/297	485/5646	4.9819e-08	1.58048e-05	1.41174e-05	ENSG00000185499/ENSG00000117724/ENSG00000131747/ENSG00000173207/ENSG00000164611/ENSG00000073111/ENSG00000111206/ENSG00000103275/ENSG00000071539/ENSG00000114346/ENSG00000149554/ENSG00000136518/ENSG00000175063/ENSG00000131165/ENSG00000101412/ENSG00000076382/ENSG00000106299/ENSG00000161800/ENSG00000156970/ENSG00000051180/ENSG00000172818/ENSG00000125398/ENSG00000123975/ENSG00000148773/ENSG00000165891…	54
GO:0007015	actin filament organization	28/297	171/5646	5.11483e-08	1.58048e-05	1.41174e-05	ENSG00000006453/ENSG00000106299/ENSG00000198087/ENSG00000105976/ENSG00000149269/ENSG00000163558/ENSG00000165322/ENSG00000197747/ENSG00000166949/ENSG00000164251/ENSG00000172757/ENSG00000131941/ENSG00000197122/ENSG00000044115/ENSG00000136238/ENSG00000136754/ENSG00000180370/ENSG00000083857/ENSG00000151491/ENSG00000066777/ENSG00000165527/ENSG00000158092/ENSG00000143761/ENSG00000196586/ENSG00000143549…	28
GO:0000819	sister chromatid segregation	18/297	77/5646	5.52293e-08	1.58048e-05	1.41174e-05	ENSG00000117724/ENSG00000131747/ENSG00000164611/ENSG00000071539/ENSG00000136518/ENSG00000175063/ENSG00000131165/ENSG00000076382/ENSG00000161800/ENSG00000156970/ENSG00000122952/ENSG00000178999/ENSG00000112742/ENSG00000103769/ENSG00000010244/ENSG00000168496/ENSG00000134222/ENSG00000132341	18
GO:0000070	mitotic sister chromatid segregation	16/297	63/5646	8.89555e-08	2.19891e-05	1.96415e-05	ENSG00000117724/ENSG00000164611/ENSG00000071539/ENSG00000136518/ENSG00000175063/ENSG00000131165/ENSG00000076382/ENSG00000161800/ENSG00000156970/ENSG00000122952/ENSG00000178999/ENSG00000112742/ENSG00000103769/ENSG00000010244/ENSG00000134222/ENSG00000132341	16
GO:2001251	negative regulation of chromosome organization	11/297	29/5646	1.05014e-07	2.19891e-05	1.96415e-05	ENSG00000117724/ENSG00000131747/ENSG00000164611/ENSG00000073111/ENSG00000071539/ENSG00000156970/ENSG00000122952/ENSG00000178999/ENSG00000197122/ENSG00000112742/ENSG00000010244	11
GO:0033046	negative regulation of sister chromatid segregation	8/297	14/5646	1.21664e-07	2.19891e-05	1.96415e-05	ENSG00000117724/ENSG00000164611/ENSG00000071539/ENSG00000156970/ENSG00000122952/ENSG00000178999/ENSG00000112742/ENSG00000010244	8
GO:0033048	negative regulation of mitotic sister chromatid segregation	8/297	14/5646	1.21664e-07	2.19891e-05	1.96415e-05	ENSG00000117724/ENSG00000164611/ENSG00000071539/ENSG00000156970/ENSG00000122952/ENSG00000178999/ENSG00000112742/ENSG00000010244	8
GO:0051985	negative regulation of chromosome segregation	8/297	14/5646	1.21664e-07	2.19891e-05	1.96415e-05	ENSG00000117724/ENSG00000164611/ENSG00000071539/ENSG00000156970/ENSG00000122952/ENSG00000178999/ENSG00000112742/ENSG00000010244	8
GO:1905819	negative regulation of chromosome separation	8/297	14/5646	1.21664e-07	2.19891e-05	1.96415e-05	ENSG00000117724/ENSG00000164611/ENSG00000071539/ENSG00000156970/ENSG00000122952/ENSG00000178999/ENSG00000112742/ENSG00000010244	8
GO:2000816	negative regulation of mitotic sister chromatid separation	8/297	14/5646	1.21664e-07	2.19891e-05	1.96415e-05	ENSG00000117724/ENSG00000164611/ENSG00000071539/ENSG00000156970/ENSG00000122952/ENSG00000178999/ENSG00000112742/ENSG00000010244	8
GO:0030036	actin cytoskeleton organization	39/297	306/5646	1.42794e-07	2.45177e-05	2.19001e-05	ENSG00000006453/ENSG00000114346/ENSG00000140575/ENSG00000106299/ENSG00000198087/ENSG00000161800/ENSG00000105976/ENSG00000149269/ENSG00000100558/ENSG00000163558/ENSG00000165322/ENSG00000197747/ENSG00000166949/ENSG00000164251/ENSG00000172757/ENSG00000131941/ENSG00000183856/ENSG00000133703/ENSG00000173210/ENSG00000180263/ENSG00000197122/ENSG00000044115/ENSG00000136238/ENSG00000136754/ENSG00000180370…	39
GO:0051276	chromosome organization	31/297	217/5646	2.42115e-07	3.95916e-05	3.53646e-05	ENSG00000117724/ENSG00000131747/ENSG00000164611/ENSG00000073111/ENSG00000071539/ENSG00000137309/ENSG00000100811/ENSG00000136518/ENSG00000175063/ENSG00000131165/ENSG00000076382/ENSG00000148737/ENSG00000161800/ENSG00000156970/ENSG00000119969/ENSG00000166508/ENSG00000051180/ENSG00000183207/ENSG00000122952/ENSG00000178999/ENSG00000197122/ENSG00000163918/ENSG00000112742/ENSG00000102384/ENSG00000103769…	31
GO:0098813	nuclear chromosome segregation	19/297	94/5646	2.79387e-07	4.36097e-05	3.89537e-05	ENSG00000117724/ENSG00000131747/ENSG00000164611/ENSG00000071539/ENSG00000114346/ENSG00000136518/ENSG00000175063/ENSG00000131165/ENSG00000076382/ENSG00000161800/ENSG00000156970/ENSG00000122952/ENSG00000178999/ENSG00000112742/ENSG00000103769/ENSG00000010244/ENSG00000168496/ENSG00000134222/ENSG00000132341	19
GO:0097435	supramolecular fiber organization	35/297	267/5646	3.34653e-07	4.99651e-05	4.46306e-05	ENSG00000006453/ENSG00000106299/ENSG00000198087/ENSG00000105976/ENSG00000149269/ENSG00000163558/ENSG00000165322/ENSG00000197747/ENSG00000166949/ENSG00000164251/ENSG00000172757/ENSG00000131941/ENSG00000197122/ENSG00000015475/ENSG00000044115/ENSG00000136238/ENSG00000136754/ENSG00000180370/ENSG00000083857/ENSG00000065613/ENSG00000080815/ENSG00000151491/ENSG00000103769/ENSG00000066777/ENSG00000010244…	35
GO:0007059	chromosome segregation	21/297	117/5646	5.39784e-07	7.7234e-05	6.89881e-05	ENSG00000117724/ENSG00000131747/ENSG00000164611/ENSG00000103275/ENSG00000071539/ENSG00000114346/ENSG00000136518/ENSG00000175063/ENSG00000131165/ENSG00000076382/ENSG00000161800/ENSG00000156970/ENSG00000148773/ENSG00000122952/ENSG00000178999/ENSG00000112742/ENSG00000103769/ENSG00000010244/ENSG00000168496/ENSG00000134222/ENSG00000132341	21
GO:0044772	mitotic cell cycle phase transition	29/297	203/5646	6.07695e-07	7.76353e-05	6.93466e-05	ENSG00000185499/ENSG00000117724/ENSG00000173207/ENSG00000111206/ENSG00000071539/ENSG00000149554/ENSG00000136518/ENSG00000175063/ENSG00000101412/ENSG00000156970/ENSG00000123975/ENSG00000165891/ENSG00000087586/ENSG00000122952/ENSG00000183856/ENSG00000145386/ENSG00000178999/ENSG00000015475/ENSG00000112742/ENSG00000151491/ENSG00000103769/ENSG00000010244/ENSG00000103342/ENSG00000134371/ENSG00000101773…	29
GO:0007094	mitotic spindle assembly checkpoint signaling	7/297	5646-12-01	6.55628e-07	7.76353e-05	6.93466e-05	ENSG00000117724/ENSG00000071539/ENSG00000156970/ENSG00000122952/ENSG00000178999/ENSG00000112742/ENSG00000010244	7
GO:0031577	spindle checkpoint signaling	7/297	5646-12-01	6.55628e-07	7.76353e-05	6.93466e-05	ENSG00000117724/ENSG00000071539/ENSG00000156970/ENSG00000122952/ENSG00000178999/ENSG00000112742/ENSG00000010244	7
GO:0071173	spindle assembly checkpoint signaling	7/297	5646-12-01	6.55628e-07	7.76353e-05	6.93466e-05	ENSG00000117724/ENSG00000071539/ENSG00000156970/ENSG00000122952/ENSG00000178999/ENSG00000112742/ENSG00000010244	7
GO:0071174	mitotic spindle checkpoint signaling	7/297	5646-12-01	6.55628e-07	7.76353e-05	6.93466e-05	ENSG00000117724/ENSG00000071539/ENSG00000156970/ENSG00000122952/ENSG00000178999/ENSG00000112742/ENSG00000010244	7
GO:0033047	regulation of mitotic sister chromatid segregation	8/297	17/5646	8.56701e-07	9.49004e-05	8.47683e-05	ENSG00000117724/ENSG00000164611/ENSG00000071539/ENSG00000156970/ENSG00000122952/ENSG00000178999/ENSG00000112742/ENSG00000010244	8
GO:0045839	negative regulation of mitotic nuclear division	8/297	17/5646	8.56701e-07	9.49004e-05	8.47683e-05	ENSG00000117724/ENSG00000071539/ENSG00000149554/ENSG00000156970/ENSG00000122952/ENSG00000178999/ENSG00000112742/ENSG00000010244	8
GO:0045841	negative regulation of mitotic metaphase/anaphase transition	7/297	13/5646	1.3568e-06	0.000141189	0.000126115	ENSG00000117724/ENSG00000071539/ENSG00000156970/ENSG00000122952/ENSG00000178999/ENSG00000112742/ENSG00000010244	7
GO:1902100	negative regulation of metaphase/anaphase transition of cell cycle	7/297	13/5646	1.3568e-06	0.000141189	0.000126115	ENSG00000117724/ENSG00000071539/ENSG00000156970/ENSG00000122952/ENSG00000178999/ENSG00000112742/ENSG00000010244	7
GO:0033044	regulation of chromosome organization	18/297	96/5646	1.85179e-06	0.000187031	0.000167063	ENSG00000117724/ENSG00000131747/ENSG00000164611/ENSG00000073111/ENSG00000071539/ENSG00000100811/ENSG00000136518/ENSG00000175063/ENSG00000156970/ENSG00000183207/ENSG00000122952/ENSG00000178999/ENSG00000197122/ENSG00000112742/ENSG00000175792/ENSG00000010244/ENSG00000168496/ENSG00000123374	18
GO:0006260	DNA replication	19/297	106/5646	1.94551e-06	0.000187214	0.000167226	ENSG00000073111/ENSG00000115942/ENSG00000137309/ENSG00000100811/ENSG00000149554/ENSG00000136518/ENSG00000163191/ENSG00000166508/ENSG00000051180/ENSG00000183207/ENSG00000165891/ENSG00000129173/ENSG00000145386/ENSG00000163918/ENSG00000175792/ENSG00000168496/ENSG00000198604/ENSG00000101773/ENSG00000123374	19
GO:0010639	negative regulation of organelle organization	20/297	116/5646	1.96264e-06	0.000187214	0.000167226	ENSG00000117724/ENSG00000131747/ENSG00000164611/ENSG00000073111/ENSG00000071539/ENSG00000149554/ENSG00000137693/ENSG00000105976/ENSG00000156970/ENSG00000122952/ENSG00000131941/ENSG00000178999/ENSG00000197122/ENSG00000112742/ENSG00000180370/ENSG00000132170/ENSG00000151491/ENSG00000066777/ENSG00000010244/ENSG00000197045	20
GO:0007052	mitotic spindle organization	10/297	31/5646	2.30618e-06	0.000214038	0.000191186	ENSG00000131165/ENSG00000161800/ENSG00000087586/ENSG00000101057/ENSG00000178999/ENSG00000112742/ENSG00000103769/ENSG00000010244/ENSG00000134222/ENSG00000132341	10
GO:1903829	positive regulation of protein localization	27/297	198/5646	3.79419e-06	0.000342875	0.000306268	ENSG00000039068/ENSG00000173801/ENSG00000156599/ENSG00000114346/ENSG00000074319/ENSG00000148737/ENSG00000198087/ENSG00000137693/ENSG00000142627/ENSG00000163558/ENSG00000175793/ENSG00000166949/ENSG00000164251/ENSG00000141736/ENSG00000173210/ENSG00000197122/ENSG00000130762/ENSG00000080815/ENSG00000132170/ENSG00000165527/ENSG00000075142/ENSG00000067606/ENSG00000168615/ENSG00000017260/ENSG00000050327…	27
GO:0051784	negative regulation of nuclear division	8/297	21/5646	5.95632e-06	0.00050196	0.000448368	ENSG00000117724/ENSG00000071539/ENSG00000149554/ENSG00000156970/ENSG00000122952/ENSG00000178999/ENSG00000112742/ENSG00000010244	8
GO:0051222	positive regulation of protein transport	21/297	135/5646	5.99311e-06	0.00050196	0.000448368	ENSG00000039068/ENSG00000173801/ENSG00000114346/ENSG00000074319/ENSG00000148737/ENSG00000198087/ENSG00000175793/ENSG00000166949/ENSG00000164251/ENSG00000141736/ENSG00000173210/ENSG00000197122/ENSG00000080815/ENSG00000132170/ENSG00000165527/ENSG00000075142/ENSG00000067606/ENSG00000168615/ENSG00000017260/ENSG00000050327/ENSG00000132341	21
GO:1904951	positive regulation of establishment of protein localization	21/297	135/5646	5.99311e-06	0.00050196	0.000448368	ENSG00000039068/ENSG00000173801/ENSG00000114346/ENSG00000074319/ENSG00000148737/ENSG00000198087/ENSG00000175793/ENSG00000166949/ENSG00000164251/ENSG00000141736/ENSG00000173210/ENSG00000197122/ENSG00000080815/ENSG00000132170/ENSG00000165527/ENSG00000075142/ENSG00000067606/ENSG00000168615/ENSG00000017260/ENSG00000050327/ENSG00000132341	21
GO:0007088	regulation of mitotic nuclear division	12/297	50/5646	7.1913e-06	0.000587974	0.000525199	ENSG00000117724/ENSG00000071539/ENSG00000149554/ENSG00000156970/ENSG00000148773/ENSG00000087586/ENSG00000122952/ENSG00000178999/ENSG00000112742/ENSG00000010244/ENSG00000163235/ENSG00000100462	12
GO:0044770	cell cycle phase transition	31/297	255/5646	8.24177e-06	0.000658191	0.000587919	ENSG00000185499/ENSG00000117724/ENSG00000173207/ENSG00000111206/ENSG00000071539/ENSG00000149554/ENSG00000136518/ENSG00000175063/ENSG00000101412/ENSG00000156970/ENSG00000051180/ENSG00000172818/ENSG00000123975/ENSG00000165891/ENSG00000087586/ENSG00000122952/ENSG00000183856/ENSG00000145386/ENSG00000178999/ENSG00000015475/ENSG00000112742/ENSG00000151491/ENSG00000103769/ENSG00000010244/ENSG00000103342…	31
GO:0006259	DNA metabolic process	46/297	456/5646	9.15812e-06	0.00071475	0.000638439	ENSG00000117724/ENSG00000131747/ENSG00000164611/ENSG00000073111/ENSG00000111206/ENSG00000115942/ENSG00000071539/ENSG00000116030/ENSG00000137309/ENSG00000276043/ENSG00000100811/ENSG00000149554/ENSG00000136518/ENSG00000148737/ENSG00000163191/ENSG00000119969/ENSG00000083307/ENSG00000166508/ENSG00000051180/ENSG00000083093/ENSG00000183207/ENSG00000165891/ENSG00000129173/ENSG00000167085/ENSG00000170485…	46
GO:0043588	skin development	20/297	130/5646	1.19023e-05	0.000908281	0.000811308	ENSG00000173801/ENSG00000117595/ENSG00000074319/ENSG00000137693/ENSG00000105976/ENSG00000175832/ENSG00000083307/ENSG00000172818/ENSG00000125398/ENSG00000142627/ENSG00000132470/ENSG00000116478/ENSG00000175793/ENSG00000189143/ENSG00000164379/ENSG00000221926/ENSG00000091409/ENSG00000080815/ENSG00000173039/ENSG00000168615	20
GO:0032880	regulation of protein localization	38/297	356/5646	1.693e-05	0.00126386	0.00112893	ENSG00000039068/ENSG00000173801/ENSG00000156599/ENSG00000116030/ENSG00000114346/ENSG00000074319/ENSG00000148737/ENSG00000106299/ENSG00000198087/ENSG00000137693/ENSG00000153786/ENSG00000142627/ENSG00000136810/ENSG00000163558/ENSG00000175793/ENSG00000166949/ENSG00000164251/ENSG00000141736/ENSG00000137699/ENSG00000173210/ENSG00000152104/ENSG00000197122/ENSG00000137845/ENSG00000044115/ENSG00000109685…	38
GO:0000724	double-strand break repair via homologous recombination	13/297	63/5646	1.75891e-05	0.00128513	0.00114792	ENSG00000073111/ENSG00000100811/ENSG00000149554/ENSG00000136518/ENSG00000166508/ENSG00000051180/ENSG00000083093/ENSG00000183207/ENSG00000149923/ENSG00000163159/ENSG00000175792/ENSG00000168496/ENSG00000101773	13
GO:0032970	regulation of actin filament-based process	24/297	180/5646	1.97195e-05	0.00141077	0.00126015	ENSG00000173801/ENSG00000116030/ENSG00000006453/ENSG00000114346/ENSG00000140575/ENSG00000106299/ENSG00000198087/ENSG00000105976/ENSG00000149269/ENSG00000197747/ENSG00000166949/ENSG00000164251/ENSG00000131941/ENSG00000183856/ENSG00000136238/ENSG00000180370/ENSG00000151491/ENSG00000066777/ENSG00000165527/ENSG00000158092/ENSG00000143761/ENSG00000075142/ENSG00000050327/ENSG00000197045	24
GO:0006261	DNA-templated DNA replication	12/297	55/5646	2.04961e-05	0.0014171	0.0012658	ENSG00000073111/ENSG00000115942/ENSG00000137309/ENSG00000166508/ENSG00000051180/ENSG00000165891/ENSG00000129173/ENSG00000163918/ENSG00000168496/ENSG00000198604/ENSG00000101773/ENSG00000123374	12
GO:0000725	recombinational repair	13/297	64/5646	2.1046e-05	0.0014171	0.0012658	ENSG00000073111/ENSG00000100811/ENSG00000149554/ENSG00000136518/ENSG00000166508/ENSG00000051180/ENSG00000083093/ENSG00000183207/ENSG00000149923/ENSG00000163159/ENSG00000175792/ENSG00000168496/ENSG00000101773	13
GO:0006275	regulation of DNA replication	13/297	64/5646	2.1046e-05	0.0014171	0.0012658	ENSG00000073111/ENSG00000100811/ENSG00000136518/ENSG00000163191/ENSG00000166508/ENSG00000183207/ENSG00000165891/ENSG00000129173/ENSG00000145386/ENSG00000163918/ENSG00000175792/ENSG00000198604/ENSG00000123374	13
GO:0051983	regulation of chromosome segregation	11/297	47/5646	2.25373e-05	0.00146982	0.0013129	ENSG00000117724/ENSG00000164611/ENSG00000071539/ENSG00000136518/ENSG00000175063/ENSG00000156970/ENSG00000148773/ENSG00000122952/ENSG00000178999/ENSG00000112742/ENSG00000010244	11
GO:0010965	regulation of mitotic sister chromatid separation	10/297	39/5646	2.26851e-05	0.00146982	0.0013129	ENSG00000117724/ENSG00000164611/ENSG00000071539/ENSG00000136518/ENSG00000175063/ENSG00000156970/ENSG00000122952/ENSG00000178999/ENSG00000112742/ENSG00000010244	10
GO:0070201	regulation of establishment of protein localization	27/297	218/5646	2.32487e-05	0.00147844	0.0013206	ENSG00000039068/ENSG00000173801/ENSG00000116030/ENSG00000114346/ENSG00000074319/ENSG00000148737/ENSG00000198087/ENSG00000136810/ENSG00000175793/ENSG00000166949/ENSG00000164251/ENSG00000141736/ENSG00000173210/ENSG00000152104/ENSG00000197122/ENSG00000109685/ENSG00000080815/ENSG00000132170/ENSG00000082898/ENSG00000102471/ENSG00000165527/ENSG00000075142/ENSG00000067606/ENSG00000168615/ENSG00000017260…	27
GO:0000226	microtubule cytoskeleton organization	22/297	159/5646	2.46259e-05	0.00153755	0.00137339	ENSG00000149554/ENSG00000131165/ENSG00000076382/ENSG00000161800/ENSG00000105976/ENSG00000149269/ENSG00000087586/ENSG00000172757/ENSG00000101057/ENSG00000178999/ENSG00000132849/ENSG00000112742/ENSG00000136238/ENSG00000065613/ENSG00000082898/ENSG00000103769/ENSG00000072518/ENSG00000010244/ENSG00000067606/ENSG00000123374/ENSG00000134222/ENSG00000132341	22
GO:0007017	microtubule-based process	28/297	232/5646	2.64882e-05	0.00162429	0.00145088	ENSG00000182606/ENSG00000149554/ENSG00000131165/ENSG00000076382/ENSG00000161800/ENSG00000105976/ENSG00000149269/ENSG00000087586/ENSG00000230989/ENSG00000141736/ENSG00000172757/ENSG00000101057/ENSG00000178999/ENSG00000132849/ENSG00000119705/ENSG00000112742/ENSG00000136238/ENSG00000065613/ENSG00000082898/ENSG00000103769/ENSG00000072518/ENSG00000010244/ENSG00000067606/ENSG00000123374/ENSG00000134222…	28
GO:0007051	spindle organization	11/297	48/5646	2.78883e-05	0.00163513	0.00146056	ENSG00000131165/ENSG00000076382/ENSG00000161800/ENSG00000087586/ENSG00000101057/ENSG00000178999/ENSG00000112742/ENSG00000103769/ENSG00000010244/ENSG00000134222/ENSG00000132341	11
GO:0051304	chromosome separation	11/297	48/5646	2.78883e-05	0.00163513	0.00146056	ENSG00000117724/ENSG00000131747/ENSG00000164611/ENSG00000071539/ENSG00000136518/ENSG00000175063/ENSG00000156970/ENSG00000122952/ENSG00000178999/ENSG00000112742/ENSG00000010244	11
GO:0051640	organelle localization	24/297	184/5646	2.85836e-05	0.00163513	0.00146056	ENSG00000117724/ENSG00000182606/ENSG00000074319/ENSG00000131165/ENSG00000076382/ENSG00000106299/ENSG00000164924/ENSG00000121022/ENSG00000084733/ENSG00000230989/ENSG00000172757/ENSG00000178999/ENSG00000144118/ENSG00000080815/ENSG00000082898/ENSG00000175029/ENSG00000103769/ENSG00000072518/ENSG00000196586/ENSG00000067606/ENSG00000134222/ENSG00000132341/ENSG00000138095/ENSG00000170759	24
GO:0051306	mitotic sister chromatid separation	10/297	40/5646	2.88583e-05	0.00163513	0.00146056	ENSG00000117724/ENSG00000164611/ENSG00000071539/ENSG00000136518/ENSG00000175063/ENSG00000156970/ENSG00000122952/ENSG00000178999/ENSG00000112742/ENSG00000010244	10
GO:0045216	cell-cell junction organization	15/297	85/5646	2.90457e-05	0.00163513	0.00146056	ENSG00000039068/ENSG00000173801/ENSG00000114346/ENSG00000083307/ENSG00000198561/ENSG00000142627/ENSG00000163558/ENSG00000166949/ENSG00000164251/ENSG00000189143/ENSG00000132849/ENSG00000197122/ENSG00000137845/ENSG00000044115/ENSG00000180370	15
GO:0010638	positive regulation of organelle organization	27/297	221/5646	2.97997e-05	0.00165052	0.0014743	ENSG00000006453/ENSG00000100811/ENSG00000136518/ENSG00000076382/ENSG00000106299/ENSG00000105976/ENSG00000183207/ENSG00000149269/ENSG00000197747/ENSG00000087586/ENSG00000166949/ENSG00000164251/ENSG00000178999/ENSG00000197122/ENSG00000015475/ENSG00000136238/ENSG00000144118/ENSG00000125107/ENSG00000175792/ENSG00000165527/ENSG00000158092/ENSG00000017797/ENSG00000168496/ENSG00000163235/ENSG00000123374…	27
GO:0051656	establishment of organelle localization	20/297	139/5646	3.26947e-05	0.00178212	0.00159185	ENSG00000117724/ENSG00000182606/ENSG00000074319/ENSG00000131165/ENSG00000076382/ENSG00000106299/ENSG00000164924/ENSG00000121022/ENSG00000230989/ENSG00000172757/ENSG00000178999/ENSG00000080815/ENSG00000082898/ENSG00000103769/ENSG00000196586/ENSG00000067606/ENSG00000134222/ENSG00000132341/ENSG00000138095/ENSG00000170759	20
GO:0065003	protein-containing complex assembly	47/297	494/5646	3.41234e-05	0.00183093	0.00163545	ENSG00000105011/ENSG00000117724/ENSG00000073111/ENSG00000116030/ENSG00000006453/ENSG00000114346/ENSG00000175063/ENSG00000106299/ENSG00000198087/ENSG00000137693/ENSG00000105976/ENSG00000119969/ENSG00000051180/ENSG00000125398/ENSG00000183207/ENSG00000149269/ENSG00000166949/ENSG00000179950/ENSG00000103363/ENSG00000197122/ENSG00000137845/ENSG00000015475/ENSG00000136238/ENSG00000187741/ENSG00000144118…	47
GO:0001824	blastocyst development	12/297	59/5646	4.32599e-05	0.00228545	0.00204145	ENSG00000105011/ENSG00000163435/ENSG00000149554/ENSG00000136518/ENSG00000137693/ENSG00000083093/ENSG00000156531/ENSG00000177565/ENSG00000125107/ENSG00000152944/ENSG00000101773/ENSG00000172845	12
GO:0046907	intracellular transport	46/297	485/5646	4.52995e-05	0.00235695	0.00210531	ENSG00000039068/ENSG00000109854/ENSG00000173801/ENSG00000103275/ENSG00000116030/ENSG00000114346/ENSG00000182606/ENSG00000074319/ENSG00000131165/ENSG00000076382/ENSG00000148737/ENSG00000106299/ENSG00000188706/ENSG00000153786/ENSG00000164924/ENSG00000084733/ENSG00000136810/ENSG00000163558/ENSG00000163812/ENSG00000175793/ENSG00000166949/ENSG00000230989/ENSG00000141736/ENSG00000173210/ENSG00000152104…	46
GO:0051223	regulation of protein transport	26/297	215/5646	5.02305e-05	0.0025745	0.00229963	ENSG00000039068/ENSG00000173801/ENSG00000116030/ENSG00000114346/ENSG00000074319/ENSG00000148737/ENSG00000198087/ENSG00000136810/ENSG00000175793/ENSG00000166949/ENSG00000164251/ENSG00000141736/ENSG00000173210/ENSG00000152104/ENSG00000197122/ENSG00000080815/ENSG00000132170/ENSG00000082898/ENSG00000102471/ENSG00000165527/ENSG00000075142/ENSG00000067606/ENSG00000168615/ENSG00000017260/ENSG00000050327…	26
GO:0033365	protein localization to organelle	35/297	334/5646	5.53421e-05	0.00276169	0.00246684	ENSG00000039068/ENSG00000173801/ENSG00000156599/ENSG00000116030/ENSG00000114346/ENSG00000074319/ENSG00000076382/ENSG00000198087/ENSG00000137693/ENSG00000156970/ENSG00000143321/ENSG00000125398/ENSG00000084733/ENSG00000183207/ENSG00000136810/ENSG00000163812/ENSG00000087586/ENSG00000166949/ENSG00000137699/ENSG00000173210/ENSG00000178999/ENSG00000197122/ENSG00000137845/ENSG00000015475/ENSG00000198742…	35
GO:0033045	regulation of sister chromatid segregation	10/297	43/5646	5.66974e-05	0.00276169	0.00246684	ENSG00000117724/ENSG00000164611/ENSG00000071539/ENSG00000136518/ENSG00000175063/ENSG00000156970/ENSG00000122952/ENSG00000178999/ENSG00000112742/ENSG00000010244	10
GO:1905818	regulation of chromosome separation	10/297	43/5646	5.66974e-05	0.00276169	0.00246684	ENSG00000117724/ENSG00000164611/ENSG00000071539/ENSG00000136518/ENSG00000175063/ENSG00000156970/ENSG00000122952/ENSG00000178999/ENSG00000112742/ENSG00000010244	10
GO:0110053	regulation of actin filament organization	17/297	111/5646	5.76526e-05	0.00276169	0.00246684	ENSG00000006453/ENSG00000106299/ENSG00000105976/ENSG00000149269/ENSG00000197747/ENSG00000166949/ENSG00000164251/ENSG00000131941/ENSG00000136238/ENSG00000180370/ENSG00000151491/ENSG00000066777/ENSG00000165527/ENSG00000158092/ENSG00000143761/ENSG00000050327/ENSG00000197045	17
GO:0051129	negative regulation of cellular component organization	30/297	268/5646	5.79039e-05	0.00276169	0.00246684	ENSG00000039068/ENSG00000117724/ENSG00000131747/ENSG00000164611/ENSG00000073111/ENSG00000169242/ENSG00000071539/ENSG00000149554/ENSG00000106299/ENSG00000137693/ENSG00000105976/ENSG00000156970/ENSG00000125398/ENSG00000143418/ENSG00000122952/ENSG00000131941/ENSG00000178999/ENSG00000197122/ENSG00000112742/ENSG00000136238/ENSG00000149922/ENSG00000180370/ENSG00000080815/ENSG00000132170/ENSG00000151491…	30
GO:0010564	regulation of cell cycle process	35/297	335/5646	5.88971e-05	0.00277058	0.00247478	ENSG00000185499/ENSG00000117724/ENSG00000164611/ENSG00000071539/ENSG00000114346/ENSG00000149554/ENSG00000136518/ENSG00000175063/ENSG00000131165/ENSG00000101412/ENSG00000076382/ENSG00000161800/ENSG00000156970/ENSG00000051180/ENSG00000172818/ENSG00000125398/ENSG00000148773/ENSG00000165891/ENSG00000129173/ENSG00000087586/ENSG00000122952/ENSG00000178999/ENSG00000015475/ENSG00000112742/ENSG00000082898…	35
GO:0090307	mitotic spindle assembly	6/297	15/5646	6.73571e-05	0.00312573	0.00279202	ENSG00000131165/ENSG00000161800/ENSG00000101057/ENSG00000178999/ENSG00000103769/ENSG00000010244	6
GO:1902850	microtubule cytoskeleton organization involved in mitosis	10/297	44/5646	7.00096e-05	0.00320551	0.00286327	ENSG00000131165/ENSG00000161800/ENSG00000087586/ENSG00000101057/ENSG00000178999/ENSG00000112742/ENSG00000103769/ENSG00000010244/ENSG00000134222/ENSG00000132341	10
GO:0051493	regulation of cytoskeleton organization	26/297	220/5646	7.4486e-05	0.00336559	0.00300626	ENSG00000006453/ENSG00000114346/ENSG00000140575/ENSG00000131165/ENSG00000076382/ENSG00000106299/ENSG00000198087/ENSG00000105976/ENSG00000149269/ENSG00000197747/ENSG00000166949/ENSG00000164251/ENSG00000131941/ENSG00000183856/ENSG00000132849/ENSG00000136238/ENSG00000180370/ENSG00000151491/ENSG00000066777/ENSG00000072518/ENSG00000165527/ENSG00000158092/ENSG00000143761/ENSG00000134222/ENSG00000050327…	26
GO:0060341	regulation of cellular localization	39/297	395/5646	7.71254e-05	0.00343959	0.00307237	ENSG00000039068/ENSG00000173801/ENSG00000156599/ENSG00000116030/ENSG00000114346/ENSG00000074319/ENSG00000076382/ENSG00000148737/ENSG00000106299/ENSG00000198087/ENSG00000137693/ENSG00000153786/ENSG00000142627/ENSG00000136810/ENSG00000163558/ENSG00000175793/ENSG00000166949/ENSG00000164251/ENSG00000141736/ENSG00000137699/ENSG00000173210/ENSG00000152104/ENSG00000197122/ENSG00000137845/ENSG00000044115…	39
GO:0032506	cytokinetic process	5/297	5646-10-01	7.88907e-05	0.00347321	0.00310239	ENSG00000114346/ENSG00000131165/ENSG00000161800/ENSG00000178999/ENSG00000143761	5
GO:0007091	metaphase/anaphase transition of mitotic cell cycle	9/297	38/5646	0.000115134	0.00488837	0.00436646	ENSG00000117724/ENSG00000071539/ENSG00000136518/ENSG00000175063/ENSG00000156970/ENSG00000122952/ENSG00000178999/ENSG00000112742/ENSG00000010244	9
GO:0030071	regulation of mitotic metaphase/anaphase transition	9/297	38/5646	0.000115134	0.00488837	0.00436646	ENSG00000117724/ENSG00000071539/ENSG00000136518/ENSG00000175063/ENSG00000156970/ENSG00000122952/ENSG00000178999/ENSG00000112742/ENSG00000010244	9
GO:0006974	cellular response to DNA damage stimulus	41/297	431/5646	0.000115661	0.00488837	0.00436646	ENSG00000185499/ENSG00000131747/ENSG00000164611/ENSG00000073111/ENSG00000111206/ENSG00000071539/ENSG00000116030/ENSG00000276043/ENSG00000100811/ENSG00000149554/ENSG00000136518/ENSG00000122565/ENSG00000101412/ENSG00000137693/ENSG00000166508/ENSG00000051180/ENSG00000083093/ENSG00000142627/ENSG00000183207/ENSG00000090061/ENSG00000149269/ENSG00000165891/ENSG00000175793/ENSG00000170485/ENSG00000149923…	41
GO:0051783	regulation of nuclear division	12/297	65/5646	0.000117132	0.00488837	0.00436646	ENSG00000117724/ENSG00000071539/ENSG00000149554/ENSG00000156970/ENSG00000148773/ENSG00000087586/ENSG00000122952/ENSG00000178999/ENSG00000112742/ENSG00000010244/ENSG00000163235/ENSG00000100462	12
GO:0009057	macromolecule catabolic process	39/297	403/5646	0.00011946	0.00488837	0.00436646	ENSG00000039068/ENSG00000169242/ENSG00000103275/ENSG00000116030/ENSG00000276043/ENSG00000074319/ENSG00000175063/ENSG00000079385/ENSG00000131165/ENSG00000101412/ENSG00000198087/ENSG00000165916/ENSG00000154582/ENSG00000125398/ENSG00000087586/ENSG00000166949/ENSG00000167085/ENSG00000154447/ENSG00000103363/ENSG00000119705/ENSG00000198742/ENSG00000177565/ENSG00000125107/ENSG00000130589/ENSG00000113712…	39
GO:0032956	regulation of actin cytoskeleton organization	21/297	164/5646	0.000119576	0.00488837	0.00436646	ENSG00000006453/ENSG00000114346/ENSG00000140575/ENSG00000106299/ENSG00000198087/ENSG00000105976/ENSG00000149269/ENSG00000197747/ENSG00000166949/ENSG00000164251/ENSG00000131941/ENSG00000183856/ENSG00000136238/ENSG00000180370/ENSG00000151491/ENSG00000066777/ENSG00000165527/ENSG00000158092/ENSG00000143761/ENSG00000050327/ENSG00000197045	21
GO:0046822	regulation of nucleocytoplasmic transport	12/297	66/5646	0.000136543	0.00551634	0.00492738	ENSG00000039068/ENSG00000173801/ENSG00000116030/ENSG00000114346/ENSG00000148737/ENSG00000136810/ENSG00000175793/ENSG00000166949/ENSG00000152104/ENSG00000080815/ENSG00000082898/ENSG00000132341	12
GO:0044784	metaphase/anaphase transition of cell cycle	9/297	39/5646	0.000142869	0.00563923	0.00503716	ENSG00000117724/ENSG00000071539/ENSG00000136518/ENSG00000175063/ENSG00000156970/ENSG00000122952/ENSG00000178999/ENSG00000112742/ENSG00000010244	9
GO:1902099	regulation of metaphase/anaphase transition of cell cycle	9/297	39/5646	0.000142869	0.00563923	0.00503716	ENSG00000117724/ENSG00000071539/ENSG00000136518/ENSG00000175063/ENSG00000156970/ENSG00000122952/ENSG00000178999/ENSG00000112742/ENSG00000010244	9
GO:0022616	DNA strand elongation	6/297	17/5646	0.000152263	0.00594173	0.00530736	ENSG00000100811/ENSG00000136518/ENSG00000166508/ENSG00000183207/ENSG00000163918/ENSG00000175792	6
GO:0051225	spindle assembly	8/297	32/5646	0.000185175	0.00714485	0.00638203	ENSG00000131165/ENSG00000076382/ENSG00000161800/ENSG00000087586/ENSG00000101057/ENSG00000178999/ENSG00000103769/ENSG00000010244	8
GO:0006913	nucleocytoplasmic transport	18/297	134/5646	0.000200043	0.00754888	0.00674292	ENSG00000039068/ENSG00000109854/ENSG00000173801/ENSG00000103275/ENSG00000116030/ENSG00000114346/ENSG00000148737/ENSG00000136810/ENSG00000175793/ENSG00000166949/ENSG00000152104/ENSG00000198742/ENSG00000120533/ENSG00000080815/ENSG00000082898/ENSG00000104375/ENSG00000132341/ENSG00000173744	18
GO:0051169	nuclear transport	18/297	134/5646	0.000200043	0.00754888	0.00674292	ENSG00000039068/ENSG00000109854/ENSG00000173801/ENSG00000103275/ENSG00000116030/ENSG00000114346/ENSG00000148737/ENSG00000136810/ENSG00000175793/ENSG00000166949/ENSG00000152104/ENSG00000198742/ENSG00000120533/ENSG00000080815/ENSG00000082898/ENSG00000104375/ENSG00000132341/ENSG00000173744	18
GO:0051310	metaphase plate congression	6/297	18/5646	0.000218389	0.00815162	0.00728131	ENSG00000117724/ENSG00000131165/ENSG00000076382/ENSG00000178999/ENSG00000103769/ENSG00000134222	6
GO:1901990	regulation of mitotic cell cycle phase transition	20/297	159/5646	0.000221919	0.00819429	0.00731943	ENSG00000185499/ENSG00000117724/ENSG00000071539/ENSG00000149554/ENSG00000136518/ENSG00000175063/ENSG00000101412/ENSG00000156970/ENSG00000165891/ENSG00000087586/ENSG00000122952/ENSG00000178999/ENSG00000015475/ENSG00000112742/ENSG00000103769/ENSG00000010244/ENSG00000134371/ENSG00000101773/ENSG00000123374/ENSG00000134058	20
GO:0038128	ERBB2 signaling pathway	5/297	5646-12-01	0.000227144	0.00829801	0.00741207	ENSG00000141736/ENSG00000065361/ENSG00000197122/ENSG00000153233/ENSG00000163235	5
GO:0006886	intracellular protein transport	32/297	318/5646	0.000251211	0.00908062	0.00811113	ENSG00000039068/ENSG00000173801/ENSG00000116030/ENSG00000114346/ENSG00000182606/ENSG00000074319/ENSG00000148737/ENSG00000188706/ENSG00000153786/ENSG00000164924/ENSG00000136810/ENSG00000163558/ENSG00000163812/ENSG00000175793/ENSG00000166949/ENSG00000141736/ENSG00000173210/ENSG00000152104/ENSG00000144566/ENSG00000015475/ENSG00000198742/ENSG00000080815/ENSG00000082898/ENSG00000103769/ENSG00000180776…	32
GO:0051168	nuclear export	10/297	51/5646	0.000259716	0.00929025	0.00829837	ENSG00000103275/ENSG00000148737/ENSG00000136810/ENSG00000175793/ENSG00000152104/ENSG00000198742/ENSG00000120533/ENSG00000082898/ENSG00000132341/ENSG00000173744	10
GO:0044089	positive regulation of cellular component biogenesis	25/297	225/5646	0.000275329	0.0097472	0.00870654	ENSG00000116030/ENSG00000006453/ENSG00000074319/ENSG00000076382/ENSG00000106299/ENSG00000105976/ENSG00000125398/ENSG00000142627/ENSG00000149269/ENSG00000100558/ENSG00000197747/ENSG00000166949/ENSG00000164251/ENSG00000197122/ENSG00000015475/ENSG00000136238/ENSG00000144118/ENSG00000125107/ENSG00000151491/ENSG00000165527/ENSG00000158092/ENSG00000196083/ENSG00000123374/ENSG00000134222/ENSG00000050327	25
GO:0030163	protein catabolic process	31/297	306/5646	0.000279517	0.00979452	0.00874881	ENSG00000039068/ENSG00000169242/ENSG00000103275/ENSG00000116030/ENSG00000276043/ENSG00000074319/ENSG00000175063/ENSG00000079385/ENSG00000131165/ENSG00000198087/ENSG00000165916/ENSG00000154582/ENSG00000125398/ENSG00000087586/ENSG00000166949/ENSG00000167085/ENSG00000154447/ENSG00000103363/ENSG00000198742/ENSG00000177565/ENSG00000113712/ENSG00000064012/ENSG00000080815/ENSG00000129559/ENSG00000082898…	31
GO:0044788	modulation by host of viral process	7/297	26/5646	0.000287184	0.00996153	0.00889798	ENSG00000165916/ENSG00000188706/ENSG00000090061/ENSG00000167085/ENSG00000172757/ENSG00000144566/ENSG00000180776	7
GO:0007346	regulation of mitotic cell cycle	27/297	255/5646	0.000346528	0.0118998	0.0106293	ENSG00000185499/ENSG00000117724/ENSG00000173207/ENSG00000071539/ENSG00000149554/ENSG00000136518/ENSG00000140575/ENSG00000175063/ENSG00000101412/ENSG00000156970/ENSG00000172818/ENSG00000123975/ENSG00000148773/ENSG00000165891/ENSG00000087586/ENSG00000122952/ENSG00000178999/ENSG00000015475/ENSG00000112742/ENSG00000103769/ENSG00000010244/ENSG00000163235/ENSG00000134371/ENSG00000101773/ENSG00000123374…	27
GO:0010569	regulation of double-strand break repair via homologous recombination	8/297	35/5646	0.000360901	0.0122706	0.0109606	ENSG00000149554/ENSG00000136518/ENSG00000051180/ENSG00000183207/ENSG00000149923/ENSG00000163159/ENSG00000175792/ENSG00000101773	8
GO:0006281	DNA repair	27/297	256/5646	0.000369145	0.0124279	0.011101	ENSG00000164611/ENSG00000073111/ENSG00000111206/ENSG00000071539/ENSG00000116030/ENSG00000276043/ENSG00000100811/ENSG00000149554/ENSG00000136518/ENSG00000166508/ENSG00000051180/ENSG00000083093/ENSG00000183207/ENSG00000170485/ENSG00000149923/ENSG00000163918/ENSG00000109685/ENSG00000187741/ENSG00000120533/ENSG00000163159/ENSG00000175792/ENSG00000168496/ENSG00000101773/ENSG00000156273/ENSG00000123374…	27
GO:1901991	negative regulation of mitotic cell cycle phase transition	13/297	84/5646	0.000387584	0.012922	0.0115424	ENSG00000185499/ENSG00000117724/ENSG00000071539/ENSG00000149554/ENSG00000156970/ENSG00000165891/ENSG00000122952/ENSG00000178999/ENSG00000112742/ENSG00000010244/ENSG00000134371/ENSG00000101773/ENSG00000123374	13
GO:0044087	regulation of cellular component biogenesis	37/297	398/5646	0.00040511	0.0133635	0.0119368	ENSG00000116030/ENSG00000006453/ENSG00000081923/ENSG00000102554/ENSG00000114346/ENSG00000074319/ENSG00000131165/ENSG00000076382/ENSG00000106299/ENSG00000137693/ENSG00000105976/ENSG00000125398/ENSG00000142627/ENSG00000149269/ENSG00000100558/ENSG00000197747/ENSG00000166949/ENSG00000164251/ENSG00000131941/ENSG00000197122/ENSG00000144566/ENSG00000015475/ENSG00000136238/ENSG00000144118/ENSG00000125107…	37
GO:1902903	regulation of supramolecular fiber organization	19/297	154/5646	0.000408612	0.0133635	0.0119368	ENSG00000006453/ENSG00000106299/ENSG00000105976/ENSG00000149269/ENSG00000197747/ENSG00000166949/ENSG00000164251/ENSG00000131941/ENSG00000136238/ENSG00000180370/ENSG00000080815/ENSG00000151491/ENSG00000066777/ENSG00000165527/ENSG00000158092/ENSG00000143761/ENSG00000134222/ENSG00000050327/ENSG00000197045	19
GO:1900180	regulation of protein localization to nucleus	12/297	74/5646	0.000416972	0.0135083	0.0120661	ENSG00000039068/ENSG00000173801/ENSG00000116030/ENSG00000114346/ENSG00000198087/ENSG00000137693/ENSG00000166949/ENSG00000137699/ENSG00000197122/ENSG00000044115/ENSG00000080815/ENSG00000132341	12
GO:0009101	glycoprotein biosynthetic process	8/297	36/5646	0.000443163	0.0142226	0.0127042	ENSG00000182606/ENSG00000148737/ENSG00000080815/ENSG00000066777/ENSG00000123908/ENSG00000176678/ENSG00000163902/ENSG00000177425	8
GO:0010948	negative regulation of cell cycle process	18/297	143/5646	0.000452827	0.0143982	0.012861	ENSG00000185499/ENSG00000117724/ENSG00000164611/ENSG00000071539/ENSG00000149554/ENSG00000101412/ENSG00000156970/ENSG00000051180/ENSG00000172818/ENSG00000165891/ENSG00000129173/ENSG00000122952/ENSG00000178999/ENSG00000112742/ENSG00000010244/ENSG00000134371/ENSG00000101773/ENSG00000123374	18
GO:0051347	positive regulation of transferase activity	33/297	343/5646	0.000459739	0.0144839	0.0129375	ENSG00000173207/ENSG00000169242/ENSG00000103275/ENSG00000114346/ENSG00000140575/ENSG00000175063/ENSG00000105976/ENSG00000083307/ENSG00000142627/ENSG00000123975/ENSG00000090061/ENSG00000136810/ENSG00000149269/ENSG00000141736/ENSG00000167085/ENSG00000065361/ENSG00000178999/ENSG00000197122/ENSG00000163918/ENSG00000164078/ENSG00000144118/ENSG00000136754/ENSG00000180370/ENSG00000080815/ENSG00000104689…	33
GO:0000281	mitotic cytokinesis	7/297	28/5646	0.000472024	0.0147357	0.0131625	ENSG00000114346/ENSG00000131165/ENSG00000161800/ENSG00000172757/ENSG00000178999/ENSG00000124356/ENSG00000143761	7
GO:0070925	organelle assembly	24/297	220/5646	0.000479557	0.014836	0.013252	ENSG00000117724/ENSG00000074319/ENSG00000131165/ENSG00000076382/ENSG00000137693/ENSG00000161800/ENSG00000087586/ENSG00000101057/ENSG00000173210/ENSG00000178999/ENSG00000197122/ENSG00000144566/ENSG00000198742/ENSG00000144118/ENSG00000125107/ENSG00000080815/ENSG00000103769/ENSG00000131653/ENSG00000010244/ENSG00000163624/ENSG00000196083/ENSG00000123374/ENSG00000050327/ENSG00000173744	24
GO:0072659	protein localization to plasma membrane	17/297	132/5646	0.000496955	0.015237	0.0136102	ENSG00000039068/ENSG00000173801/ENSG00000156599/ENSG00000153786/ENSG00000142627/ENSG00000084733/ENSG00000163558/ENSG00000163812/ENSG00000117475/ENSG00000197747/ENSG00000198742/ENSG00000130762/ENSG00000103769/ENSG00000165527/ENSG00000067606/ENSG00000017260/ENSG00000170759	17
GO:0140694	non-membrane-bounded organelle assembly	15/297	109/5646	0.000521284	0.0158415	0.0141502	ENSG00000117724/ENSG00000131165/ENSG00000076382/ENSG00000161800/ENSG00000087586/ENSG00000101057/ENSG00000178999/ENSG00000197122/ENSG00000125107/ENSG00000103769/ENSG00000131653/ENSG00000010244/ENSG00000163624/ENSG00000123374/ENSG00000050327	15
GO:0051130	positive regulation of cellular component organization	42/297	478/5646	0.000539527	0.0162521	0.0145169	ENSG00000116030/ENSG00000006453/ENSG00000100811/ENSG00000074319/ENSG00000136518/ENSG00000076382/ENSG00000106299/ENSG00000105976/ENSG00000125398/ENSG00000142627/ENSG00000183207/ENSG00000149269/ENSG00000100558/ENSG00000163558/ENSG00000197747/ENSG00000087586/ENSG00000166949/ENSG00000164251/ENSG00000178999/ENSG00000197122/ENSG00000015475/ENSG00000198742/ENSG00000136238/ENSG00000144118/ENSG00000091409…	42
GO:0001889	liver development	13/297	87/5646	0.000549751	0.016416	0.0146634	ENSG00000079385/ENSG00000105976/ENSG00000125398/ENSG00000165891/ENSG00000129173/ENSG00000087586/ENSG00000166949/ENSG00000165527/ENSG00000173039/ENSG00000163235/ENSG00000172845/ENSG00000100462/ENSG00000153879	13
GO:0007093	mitotic cell cycle checkpoint signaling	11/297	66/5646	0.000567784	0.0168084	0.0150138	ENSG00000185499/ENSG00000117724/ENSG00000071539/ENSG00000149554/ENSG00000156970/ENSG00000122952/ENSG00000178999/ENSG00000112742/ENSG00000010244/ENSG00000101773/ENSG00000123374	11
GO:0051054	positive regulation of DNA metabolic process	20/297	171/5646	0.000585136	0.017174	0.0153404	ENSG00000111206/ENSG00000100811/ENSG00000136518/ENSG00000083307/ENSG00000051180/ENSG00000183207/ENSG00000165891/ENSG00000129173/ENSG00000170485/ENSG00000178999/ENSG00000197122/ENSG00000163918/ENSG00000109685/ENSG00000163159/ENSG00000175792/ENSG00000198604/ENSG00000101773/ENSG00000123374/ENSG00000138772/ENSG00000153879	20
GO:0000075	cell cycle checkpoint signaling	13/297	88/5646	0.000615198	0.0176049	0.0157253	ENSG00000185499/ENSG00000117724/ENSG00000071539/ENSG00000149554/ENSG00000101412/ENSG00000156970/ENSG00000051180/ENSG00000122952/ENSG00000178999/ENSG00000112742/ENSG00000010244/ENSG00000101773/ENSG00000123374	13
GO:0061008	hepaticobiliary system development	13/297	88/5646	0.000615198	0.0176049	0.0157253	ENSG00000079385/ENSG00000105976/ENSG00000125398/ENSG00000165891/ENSG00000129173/ENSG00000087586/ENSG00000166949/ENSG00000165527/ENSG00000173039/ENSG00000163235/ENSG00000172845/ENSG00000100462/ENSG00000153879	13
GO:1902905	positive regulation of supramolecular fiber organization	13/297	88/5646	0.000615198	0.0176049	0.0157253	ENSG00000006453/ENSG00000106299/ENSG00000105976/ENSG00000149269/ENSG00000197747/ENSG00000166949/ENSG00000164251/ENSG00000136238/ENSG00000080815/ENSG00000165527/ENSG00000158092/ENSG00000134222/ENSG00000050327	13
GO:1901988	negative regulation of cell cycle phase transition	16/297	123/5646	0.000647988	0.01839	0.0164266	ENSG00000185499/ENSG00000117724/ENSG00000071539/ENSG00000149554/ENSG00000101412/ENSG00000156970/ENSG00000051180/ENSG00000172818/ENSG00000165891/ENSG00000122952/ENSG00000178999/ENSG00000112742/ENSG00000010244/ENSG00000134371/ENSG00000101773/ENSG00000123374	16
GO:0034330	cell junction organization	30/297	308/5646	0.000685326	0.0192087	0.0171579	ENSG00000039068/ENSG00000173801/ENSG00000169242/ENSG00000114346/ENSG00000106299/ENSG00000164924/ENSG00000083307/ENSG00000198561/ENSG00000142627/ENSG00000132470/ENSG00000163558/ENSG00000197747/ENSG00000166949/ENSG00000164251/ENSG00000141736/ENSG00000189143/ENSG00000172757/ENSG00000132849/ENSG00000197122/ENSG00000137845/ENSG00000044115/ENSG00000136238/ENSG00000091409/ENSG00000180370/ENSG00000065613…	30
GO:1990778	protein localization to cell periphery	18/297	148/5646	0.000688023	0.0192087	0.0171579	ENSG00000039068/ENSG00000173801/ENSG00000156599/ENSG00000153786/ENSG00000142627/ENSG00000084733/ENSG00000163558/ENSG00000163812/ENSG00000117475/ENSG00000197747/ENSG00000137845/ENSG00000198742/ENSG00000130762/ENSG00000103769/ENSG00000165527/ENSG00000067606/ENSG00000017260/ENSG00000170759	18
GO:0034645	cellular macromolecule biosynthetic process	25/297	240/5646	0.000733653	0.0201072	0.0179605	ENSG00000082153/ENSG00000156599/ENSG00000182606/ENSG00000148737/ENSG00000188706/ENSG00000153786/ENSG00000177054/ENSG00000121022/ENSG00000163812/ENSG00000141736/ENSG00000125107/ENSG00000132676/ENSG00000080815/ENSG00000180776/ENSG00000066777/ENSG00000103342/ENSG00000158092/ENSG00000120963/ENSG00000123908/ENSG00000055332/ENSG00000065548/ENSG00000176678/ENSG00000138095/ENSG00000163902/ENSG00000177425	25
GO:0051303	establishment of chromosome localization	6/297	22/5646	0.000734073	0.0201072	0.0179605	ENSG00000117724/ENSG00000131165/ENSG00000076382/ENSG00000178999/ENSG00000103769/ENSG00000134222	6
GO:0000910	cytokinesis	11/297	68/5646	0.000737773	0.0201072	0.0179605	ENSG00000114346/ENSG00000131165/ENSG00000161800/ENSG00000165891/ENSG00000129173/ENSG00000087586/ENSG00000172757/ENSG00000178999/ENSG00000124356/ENSG00000103769/ENSG00000143761	11
GO:0008608	attachment of spindle microtubules to kinetochore	5/297	15/5646	0.000755504	0.0204284	0.0182473	ENSG00000114346/ENSG00000076382/ENSG00000161800/ENSG00000178999/ENSG00000010244	5
GO:0051321	meiotic cell cycle	12/297	79/5646	0.000768549	0.0206187	0.0184174	ENSG00000131747/ENSG00000164611/ENSG00000071539/ENSG00000156970/ENSG00000051180/ENSG00000172818/ENSG00000123975/ENSG00000087586/ENSG00000112742/ENSG00000187741/ENSG00000101773/ENSG00000123374	12
GO:0006310	DNA recombination	16/297	125/5646	0.000775497	0.0206438	0.0184398	ENSG00000131747/ENSG00000073111/ENSG00000071539/ENSG00000100811/ENSG00000149554/ENSG00000136518/ENSG00000166508/ENSG00000051180/ENSG00000083093/ENSG00000183207/ENSG00000149923/ENSG00000109685/ENSG00000163159/ENSG00000175792/ENSG00000168496/ENSG00000101773	16
GO:0006354	DNA-templated transcription elongation	20/297	175/5646	0.000788105	0.0208181	0.0185954	ENSG00000185499/ENSG00000071539/ENSG00000137309/ENSG00000185049/ENSG00000143321/ENSG00000090061/ENSG00000131788/ENSG00000115548/ENSG00000138386/ENSG00000103363/ENSG00000152104/ENSG00000147649/ENSG00000120533/ENSG00000123609/ENSG00000167258/ENSG00000152944/ENSG00000115641/ENSG00000134371/ENSG00000120733/ENSG00000133398	20
GO:1900182	positive regulation of protein localization to nucleus	9/297	49/5646	0.000870791	0.0228267	0.0203896	ENSG00000039068/ENSG00000173801/ENSG00000114346/ENSG00000198087/ENSG00000137693/ENSG00000166949/ENSG00000197122/ENSG00000080815/ENSG00000132341	9
GO:0045860	positive regulation of protein kinase activity	26/297	257/5646	0.000895593	0.023299	0.0208115	ENSG00000173207/ENSG00000169242/ENSG00000114346/ENSG00000140575/ENSG00000123975/ENSG00000090061/ENSG00000136810/ENSG00000149269/ENSG00000141736/ENSG00000167085/ENSG00000065361/ENSG00000197122/ENSG00000164078/ENSG00000144118/ENSG00000136754/ENSG00000180370/ENSG00000080815/ENSG00000104689/ENSG00000072518/ENSG00000104375/ENSG00000163235/ENSG00000067606/ENSG00000168615/ENSG00000073803/ENSG00000134222…	26
GO:0006611	protein export from nucleus	7/297	31/5646	0.000914939	0.0236233	0.0211012	ENSG00000148737/ENSG00000136810/ENSG00000175793/ENSG00000152104/ENSG00000198742/ENSG00000082898/ENSG00000132341	7
GO:0050000	chromosome localization	6/297	23/5646	0.000949853	0.0243418	0.0217429	ENSG00000117724/ENSG00000131165/ENSG00000076382/ENSG00000178999/ENSG00000103769/ENSG00000134222	6
GO:0051017	actin filament bundle assembly	12/297	81/5646	0.000965927	0.0243897	0.0217857	ENSG00000006453/ENSG00000105976/ENSG00000149269/ENSG00000197747/ENSG00000166949/ENSG00000131941/ENSG00000197122/ENSG00000136238/ENSG00000180370/ENSG00000151491/ENSG00000050327/ENSG00000177425	12
GO:0061572	actin filament bundle organization	12/297	81/5646	0.000965927	0.0243897	0.0217857	ENSG00000006453/ENSG00000105976/ENSG00000149269/ENSG00000197747/ENSG00000166949/ENSG00000131941/ENSG00000197122/ENSG00000136238/ENSG00000180370/ENSG00000151491/ENSG00000050327/ENSG00000177425	12
GO:1901565	organonitrogen compound catabolic process	32/297	344/5646	0.00100525	0.0248679	0.0222129	ENSG00000039068/ENSG00000169242/ENSG00000103275/ENSG00000116030/ENSG00000276043/ENSG00000074319/ENSG00000175063/ENSG00000079385/ENSG00000131165/ENSG00000198087/ENSG00000165916/ENSG00000154582/ENSG00000125398/ENSG00000087586/ENSG00000166949/ENSG00000167085/ENSG00000154447/ENSG00000103363/ENSG00000198742/ENSG00000177565/ENSG00000113712/ENSG00000064012/ENSG00000080815/ENSG00000129559/ENSG00000082898…	32
GO:0000086	G2/M transition of mitotic cell cycle	10/297	60/5646	0.00100655	0.0248679	0.0222129	ENSG00000117724/ENSG00000111206/ENSG00000149554/ENSG00000087586/ENSG00000145386/ENSG00000178999/ENSG00000103769/ENSG00000101773/ENSG00000156273/ENSG00000123374	10
GO:0006302	double-strand break repair	16/297	128/5646	0.00100659	0.0248679	0.0222129	ENSG00000073111/ENSG00000111206/ENSG00000071539/ENSG00000100811/ENSG00000149554/ENSG00000136518/ENSG00000166508/ENSG00000051180/ENSG00000083093/ENSG00000183207/ENSG00000149923/ENSG00000109685/ENSG00000163159/ENSG00000175792/ENSG00000168496/ENSG00000101773	16
GO:0045787	positive regulation of cell cycle	19/297	166/5646	0.00104285	0.0255795	0.0228485	ENSG00000173207/ENSG00000114346/ENSG00000149554/ENSG00000175063/ENSG00000076382/ENSG00000161800/ENSG00000172818/ENSG00000123975/ENSG00000090061/ENSG00000165891/ENSG00000129173/ENSG00000087586/ENSG00000178999/ENSG00000197122/ENSG00000103769/ENSG00000168496/ENSG00000163235/ENSG00000134371/ENSG00000134222	19
GO:0051052	regulation of DNA metabolic process	28/297	288/5646	0.00106635	0.0259705	0.0231977	ENSG00000073111/ENSG00000111206/ENSG00000100811/ENSG00000149554/ENSG00000136518/ENSG00000163191/ENSG00000083307/ENSG00000166508/ENSG00000051180/ENSG00000183207/ENSG00000165891/ENSG00000129173/ENSG00000170485/ENSG00000145386/ENSG00000178999/ENSG00000197122/ENSG00000149923/ENSG00000163918/ENSG00000109685/ENSG00000120533/ENSG00000163159/ENSG00000175792/ENSG00000198604/ENSG00000101773/ENSG00000123374…	28
GO:0060491	regulation of cell projection assembly	12/297	82/5646	0.00107944	0.0261042	0.0233171	ENSG00000081923/ENSG00000102554/ENSG00000106299/ENSG00000137693/ENSG00000142627/ENSG00000100558/ENSG00000164251/ENSG00000197122/ENSG00000144566/ENSG00000136238/ENSG00000151491/ENSG00000165527	12
GO:0043069	negative regulation of programmed cell death	42/297	495/5646	0.00110294	0.0262221	0.0234225	ENSG00000185499/ENSG00000109854/ENSG00000169242/ENSG00000148737/ENSG00000137693/ENSG00000105976/ENSG00000164924/ENSG00000119969/ENSG00000083093/ENSG00000143321/ENSG00000125398/ENSG00000121022/ENSG00000116478/ENSG00000163558/ENSG00000175793/ENSG00000087586/ENSG00000166949/ENSG00000154447/ENSG00000172757/ENSG00000164379/ENSG00000133703/ENSG00000065361/ENSG00000178999/ENSG00000197122/ENSG00000015475…	42
GO:1901566	organonitrogen compound biosynthetic process	32/297	346/5646	0.00110861	0.0262221	0.0234225	ENSG00000082153/ENSG00000156599/ENSG00000182606/ENSG00000163655/ENSG00000148737/ENSG00000166228/ENSG00000188706/ENSG00000153786/ENSG00000177054/ENSG00000121022/ENSG00000143418/ENSG00000163812/ENSG00000141736/ENSG00000143252/ENSG00000172292/ENSG00000125107/ENSG00000132676/ENSG00000080815/ENSG00000180776/ENSG00000138363/ENSG00000066777/ENSG00000103342/ENSG00000158092/ENSG00000120963/ENSG00000163624…	32
GO:0046824	positive regulation of nucleocytoplasmic transport	8/297	41/5646	0.00111238	0.0262221	0.0234225	ENSG00000039068/ENSG00000173801/ENSG00000114346/ENSG00000148737/ENSG00000175793/ENSG00000166949/ENSG00000080815/ENSG00000132341	8
GO:0044265	cellular macromolecule catabolic process	29/297	303/5646	0.00111486	0.0262221	0.0234225	ENSG00000103275/ENSG00000116030/ENSG00000276043/ENSG00000074319/ENSG00000175063/ENSG00000131165/ENSG00000101412/ENSG00000198087/ENSG00000165916/ENSG00000154582/ENSG00000087586/ENSG00000154447/ENSG00000103363/ENSG00000119705/ENSG00000198742/ENSG00000177565/ENSG00000125107/ENSG00000130589/ENSG00000113712/ENSG00000080815/ENSG00000129559/ENSG00000082898/ENSG00000102471/ENSG00000103342/ENSG00000123124…	29
GO:0051495	positive regulation of cytoskeleton organization	13/297	94/5646	0.00116188	0.0269473	0.0240702	ENSG00000006453/ENSG00000076382/ENSG00000106299/ENSG00000105976/ENSG00000149269/ENSG00000197747/ENSG00000166949/ENSG00000164251/ENSG00000136238/ENSG00000165527/ENSG00000158092/ENSG00000134222/ENSG00000050327	13
GO:0044403	biological process involved in symbiotic interaction	15/297	118/5646	0.00120976	0.0269473	0.0240702	ENSG00000074319/ENSG00000131165/ENSG00000165916/ENSG00000188706/ENSG00000142627/ENSG00000116478/ENSG00000090061/ENSG00000164251/ENSG00000167085/ENSG00000172757/ENSG00000160932/ENSG00000197122/ENSG00000144566/ENSG00000180776/ENSG00000123124	15
GO:0018345	protein palmitoylation	6/297	24/5646	0.0012113	0.0269473	0.0240702	ENSG00000156599/ENSG00000188706/ENSG00000153786/ENSG00000177054/ENSG00000163812/ENSG00000180776	6
GO:0001835	blastocyst hatching	4/297	5646-10-01	0.00122416	0.0269473	0.0240702	ENSG00000105011/ENSG00000156531/ENSG00000177565/ENSG00000101773	4
GO:0030903	notochord development	4/297	5646-10-01	0.00122416	0.0269473	0.0240702	ENSG00000169242/ENSG00000137693/ENSG00000125398/ENSG00000142627	4
GO:0035188	hatching	4/297	5646-10-01	0.00122416	0.0269473	0.0240702	ENSG00000105011/ENSG00000156531/ENSG00000177565/ENSG00000101773	4
GO:0036120	cellular response to platelet-derived growth factor stimulus	4/297	5646-10-01	0.00122416	0.0269473	0.0240702	ENSG00000140575/ENSG00000116478/ENSG00000145386/ENSG00000197122	4
GO:0043247	telomere maintenance in response to DNA damage	4/297	5646-10-01	0.00122416	0.0269473	0.0240702	ENSG00000100811/ENSG00000136518/ENSG00000183207/ENSG00000175792	4
GO:0043486	histone exchange	4/297	5646-10-01	0.00122416	0.0269473	0.0240702	ENSG00000136518/ENSG00000183207/ENSG00000163159/ENSG00000175792	4
GO:0071684	organism emergence from protective structure	4/297	5646-10-01	0.00122416	0.0269473	0.0240702	ENSG00000105011/ENSG00000156531/ENSG00000177565/ENSG00000101773	4
GO:1901987	regulation of cell cycle phase transition	22/297	208/5646	0.00124473	0.0272256	0.0243188	ENSG00000185499/ENSG00000117724/ENSG00000071539/ENSG00000149554/ENSG00000136518/ENSG00000175063/ENSG00000101412/ENSG00000156970/ENSG00000051180/ENSG00000172818/ENSG00000165891/ENSG00000087586/ENSG00000122952/ENSG00000178999/ENSG00000015475/ENSG00000112742/ENSG00000103769/ENSG00000010244/ENSG00000134371/ENSG00000101773/ENSG00000123374/ENSG00000134058	22
GO:0051603	proteolysis involved in protein catabolic process	23/297	222/5646	0.00128391	0.0279047	0.0249255	ENSG00000169242/ENSG00000103275/ENSG00000116030/ENSG00000276043/ENSG00000074319/ENSG00000175063/ENSG00000131165/ENSG00000198087/ENSG00000165916/ENSG00000154582/ENSG00000087586/ENSG00000154447/ENSG00000103363/ENSG00000198742/ENSG00000177565/ENSG00000113712/ENSG00000064012/ENSG00000080815/ENSG00000129559/ENSG00000082898/ENSG00000102471/ENSG00000123124/ENSG00000123374	23
GO:0033157	regulation of intracellular protein transport	14/297	107/5646	0.00131952	0.0284983	0.0254557	ENSG00000039068/ENSG00000173801/ENSG00000116030/ENSG00000114346/ENSG00000148737/ENSG00000136810/ENSG00000175793/ENSG00000166949/ENSG00000141736/ENSG00000173210/ENSG00000152104/ENSG00000080815/ENSG00000082898/ENSG00000132341	14
GO:0061640	cytoskeleton-dependent cytokinesis	7/297	33/5646	0.00135777	0.0291411	0.0260299	ENSG00000114346/ENSG00000131165/ENSG00000161800/ENSG00000172757/ENSG00000178999/ENSG00000124356/ENSG00000143761	7
GO:0060706	cell differentiation involved in embryonic placenta development	5/297	17/5646	0.001427	0.0304368	0.0271872	ENSG00000083307/ENSG00000165891/ENSG00000129173/ENSG00000064012/ENSG00000104375	5
GO:0045859	regulation of protein kinase activity	35/297	397/5646	0.00152183	0.0321166	0.0286877	ENSG00000173207/ENSG00000169242/ENSG00000114346/ENSG00000074319/ENSG00000140575/ENSG00000079385/ENSG00000123975/ENSG00000090061/ENSG00000136810/ENSG00000149269/ENSG00000175793/ENSG00000141736/ENSG00000167085/ENSG00000065361/ENSG00000145386/ENSG00000197122/ENSG00000051382/ENSG00000164078/ENSG00000144118/ENSG00000136754/ENSG00000180370/ENSG00000080815/ENSG00000104689/ENSG00000132170/ENSG00000167258…	35
GO:0099072	regulation of postsynaptic membrane neurotransmitter receptor levels	6/297	25/5646	0.00152446	0.0321166	0.0286877	ENSG00000198561/ENSG00000163558/ENSG00000137845/ENSG00000151491/ENSG00000103769/ENSG00000067606	6
GO:0031503	protein-containing complex localization	9/297	53/5646	0.00156115	0.0326889	0.0291989	ENSG00000106299/ENSG00000163812/ENSG00000137845/ENSG00000144118/ENSG00000082898/ENSG00000103769/ENSG00000067606/ENSG00000132341/ENSG00000170759	9
GO:0030855	epithelial cell differentiation	32/297	355/5646	0.00169744	0.0353273	0.0315555	ENSG00000163435/ENSG00000117595/ENSG00000102554/ENSG00000074319/ENSG00000140575/ENSG00000079385/ENSG00000132698/ENSG00000137693/ENSG00000105976/ENSG00000153786/ENSG00000175832/ENSG00000083307/ENSG00000172818/ENSG00000125398/ENSG00000142627/ENSG00000084733/ENSG00000116478/ENSG00000165891/ENSG00000129173/ENSG00000175793/ENSG00000135373/ENSG00000166949/ENSG00000164251/ENSG00000133703/ENSG00000221926…	32
GO:0006511	ubiquitin-dependent protein catabolic process	21/297	200/5646	0.00175417	0.0362881	0.0324138	ENSG00000103275/ENSG00000116030/ENSG00000276043/ENSG00000074319/ENSG00000175063/ENSG00000131165/ENSG00000198087/ENSG00000165916/ENSG00000154582/ENSG00000087586/ENSG00000154447/ENSG00000103363/ENSG00000198742/ENSG00000177565/ENSG00000113712/ENSG00000080815/ENSG00000129559/ENSG00000082898/ENSG00000102471/ENSG00000123124/ENSG00000123374	21
GO:0032508	DNA duplex unwinding	8/297	44/5646	0.00179859	0.0369843	0.0330356	ENSG00000131747/ENSG00000073111/ENSG00000137309/ENSG00000166508/ENSG00000051180/ENSG00000183207/ENSG00000163918/ENSG00000175792	8
GO:0034504	protein localization to nucleus	17/297	148/5646	0.00182548	0.0371096	0.0331476	ENSG00000039068/ENSG00000173801/ENSG00000116030/ENSG00000114346/ENSG00000198087/ENSG00000137693/ENSG00000143321/ENSG00000125398/ENSG00000136810/ENSG00000166949/ENSG00000137699/ENSG00000197122/ENSG00000044115/ENSG00000080815/ENSG00000082898/ENSG00000104375/ENSG00000132341	17
GO:0051258	protein polymerization	12/297	87/5646	0.0018263	0.0371096	0.0331476	ENSG00000006453/ENSG00000175063/ENSG00000106299/ENSG00000105976/ENSG00000149269/ENSG00000136238/ENSG00000151491/ENSG00000066777/ENSG00000010244/ENSG00000165527/ENSG00000158092/ENSG00000134222	12
GO:0007143	female meiotic nuclear division	4/297	5646-11-01	0.00184458	0.0372605	0.0332824	ENSG00000131747/ENSG00000071539/ENSG00000087586/ENSG00000112742	4
GO:0038127	ERBB signaling pathway	11/297	76/5646	0.00189445	0.0378468	0.0338061	ENSG00000074319/ENSG00000140575/ENSG00000079385/ENSG00000125398/ENSG00000141736/ENSG00000065361/ENSG00000197122/ENSG00000144118/ENSG00000080815/ENSG00000153233/ENSG00000163235	11
GO:0090329	regulation of DNA-templated DNA replication	6/297	26/5646	0.00189565	0.0378468	0.0338061	ENSG00000073111/ENSG00000166508/ENSG00000165891/ENSG00000129173/ENSG00000163918/ENSG00000123374	6
GO:1903078	positive regulation of protein localization to plasma membrane	7/297	35/5646	0.00195253	0.0387572	0.0346193	ENSG00000156599/ENSG00000142627/ENSG00000163558/ENSG00000130762/ENSG00000165527/ENSG00000017260/ENSG00000170759	7
GO:0045930	negative regulation of mitotic cell cycle	14/297	112/5646	0.00205658	0.0405879	0.0362545	ENSG00000185499/ENSG00000117724/ENSG00000071539/ENSG00000149554/ENSG00000156970/ENSG00000172818/ENSG00000165891/ENSG00000122952/ENSG00000178999/ENSG00000112742/ENSG00000010244/ENSG00000134371/ENSG00000101773/ENSG00000123374	14
GO:0006403	RNA localization	8/297	45/5646	0.00208973	0.0407735	0.0364203	ENSG00000100811/ENSG00000183207/ENSG00000120533/ENSG00000082898/ENSG00000175792/ENSG00000132341/ENSG00000138095/ENSG00000173744	8
GO:1990830	cellular response to leukemia inhibitory factor	8/297	45/5646	0.00208973	0.0407735	0.0364203	ENSG00000102554/ENSG00000119969/ENSG00000115548/ENSG00000101057/ENSG00000172819/ENSG00000151491/ENSG00000117139/ENSG00000175029	8
GO:0008154	actin polymerization or depolymerization	10/297	66/5646	0.00213031	0.0408686	0.0365052	ENSG00000006453/ENSG00000106299/ENSG00000164251/ENSG00000172757/ENSG00000136238/ENSG00000136754/ENSG00000151491/ENSG00000066777/ENSG00000165527/ENSG00000158092	10
GO:0044839	cell cycle G2/M phase transition	10/297	66/5646	0.00213031	0.0408686	0.0365052	ENSG00000117724/ENSG00000111206/ENSG00000149554/ENSG00000087586/ENSG00000145386/ENSG00000178999/ENSG00000103769/ENSG00000101773/ENSG00000156273/ENSG00000123374	10
GO:1904375	regulation of protein localization to cell periphery	10/297	66/5646	0.00213031	0.0408686	0.0365052	ENSG00000156599/ENSG00000153786/ENSG00000142627/ENSG00000163558/ENSG00000137845/ENSG00000130762/ENSG00000165527/ENSG00000067606/ENSG00000017260/ENSG00000170759	10
GO:0009913	epidermal cell differentiation	12/297	89/5646	0.00222487	0.0424456	0.0379139	ENSG00000117595/ENSG00000074319/ENSG00000137693/ENSG00000175832/ENSG00000083307/ENSG00000172818/ENSG00000142627/ENSG00000116478/ENSG00000175793/ENSG00000221926/ENSG00000196586/ENSG00000168615	12
GO:0019941	modification-dependent protein catabolic process	21/297	204/5646	0.0022431	0.0425569	0.0380133	ENSG00000103275/ENSG00000116030/ENSG00000276043/ENSG00000074319/ENSG00000175063/ENSG00000131165/ENSG00000198087/ENSG00000165916/ENSG00000154582/ENSG00000087586/ENSG00000154447/ENSG00000103363/ENSG00000198742/ENSG00000177565/ENSG00000113712/ENSG00000080815/ENSG00000129559/ENSG00000082898/ENSG00000102471/ENSG00000123124/ENSG00000123374	21
GO:0030216	keratinocyte differentiation	9/297	56/5646	0.00232373	0.0436048	0.0389493	ENSG00000117595/ENSG00000074319/ENSG00000137693/ENSG00000175832/ENSG00000083307/ENSG00000142627/ENSG00000175793/ENSG00000221926/ENSG00000168615	9
GO:0051702	biological process involved in interaction with symbiont	9/297	56/5646	0.00232373	0.0436048	0.0389493	ENSG00000165916/ENSG00000188706/ENSG00000116478/ENSG00000090061/ENSG00000164251/ENSG00000167085/ENSG00000172757/ENSG00000144566/ENSG00000180776	9
GO:0032386	regulation of intracellular transport	16/297	139/5646	0.00241543	0.0446181	0.0398544	ENSG00000039068/ENSG00000173801/ENSG00000116030/ENSG00000114346/ENSG00000076382/ENSG00000148737/ENSG00000136810/ENSG00000175793/ENSG00000166949/ENSG00000141736/ENSG00000173210/ENSG00000152104/ENSG00000197122/ENSG00000080815/ENSG00000082898/ENSG00000132341	16
GO:0032392	DNA geometric change	8/297	46/5646	0.0024167	0.0446181	0.0398544	ENSG00000131747/ENSG00000073111/ENSG00000137309/ENSG00000166508/ENSG00000051180/ENSG00000183207/ENSG00000163918/ENSG00000175792	8
GO:1990823	response to leukemia inhibitory factor	8/297	46/5646	0.0024167	0.0446181	0.0398544	ENSG00000102554/ENSG00000119969/ENSG00000115548/ENSG00000101057/ENSG00000172819/ENSG00000151491/ENSG00000117139/ENSG00000175029	8
GO:0044786	cell cycle DNA replication	5/297	19/5646	0.00245851	0.044907	0.0401125	ENSG00000073111/ENSG00000051180/ENSG00000165891/ENSG00000129173/ENSG00000168496	5
GO:0099518	vesicle cytoskeletal trafficking	5/297	19/5646	0.00245851	0.044907	0.0401125	ENSG00000182606/ENSG00000106299/ENSG00000196586/ENSG00000067606/ENSG00000170759	5
GO:0006270	DNA replication initiation	4/297	5646-12-01	0.0026533	0.0477038	0.0426107	ENSG00000073111/ENSG00000115942/ENSG00000166508/ENSG00000123374	4
GO:0007080	mitotic metaphase plate congression	4/297	5646-12-01	0.0026533	0.0477038	0.0426107	ENSG00000131165/ENSG00000178999/ENSG00000103769/ENSG00000134222	4
GO:0036119	response to platelet-derived growth factor	4/297	5646-12-01	0.0026533	0.0477038	0.0426107	ENSG00000140575/ENSG00000116478/ENSG00000145386/ENSG00000197122	4
GO:1903046	meiotic cell cycle process	10/297	68/5646	0.00267526	0.0477125	0.0426184	ENSG00000131747/ENSG00000164611/ENSG00000071539/ENSG00000156970/ENSG00000051180/ENSG00000172818/ENSG00000123975/ENSG00000087586/ENSG00000112742/ENSG00000187741	10
GO:0043632	modification-dependent macromolecule catabolic process	21/297	207/5646	0.00268157	0.0477125	0.0426184	ENSG00000103275/ENSG00000116030/ENSG00000276043/ENSG00000074319/ENSG00000175063/ENSG00000131165/ENSG00000198087/ENSG00000165916/ENSG00000154582/ENSG00000087586/ENSG00000154447/ENSG00000103363/ENSG00000198742/ENSG00000177565/ENSG00000113712/ENSG00000080815/ENSG00000129559/ENSG00000082898/ENSG00000102471/ENSG00000123124/ENSG00000123374	21
GO:0071826	ribonucleoprotein complex subunit organization	8/297	47/5646	0.00278246	0.0492524	0.0439939	ENSG00000183207/ENSG00000179950/ENSG00000131653/ENSG00000175792/ENSG00000123908/ENSG00000134371/ENSG00000100462/ENSG00000170759	8
GO:0071824	protein-DNA complex subunit organization	16/297	141/5646	0.0027968	0.0492524	0.0439939	ENSG00000105011/ENSG00000117724/ENSG00000073111/ENSG00000137309/ENSG00000136518/ENSG00000119969/ENSG00000051180/ENSG00000125398/ENSG00000183207/ENSG00000163159/ENSG00000102384/ENSG00000152944/ENSG00000175792/ENSG00000117505/ENSG00000198604/ENSG00000133398	16
GO:0010324	membrane invagination	6/297	28/5646	0.00283852	0.049732	0.0444223	ENSG00000165322/ENSG00000164251/ENSG00000178999/ENSG00000198742/ENSG00000136238/ENSG00000143761	6

## Sheet: ED_Fig.5E_Network
x	y	name	size	color	.ggraph.orig_index	circular	.ggraph.index	alpha	color2	Top3_In_Category
-0.796718	-1.47857	cell division	45	8.304e-11	1	FALSE	1	1	G2/M cell cycle component	TRUE
-1.92125	-1.55133	mitotic cell cycle process	46	2.27845e-07	2	FALSE	2	1	G2/M cell cycle component	TRUE
0.943773	-1.37432	regulation of organelle organization	58	4.21575e-07	3	FALSE	3	1	establishment cytoskeleton organelle localization	TRUE
2.72142	-0.532026	cytoskeleton organization	58	1.37691e-06	4	FALSE	4	1	establishment cytoskeleton organelle localization	TRUE
-1.67629	-1.63187	mitotic cell cycle	49	2.32353e-06	5	FALSE	5	1	G2/M cell cycle component	TRUE
-2.0775	-3.01439	mitotic nuclear division	24	2.32353e-06	6	FALSE	6	1	nuclear fission division segregation	TRUE
-2.21293	-2.56446	organelle fission	30	2.32353e-06	7	FALSE	7	1	nuclear fission division segregation	TRUE
-2.06332	-2.69024	nuclear division	28	5.62356e-06	8	FALSE	8	1	nuclear fission division segregation	TRUE
4.67921	0.873004	actin filament-based process	42	1.58048e-05	9	FALSE	9	1	actin supramolecular filament fiber	TRUE
-1.84598	-1.1545	cell cycle process	54	1.58048e-05	10	FALSE	10	1	G2/M cell cycle component	FALSE
3.85245	-0.0184278	actin filament organization	28	1.58048e-05	11	FALSE	11	1	actin supramolecular filament fiber	TRUE
-2.32073	-3.03333	sister chromatid segregation	18	1.58048e-05	12	FALSE	12	1	nuclear fission division segregation	FALSE
-2.43379	-3.19954	mitotic sister chromatid segregation	16	2.19891e-05	13	FALSE	13	1	nuclear fission division segregation	FALSE
-4.16982	-2.46373	negative regulation of chromosome organization	11	2.19891e-05	14	FALSE	14	1	negative metaphase/anaphase checkpoint separation	TRUE
-3.72456	-3.1261	negative regulation of sister chromatid segregation	8	2.19891e-05	15	FALSE	15	1	negative metaphase/anaphase checkpoint separation	TRUE
-3.90549	-3.32344	negative regulation of mitotic sister chromatid segregation	8	2.19891e-05	16	FALSE	16	1	negative metaphase/anaphase checkpoint separation	TRUE
-4.16456	-3.53486	negative regulation of chromosome segregation	8	2.19891e-05	17	FALSE	17	1	negative metaphase/anaphase checkpoint separation	FALSE
-3.97026	-3.02999	negative regulation of chromosome separation	8	2.19891e-05	18	FALSE	18	1	negative metaphase/anaphase checkpoint separation	FALSE
-4.19413	-3.15578	negative regulation of mitotic sister chromatid separation	8	2.19891e-05	19	FALSE	19	1	negative metaphase/anaphase checkpoint separation	FALSE
4.85785	0.478201	actin cytoskeleton organization	39	2.45177e-05	20	FALSE	20	1	actin supramolecular filament fiber	TRUE
-3.29433	-1.05025	chromosome organization	31	3.95916e-05	21	FALSE	21	1	meiotic cell cycle phase	TRUE
-2.38955	-3.40813	nuclear chromosome segregation	19	4.36097e-05	22	FALSE	22	1	nuclear fission division segregation	FALSE
3.61613	-0.353921	supramolecular fiber organization	35	4.99651e-05	23	FALSE	23	1	actin supramolecular filament fiber	FALSE
-2.41081	-2.87098	chromosome segregation	21	7.7234e-05	24	FALSE	24	1	nuclear fission division segregation	FALSE
-2.79705	-1.66298	mitotic cell cycle phase transition	29	7.76353e-05	25	FALSE	25	1	meiotic cell cycle phase	TRUE
-3.5903	-3.71608	mitotic spindle assembly checkpoint signaling	7	7.76353e-05	26	FALSE	26	1	negative metaphase/anaphase checkpoint separation	FALSE
-3.35525	-3.73879	spindle checkpoint signaling	7	7.76353e-05	27	FALSE	27	1	negative metaphase/anaphase checkpoint separation	FALSE
-3.89918	-3.62322	spindle assembly checkpoint signaling	7	7.76353e-05	28	FALSE	28	1	negative metaphase/anaphase checkpoint separation	FALSE
-3.80595	-3.82555	mitotic spindle checkpoint signaling	7	7.76353e-05	29	FALSE	29	1	negative metaphase/anaphase checkpoint separation	FALSE
-4.29545	-3.34519	regulation of mitotic sister chromatid segregation	8	9.49004e-05	30	FALSE	30	1	negative metaphase/anaphase checkpoint separation	FALSE
-3.42366	-3.05932	negative regulation of mitotic nuclear division	8	9.49004e-05	31	FALSE	31	1	negative metaphase/anaphase checkpoint separation	FALSE
-3.28526	-3.51295	negative regulation of mitotic metaphase/anaphase transition	7	0.000141189	32	FALSE	32	1	negative metaphase/anaphase checkpoint separation	FALSE
-3.57683	-3.46182	negative regulation of metaphase/anaphase transition of cell cycle	7	0.000141189	33	FALSE	33	1	negative metaphase/anaphase checkpoint separation	FALSE
-3.84689	-1.15029	regulation of chromosome organization	18	0.000187031	34	FALSE	34	1	meiotic cell cycle phase	TRUE
-6.08461	2.06125	DNA replication	19	0.000187214	35	FALSE	35	1	double-strand DNA break repair	TRUE
-3.14462	-1.88178	negative regulation of organelle organization	20	0.000187214	36	FALSE	36	1	meiotic cell cycle phase	FALSE
-1.55935	-4.04902	mitotic spindle organization	10	0.000214038	37	FALSE	37	1	microtubule metaphase microtubule-based congression	TRUE
6.2126	3.71955	positive regulation of protein localization	27	0.000342875	38	FALSE	38	1	nucleocytoplasmic export transport nucleus	TRUE
-3.27138	-3.25515	negative regulation of nuclear division	8	0.00050196	39	FALSE	39	1	negative metaphase/anaphase checkpoint separation	FALSE
6.49337	3.19734	positive regulation of protein transport	21	0.00050196	40	FALSE	40	1	nucleocytoplasmic export transport nucleus	TRUE
6.14791	3.12873	positive regulation of establishment of protein localization	21	0.00050196	41	FALSE	41	1	nucleocytoplasmic export transport nucleus	TRUE
-2.95047	-3.12931	regulation of mitotic nuclear division	12	0.000587974	42	FALSE	42	1	nuclear fission division segregation	FALSE
-3.04094	-1.46208	cell cycle phase transition	31	0.000658191	43	FALSE	43	1	meiotic cell cycle phase	FALSE
-4.47673	1.43033	DNA metabolic process	46	0.00071475	44	FALSE	44	1	double-strand DNA break repair	TRUE
2.65043	10.4167	skin development	20	0.000908281	45	FALSE	45	1	biological by catabolic death	TRUE
5.44702	3.8168	regulation of protein localization	38	0.00126386	46	FALSE	46	1	nucleocytoplasmic export transport nucleus	FALSE
-6.54457	2.3047	double-strand break repair via homologous recombination	13	0.00128513	47	FALSE	47	1	double-strand DNA break repair	TRUE
4.28738	0.348912	regulation of actin filament-based process	24	0.00141077	48	FALSE	48	1	actin supramolecular filament fiber	FALSE
-7.30925	2.39697	DNA-templated DNA replication	12	0.0014171	49	FALSE	49	1	double-strand DNA break repair	FALSE
-6.77876	1.82955	recombinational repair	13	0.0014171	50	FALSE	50	1	double-strand DNA break repair	FALSE
-5.75206	3.0005	regulation of DNA replication	13	0.0014171	51	FALSE	51	1	double-strand DNA break repair	FALSE
-3.34499	-2.67429	regulation of chromosome segregation	11	0.00146982	52	FALSE	52	1	negative metaphase/anaphase checkpoint separation	FALSE
-3.68137	-2.75158	regulation of mitotic sister chromatid separation	10	0.00146982	53	FALSE	53	1	negative metaphase/anaphase checkpoint separation	FALSE
5.94998	3.96586	regulation of establishment of protein localization	27	0.00147844	54	FALSE	54	1	nucleocytoplasmic export transport nucleus	FALSE
-0.0405898	-2.85428	microtubule cytoskeleton organization	22	0.00153755	55	FALSE	55	1	microtubule metaphase microtubule-based congression	TRUE
-0.126081	-2.45299	microtubule-based process	28	0.00162429	56	FALSE	56	1	microtubule metaphase microtubule-based congression	TRUE
-1.08743	-3.88432	spindle organization	11	0.00163513	57	FALSE	57	1	microtubule metaphase microtubule-based congression	FALSE
-3.68229	-2.4769	chromosome separation	11	0.00163513	58	FALSE	58	1	meiotic cell cycle phase	FALSE
1.42406	-1.91521	organelle localization	24	0.00163513	59	FALSE	59	1	establishment cytoskeleton organelle localization	TRUE
-4.16063	-2.26504	mitotic sister chromatid separation	10	0.00163513	60	FALSE	60	1	meiotic cell cycle phase	FALSE
7.90985	2.92676	cell-cell junction organization	15	0.00163513	61	FALSE	61	1	nucleocytoplasmic export transport nucleus	FALSE
2.84516	-1.12603	positive regulation of organelle organization	27	0.00165052	62	FALSE	62	1	establishment cytoskeleton organelle localization	FALSE
0.642626	-1.24597	establishment of organelle localization	20	0.00178212	63	FALSE	63	1	establishment cytoskeleton organelle localization	FALSE
3.64223	-1.99995	protein-containing complex assembly	47	0.00183093	64	FALSE	64	1	actin supramolecular filament fiber	FALSE
-10.2241	5.7716	blastocyst development	12	0.00228545	65	FALSE	65	1	blastocyst ERBB2 glycoprotein biosynthetic	TRUE
4.1314	3.24679	intracellular transport	46	0.00235695	66	FALSE	66	1	nucleocytoplasmic export transport nucleus	FALSE
5.70402	4.26697	regulation of protein transport	26	0.0025745	67	FALSE	67	1	nucleocytoplasmic export transport nucleus	FALSE
4.87784	2.7867	protein localization to organelle	35	0.00276169	68	FALSE	68	1	nucleocytoplasmic export transport nucleus	FALSE
-3.84799	-2.28912	regulation of sister chromatid segregation	10	0.00276169	69	FALSE	69	1	meiotic cell cycle phase	FALSE
-3.95179	-2.67542	regulation of chromosome separation	10	0.00276169	70	FALSE	70	1	negative metaphase/anaphase checkpoint separation	FALSE
4.48384	-1.13465	regulation of actin filament organization	17	0.00276169	71	FALSE	71	1	actin supramolecular filament fiber	FALSE
-1.18661	-1.99196	negative regulation of cellular component organization	30	0.00276169	72	FALSE	72	1	G2/M cell cycle component	FALSE
-2.36931	-2.03848	regulation of cell cycle process	35	0.00277058	73	FALSE	73	1	nuclear fission division segregation	FALSE
-0.832616	-5.29442	mitotic spindle assembly	6	0.00312573	74	FALSE	74	1	attachment cytokinetic cytokinesis kinetochore	TRUE
-1.7218	-4.29387	microtubule cytoskeleton organization involved in mitosis	10	0.00320551	75	FALSE	75	1	microtubule metaphase microtubule-based congression	FALSE
4.27767	-0.813252	regulation of cytoskeleton organization	26	0.00336559	76	FALSE	76	1	actin supramolecular filament fiber	FALSE
5.5697	3.2755	regulation of cellular localization	39	0.00343959	77	FALSE	77	1	nucleocytoplasmic export transport nucleus	FALSE
-0.192573	-6.53047	cytokinetic process	5	0.00347321	78	FALSE	78	1	attachment cytokinetic cytokinesis kinetochore	TRUE
-4.44045	-3.03774	metaphase/anaphase transition of mitotic cell cycle	9	0.00488837	79	FALSE	79	1	negative metaphase/anaphase checkpoint separation	FALSE
-4.51279	-2.75799	regulation of mitotic metaphase/anaphase transition	9	0.00488837	80	FALSE	80	1	negative metaphase/anaphase checkpoint separation	FALSE
-4.68183	1.0663	cellular response to DNA damage stimulus	41	0.00488837	81	FALSE	81	1	double-strand DNA break repair	FALSE
-2.97291	-2.78516	regulation of nuclear division	12	0.00488837	82	FALSE	82	1	nuclear fission division segregation	FALSE
-1.20295	9.9252	macromolecule catabolic process	39	0.00488837	83	FALSE	83	1	biological by catabolic death	TRUE
4.19501	-0.36385	regulation of actin cytoskeleton organization	21	0.00488837	84	FALSE	84	1	actin supramolecular filament fiber	FALSE
6.34525	4.97997	regulation of nucleocytoplasmic transport	12	0.00551634	85	FALSE	85	1	nucleocytoplasmic export transport nucleus	FALSE
-4.38168	-2.55178	metaphase/anaphase transition of cell cycle	9	0.00563923	86	FALSE	86	1	negative metaphase/anaphase checkpoint separation	FALSE
-4.23317	-2.833	regulation of metaphase/anaphase transition of cell cycle	9	0.00563923	87	FALSE	87	1	negative metaphase/anaphase checkpoint separation	FALSE
-6.62656	3.56636	DNA strand elongation	6	0.00594173	88	FALSE	88	1	double-strand DNA break repair	FALSE
-0.738932	-4.83214	spindle assembly	8	0.00714485	89	FALSE	89	1	attachment cytokinetic cytokinesis kinetochore	TRUE
5.95766	5.28208	nucleocytoplasmic transport	18	0.00754888	90	FALSE	90	1	nucleocytoplasmic export transport nucleus	FALSE
5.59106	5.11689	nuclear transport	18	0.00754888	91	FALSE	91	1	nucleocytoplasmic export transport nucleus	FALSE
-0.153678	-4.29192	metaphase plate congression	6	0.00815162	92	FALSE	92	1	microtubule metaphase microtubule-based congression	FALSE
-2.76945	-2.38818	regulation of mitotic cell cycle phase transition	20	0.00819429	93	FALSE	93	1	nuclear fission division segregation	FALSE
-8.1779	7.82459	ERBB2 signaling pathway	5	0.00829801	94	FALSE	94	1	blastocyst ERBB2 glycoprotein biosynthetic	TRUE
4.62616	4.21807	intracellular protein transport	32	0.00908062	95	FALSE	95	1	nucleocytoplasmic export transport nucleus	FALSE
5.48828	6.52989	nuclear export	10	0.00929025	96	FALSE	96	1	nucleocytoplasmic export transport nucleus	FALSE
4.91469	-1.63405	positive regulation of cellular component biogenesis	25	0.0097472	97	FALSE	97	1	actin supramolecular filament fiber	FALSE
-1.95948	10.6699	protein catabolic process	31	0.00979452	98	FALSE	98	1	biological by catabolic death	TRUE
-4.0078	10.6508	modulation by host of viral process	7	0.00996153	99	FALSE	99	1	biological by catabolic death	FALSE
-2.81051	-2.03622	regulation of mitotic cell cycle	27	0.0118998	100	FALSE	100	1	meiotic cell cycle phase	FALSE
-7.40698	3.38527	regulation of double-strand break repair via homologous recombination	8	0.0122706	101	FALSE	101	1	double-strand DNA break repair	FALSE
-5.59247	1.98308	DNA repair	27	0.0124279	102	FALSE	102	1	double-strand DNA break repair	FALSE
-3.7973	-1.98544	negative regulation of mitotic cell cycle phase transition	13	0.012922	103	FALSE	103	1	meiotic cell cycle phase	FALSE
3.96852	-1.16963	regulation of cellular component biogenesis	37	0.0133635	104	FALSE	104	1	actin supramolecular filament fiber	FALSE
3.89551	-0.693396	regulation of supramolecular fiber organization	19	0.0133635	105	FALSE	105	1	actin supramolecular filament fiber	FALSE
7.18234	3.91891	regulation of protein localization to nucleus	12	0.0135083	106	FALSE	106	1	nucleocytoplasmic export transport nucleus	FALSE
-4.88862	8.75734	glycoprotein biosynthetic process	8	0.0142226	107	FALSE	107	1	blastocyst ERBB2 glycoprotein biosynthetic	TRUE
-3.99198	-1.73388	negative regulation of cell cycle process	18	0.0143982	108	FALSE	108	1	meiotic cell cycle phase	FALSE
4.95364	-5.75147	positive regulation of transferase activity	33	0.0144839	109	FALSE	109	1	actin supramolecular filament fiber	FALSE
-0.325995	-7.23064	mitotic cytokinesis	7	0.0147357	110	FALSE	110	1	attachment cytokinetic cytokinesis kinetochore	FALSE
1.07156	-3.03871	organelle assembly	24	0.014836	111	FALSE	111	1	microtubule metaphase microtubule-based congression	FALSE
4.49526	5.76392	protein localization to plasma membrane	17	0.015237	112	FALSE	112	1	nucleocytoplasmic export transport nucleus	FALSE
-0.350068	-3.74326	non-membrane-bounded organelle assembly	15	0.0158415	113	FALSE	113	1	microtubule metaphase microtubule-based congression	FALSE
4.33633	-1.69571	positive regulation of cellular component organization	42	0.0162521	114	FALSE	114	1	actin supramolecular filament fiber	FALSE
1.34276	10.1445	liver development	13	0.016416	115	FALSE	115	1	biological by catabolic death	FALSE
-3.439	-2.40635	mitotic cell cycle checkpoint signaling	11	0.0168084	116	FALSE	116	1	meiotic cell cycle phase	FALSE
-5.19212	2.99686	positive regulation of DNA metabolic process	20	0.017174	117	FALSE	117	1	double-strand DNA break repair	FALSE
-3.30945	-2.19733	cell cycle checkpoint signaling	13	0.0176049	118	FALSE	118	1	meiotic cell cycle phase	FALSE
0.947361	10.9055	hepaticobiliary system development	13	0.0176049	119	FALSE	119	1	biological by catabolic death	FALSE
5.05141	-0.681254	positive regulation of supramolecular fiber organization	13	0.0176049	120	FALSE	120	1	actin supramolecular filament fiber	FALSE
-3.54429	-1.83925	negative regulation of cell cycle phase transition	16	0.01839	121	FALSE	121	1	meiotic cell cycle phase	FALSE
5.8355	1.2198	cell junction organization	30	0.0192087	122	FALSE	122	1	actin supramolecular filament fiber	FALSE
3.99868	5.35892	protein localization to cell periphery	18	0.0192087	123	FALSE	123	1	nucleocytoplasmic export transport nucleus	FALSE
-6.0574	8.86495	cellular macromolecule biosynthetic process	25	0.0201072	124	FALSE	124	1	blastocyst ERBB2 glycoprotein biosynthetic	FALSE
0.146228	-4.1407	establishment of chromosome localization	6	0.0201072	125	FALSE	125	1	microtubule metaphase microtubule-based congression	FALSE
-0.102059	-5.10368	cytokinesis	11	0.0201072	126	FALSE	126	1	attachment cytokinetic cytokinesis kinetochore	FALSE
-1.72964	-5.68316	attachment of spindle microtubules to kinetochore	5	0.0204284	127	FALSE	127	1	attachment cytokinetic cytokinesis kinetochore	FALSE
-4.92908	-1.59531	meiotic cell cycle	12	0.0206187	128	FALSE	128	1	meiotic cell cycle phase	FALSE
-6.30033	1.59594	DNA recombination	16	0.0206438	129	FALSE	129	1	double-strand DNA break repair	FALSE
0.271583	9.07323	DNA-templated transcription elongation	20	0.0208181	130	FALSE	130	1	biological by catabolic death	FALSE
7.37128	4.45422	positive regulation of protein localization to nucleus	9	0.0228267	131	FALSE	131	1	nucleocytoplasmic export transport nucleus	FALSE
6.46386	-6.97583	positive regulation of protein kinase activity	26	0.023299	132	FALSE	132	1	actin supramolecular filament fiber	FALSE
6.36634	6.52032	protein export from nucleus	7	0.0236233	133	FALSE	133	1	nucleocytoplasmic export transport nucleus	FALSE
-0.223372	-4.57312	chromosome localization	6	0.0243418	134	FALSE	134	1	microtubule metaphase microtubule-based congression	FALSE
5.73145	-0.856261	actin filament bundle assembly	12	0.0243897	135	FALSE	135	1	actin supramolecular filament fiber	FALSE
5.60199	-0.338571	actin filament bundle organization	12	0.0243897	136	FALSE	136	1	actin supramolecular filament fiber	FALSE
-2.0232	9.83975	organonitrogen compound catabolic process	32	0.0248679	137	FALSE	137	1	biological by catabolic death	FALSE
-1.1426	-2.62108	G2/M transition of mitotic cell cycle	10	0.0248679	138	FALSE	138	1	G2/M cell cycle component	FALSE
-6.02918	2.53059	double-strand break repair	16	0.0248679	139	FALSE	139	1	double-strand DNA break repair	FALSE
-0.442847	-3.23789	positive regulation of cell cycle	19	0.0255795	140	FALSE	140	1	microtubule metaphase microtubule-based congression	FALSE
-5.35401	2.53729	regulation of DNA metabolic process	28	0.0259705	141	FALSE	141	1	double-strand DNA break repair	FALSE
7.23022	-2.74119	regulation of cell projection assembly	12	0.0261042	142	FALSE	142	1	actin supramolecular filament fiber	FALSE
3.92626	9.99202	negative regulation of programmed cell death	42	0.0262221	143	FALSE	143	1	biological by catabolic death	FALSE
-5.62578	9.71379	organonitrogen compound biosynthetic process	32	0.0262221	144	FALSE	144	1	blastocyst ERBB2 glycoprotein biosynthetic	FALSE
6.98952	5.07576	positive regulation of nucleocytoplasmic transport	8	0.0262221	145	FALSE	145	1	nucleocytoplasmic export transport nucleus	FALSE
-1.0715	10.7942	cellular macromolecule catabolic process	29	0.0262221	146	FALSE	146	1	biological by catabolic death	FALSE
5.12795	-1.18109	positive regulation of cytoskeleton organization	13	0.0269473	147	FALSE	147	1	actin supramolecular filament fiber	FALSE
-3.64261	9.67366	biological process involved in symbiotic interaction	15	0.0269473	148	FALSE	148	1	biological by catabolic death	FALSE
-7.23666	8.85858	protein palmitoylation	6	0.0269473	149	FALSE	149	1	blastocyst ERBB2 glycoprotein biosynthetic	FALSE
-9.48438	6.73913	blastocyst hatching	4	0.0269473	150	FALSE	150	1	blastocyst ERBB2 glycoprotein biosynthetic	FALSE
