# Supplementary material for: Ongoing replication stress tolerance and clonal T cell responses distinguish liver and lung recurrence and outcomes in pancreatic cancer
Source: Nat Cancer. 2025 Jan 9;6(1):123–44. doi: 10.1038/s43018-024-00881-3 (PMC11779630; doi:10.1038/s43018-024-00881-3)
Supplement: Supplementary file 14 — Statistical source data. [file 43018_2024_881_MOESM14_ESM.xlsx]

## Sheet: ED_Fig.6A_part1
Public_Patient_ID	mean_pRPA_foci_in_epithelial	Cohort
ST-00003662	0.0297887
ST-00015760	0.000661594
ST-00015777	0.000608458
ST-00015839	0	Lung
ST-00016289	0.0163252	Liver
ST-00016911	0
ST-00017074	0.000981354
ST-00017078	0.00713087	Liver
ST-00017080	0.00147493
ST-00017227	0.00983607
ST-00017261	0.00729927
ST-00017297	0.00762712
ST-00017310	0.000255102	Liver
ST-00017381	0.0584648	Liver
ST-00017440	0.00690846	Lung
ST-00017762	0.00830368
ST-00017804	0.004811	Lung
ST-00017967	0.000747384
ST-00018179	0.00325309
ST-00018260	0.0132714
ST-00018269	0	Liver
ST-00018301	0.000987492
ST-00018360	0
ST-00018362	0.0260355
ST-00018386	0.00260341
ST-00018505	0.000372162
ST-00018955	0.00370523	Liver
ST-00018963	0.0154321
ST-00019006	0.059325
ST-00019367	0	Liver
ST-00019368	0.0263158	Liver
ST-00019598	0.000496032	Lung
ST-00020181	0.0890397	Liver
ST-00020291	0

## Sheet: ED_Fig.6A_part2
Public_Patient_ID	mean_pRPA_foci_in_Ki67+_epithelial	Cohort
ST-00003662	0.00207469
ST-00015760	0
ST-00015777	0
ST-00015839	0	Lung
ST-00016289	0.0564263	Liver
ST-00016911	0
ST-00017074	0
ST-00017078	0	Liver
ST-00017080	0.00657895
ST-00017227	0
ST-00017261	0
ST-00017297	0
ST-00017310	0	Liver
ST-00017381	0	Liver
ST-00017440	0.0432432	Lung
ST-00017762	0.0169492
ST-00017804	0	Lung
ST-00017967	0.00168067
ST-00018179	0
ST-00018260	0.0394265
ST-00018269	0	Liver
ST-00018301	0
ST-00018360	0
ST-00018362	0.1875
ST-00018386	0.0416667
ST-00018505	0.00038088
ST-00018955	0.014433	Liver
ST-00018963	0.118943
ST-00019006	0.0238411
ST-00019367	0	Liver
ST-00019368	0.2	Liver
ST-00019598	0	Lung
ST-00020181	0.442211	Liver
ST-00020291	0

## Sheet: ED_Fig.6B
Patient	pRPA_foci_pos	pORG_binary	value	Cohort
ST-00003662	0.0142016	Low	pRPA_foci_pos
ST-00015760	0.000661594	Low	pRPA_foci_pos
ST-00015777	0.000608458	Low	pRPA_foci_pos
ST-00016289	0.00768246	High	pRPA_foci_pos
ST-00016911	0	High	pRPA_foci_pos
ST-00017074	0.000981354	Low	pRPA_foci_pos
ST-00017078	0.00545302	Low	pRPA_foci_pos
ST-00017080	0.00147493	High	pRPA_foci_pos
ST-00017227	0.00983607	Low	pRPA_foci_pos
ST-00017261	0.00729927	Low	pRPA_foci_pos
ST-00017297	0.00254237	Low	pRPA_foci_pos
ST-00017310	0.000255102	High	pRPA_foci_pos
ST-00017381	0.0294118	High	pRPA_foci_pos
ST-00017440	0.00287853	Low	pRPA_foci_pos
ST-00017762	0.0059312	Low	pRPA_foci_pos
ST-00017804	0.00252005	Low	pRPA_foci_pos
ST-00017967	0.000747384	Low	pRPA_foci_pos
ST-00018179	0.00162655	High	pRPA_foci_pos
ST-00018260	0.00729927	High	pRPA_foci_pos
ST-00018269	0	High	pRPA_foci_pos
ST-00018301	0.000987492	Low	pRPA_foci_pos
ST-00018360	0	High	pRPA_foci_pos
ST-00018362	0.0201183	High	pRPA_foci_pos
ST-00018386	0.00202488	Low	pRPA_foci_pos
ST-00018505	0.000330811	Low	pRPA_foci_pos
ST-00018955	0.00288184	High	pRPA_foci_pos
ST-00018963	0.0037037	High	pRPA_foci_pos
ST-00019006	0.0191829	High	pRPA_foci_pos
ST-00019367	0	Low	pRPA_foci_pos
ST-00019368	0.0263158	High	pRPA_foci_pos
ST-00019598	0.000496032	Low	pRPA_foci_pos
ST-00020181	0.022759	High	pRPA_foci_pos
ST-00020291	0	High	pRPA_foci_pos
ST-00016289	0.00768246		pRPA_foci_pos	Liver
ST-00017078	0.00545302		pRPA_foci_pos	Liver
ST-00017310	0.000255102		pRPA_foci_pos	Liver
ST-00017381	0.0294118		pRPA_foci_pos	Liver
ST-00017440	0.00287853		pRPA_foci_pos	Lung
ST-00017804	0.00252005		pRPA_foci_pos	Lung
ST-00018269	0		pRPA_foci_pos	Liver
ST-00018955	0.00288184		pRPA_foci_pos	Liver
ST-00019367	0		pRPA_foci_pos	Liver
ST-00019368	0.0263158		pRPA_foci_pos	Liver
ST-00019598	0.000496032		pRPA_foci_pos	Lung
ST-00020181	0.022759		pRPA_foci_pos	Liver

## Sheet: ED_Fig.6C
	Patient	pORG_binary	pRPA-	pRPA+	Fraction pRPA_foci+	value	category	Cohort
0	ST-00003662	Low	481	1	0.00207469	Fraction pRPA_foci+	pORG_binary
1	ST-00015760	Low	395	0	0	Fraction pRPA_foci+	pORG_binary
2	ST-00015777	Low	51	0	0	Fraction pRPA_foci+	pORG_binary
3	ST-00016289	High	310	9	0.0282132	Fraction pRPA_foci+	pORG_binary
4	ST-00016911	High	107	0	0	Fraction pRPA_foci+	pORG_binary
5	ST-00017074	Low	286	0	0	Fraction pRPA_foci+	pORG_binary
6	ST-00017078	Low	528	0	0	Fraction pRPA_foci+	pORG_binary
7	ST-00017080	High	302	2	0.00657895	Fraction pRPA_foci+	pORG_binary
8	ST-00017227	Low	9	0	0	Fraction pRPA_foci+	pORG_binary
9	ST-00017261	Low	1	0	0	Fraction pRPA_foci+	pORG_binary
10	ST-00017297	Low	111	0	0	Fraction pRPA_foci+	pORG_binary
11	ST-00017310	High	646	0	0	Fraction pRPA_foci+	pORG_binary
12	ST-00017381	High	155	0	0	Fraction pRPA_foci+	pORG_binary
13	ST-00017440	Low	183	2	0.0108108	Fraction pRPA_foci+	pORG_binary
14	ST-00017762	Low	58	1	0.0169492	Fraction pRPA_foci+	pORG_binary
15	ST-00017804	Low	1146	0	0	Fraction pRPA_foci+	pORG_binary
16	ST-00017967	Low	594	1	0.00168067	Fraction pRPA_foci+	pORG_binary
17	ST-00018179	High	507	0	0	Fraction pRPA_foci+	pORG_binary
18	ST-00018260	High	273	6	0.0215054	Fraction pRPA_foci+	pORG_binary
19	ST-00018269	High	485	0	0	Fraction pRPA_foci+	pORG_binary
20	ST-00018301	Low	421	0	0	Fraction pRPA_foci+	pORG_binary
21	ST-00018360	High	7	0	0	Fraction pRPA_foci+	pORG_binary
22	ST-00018362	High	14	2	0.125	Fraction pRPA_foci+	pORG_binary
23	ST-00018386	Low	117	3	0.025	Fraction pRPA_foci+	pORG_binary
24	ST-00018505	Low	10498	4	0.00038088	Fraction pRPA_foci+	pORG_binary
25	ST-00018955	High	480	5	0.0103093	Fraction pRPA_foci+	pORG_binary
26	ST-00018963	High	222	5	0.0220264	Fraction pRPA_foci+	pORG_binary
27	ST-00019006	High	747	8	0.010596	Fraction pRPA_foci+	pORG_binary
28	ST-00019367	Low	81	0	0	Fraction pRPA_foci+	pORG_binary
29	ST-00019368	High	4	1	0.2	Fraction pRPA_foci+	pORG_binary
30	ST-00019598	Low	369	0	0	Fraction pRPA_foci+	pORG_binary
31	ST-00020181	High	543	54	0.0904523	Fraction pRPA_foci+	pORG_binary
32	ST-00020291	High	849	0	0	Fraction pRPA_foci+	pORG_binary
0	ST-00016289		310	9	0.0282132	Fraction pRPA_foci+	Cohort	Liver
1	ST-00017078		528	0	0	Fraction pRPA_foci+	Cohort	Liver
2	ST-00017310		646	0	0	Fraction pRPA_foci+	Cohort	Liver
3	ST-00017381		155	0	0	Fraction pRPA_foci+	Cohort	Liver
4	ST-00017440		183	2	0.0108108	Fraction pRPA_foci+	Cohort	Lung
5	ST-00017804		1146	0	0	Fraction pRPA_foci+	Cohort	Lung
6	ST-00018269		485	0	0	Fraction pRPA_foci+	Cohort	Liver
7	ST-00018955		480	5	0.0103093	Fraction pRPA_foci+	Cohort	Liver
8	ST-00019367		81	0	0	Fraction pRPA_foci+	Cohort	Liver
9	ST-00019368		4	1	0.2	Fraction pRPA_foci+	Cohort	Liver
10	ST-00019598		369	0	0	Fraction pRPA_foci+	Cohort	Lung
11	ST-00020181		543	54	0.0904523	Fraction pRPA_foci+	Cohort	Liver

## Sheet: ED_Fig.6D
	Patient	pORG_binary	Ki67+	Ki67-	Fraction Ki67+	value	Cohort
0	ST-00003662	Low	1	40	0.0243902	Fraction Ki67+
1	ST-00015760	Low	0	2	0	Fraction Ki67+
2	ST-00015777	Low	0	2	0	Fraction Ki67+
3	ST-00016289	High	9	15	0.375	Fraction Ki67+
4	ST-00017074	Low	0	1	0	Fraction Ki67+
5	ST-00017078	Low	0	13	0	Fraction Ki67+
6	ST-00017080	High	2	0	1	Fraction Ki67+
7	ST-00017227	Low	0	3	0	Fraction Ki67+
8	ST-00017261	Low	0	1	0	Fraction Ki67+
9	ST-00017297	Low	0	3	0	Fraction Ki67+
10	ST-00017310	High	0	1	0	Fraction Ki67+
11	ST-00017381	High	0	82	0	Fraction Ki67+
12	ST-00017440	Low	2	3	0.4	Fraction Ki67+
13	ST-00017762	Low	1	4	0.2	Fraction Ki67+
14	ST-00017804	Low	0	11	0	Fraction Ki67+
15	ST-00017967	Low	1	3	0.25	Fraction Ki67+
16	ST-00018179	High	0	5	0	Fraction Ki67+
17	ST-00018260	High	6	16	0.272727	Fraction Ki67+
18	ST-00018301	Low	0	3	0	Fraction Ki67+
19	ST-00018362	High	2	15	0.117647	Fraction Ki67+
20	ST-00018386	Low	3	4	0.428571	Fraction Ki67+
21	ST-00018505	Low	4	4	0.5	Fraction Ki67+
22	ST-00018955	High	5	2	0.714286	Fraction Ki67+
23	ST-00018963	High	5	7	0.416667	Fraction Ki67+
24	ST-00019006	High	8	46	0.148148	Fraction Ki67+
25	ST-00019368	High	1	0	1	Fraction Ki67+
26	ST-00019598	Low	0	1	0	Fraction Ki67+
27	ST-00020181	High	54	60	0.473684	Fraction Ki67+
0	ST-00016289		9	15	0.375	Fraction Ki67+	Liver
1	ST-00017078		0	13	0	Fraction Ki67+	Liver
2	ST-00017310		0	1	0	Fraction Ki67+	Liver
3	ST-00017381		0	82	0	Fraction Ki67+	Liver
4	ST-00017440		2	3	0.4	Fraction Ki67+	Lung
5	ST-00017804		0	11	0	Fraction Ki67+	Lung
6	ST-00018955		5	2	0.714286	Fraction Ki67+	Liver
7	ST-00019368		1	0	1	Fraction Ki67+	Liver
8	ST-00019598		0	1	0	Fraction Ki67+	Lung
9	ST-00020181		54	60	0.473684	Fraction Ki67+	Liver

## Sheet: ED_Fig.6E
Public_Patient_ID	Public_Specimen_ID	Event	Survival	ResectionSurvival	PurIST_Score	HR_DDR_Altered_All	HR_DDR_Altered_BioRel	pORG_Up_55	pSUB_Up_51	TestState
ST-00007067	ST-00007067-T	FALSE	2464	2464	0.0055	TRUE	TRUE	0.128287	-0.33414	DDR Altered High (34)
ST-00007071	ST-00007071-T	TRUE	638	594	0.978228	TRUE	FALSE	0.59516	0.598893	DDR Altered High (34)
ST-00007085	ST-00007085-T	TRUE	335	333	0.040453	FALSE	FALSE	0.43477	-0.3024	DDR Intact High (62)
ST-00007099	ST-00007099-T	TRUE	31	31	0.06411	FALSE	FALSE	-0.22343	0.402761	DDR Intact Low (68)
ST-00007120	ST-00007120-T	FALSE	2346	2297	0.143108	TRUE	TRUE	0.033731	-0.2513	DDR Altered High (34)
ST-00005813	ST-00005813-T	TRUE	325	296	0.333336	FALSE	FALSE	0.545032	0.415666	DDR Intact High (62)
ST-00007165	ST-00007165-T	TRUE	300	207	0.06411	TRUE	FALSE	0.584248	-0.13741	DDR Altered High (34)
ST-00005536	ST-00005536-T	TRUE	882	874	0.108392	FALSE	FALSE	0.193581	0.076136	DDR Intact High (62)
ST-00007168	ST-00007168-T	TRUE	539	503	0.007943	FALSE	FALSE	0.336001	0.242295	DDR Intact High (62)
ST-00007174	ST-00007174-T	TRUE	133	83	0.02224	TRUE	TRUE	0.41971	0.459547	DDR Altered High (34)
ST-00007178	ST-00007178-T	TRUE	139	109	0.0055	TRUE	TRUE	0.210493	-0.18939	DDR Altered High (34)
ST-00007180	ST-00007180-T	TRUE	203	169	0.02224	FALSE	FALSE	0.029567	-0.29433	DDR Intact High (62)
ST-00007183	ST-00007183-T	TRUE	359	359	0.096424	FALSE	FALSE	-0.40203	0.376588	DDR Intact Low (68)
ST-00007195	ST-00007195-T	TRUE	1193	1153	0.147772	FALSE	FALSE	-0.48071	-0.558	DDR Intact Low (68)
ST-00007203	ST-00007203-T	TRUE	228	200	0.991223	FALSE	FALSE	0.038083	0.329343	DDR Intact High (62)
ST-00007208	ST-00007208-T	TRUE	361	340	0.008906	TRUE	TRUE	-0.25191	0.041946	DDR Altered Low (29)
ST-00007213	ST-00007213-T	TRUE	306	257	0.902224	FALSE	FALSE	-0.63252	0.188532	DDR Intact Low (68)
ST-00007216	ST-00007216-T	TRUE	488	456	0.164949	TRUE	TRUE	0.025303	0.49205	DDR Altered High (34)
ST-00007175	ST-00007175-T	TRUE	549	499	0.040453	TRUE	TRUE	0.359114	0.23197	DDR Altered High (34)
ST-00007234	ST-00007234-T	TRUE	1140	1119	0.001779	FALSE	FALSE	0.394889	-0.588	DDR Intact High (62)
ST-00007239	ST-00007239-T	FALSE	2193	2154	0.0055	TRUE	TRUE	-0.53156	-0.36346	DDR Altered Low (29)
ST-00007257	ST-00007257-T	TRUE	175	147	0.013405	FALSE	FALSE	-0.21963	0.097974	DDR Intact Low (68)
ST-00007266	ST-00007266-T	TRUE	250	218	0.333336	TRUE	FALSE	-0.45812	-0.4748	DDR Altered Low (29)
ST-00007267	ST-00007267-T	TRUE	791	763	0.142243	FALSE	FALSE	-0.40449	0.343991	DDR Intact Low (68)
ST-00007270	ST-00007270-T	TRUE	412	396	0.991223	TRUE	TRUE	0.014916	0.543452	DDR Altered Low (29)
ST-00007279	ST-00007279-T	TRUE	257	257	0.991223	FALSE	FALSE	0.407522	0.691211	DDR Intact High (62)
ST-00007284	ST-00007284-T	TRUE	570	549	0.001096	FALSE	FALSE	-0.03304	-0.03756	DDR Intact Low (68)
ST-00007296	ST-00007296-T	TRUE	129	94	0.236376	FALSE	FALSE	-0.13883	-0.42607	DDR Intact Low (68)
ST-00007298	ST-00007298-T	TRUE	327	301	0.938952	FALSE	FALSE	0.168114	0.551049	DDR Intact High (62)
ST-00007302	ST-00007302-T	TRUE	331	282	0.938952	FALSE	FALSE	-0.28337	0.734064	DDR Intact Low (68)
ST-00007300	ST-00007300-T	TRUE	129	112	0.147772	FALSE	FALSE	0.139833	0.261777	DDR Intact High (62)
ST-00007303	ST-00007303-T	TRUE	683	670	0.785925	FALSE	FALSE	-0.01132	0.141743	DDR Intact Low (68)
ST-00007307	ST-00007307-T	FALSE	2322	2297	0.0055	TRUE	TRUE	-0.48395	-0.10644	DDR Altered Low (29)
ST-00007313	ST-00007313-T	TRUE	610	594	0.902224	TRUE	TRUE	0.398778	0.631422	DDR Altered High (34)
ST-00007585	ST-00007585-T	TRUE	1722	1708	0.001779	FALSE	FALSE	-0.51955	-0.3567	DDR Intact Low (68)
ST-00007613	ST-00007613-T	TRUE	283	257	0.061894	TRUE	TRUE	0.415811	-0.1064	DDR Altered High (34)
ST-00006291	ST-00006291-T	FALSE	2003	2003	0.013805	TRUE	FALSE	0.394244	-0.49639	DDR Altered High (34)
ST-00008043	ST-00008043-T	FALSE	2270	2257	0.164949	FALSE	FALSE	-0.25109	-0.07771	DDR Intact Low (68)
ST-00008056	ST-00008056-T	TRUE	302	288	0.06411	FALSE	FALSE	0.409362	-0.20917	DDR Intact High (62)
ST-00010904	ST-00010904-T	TRUE	355	297	0.015697	TRUE	TRUE	0.237192	0.567807	DDR Altered High (34)
ST-00008601	ST-00008601-T	TRUE	683	661	0.56008	FALSE	FALSE	0.448873	-0.06484	DDR Intact High (62)
ST-00009776	ST-00009776-T	TRUE	163	150	0.008906	TRUE	TRUE	-0.27148	-0.06245	DDR Altered Low (29)
ST-00010889	ST-00010889-T	TRUE	1758	1730	0.143108	FALSE	FALSE	-0.44764	-0.51973	DDR Intact Low (68)
ST-00010919	ST-00010919-T	TRUE	1089	1076	0.946668	FALSE	FALSE	-0.24578	0.333036	DDR Intact Low (68)
ST-00010924	ST-00010924-T	TRUE	291	157	0.991223	TRUE	TRUE	0.139481	0.621876	DDR Altered High (34)
ST-00010984	ST-00010984-T	TRUE	129	105	0.008906	FALSE	FALSE	0.074508	-0.31809	DDR Intact High (62)
ST-00011168	ST-00011168-T	TRUE	169	169	0.147772	FALSE	FALSE	-0.47624	-0.10512	DDR Intact Low (68)
ST-00011343	ST-00011343-T	FALSE	2524	2439	0.008906	TRUE	FALSE	0.082214	-0.10454	DDR Altered High (34)
ST-00012319	ST-00012319-T	FALSE	1923	1896	0.008906	FALSE	FALSE	0.258412	-0.41379	DDR Intact High (62)
ST-00020051	ST-00020051-A-T	TRUE	384		0.679704	TRUE	FALSE	0.444253	0.429613	DDR Altered High (34)
ST-00012327	ST-00012327-T	TRUE	372	356	0.991223	TRUE	FALSE	0.512026	0.554341	DDR Altered High (34)
ST-00012742	ST-00012742-T	TRUE	308	301	0.333336	FALSE	FALSE	0.466844	0.215881	DDR Intact High (62)
ST-00012818	ST-00012818-T	TRUE	200	200	0.303532	FALSE	FALSE	-0.2686	0.001414	DDR Intact Low (68)
ST-00012890	ST-00012890-T	TRUE	1148	1008	0.013405	FALSE	FALSE	-0.57097	-0.56299	DDR Intact Low (68)
ST-00012878	ST-00012878-T	TRUE	332	313	0.02224	TRUE	TRUE	-0.15527	0.059825	DDR Altered Low (29)
ST-00012908	ST-00012908-T	TRUE	956	917	0.008906	FALSE	FALSE	-0.615	-0.47931	DDR Intact Low (68)
ST-00012931	ST-00012931-T	TRUE	252	245	0.02224	TRUE	FALSE	-0.40596	-0.65009	DDR Altered Low (29)
ST-00013013	ST-00013013-T	TRUE	460	412	0.0055	TRUE	FALSE	0.462158	-0.29852	DDR Altered High (34)
ST-00013084	ST-00013084-T	FALSE	2014	1980	0.991223	FALSE	FALSE	-0.24161	0.51537	DDR Intact Low (68)
ST-00013091	ST-00013091-T	FALSE	1962	1946	0.001096	FALSE	FALSE	-0.18976	-0.47795	DDR Intact Low (68)
ST-00013160	ST-00013160-T	TRUE	559	495	0.025257	FALSE	FALSE	-0.28988	-0.48135	DDR Intact Low (68)
ST-00013158	ST-00013158-T	TRUE	428	428	0.323499	FALSE	FALSE	-0.5886	-0.39552	DDR Intact Low (68)
ST-00013253	ST-00013253-T	TRUE	1547	1507	0.0055	FALSE	FALSE	0.485707	-0.64722	DDR Intact High (62)
ST-00013291	ST-00013291-T	TRUE	855	824	0.991223	TRUE	TRUE	0.173398	0.545457	DDR Altered High (34)
ST-00013415	ST-00013415-T	TRUE	758	733	0.436125	FALSE	FALSE	0.177185	0.28606	DDR Intact High (62)
ST-00013496	ST-00013496-T	FALSE	1970	1954	0.001779	TRUE	FALSE	-0.45658	-0.25669	DDR Altered Low (29)
ST-00013861	ST-00013861-T	TRUE	353	255	0.663229	FALSE	FALSE	0.213307	0.042599	DDR Intact High (62)
ST-00013971	ST-00013971-T	TRUE	416	396	0.761902	FALSE	FALSE	-0.37688	0.441043	DDR Intact Low (68)
ST-00020085	ST-00020085-T	TRUE	528	268	0.033249	TRUE	TRUE	-0.5305	-0.50408	DDR Altered Low (29)
ST-00014023	ST-00014023-T	FALSE	1786	1750	0.040453	FALSE	FALSE	0.416438	-0.11998	DDR Intact High (62)
ST-00014104	ST-00014104-T	TRUE	387	346	0.001779	FALSE	FALSE	0.465724	-0.59222	DDR Intact High (62)
ST-00014391	ST-00014391-T	TRUE	189	170	0.164949	FALSE	FALSE	0.430684	0.013679	DDR Intact High (62)
ST-00014494	ST-00014494-T	TRUE	526	477	0.054078	FALSE	FALSE	0.371495	-0.14841	DDR Intact High (62)
ST-00003635	ST-00003635-T	TRUE	602	580	0.001096	FALSE	FALSE	-0.12423	-0.55272	DDR Intact Low (68)
ST-00014524	ST-00014524-A-T	TRUE	190		0.325049	TRUE	FALSE	0.248353	0.331082	DDR Altered High (34)
ST-00014537	ST-00014537-T	TRUE	394	368	0.859538	FALSE	FALSE	-0.15602	0.703987	DDR Intact Low (68)
ST-00014550	ST-00014550-T	TRUE	436	405	0.147772	FALSE	FALSE	-0.10362	-0.47679	DDR Intact Low (68)
ST-00020098	ST-00020098-T	TRUE	185	65	0.556881	TRUE	TRUE	-0.15157	0.404864	DDR Altered Low (29)
ST-00014575	ST-00014575-T	TRUE	856	840	0.001096	FALSE	FALSE	0.308373	-0.58	DDR Intact High (62)
ST-00016028	ST-00016028-T	TRUE	382	163	0.991223	FALSE	FALSE	0.314539	0.745617	DDR Intact High (62)
ST-00020102	ST-00020102-T	TRUE	735	346	0.012753	FALSE	FALSE	-0.52368	-0.09502	DDR Intact Low (68)
ST-00015114	ST-00015114-T	TRUE	696	659	0.0055	TRUE	TRUE	-0.39891	-0.25851	DDR Altered Low (29)
ST-00015136	ST-00015136-T	TRUE	1329	1329	0.06411	TRUE	TRUE	0.395741	0.220902	DDR Altered High (34)
ST-00020108	ST-00020108-T	TRUE	958		0.295657	FALSE	FALSE	-0.58994	-0.13003	DDR Intact Low (68)
ST-00015163	ST-00015163-T	TRUE	1498	1446	0.0055	TRUE	TRUE	-0.28126	-0.37515	DDR Altered Low (29)
ST-00015184	ST-00015184-T	TRUE	1439	1311	0.785925	FALSE	FALSE	-0.58943	-0.42331	DDR Intact Low (68)
ST-00020109	ST-00020109-T	TRUE	639	283	0.0055	FALSE	FALSE	0.542953	-0.38431	DDR Intact High (62)
ST-00015332	ST-00015332-T	TRUE	166	135	0.061552	FALSE	FALSE	0.064856	0.129033	DDR Intact High (62)
ST-00015760	ST-00015760-T	TRUE	621	587	0.556881	FALSE	FALSE	-0.36646	0.562119	DDR Intact Low (68)
ST-00015777	ST-00015777-T	FALSE	1685	1685	0.0055	TRUE	TRUE	-0.39284	-0.57652	DDR Altered Low (29)
ST-00015839	ST-00015839-T	TRUE	1104	1070	0.001096	FALSE	FALSE	-0.63932	-0.52151	DDR Intact Low (68)
ST-00017227	ST-00017227-T	TRUE	431	207	0.001096	FALSE	FALSE	-0.43997	-0.2371	DDR Intact Low (68)
ST-00020117	ST-00020117-T	TRUE	1004	955	0.0055	FALSE	FALSE	-0.49189	-0.37938	DDR Intact Low (68)
ST-00015973	ST-00015973-T	TRUE	1172	1128	0.0055	FALSE	FALSE	-0.44944	-0.40449	DDR Intact Low (68)
ST-00016257	ST-00016257-T	TRUE	1505	1475	0.0055	FALSE	FALSE	0.439901	-0.04894	DDR Intact High (62)
ST-00016289	ST-00016289-T	TRUE	406	160	0.146883	TRUE	TRUE	0.301062	0.170814	DDR Altered High (34)
ST-00016499	ST-00016499-T	TRUE	537	498	0.09581	FALSE	FALSE	0.146807	0.169424	DDR Intact High (62)
ST-00016742	ST-00016742-T	FALSE	1581	1581	0.013805	FALSE	FALSE	-0.61682	-0.36639	DDR Intact Low (68)
ST-00020123	ST-00020123-T	TRUE	929	911	0.785925	TRUE	TRUE	-0.24827	0.208641	DDR Altered Low (29)
ST-00016806	ST-00016806-T	TRUE	359	317	0.991223	FALSE	FALSE	0.544338	0.398883	DDR Intact High (62)
ST-00020127	ST-00020127-T	TRUE	87	46	0.0055	TRUE	TRUE	0.62713	-0.17808	DDR Altered High (34)
ST-00016911	ST-00016911-T	TRUE	1186	1175	0.0055	TRUE	TRUE	0.270531	-0.4608	DDR Altered High (34)
ST-00016213	ST-00016213-T	FALSE	1795	1752	0.0055	TRUE	TRUE	-0.20244	0.163217	DDR Altered Low (29)
ST-00020133	ST-00020133-T	TRUE	432	142	0.991223	FALSE	FALSE	-0.21371	0.825656	DDR Intact Low (68)
ST-00017041	ST-00017041-T	TRUE	133	99	0.303532	FALSE	FALSE	0.217027	-0.06111	DDR Intact High (62)
ST-00017381	ST-00017381-T	TRUE	1258	1183	0.001779	FALSE	FALSE	0.288409	-0.62105	DDR Intact High (62)
ST-00017967	ST-00017967-T	TRUE	869	662	0.0055	FALSE	FALSE	-0.07519	0.022124	DDR Intact Low (68)
ST-00017078	ST-00017078-T	FALSE	1678	1657	0.001096	TRUE	TRUE	-0.19515	-0.54457	DDR Altered Low (29)
ST-00017074	ST-00017074-T	TRUE	217	187	0.0055	FALSE	FALSE	-0.31452	0.099513	DDR Intact Low (68)
ST-00020093	ST-00020093-T	TRUE	600	573	0.033988	FALSE	FALSE	0.409818	-0.14464	DDR Intact High (62)
ST-00017080	ST-00017080-T	TRUE	693	665	0.002749	TRUE	FALSE	0.523141	-0.57967	DDR Altered High (34)
ST-00020153	ST-00020153-T	TRUE	409	251	0.991223	FALSE	FALSE	0.00667	0.445702	DDR Intact Low (68)
ST-00021358	ST-00021358-T	TRUE	739	726	0.0055	TRUE	TRUE	0.507632	-0.56098	DDR Altered High (34)
ST-00017261	ST-00017261-T	TRUE	1197	1111	0.147772	FALSE	FALSE	-0.52403	-0.40014	DDR Intact Low (68)
ST-00017297	ST-00017297-T	TRUE	732	630	0.0055	FALSE	FALSE	-0.4784	0.086847	DDR Intact Low (68)
ST-00017804	ST-00017804-T	TRUE	1681	1535	0.0055	TRUE	FALSE	-0.34013	-0.37115	DDR Altered Low (29)
ST-00017340	ST-00017340-T	TRUE	498	470	0.902224	FALSE	FALSE	0.084889	0.385176	DDR Intact High (62)
ST-00017310	ST-00017310-T	TRUE	1264	1206	0.09581	TRUE	TRUE	0.294011	0.327145	DDR Altered High (34)
ST-00021355	ST-00021355-T	TRUE	871	655	0.001779	TRUE	FALSE	-0.48234	-0.5101	DDR Altered Low (29)
ST-00017440	ST-00017440-T	TRUE	192	142	0.556881	FALSE	FALSE	-0.54438	0.528764	DDR Intact Low (68)
ST-00017449	ST-00017449-T	TRUE	597	527	0.991223	FALSE	FALSE	-0.20052	0.511874	DDR Intact Low (68)
ST-00017549	ST-00017549-T	TRUE	972	929	0.0055	FALSE	FALSE	0.6191	0.309239	DDR Intact High (62)
ST-00020148	ST-00020148-T	TRUE	617	371	0.001096	FALSE	FALSE	-0.59411	-0.47329	DDR Intact Low (68)
ST-00017762	ST-00017762-T	TRUE	336	316	0.938952	FALSE	FALSE	0.042837	0.550884	DDR Intact High (62)
ST-00017838	ST-00017838-T	FALSE	1295	1288	0.978228	FALSE	FALSE	0.331988	0.561549	DDR Intact High (62)
ST-00018362	ST-00018362-T	FALSE	1280	1104	0.008293	FALSE	FALSE	0.002165	-0.51255	DDR Intact Low (68)
ST-00017945	ST-00017945-T	TRUE	178	120	0.785925	FALSE	FALSE	0.562267	-0.01114	DDR Intact High (62)
ST-00018893	ST-00018893-T	TRUE	50	44	0.991223	FALSE	FALSE	0.364613	0.683969	DDR Intact High (62)
ST-00017966	ST-00017966-T	TRUE	671	344	0.06411	FALSE	FALSE	-0.00939	-0.48588	DDR Intact Low (68)
ST-00017975	ST-00017975-T	TRUE	462	455	0.0055	FALSE	FALSE	0.361715	-0.11491	DDR Intact High (62)
ST-00018002	ST-00018002-T	TRUE	520	206	0.0055	FALSE	FALSE	0.536701	-0.03669	DDR Intact High (62)
ST-00020165	ST-00020165-T	FALSE	1420	1420	0.333336	FALSE	FALSE	-0.5141	-0.35119	DDR Intact Low (68)
ST-00017985	ST-00017985-T	TRUE	251	205	0.333336	TRUE	TRUE	0.444032	0.156681	DDR Altered High (34)
ST-00018136	ST-00018136-T	TRUE	138	126	0.991223	FALSE	FALSE	0.46617	0.532293	DDR Intact High (62)
ST-00018724	ST-00018724-T	FALSE	1261	1043	0.013405	TRUE	FALSE	-0.39846	0.084629	DDR Altered Low (29)
ST-00018257	ST-00018257-T	FALSE	1402	1351	0.0055	FALSE	FALSE	-0.05791	-0.48757	DDR Intact Low (68)
ST-00018179	ST-00018179-T	TRUE	1026	1007	0.0055	FALSE	FALSE	0.002791	-0.43391	DDR Intact Low (68)
ST-00018236	ST-00018236-T	TRUE	1247	1228	0.013405	FALSE	FALSE	-0.32994	-0.15552	DDR Intact Low (68)
ST-00018269	ST-00018269-T	TRUE	372	338	0.0055	FALSE	FALSE	0.521992	-0.28645	DDR Intact High (62)
ST-00018268	ST-00018268-T	TRUE	1054	894	0.001096	FALSE	FALSE	0.343862	-0.55303	DDR Intact High (62)
ST-00018301	ST-00018301-T	FALSE	1189	1057	0.991223	FALSE	FALSE	0.020237	0.361888	DDR Intact Low (68)
ST-00020175	ST-00020175-T	FALSE	1643	1373	0.147772	FALSE	FALSE	0.212811	-0.1403	DDR Intact High (62)
ST-00020178	ST-00020178-T	TRUE	281		0.008906	FALSE	FALSE	-0.44957	-0.4322	DDR Intact Low (68)
ST-00020181	ST-00020181-T	TRUE	403	105	0.040453	TRUE	FALSE	0.451879	-0.48153	DDR Altered High (34)
ST-00018360	ST-00018360-T	TRUE	892	870	0.008906	FALSE	FALSE	0.47141	0.069431	DDR Intact High (62)
ST-00020186	ST-00020186-T	TRUE	455	208	0.646673	FALSE	FALSE	-0.34759	-0.14298	DDR Intact Low (68)
ST-00018426	ST-00018426-T	TRUE	506	442	0.938952	FALSE	FALSE	0.314192	0.715326	DDR Intact High (62)
ST-00016623	ST-00016623-T	TRUE	424	415	0.902224	FALSE	FALSE	0.441618	0.554532	DDR Intact High (62)
ST-00019368	ST-00019368-T	TRUE	499	284	0.008293	FALSE	FALSE	0.341185	0.178912	DDR Intact High (62)
ST-00018584	ST-00018584-T	TRUE	529	479	0.785925	FALSE	FALSE	-0.40048	-0.02593	DDR Intact Low (68)
ST-00018628	ST-00018628-T	TRUE	598	537	0.06411	FALSE	FALSE	-0.30755	0.232238	DDR Intact Low (68)
ST-00018616	ST-00018616-T	FALSE	1162	1162	0.001779	FALSE	FALSE	-0.56684	-0.40854	DDR Intact Low (68)
ST-00004898	ST-00004898-T	FALSE	3199	3184	0.025257	TRUE	TRUE	-0.49936	-0.34428	DDR Altered Low (29)
ST-00021339	ST-00021339-F	TRUE	292		0.991223	FALSE	FALSE	-0.18926	0.654173	DDR Intact Low (68)
ST-00020207	ST-00020207-T	TRUE	327	285	0.001779	FALSE	FALSE	0.045224	-0.58217	DDR Intact High (62)
ST-00020195	ST-00020195-T	TRUE	210	186	0.240769	FALSE	FALSE	-0.32962	0.295063	DDR Intact Low (68)
ST-00020208	ST-00020208-F	FALSE	337	70	0.842116	TRUE	TRUE	0.253722	0.195306	DDR Altered High (34)
ST-00019367	ST-00019367-T	TRUE	391	211	0.061552	FALSE	FALSE	-0.4506	0.107381	DDR Intact Low (68)
ST-00020206	ST-00020206-F	TRUE	165		0.015697	FALSE	FALSE	0.256798	-0.09781	DDR Intact High (62)
ST-00020221	ST-00020221-T	FALSE	1139	1013	0.013709	FALSE	FALSE	-0.41648	0.068719	DDR Intact Low (68)
ST-00020205	ST-00020205-T	TRUE	392	370	0.0055	FALSE	FALSE	0.493162	-0.38391	DDR Intact High (62)
ST-00019598	ST-00019598-T	FALSE	984	760	0.040453	TRUE	TRUE	-0.14984	0.240303	DDR Altered Low (29)
ST-00020209	ST-00020209-T	FALSE	1197	1052	0.001779	FALSE	FALSE	-0.26589	-0.34222	DDR Intact Low (68)
ST-00020215	ST-00020215-F	FALSE	84		0.013405	FALSE	FALSE	0.2369	-0.18556	DDR Intact High (62)
ST-00020223	ST-00020223-T	TRUE	497	468	0.040453	FALSE	FALSE	0.669861	-0.30988	DDR Intact High (62)
ST-00018955	ST-00018955-T	FALSE	883	849	0.96486	TRUE	TRUE	0.484875	0.516487	DDR Altered High (34)
ST-00018988	ST-00018988-T	FALSE	1065	1022	0.033249	FALSE	FALSE	-0.2968	-0.27593	DDR Intact Low (68)
ST-00019006	ST-00019006-T	TRUE	617	571	0.783895	FALSE	FALSE	0.428081	0.547227	DDR Intact High (62)
ST-00020225	ST-00020225-T	FALSE	949	802	0.147772	FALSE	FALSE	0.065212	-0.027	DDR Intact High (62)
ST-00003662	ST-00003662-T	TRUE	233	187	0.147772	TRUE	TRUE	-0.38435	-0.13295	DDR Altered Low (29)
ST-00020217	ST-00020217-T	TRUE	753	627	0.001779	TRUE	FALSE	0.144156	-0.50226	DDR Altered High (34)
ST-00019056	ST-00019056-T	FALSE	1016	992	0.013805	FALSE	FALSE	0.463051	-0.52228	DDR Intact High (62)
ST-00020236	ST-00020236-T	TRUE	318	289	0.001096	FALSE	FALSE	0.292134	0.174417	DDR Intact High (62)
ST-00020218	ST-00020218-T	TRUE	480	250	0.013805	FALSE	FALSE	-0.12503	-0.4951	DDR Intact Low (68)
ST-00021351	ST-00021351-T	TRUE	650	363	0.001779	FALSE	FALSE	-0.30406	-0.59504	DDR Intact Low (68)
ST-00019194	ST-00019194-T	FALSE	1079	1052	0.591897	TRUE	TRUE	-0.45933	0.028073	DDR Altered Low (29)
ST-00019466	ST-00019466-T	FALSE	639	610	0.001779	FALSE	FALSE	-0.10612	-0.31836	DDR Intact Low (68)
ST-00018525	ST-00018525-T	FALSE	918	687	0.008906	FALSE	FALSE	-0.11368	0.228647	DDR Intact Low (68)
ST-00019458	ST-00019458-T	FALSE	654	643	0.0055	FALSE	FALSE	0.432085	-0.07475	DDR Intact High (62)
ST-00019601	ST-00019601-T	TRUE	316	286	0.013709	FALSE	FALSE	-0.28342	-0.15577	DDR Intact Low (68)
ST-00020291	ST-00020291-T	TRUE	680	656	0.0055	FALSE	FALSE	0.283325	-0.62144	DDR Intact High (62)
ST-00020285	ST-00020285-T	FALSE	763	728	0.0055	FALSE	FALSE	0.127265	0.121326	DDR Intact High (62)
ST-00019590	ST-00019590-T	FALSE	646	619	0.001096	TRUE	TRUE	0.362428	-0.34153	DDR Altered High (34)
ST-00019682	ST-00019682-T	TRUE	806	784	0.06411	FALSE	FALSE	0.387572	-0.16767	DDR Intact High (62)
ST-00020341	ST-00020341-T	TRUE	385	385	0.001096	FALSE	FALSE	0.119009	-0.1232	DDR Intact High (62)
ST-00019945	ST-00019945-T	TRUE	331	294	0.859538	TRUE	TRUE	0.233113	0.336776	DDR Altered High (34)
ST-00020904	ST-00020904-T	TRUE	216	188	0.008906	TRUE	TRUE	0.507463	0.132541	DDR Altered High (34)
ST-00020385	ST-00020385-T	FALSE	847	827	0.001779	TRUE	FALSE	-0.37504	-0.3272	DDR Altered Low (29)
ST-00020482	ST-00020482-T	FALSE	811	770	0.0055	TRUE	TRUE	-0.05395	-0.3322	DDR Altered Low (29)
ST-00020926	ST-00020926-F	FALSE	175		0.061552	TRUE	FALSE	-0.45171	0.290395	DDR Altered Low (29)
ST-00021340	ST-00021340-F	TRUE	152		0.164949	TRUE	TRUE	-0.32322	0.280835	DDR Altered Low (29)
ST-00021060	ST-00021060-F	TRUE	863	686	0.003153	FALSE	FALSE	-0.14524	0.225358	DDR Intact Low (68)
ST-00020630	ST-00020630-T	FALSE	786	745	0.146883	TRUE	FALSE	-0.28255	0.111364	DDR Altered Low (29)

## Sheet: ED_Fig.6F
Regulon	VIPER Score	Public_Patient_ID	Cohort
CD3G	0.389487	ST-00007071	Liver
CD3G	-1.32717	ST-00007085	Liver
CD3G	0.314776	ST-00005813	Liver
CD3G	-3.42292	ST-00007174	Liver
CD3G	-0.925363	ST-00007179	Liver
CD3G	5.81403	ST-00007180	Liver
CD3G	4.98874	ST-00007195	Liver
CD3G	5.95145	ST-00007206	Lung
CD3G	-1.50893	ST-00007175	Liver
CD3G	0.748494	ST-00007255	Liver
CD3G	-1.04318	ST-00007256	Liver
CD3G	-1.30873	ST-00007284	Liver
CD3G	3.51711	ST-00007298	Liver
CD3G	1.58124	ST-00007303	Liver
CD3G	-0.114749	ST-00007307	Lung
CD3G	-5.34294	ST-00007313	Liver
CD3G	-4.64485	ST-00007613	Liver
CD3G	-1.86743	ST-00006291	Liver
CD3G	3.62906	ST-00011168	Lung
CD3G	-3.21181	ST-00012327	Liver
CD3G	4.63802	ST-00012908	Liver
CD3G	0.140325	ST-00013013	Liver
CD3G	-1.16513	ST-00020081	Lung
CD3G	0.756038	ST-00013160	Liver
CD3G	4.42664	ST-00013158	Liver
CD3G	-2.20339	ST-00013253	Liver
CD3G	0.947596	ST-00013291	Liver
CD3G	0.307164	ST-00013496	Lung
CD3G	-3.67398	ST-00013971	Liver
CD3G	0.211289	ST-00014104	Liver
CD3G	0.0885489	ST-00014391	Liver
CD3G	-1.94686	ST-00014537	Lung
CD3G	-2.85438	ST-00016028	Liver
CD3G	-0.378959	ST-00020102	Lung
CD3G	-0.209268	ST-00020108	Liver
CD3G	1.99393	ST-00020109	Liver
CD3G	3.27924	ST-00015332	Liver
CD3G	4.91608	ST-00015839	Lung
CD3G	-0.427841	ST-00016289	Liver
CD3G	-2.3977	ST-00016499	Liver
CD3G	-1.14739	ST-00016806	Liver
CD3G	-0.776586	ST-00016213	Lung
CD3G	-3.12352	ST-00020133	Liver
CD3G	1.2135	ST-00017381	Liver
CD3G	0.43678	ST-00017078	Liver
CD3G	0.235282	ST-00021358	Liver
CD3G	-1.08392	ST-00017804	Lung
CD3G	-0.221375	ST-00017310	Liver
CD3G	-0.245888	ST-00021355	Liver
CD3G	-1.31992	ST-00017440	Lung
CD3G	-2.44813	ST-00017838	Liver
CD3G	-1.99946	ST-00018002	Liver
CD3G	1.26593	ST-00017985	Liver
CD3G	-3.1139	ST-00018724	Liver
CD3G	2.05879	ST-00018236	Liver
CD3G	-2.71734	ST-00018269	Liver
CD3G	1.35667	ST-00020181	Liver
CD3G	-1.97059	ST-00016623	Liver
CD3G	-3.01554	ST-00019368	Liver
CD3G	1.45322	ST-00004898	Lung
CD3G	3.35504	ST-00020207	Lung
CD3G	2.69454	ST-00019367	Liver
CD3G	-2.52576	ST-00020205	Liver
CD3G	-5.75547	ST-00019598	Lung
CD3G	-1.5462	ST-00018809	Lung
CD3G	-0.0530141	ST-00020209	Lung
CD3G	-2.96568	ST-00018955	Liver
CD3G	0.110639	ST-00020217	Liver
CD3G	4.30718	ST-00019056	Liver
CD3G	5.34711	ST-00020218	Lung
CD3G	-2.2841	ST-00019466	Liver
CD3G	0.312181	ST-00019682	Liver
CD3G	0.0354774	ST-00020904	Liver
MS4A1	-1.38718	ST-00007071	Liver
MS4A1	-1.52166	ST-00007085	Liver
MS4A1	-1.20007	ST-00005813	Liver
MS4A1	-1.45463	ST-00007174	Liver
MS4A1	-1.2753	ST-00007179	Liver
MS4A1	8.17917	ST-00007180	Liver
MS4A1	6.13502	ST-00007195	Liver
MS4A1	9.22936	ST-00007206	Lung
MS4A1	0.174945	ST-00007175	Liver
MS4A1	-1.77751	ST-00007255	Liver
MS4A1	-2.49031	ST-00007256	Liver
MS4A1	-1.01858	ST-00007284	Liver
MS4A1	3.38622	ST-00007298	Liver
MS4A1	0.884294	ST-00007303	Liver
MS4A1	1.33893	ST-00007307	Lung
MS4A1	-2.42039	ST-00007313	Liver
MS4A1	-2.8617	ST-00007613	Liver
MS4A1	-1.52608	ST-00006291	Liver
MS4A1	5.81482	ST-00011168	Lung
MS4A1	-0.946806	ST-00012327	Liver
MS4A1	3.34996	ST-00012908	Liver
MS4A1	-1.31625	ST-00013013	Liver
MS4A1	-2.94279	ST-00020081	Lung
MS4A1	0.901625	ST-00013160	Liver
MS4A1	5.40325	ST-00013158	Liver
MS4A1	-3.10551	ST-00013253	Liver
MS4A1	-1.52692	ST-00013291	Liver
MS4A1	1.62733	ST-00013496	Lung
MS4A1	-3.65915	ST-00013971	Liver
MS4A1	-0.504511	ST-00014104	Liver
MS4A1	0.968766	ST-00014391	Liver
MS4A1	-0.637348	ST-00014537	Lung
MS4A1	-1.68931	ST-00016028	Liver
MS4A1	-1.41528	ST-00020102	Lung
MS4A1	0.85234	ST-00020108	Liver
MS4A1	-1.40366	ST-00020109	Liver
MS4A1	5.22813	ST-00015332	Liver
MS4A1	3.85957	ST-00015839	Lung
MS4A1	-2.54844	ST-00016289	Liver
MS4A1	-1.7777	ST-00016499	Liver
MS4A1	-1.12887	ST-00016806	Liver
MS4A1	0.504379	ST-00016213	Lung
MS4A1	-2.21572	ST-00020133	Liver
MS4A1	-1.41624	ST-00017381	Liver
MS4A1	-0.57762	ST-00017078	Liver
MS4A1	0.77553	ST-00021358	Liver
MS4A1	-1.13947	ST-00017804	Lung
MS4A1	-1.27271	ST-00017310	Liver
MS4A1	-2.43529	ST-00021355	Liver
MS4A1	-0.626884	ST-00017440	Lung
MS4A1	-2.82189	ST-00017838	Liver
MS4A1	-0.901528	ST-00018002	Liver
MS4A1	-1.96579	ST-00017985	Liver
MS4A1	-2.01991	ST-00018724	Liver
MS4A1	2.74212	ST-00018236	Liver
MS4A1	-1.81694	ST-00018269	Liver
MS4A1	-1.79445	ST-00020181	Liver
MS4A1	-1.81952	ST-00016623	Liver
MS4A1	-3.79037	ST-00019368	Liver
MS4A1	3.50369	ST-00004898	Lung
MS4A1	3.89042	ST-00020207	Lung
MS4A1	1.21503	ST-00019367	Liver
MS4A1	-1.85737	ST-00020205	Liver
MS4A1	-3.90479	ST-00019598	Lung
MS4A1	-0.882144	ST-00018809	Lung
MS4A1	0.306779	ST-00020209	Lung
MS4A1	-2.95112	ST-00018955	Liver
MS4A1	-2.62526	ST-00020217	Liver
MS4A1	5.48681	ST-00019056	Liver
MS4A1	6.46825	ST-00020218	Lung
MS4A1	-3.23768	ST-00019466	Liver
MS4A1	0.612331	ST-00019682	Liver
MS4A1	-0.155182	ST-00020904	Liver
MX1	3.49698	ST-00007071	Liver
MX1	1.97399	ST-00007085	Liver
MX1	4.93318	ST-00005813	Liver
MX1	-4.17532	ST-00007174	Liver
MX1	-2.37653	ST-00007179	Liver
MX1	7.76912	ST-00007180	Liver
MX1	-2.43624	ST-00007195	Liver
MX1	-1.38961	ST-00007206	Lung
MX1	6.18245	ST-00007175	Liver
MX1	2.84239	ST-00007255	Liver
MX1	5.15649	ST-00007256	Liver
MX1	-1.96538	ST-00007284	Liver
MX1	-0.4208	ST-00007298	Liver
MX1	1.85787	ST-00007303	Liver
MX1	-2.14061	ST-00007307	Lung
MX1	-2.88563	ST-00007313	Liver
MX1	4.07531	ST-00007613	Liver
MX1	-0.331158	ST-00006291	Liver
MX1	-2.92811	ST-00011168	Lung
MX1	-2.63142	ST-00012327	Liver
MX1	-1.41975	ST-00012908	Liver
MX1	2.45334	ST-00013013	Liver
MX1	-5.81416	ST-00020081	Lung
MX1	3.35024	ST-00013160	Liver
MX1	-4.28945	ST-00013158	Liver
MX1	-4.31798	ST-00013253	Liver
MX1	6.45105	ST-00013291	Liver
MX1	-2.39168	ST-00013496	Lung
MX1	-2.39709	ST-00013971	Liver
MX1	6.89079	ST-00014104	Liver
MX1	2.60886	ST-00014391	Liver
MX1	2.90849	ST-00014537	Lung
MX1	-1.10685	ST-00016028	Liver
MX1	3.07455	ST-00020102	Lung
MX1	-2.20456	ST-00020108	Liver
MX1	2.57921	ST-00020109	Liver
MX1	7.341	ST-00015332	Liver
MX1	-1.8118	ST-00015839	Lung
MX1	-1.43792	ST-00016289	Liver
MX1	3.00636	ST-00016499	Liver
MX1	3.84912	ST-00016806	Liver
MX1	-1.77616	ST-00016213	Lung
MX1	-0.965418	ST-00020133	Liver
MX1	0.487734	ST-00017381	Liver
MX1	0.0200534	ST-00017078	Liver
MX1	-1.80551	ST-00021358	Liver
MX1	-3.4071	ST-00017804	Lung
MX1	-1.38312	ST-00017310	Liver
MX1	-0.819633	ST-00021355	Liver
MX1	-1.29423	ST-00017440	Lung
MX1	-1.52846	ST-00017838	Liver
MX1	0.942694	ST-00018002	Liver
MX1	2.99341	ST-00017985	Liver
MX1	-2.13239	ST-00018724	Liver
MX1	-2.29409	ST-00018236	Liver
MX1	4.71429	ST-00018269	Liver
MX1	-1.17198	ST-00020181	Liver
MX1	5.63554	ST-00016623	Liver
MX1	3.85823	ST-00019368	Liver
MX1	-0.656701	ST-00004898	Lung
MX1	5.33378	ST-00020207	Lung
MX1	-2.88278	ST-00019367	Liver
MX1	5.97462	ST-00020205	Liver
MX1	-3.88733	ST-00019598	Lung
MX1	-4.78165	ST-00018809	Lung
MX1	0.267113	ST-00020209	Lung
MX1	1.70708	ST-00018955	Liver
MX1	-3.67989	ST-00020217	Liver
MX1	2.63651	ST-00019056	Liver
MX1	5.47213	ST-00020218	Lung
MX1	4.42496	ST-00019466	Liver
MX1	4.05559	ST-00019682	Liver
MX1	3.70409	ST-00020904	Liver
STAT1	4.91367	ST-00007071	Liver
STAT1	1.36346	ST-00007085	Liver
STAT1	4.32358	ST-00005813	Liver
STAT1	-4.22576	ST-00007174	Liver
STAT1	-2.26699	ST-00007179	Liver
STAT1	8.34038	ST-00007180	Liver
STAT1	-1.9959	ST-00007195	Liver
STAT1	-0.86384	ST-00007206	Lung
STAT1	5.91297	ST-00007175	Liver
STAT1	3.20026	ST-00007255	Liver
STAT1	2.91174	ST-00007256	Liver
STAT1	-3.35551	ST-00007284	Liver
STAT1	2.3348	ST-00007298	Liver
STAT1	1.48201	ST-00007303	Liver
STAT1	-1.10898	ST-00007307	Lung
STAT1	-2.51221	ST-00007313	Liver
STAT1	3.5828	ST-00007613	Liver
STAT1	-2.85274	ST-00006291	Liver
STAT1	-1.33078	ST-00011168	Lung
STAT1	-1.81466	ST-00012327	Liver
STAT1	-1.38645	ST-00012908	Liver
STAT1	2.54312	ST-00013013	Liver
STAT1	-5.77017	ST-00020081	Lung
STAT1	0.574999	ST-00013160	Liver
STAT1	-2.46627	ST-00013158	Liver
STAT1	-4.65625	ST-00013253	Liver
STAT1	8.65808	ST-00013291	Liver
STAT1	-3.20882	ST-00013496	Lung
STAT1	-3.28889	ST-00013971	Liver
STAT1	6.18686	ST-00014104	Liver
STAT1	3.63879	ST-00014391	Liver
STAT1	3.45971	ST-00014537	Lung
STAT1	0.994917	ST-00016028	Liver
STAT1	3.14966	ST-00020102	Lung
STAT1	-2.98549	ST-00020108	Liver
STAT1	3.19444	ST-00020109	Liver
STAT1	9.17273	ST-00015332	Liver
STAT1	-2.01696	ST-00015839	Lung
STAT1	-1.09019	ST-00016289	Liver
STAT1	1.57887	ST-00016499	Liver
STAT1	5.85387	ST-00016806	Liver
STAT1	-2.92711	ST-00016213	Lung
STAT1	1.01766	ST-00020133	Liver
STAT1	-1.25658	ST-00017381	Liver
STAT1	-0.848467	ST-00017078	Liver
STAT1	-0.76779	ST-00021358	Liver
STAT1	-3.85211	ST-00017804	Lung
STAT1	-3.2957	ST-00017310	Liver
STAT1	-2.58565	ST-00021355	Liver
STAT1	-1.28341	ST-00017440	Lung
STAT1	-0.652889	ST-00017838	Liver
STAT1	-0.747786	ST-00018002	Liver
STAT1	3.75359	ST-00017985	Liver
STAT1	-3.59948	ST-00018724	Liver
STAT1	-1.56365	ST-00018236	Liver
STAT1	4.53908	ST-00018269	Liver
STAT1	-0.984475	ST-00020181	Liver
STAT1	6.4464	ST-00016623	Liver
STAT1	2.70328	ST-00019368	Liver
STAT1	-1.1456	ST-00004898	Lung
STAT1	5.58041	ST-00020207	Lung
STAT1	-1.96505	ST-00019367	Liver
STAT1	3.88482	ST-00020205	Liver
STAT1	-4.04125	ST-00019598	Lung
STAT1	-4.79717	ST-00018809	Lung
STAT1	-1.74217	ST-00020209	Lung
STAT1	3.0333	ST-00018955	Liver
STAT1	-2.90707	ST-00020217	Liver
STAT1	4.28801	ST-00019056	Liver
STAT1	5.23182	ST-00020218	Lung
STAT1	2.73118	ST-00019466	Liver
STAT1	5.69439	ST-00019682	Liver
STAT1	4.68137	ST-00020904	Liver
IFNAR1	1.20873	ST-00007071	Liver
IFNAR1	0.915403	ST-00007085	Liver
IFNAR1	1.55004	ST-00005813	Liver
IFNAR1	0.296079	ST-00007174	Liver
IFNAR1	-2.0497	ST-00007179	Liver
IFNAR1	-0.703606	ST-00007180	Liver
IFNAR1	0.164487	ST-00007195	Liver
IFNAR1	1.41989	ST-00007206	Lung
IFNAR1	2.11287	ST-00007175	Liver
IFNAR1	2.39784	ST-00007255	Liver
IFNAR1	0.832272	ST-00007256	Liver
IFNAR1	-3.44968	ST-00007284	Liver
IFNAR1	2.37856	ST-00007298	Liver
IFNAR1	1.46364	ST-00007303	Liver
IFNAR1	0.412991	ST-00007307	Lung
IFNAR1	-0.180661	ST-00007313	Liver
IFNAR1	-0.862857	ST-00007613	Liver
IFNAR1	0.767	ST-00006291	Liver
IFNAR1	-0.689022	ST-00011168	Lung
IFNAR1	-0.671633	ST-00012327	Liver
IFNAR1	-2.17784	ST-00012908	Liver
IFNAR1	3.36523	ST-00013013	Liver
IFNAR1	-2.27825	ST-00020081	Lung
IFNAR1	0.89735	ST-00013160	Liver
IFNAR1	-0.797157	ST-00013158	Liver
IFNAR1	2.61572	ST-00013253	Liver
IFNAR1	0.338492	ST-00013291	Liver
IFNAR1	-0.176666	ST-00013496	Lung
IFNAR1	-1.66786	ST-00013971	Liver
IFNAR1	3.70528	ST-00014104	Liver
IFNAR1	1.65244	ST-00014391	Liver
IFNAR1	-4.8684	ST-00014537	Lung
IFNAR1	1.25682	ST-00016028	Liver
IFNAR1	-0.502175	ST-00020102	Lung
IFNAR1	-3.28865	ST-00020108	Liver
IFNAR1	5.09911	ST-00020109	Liver
IFNAR1	-2.26831	ST-00015332	Liver
IFNAR1	-2.28895	ST-00015839	Lung
IFNAR1	1.59054	ST-00016289	Liver
IFNAR1	-2.65526	ST-00016499	Liver
IFNAR1	0.984157	ST-00016806	Liver
IFNAR1	-3.97793	ST-00016213	Lung
IFNAR1	-2.43581	ST-00020133	Liver
IFNAR1	1.60289	ST-00017381	Liver
IFNAR1	-2.60813	ST-00017078	Liver
IFNAR1	1.23025	ST-00021358	Liver
IFNAR1	-0.418012	ST-00017804	Lung
IFNAR1	-0.761019	ST-00017310	Liver
IFNAR1	-0.300511	ST-00021355	Liver
IFNAR1	-1.15367	ST-00017440	Lung
IFNAR1	-3.4019	ST-00017838	Liver
IFNAR1	-1.00348	ST-00018002	Liver
IFNAR1	0.792197	ST-00017985	Liver
IFNAR1	-4.12074	ST-00018724	Liver
IFNAR1	-1.39372	ST-00018236	Liver
IFNAR1	1.79639	ST-00018269	Liver
IFNAR1	5.75417	ST-00020181	Liver
IFNAR1	0.204427	ST-00016623	Liver
IFNAR1	0.774378	ST-00019368	Liver
IFNAR1	0.738887	ST-00004898	Lung
IFNAR1	3.32608	ST-00020207	Lung
IFNAR1	-1.39486	ST-00019367	Liver
IFNAR1	-0.547296	ST-00020205	Liver
IFNAR1	1.45277	ST-00019598	Lung
IFNAR1	-1.86483	ST-00018809	Lung
IFNAR1	0.517452	ST-00020209	Lung
IFNAR1	-2.37472	ST-00018955	Liver
IFNAR1	0.637339	ST-00020217	Liver
IFNAR1	1.00956	ST-00019056	Liver
IFNAR1	1.33777	ST-00020218	Lung
IFNAR1	2.22468	ST-00019466	Liver
IFNAR1	3.9713	ST-00019682	Liver
IFNAR1	-0.859338	ST-00020904	Liver
IFNAR2	0.879569	ST-00007071	Liver
IFNAR2	0.513631	ST-00007085	Liver
IFNAR2	1.14301	ST-00005813	Liver
IFNAR2	-0.653171	ST-00007174	Liver
IFNAR2	-1.12479	ST-00007179	Liver
IFNAR2	0.237969	ST-00007180	Liver
IFNAR2	0.501448	ST-00007195	Liver
IFNAR2	1.07747	ST-00007206	Lung
IFNAR2	0.674062	ST-00007175	Liver
IFNAR2	-0.552784	ST-00007255	Liver
IFNAR2	-0.246008	ST-00007256	Liver
IFNAR2	-0.898013	ST-00007284	Liver
IFNAR2	1.33478	ST-00007298	Liver
IFNAR2	0.0701102	ST-00007303	Liver
IFNAR2	-0.261292	ST-00007307	Lung
IFNAR2	0.129148	ST-00007313	Liver
IFNAR2	-0.788683	ST-00007613	Liver
IFNAR2	0.604032	ST-00006291	Liver
IFNAR2	1.4555	ST-00011168	Lung
IFNAR2	-2.17656	ST-00012327	Liver
IFNAR2	-0.706356	ST-00012908	Liver
IFNAR2	0.113977	ST-00013013	Liver
IFNAR2	-2.26424	ST-00020081	Lung
IFNAR2	-0.302977	ST-00013160	Liver
IFNAR2	-0.111636	ST-00013158	Liver
IFNAR2	1.702	ST-00013253	Liver
IFNAR2	-0.789699	ST-00013291	Liver
IFNAR2	-0.56474	ST-00013496	Lung
IFNAR2	-2.46626	ST-00013971	Liver
IFNAR2	1.37376	ST-00014104	Liver
IFNAR2	1.19496	ST-00014391	Liver
IFNAR2	-1.06819	ST-00014537	Lung
IFNAR2	0.193748	ST-00016028	Liver
IFNAR2	-0.286219	ST-00020102	Lung
IFNAR2	-1.09265	ST-00020108	Liver
IFNAR2	1.88626	ST-00020109	Liver
IFNAR2	1.39663	ST-00015332	Liver
IFNAR2	-0.28372	ST-00015839	Lung
IFNAR2	1.0143	ST-00016289	Liver
IFNAR2	-1.79929	ST-00016499	Liver
IFNAR2	0.781097	ST-00016806	Liver
IFNAR2	-0.270727	ST-00016213	Lung
IFNAR2	-1.37055	ST-00020133	Liver
IFNAR2	-0.631146	ST-00017381	Liver
IFNAR2	-1.47322	ST-00017078	Liver
IFNAR2	1.08694	ST-00021358	Liver
IFNAR2	1.49176	ST-00017804	Lung
IFNAR2	-0.50251	ST-00017310	Liver
IFNAR2	-1.30004	ST-00021355	Liver
IFNAR2	-1.25166	ST-00017440	Lung
IFNAR2	-1.76037	ST-00017838	Liver
IFNAR2	1.1489	ST-00018002	Liver
IFNAR2	1.32027	ST-00017985	Liver
IFNAR2	-1.23568	ST-00018724	Liver
IFNAR2	-0.230635	ST-00018236	Liver
IFNAR2	1.78188	ST-00018269	Liver
IFNAR2	1.80353	ST-00020181	Liver
IFNAR2	-0.772912	ST-00016623	Liver
IFNAR2	-0.609102	ST-00019368	Liver
IFNAR2	-0.488452	ST-00004898	Lung
IFNAR2	1.33405	ST-00020207	Lung
IFNAR2	0.400344	ST-00019367	Liver
IFNAR2	1.55818	ST-00020205	Liver
IFNAR2	-0.0839955	ST-00019598	Lung
IFNAR2	-1.22553	ST-00018809	Lung
IFNAR2	0.511127	ST-00020209	Lung
IFNAR2	-1.04721	ST-00018955	Liver
IFNAR2	-1.15319	ST-00020217	Liver
IFNAR2	2.40406	ST-00019056	Liver
IFNAR2	1.39184	ST-00020218	Lung
IFNAR2	-0.972172	ST-00019466	Liver
IFNAR2	0.723301	ST-00019682	Liver
IFNAR2	0.118361	ST-00020904	Liver

## Sheet: ED_Fig.6G
	IFNB1	CD4	CD3E	CD8A	MS4A1 (CD20)	IFNG	IFNA1	pORG_Primary	MX1	STAT1	IFNAR1	MRC1 (CD206)	CD68	OLR1 (LOX1)
IFNB1	1	0.212741	0.187622	0.159167	0.146168	0.143352	0.00319925	-0.0930156	0.0754275	0.0906138	0.0944998	0.109913	-0.0371247	0.156236
CD4	0.212741	1	0.677184	0.477784	0.486948	0.532283	-0.0967504	-0.0590655	0.232478	0.324997	0.324916	0.493543	0.346998	0.435647
CD3E	0.187622	0.677184	1	0.791064	0.716893	0.632819	-0.0440227	-0.168223	0.117422	0.270664	0.186231	0.271914	0.162536	0.099209
CD8A	0.159167	0.477784	0.791064	1	0.475303	0.461157	0.00510809	-0.330766	-0.0104352	0.105614	0.0900229	0.132268	0.131836	0.00133859
MS4A1 (CD20)	0.146168	0.486948	0.716893	0.475303	1	0.611596	-0.0855088	-0.228828	-0.0565018	0.0282137	0.0734229	0.151896	-0.0529642	0.047766
IFNG	0.143352	0.532283	0.632819	0.461157	0.611596	1	0.0391546	-0.0546217	0.0684894	0.328655	0.208932	0.19608	0.038236	0.194266
IFNA1	0.00319925	-0.0967504	-0.0440227	0.00510809	-0.0855088	0.0391546	1	0.123834	0.147143	0.164601	-0.140622	0.0945154	-0.125595	0.0141051
pORG_Primary	-0.0930156	-0.0590655	-0.168223	-0.330766	-0.228828	-0.0546217	0.123834	1	0.422972	0.458904	0.250258	0.0891267	0.22923	0.29399
MX1	0.0754275	0.232478	0.117422	-0.0104352	-0.0565018	0.0684894	0.147143	0.422972	1	0.732357	0.266081	0.194287	0.200891	0.245103
STAT1	0.0906138	0.324997	0.270664	0.105614	0.0282137	0.328655	0.164601	0.458904	0.732357	1	0.2225	0.162327	0.192404	0.227431
IFNAR1	0.0944998	0.324916	0.186231	0.0900229	0.0734229	0.208932	-0.140622	0.250258	0.266081	0.2225	1	0.222788	0.1374	0.308394
MRC1 (CD206)	0.109913	0.493543	0.271914	0.132268	0.151896	0.19608	0.0945154	0.0891267	0.194287	0.162327	0.222788	1	0.310215	0.448013
CD68	-0.0371247	0.346998	0.162536	0.131836	-0.0529642	0.038236	-0.125595	0.22923	0.200891	0.192404	0.1374	0.310215	1	0.496816
OLR1 (LOX1)	0.156236	0.435647	0.099209	0.00133859	0.047766	0.194266	0.0141051	0.29399	0.245103	0.227431	0.308394	0.448013	0.496816	1

## Sheet: ED_Fig.6H
	Macrophage M2 QTS	NK cell QTS	Endothelial cell EPC	Endothelial cell MCP	T cell regulatory (Tregs) QTS	Macrophage EPC	Monocyte MCP	Macrophage/Monocyte MCP	T cell CD4+ (non-regulatory) QTS	B cell QTS	B cell EPC	B cell MCP	cytotoxicity score MCP	T cell CD8+ QTS	T cell CD8+ MCP	T cell CD4+ EPC	T cell MCP	NK cell MCP	Myeloid dendritic cell MCP	Macrophage M1 QTS	Cancer associated fibroblast EPC	Cancer associated fibroblast MCP	pORG Primary	T cell CD8+ EPC	Monocyte QTS	Myeloid dendritic cell QTS	NK cell EPC	Neutrophil QTS	Neutrophil MCP
Macrophage M2 QTS	1	0.43098	0.288915	0.347598	0.198002	0.219157	0.387013	0.387013	0.0841053	0.162245	0.0747833	0.0909115	0.181615	0.1103	0.164762	0.268544	0.147386	0.288386	0.49955	-0.37233	-0.0802618	0.0307015	-0.145846	0.259649	0.0202903	0.169742	-0.060324	-0.0109941	-0.0706342
NK cell QTS	0.43098	1	0.44322	0.546749	0.367542	0.0946094	0.29721	0.29721	0.188885	0.360443	0.205317	0.19991	0.273749	0.207972	0.268205	0.363327	0.332805	0.495283	0.508344	-0.0532591	0.0975248	0.169956	-0.599933	0.112553	0.0874215	0.083664	0.043022	-0.24318	-0.0665113
Endothelial cell EPC	0.288915	0.44322	1	0.715474	0.225532	0.059861	0.104671	0.104671	0.185452	0.319662	0.248113	0.241146	0.29749	0.219393	0.246921	0.474725	0.31959	0.392838	0.356728	-0.191212	-0.149836	-0.0901816	-0.409063	0.00437031	0.142478	0.0596572	-0.116142	0.099258	0.0707954
Endothelial cell MCP	0.347598	0.546749	0.715474	1	0.316204	-0.0413809	0.245179	0.245179	0.188587	0.346426	0.200252	0.233866	0.312715	0.189725	0.218071	0.247964	0.317343	0.522922	0.380209	-0.0777269	0.260209	0.375069	-0.564123	-0.155129	0.121762	0.0495338	-0.0532114	0.0277713	0.114745
T cell regulatory (Tregs) QTS	0.198002	0.367542	0.225532	0.316204	1	0.443298	0.555403	0.555403	0.0698059	0.508347	0.368425	0.397782	0.522058	0.405825	0.461518	0.519659	0.602454	0.476405	0.54047	0.33451	0.153734	0.175402	-0.191653	-0.10942	0.0819775	0.0415791	-0.0533002	-0.0840571	0.203702
Macrophage EPC	0.219157	0.0946094	0.059861	-0.0413809	0.443298	1	0.77677	0.77677	0.124422	0.246901	0.179624	0.174316	0.398544	0.379993	0.392336	0.29398	0.367088	0.211219	0.317031	0.281194	-0.0410724	-0.0799346	0.0318451	0.192339	-0.0247157	0.2183	-0.017238	-0.0190159	0.137451
Monocyte MCP	0.387013	0.29721	0.104671	0.245179	0.555403	0.77677	1	1	0.172716	0.414394	0.290296	0.307177	0.426743	0.355472	0.411373	0.341402	0.489169	0.469133	0.513294	0.243853	0.0816696	0.10915	-0.122621	0.176675	0.0103791	0.265452	-0.0648186	-0.066807	0.203705
Macrophage/Monocyte MCP	0.387013	0.29721	0.104671	0.245179	0.555403	0.77677	1	1	0.172716	0.414394	0.290296	0.307177	0.426743	0.355472	0.411373	0.341402	0.489169	0.469133	0.513294	0.243853	0.0816696	0.10915	-0.122621	0.176675	0.0103791	0.265452	-0.0648186	-0.066807	0.203705
T cell CD4+ (non-regulatory) QTS	0.0841053	0.188885	0.185452	0.188587	0.0698059	0.124422	0.172716	0.172716	1	0.597846	0.572966	0.643445	0.406856	0.516619	0.471604	0.577023	0.669885	0.46343	0.4634	-0.14846	-0.0890329	-0.0583409	-0.193365	-0.0803637	0.00638614	0.0714971	-0.0186094	-0.182253	-0.043372
B cell QTS	0.162245	0.360443	0.319662	0.346426	0.508347	0.246901	0.414394	0.414394	0.597846	1	0.874295	0.909728	0.421727	0.412386	0.462345	0.665012	0.698886	0.563488	0.548819	0.0789296	0.0479111	0.0980218	-0.244666	-0.0760669	0.0293938	0.0678413	-0.0277862	-0.238284	0.0434432
B cell EPC	0.0747833	0.205317	0.248113	0.200252	0.368425	0.179624	0.290296	0.290296	0.572966	0.874295	1	0.956469	0.387328	0.400662	0.437128	0.573886	0.6655	0.478057	0.430364	-0.110171	-0.0654995	-0.0456481	-0.216385	-0.0358331	0.0434366	0.0560031	0.156217	-0.0774362	0.0294318
B cell MCP	0.0909115	0.19991	0.241146	0.233866	0.397782	0.174316	0.307177	0.307177	0.643445	0.909728	0.956469	1	0.416047	0.418332	0.446102	0.624626	0.70462	0.532039	0.470894	-0.091275	-0.0525891	-0.0214284	-0.20064	-0.093145	0.0287137	0.0558475	-0.0438669	-0.0999194	0.0189098
cytotoxicity score MCP	0.181615	0.273749	0.29749	0.312715	0.522058	0.398544	0.426743	0.426743	0.406856	0.421727	0.387328	0.416047	1	0.720682	0.768037	0.558919	0.69535	0.638202	0.446946	-0.0395269	-0.0319559	-0.010832	-0.17243	-0.019281	0.0437434	0.0527008	0.00180048	0.0615269	0.183012
T cell CD8+ QTS	0.1103	0.207972	0.219393	0.189725	0.405825	0.379993	0.355472	0.355472	0.516619	0.412386	0.400662	0.418332	0.720682	1	0.866828	0.553358	0.667436	0.475734	0.476821	-0.102804	-0.09855	-0.0868796	-0.219588	0.0639866	0.0934648	0.0856603	0.00533511	-0.0584911	0.0527437
T cell CD8+ MCP	0.164762	0.268205	0.246921	0.218071	0.461518	0.392336	0.411373	0.411373	0.471604	0.462345	0.437128	0.446102	0.768037	0.866828	1	0.604186	0.730666	0.513049	0.509614	-0.110034	-0.123249	-0.107758	-0.163775	0.122948	0.034208	0.0625096	0.07279	0.00981976	0.160985
T cell CD4+ EPC	0.268544	0.363327	0.474725	0.247964	0.519659	0.29398	0.341402	0.341402	0.577023	0.665012	0.573886	0.624626	0.558919	0.553358	0.604186	1	0.796186	0.594903	0.595218	-0.121838	-0.258693	-0.229706	-0.12257	-0.129813	0.0275849	0.0636534	-0.134984	0.0414803	0.115877
T cell MCP	0.147386	0.332805	0.31959	0.317343	0.602454	0.367088	0.489169	0.489169	0.669885	0.698886	0.6655	0.70462	0.69535	0.667436	0.730666	0.796186	1	0.680857	0.613096	-0.0611473	-0.0462644	-0.0319771	-0.191452	-0.108668	0.031494	0.107923	0.040589	-0.0292637	0.158364
NK cell MCP	0.288386	0.495283	0.392838	0.522922	0.476405	0.211219	0.469133	0.469133	0.46343	0.563488	0.478057	0.532039	0.638202	0.475734	0.513049	0.594903	0.680857	1	0.511895	-0.116385	0.0861735	0.151368	-0.373981	-0.0834365	0.0949878	0.111047	-0.0494367	0.0386107	0.154765
Myeloid dendritic cell MCP	0.49955	0.508344	0.356728	0.380209	0.54047	0.317031	0.513294	0.513294	0.4634	0.548819	0.430364	0.470894	0.446946	0.476821	0.509614	0.595218	0.613096	0.511895	1	-0.124479	-0.104422	-0.0318976	-0.260237	0.190774	0.130011	0.196608	-0.0939625	-0.13614	-0.0597454
Macrophage M1 QTS	-0.37233	-0.0532591	-0.191212	-0.0777269	0.33451	0.281194	0.243853	0.243853	-0.14846	0.0789296	-0.110171	-0.091275	-0.0395269	-0.102804	-0.110034	-0.121838	-0.0611473	-0.116385	-0.124479	1	0.410459	0.370437	0.01984	-0.210976	-0.065613	-0.110688	-0.0129215	-0.212836	0.249027
Cancer associated fibroblast EPC	-0.0802618	0.0975248	-0.149836	0.260209	0.153734	-0.0410724	0.0816696	0.0816696	-0.0890329	0.0479111	-0.0654995	-0.0525891	-0.0319559	-0.09855	-0.123249	-0.258693	-0.0462644	0.0861735	-0.104422	0.410459	1	0.964206	-0.232166	-0.519113	-0.110959	-0.115779	0.22823	-0.109013	0.0614299
Cancer associated fibroblast MCP	0.0307015	0.169956	-0.0901816	0.375069	0.175402	-0.0799346	0.10915	0.10915	-0.0583409	0.0980218	-0.0456481	-0.0214284	-0.010832	-0.0868796	-0.107758	-0.229706	-0.0319771	0.151368	-0.0318976	0.370437	0.964206	1	-0.294989	-0.460507	-0.0925541	-0.106856	0.175325	-0.111099	0.0810019
pORG Primary	-0.145846	-0.599933	-0.409063	-0.564123	-0.191653	0.0318451	-0.122621	-0.122621	-0.193365	-0.244666	-0.216385	-0.20064	-0.17243	-0.219588	-0.163775	-0.12257	-0.191452	-0.373981	-0.260237	0.01984	-0.232166	-0.294989	1	0.0143839	-0.129771	-0.0363718	-0.0614083	0.142562	0.0607149
T cell CD8+ EPC	0.259649	0.112553	0.00437031	-0.155129	-0.10942	0.192339	0.176675	0.176675	-0.0803637	-0.0760669	-0.0358331	-0.093145	-0.019281	0.0639866	0.122948	-0.129813	-0.108668	-0.0834365	0.190774	-0.210976	-0.519113	-0.460507	0.0143839	1	0.109674	0.305189	0.0948912	-0.107129	-0.0879955
Monocyte QTS	0.0202903	0.0874215	0.142478	0.121762	0.0819775	-0.0247157	0.0103791	0.0103791	0.00638614	0.0293938	0.0434366	0.0287137	0.0437434	0.0934648	0.034208	0.0275849	0.031494	0.0949878	0.130011	-0.065613	-0.110959	-0.0925541	-0.129771	0.109674	1	0.327807	-0.00950724	-0.0932107	-0.0796995
Myeloid dendritic cell QTS	0.169742	0.083664	0.0596572	0.0495338	0.0415791	0.2183	0.265452	0.265452	0.0714971	0.0678413	0.0560031	0.0558475	0.0527008	0.0856603	0.0625096	0.0636534	0.107923	0.111047	0.196608	-0.110688	-0.115779	-0.106856	-0.0363718	0.305189	0.327807	1	-0.0140043	-0.0503054	-0.0228259
NK cell EPC	-0.060324	0.043022	-0.116142	-0.0532114	-0.0533002	-0.017238	-0.0648186	-0.0648186	-0.0186094	-0.0277862	0.156217	-0.0438669	0.00180048	0.00533511	0.07279	-0.134984	0.040589	-0.0494367	-0.0939625	-0.0129215	0.22823	0.175325	-0.0614083	0.0948912	-0.00950724	-0.0140043	1	0.0558319	0.093593
Neutrophil QTS	-0.0109941	-0.24318	0.099258	0.0277713	-0.0840571	-0.0190159	-0.066807	-0.066807	-0.182253	-0.238284	-0.0774362	-0.0999194	0.0615269	-0.0584911	0.00981976	0.0414803	-0.0292637	0.0386107	-0.13614	-0.212836	-0.109013	-0.111099	0.142562	-0.107129	-0.0932107	-0.0503054	0.0558319	1	0.507793
Neutrophil MCP	-0.0706342	-0.0665113	0.0707954	0.114745	0.203702	0.137451	0.203705	0.203705	-0.043372	0.0434432	0.0294318	0.0189098	0.183012	0.0527437	0.160985	0.115877	0.158364	0.154765	-0.0597454	0.249027	0.0614299	0.0810019	0.0607149	-0.0879955	-0.0796995	-0.0228259	0.093593	0.507793	1

## Sheet: ED_Fig.6I
Sample_ID	cell_type	density	Cohort	pORG>0.0249
1127	Granulocytes	172.799	Liver
1127	CD4 T helper cells	197.73	Liver
1127	Macrophage	66.9356	Liver
1127	CD8 T cells	308.121	Liver
1127	B cells	24.6959	Liver
1127	Monocyte	15.193	Liver
1127	Immature DC	69.4576	Liver
1127	T-regulatory CD4 cells	4.08106	Liver
1127	Mature DC	0.579865	Liver
1749	Granulocytes	81.5329	Lung
1749	CD4 T helper cells	361.138	Lung
1749	Macrophage	88.9952	Lung
1749	CD8 T cells	250.434	Lung
1749	B cells	86.5173	Lung
1749	Monocyte	47.2896	Lung
1749	Immature DC	32.8876	Lung
1749	T-regulatory CD4 cells	37.157	Lung
1749	Mature DC	0.094673	Lung
6951	Granulocytes	59.8077	Liver
6951	CD4 T helper cells	209.56	Liver
6951	Macrophage	46.9369	Liver
6951	CD8 T cells	220.238	Liver
6951	B cells	18.9196	Liver
6951	Monocyte	9.15599	Liver
6951	Immature DC	80.8959	Liver
6951	T-regulatory CD4 cells	1.18908	Liver
6951	Mature DC	0.224715	Liver
7080	Granulocytes	15.1545	Liver
7080	CD4 T helper cells	65.3735	Liver
7080	Macrophage	43.2464	Liver
7080	CD8 T cells	39.2223	Liver
7080	B cells	1.91597	Liver
7080	Monocyte	6.00323	Liver
7080	Immature DC	33.9613	Liver
7080	T-regulatory CD4 cells	3.69706	Liver
7080	Mature DC	0.0362591	Liver
8049	Granulocytes	498.938	Liver
8049	CD4 T helper cells	218.196	Liver
8049	Macrophage	170.697	Liver
8049	CD8 T cells	165.169	Liver
8049	B cells	6.7085	Liver
8049	Monocyte	46.3242	Liver
8049	Immature DC	71.1329	Liver
8049	T-regulatory CD4 cells	3.5913	Liver
8049	Mature DC	0.773804	Liver
8122	Granulocytes	79.3587	Liver
8122	CD4 T helper cells	155.748	Liver
8122	Macrophage	42.7129	Liver
8122	CD8 T cells	210.169	Liver
8122	B cells	12.0272	Liver
8122	Monocyte	61.3924	Liver
8122	Immature DC	76.4398	Liver
8122	T-regulatory CD4 cells	4.04533	Liver
8122	Mature DC	0.941436	Liver
15475	Granulocytes	41.8162	Liver
15475	CD4 T helper cells	232.511	Liver
15475	Macrophage	79.4505	Liver
15475	CD8 T cells	129.095	Liver
15475	B cells	64.4573	Liver
15475	Monocyte	18.7623	Liver
15475	Immature DC	20.7443	Liver
15475	T-regulatory CD4 cells	10.8587	Liver
15475	Mature DC	0.232077	Liver
18268	Granulocytes	238.385	Liver
18268	CD4 T helper cells	279.332	Liver
18268	Macrophage	335.73	Liver
18268	CD8 T cells	556.543	Liver
18268	B cells	58.1562	Liver
18268	Monocyte	103.664	Liver
18268	Immature DC	47.0012	Liver
18268	T-regulatory CD4 cells	11.3036	Liver
18268	Mature DC	0.639915	Liver
19234	Granulocytes	16.311	Liver
19234	CD4 T helper cells	400.094	Liver
19234	Macrophage	99.4398	Liver
19234	CD8 T cells	250.6	Liver
19234	B cells	43.0381	Liver
19234	Monocyte	83.273	Liver
19234	Immature DC	76.2436	Liver
19234	T-regulatory CD4 cells	8.91904	Liver
19234	Mature DC	1.4037	Liver
164354	Granulocytes	171.145	Lung
164354	CD4 T helper cells	797.669	Lung
164354	Macrophage	84.1185	Lung
164354	CD8 T cells	409.958	Lung
164354	B cells	160.34	Lung
164354	Monocyte	74.4024	Lung
164354	Immature DC	37.7153	Lung
164354	T-regulatory CD4 cells	14.207	Lung
164354	Mature DC	1.24871	Lung
232215	Granulocytes	194.901	Liver
232215	CD4 T helper cells	278.936	Liver
232215	Macrophage	83.3554	Liver
232215	CD8 T cells	86.8083	Liver
232215	B cells	113.67	Liver
232215	Monocyte	52.8946	Liver
232215	Immature DC	192.43	Liver
232215	T-regulatory CD4 cells	44.2913	Liver
232215	Mature DC	0.499424	Liver
248041	Granulocytes	48.2448	Lung
248041	CD4 T helper cells	230.109	Lung
248041	Macrophage	76.3121	Lung
248041	CD8 T cells	162.283	Lung
248041	B cells	8.19137	Lung
248041	Monocyte	53.3587	Lung
248041	Immature DC	15.5294	Lung
248041	T-regulatory CD4 cells	14.1831	Lung
248041	Mature DC	0.382676	Lung
1127	Granulocytes	172.799		high
1127	CD4 T helper cells	197.73		high
1127	Macrophage	66.9356		high
1127	CD8 T cells	308.121		high
1127	B cells	24.6959		high
1127	Monocyte	15.193		high
1127	Immature DC	69.4576		high
1127	T-regulatory CD4 cells	4.08106		high
1127	Mature DC	0.579865		high
1749	Granulocytes	81.5329		low
1749	CD4 T helper cells	361.138		low
1749	Macrophage	88.9952		low
1749	CD8 T cells	250.434		low
1749	B cells	86.5173		low
1749	Monocyte	47.2896		low
1749	Immature DC	32.8876		low
1749	T-regulatory CD4 cells	37.157		low
1749	Mature DC	0.094673		low
6951	Granulocytes	59.8077		low
6951	CD4 T helper cells	209.56		low
6951	Macrophage	46.9369		low
6951	CD8 T cells	220.238		low
6951	B cells	18.9196		low
6951	Monocyte	9.15599		low
6951	Immature DC	80.8959		low
6951	T-regulatory CD4 cells	1.18908		low
6951	Mature DC	0.224715		low
7080	Granulocytes	15.1545		high
7080	CD4 T helper cells	65.3735		high
7080	Macrophage	43.2464		high
7080	CD8 T cells	39.2223		high
7080	B cells	1.91597		high
7080	Monocyte	6.00323		high
7080	Immature DC	33.9613		high
7080	T-regulatory CD4 cells	3.69706		high
7080	Mature DC	0.0362591		high
8049	Granulocytes	498.938		high
8049	CD4 T helper cells	218.196		high
8049	Macrophage	170.697		high
8049	CD8 T cells	165.169		high
8049	B cells	6.7085		high
8049	Monocyte	46.3242		high
8049	Immature DC	71.1329		high
8049	T-regulatory CD4 cells	3.5913		high
8049	Mature DC	0.773804		high
8122	Granulocytes	79.3587		high
8122	CD4 T helper cells	155.748		high
8122	Macrophage	42.7129		high
8122	CD8 T cells	210.169		high
8122	B cells	12.0272		high
8122	Monocyte	61.3924		high
8122	Immature DC	76.4398		high
8122	T-regulatory CD4 cells	4.04533		high
8122	Mature DC	0.941436		high
15475	Granulocytes	41.8162		low
15475	CD4 T helper cells	232.511		low
15475	Macrophage	79.4505		low
15475	CD8 T cells	129.095		low
15475	B cells	64.4573		low
15475	Monocyte	18.7623		low
15475	Immature DC	20.7443		low
15475	T-regulatory CD4 cells	10.8587		low
15475	Mature DC	0.232077		low
18268	Granulocytes	238.385		high
18268	CD4 T helper cells	279.332		high
18268	Macrophage	335.73		high
18268	CD8 T cells	556.543		high
18268	B cells	58.1562		high
18268	Monocyte	103.664		high
18268	Immature DC	47.0012		high
18268	T-regulatory CD4 cells	11.3036		high
18268	Mature DC	0.639915		high
19234	Granulocytes	16.311		high
19234	CD4 T helper cells	400.094		high
19234	Macrophage	99.4398		high
19234	CD8 T cells	250.6		high
19234	B cells	43.0381		high
19234	Monocyte	83.273		high
19234	Immature DC	76.2436		high
19234	T-regulatory CD4 cells	8.91904		high
19234	Mature DC	1.4037		high
164354	Granulocytes	171.145		low
164354	CD4 T helper cells	797.669		low
164354	Macrophage	84.1185		low
164354	CD8 T cells	409.958		low
164354	B cells	160.34		low
164354	Monocyte	74.4024		low
164354	Immature DC	37.7153		low
164354	T-regulatory CD4 cells	14.207		low
164354	Mature DC	1.24871		low
232215	Granulocytes	194.901		high
232215	CD4 T helper cells	278.936		high
232215	Macrophage	83.3554		high
232215	CD8 T cells	86.8083		high
232215	B cells	113.67		high
232215	Monocyte	52.8946		high
232215	Immature DC	192.43		high
232215	T-regulatory CD4 cells	44.2913		high
232215	Mature DC	0.499424		high
248041	Granulocytes	48.2448		low
248041	CD4 T helper cells	230.109		low
248041	Macrophage	76.3121		low
248041	CD8 T cells	162.283		low
248041	B cells	8.19137		low
248041	Monocyte	53.3587		low
248041	Immature DC	15.5294		low
248041	T-regulatory CD4 cells	14.1831		low
248041	Mature DC	0.382676		low
