# Supplementary material for: Ongoing replication stress tolerance and clonal T cell responses distinguish liver and lung recurrence and outcomes in pancreatic cancer
Source: Nat Cancer. 2025 Jan 9;6(1):123–44. doi: 10.1038/s43018-024-00881-3 (PMC11779630; doi:10.1038/s43018-024-00881-3)
Supplement: Supplementary file 15 — Statistical source data. [file 43018_2024_881_MOESM15_ESM.xlsx]

## Sheet: ED_Fig.7A-C
	sample_name	templates	Site	Public_Patient_ID	Cohort	Cohort_Site	pORG_All_quartiles	pORG_All_quartiles_Site	pORG_Primary_quartiles	pORG_Primary_quartiles_Site	pORG_Met_quartiles	pORG_Met_quartiles_Site	Simpson's Evenness blood	Shannon_Entropy_Blood	Simpsons_Diversity_Blood	Percent Tumor Distinct Clones	Templates_per_ng	Productive_Rearrangements	Simpsons_Diversity_Tumor	Clonality_Tumor	Shannon_Entropy_Tumor	Clonality_Blood	Simpson's Evenness tumor	Blood_Type	Tumor_Type_temp	Type_Site	Cohort_Type_Site	Cohort_Primary_Site	Cohort_Met_Site
0	ST-00003635-B	137426	Blood	ST-00003635									0.00309383	9.72534	199.795	7.03206								Primary_Bld	Primary_Tum	Primary_Bld
1	ST-00003635-T	27260	Primary	ST-00003635													0.750197	10009	313.65	0.413516	7.84901	0.392102	0.0307632		Primary_Tum	Primary_Tum
2	ST-00003662-B	14118	Blood	ST-00003662			low	low_Blood	low	low_Blood			0.0483876	8.42421	449.631	20.6422								Primary_Bld	Primary_Tum	Primary_Bld
3	ST-00003662-T	15494	Primary	ST-00003662			low	low_Primary	low	low_Primary							6.62159	6675	376.896	0.398189	7.67074	0.36113	0.0553233		Primary_Tum	Primary_Tum
4	ST-00005536-B	230140	Blood	ST-00005536									0.0185355	11.095	2614.63	4.48087								Primary_Bld	Primary_Tum	Primary_Bld
5	ST-00005536-T	27225	Primary	ST-00005536													3.57941	12619	223.566	0.405136	8.15427	0.351922	0.0176199		Primary_Tum	Primary_Tum
6	ST-00005813-B	84438	Blood	ST-00005813	Liver	Liver_Blood	high	high_Blood	high	high_Blood			0.0307992	10.1499	1648.22	22.541								Primary_Bld	Primary_Tum	Primary_Bld	Liver_Primary_Bld	Liver_Pri_Bld
7	ST-00005813-T	56367	Primary	ST-00005813	Liver	Liver_Primary	high	high_Primary	high	high_Primary							2.66236	25721	527.144	0.390724	8.98053	0.354331	0.0203944		Primary_Tum	Primary_Tum	Liver_Primary_Tum	Liver_Pri_Tum
8	ST-00006625-B	151964	Blood	ST-00006625									0.0306787	10.5414	2538.87	3.51617								Primary_Bld	Primary_Tum	Primary_Bld
9	ST-00006625-T	18085	Primary	ST-00006625													1.17323	6732	174.406	0.427623	7.33305	0.355488	0.0256909		Primary_Tum	Primary_Tum
10	ST-00007067-B	391811	Blood	ST-00007067									0.000615017	8.79444	73.7598	0								Primary_Bld	Primary_Tum	Primary_Bld
11	ST-00007067-T	128	Primary	ST-00007067													0.0377432	117	109.227	0.311364	4.73964	0.479459	0.897655		Primary_Tum	Primary_Tum
12	ST-00007071-B	392901	Blood	ST-00007071	Liver	Liver_Blood	high	high_Blood	high	high_Blood			0.000685519	9.94269	124.68	0								Primary_Bld	Primary_Tum	Primary_Bld	Liver_Primary_Bld	Liver_Pri_Bld
13	ST-00007071-T	685	Primary	ST-00007071	Liver	Liver_Primary	high	high_Primary	high	high_Primary							0.586975	469	221.856	0.336443	5.92605	0.431764	0.448847		Primary_Tum	Primary_Tum	Liver_Primary_Tum	Liver_Pri_Tum
14	ST-00007085-B	183661	Blood	ST-00007085	Liver	Liver_Blood	high	high_Blood	high	high_Blood			0.145586	11.7626	22689.6	0								Primary_Bld	Primary_Tum	Primary_Bld	Liver_Primary_Bld	Liver_Pri_Bld
15	ST-00007085-T	1026	Primary	ST-00007085	Liver	Liver_Primary	high	high_Primary	high	high_Primary							1.66575	872	634.142	0.316516	6.69322	0.318404	0.703495		Primary_Tum	Primary_Tum	Liver_Primary_Tum	Liver_Pri_Tum
16	ST-00007099-B	161812	Blood	ST-00007099									0.0381367	10.7571	3446.29	1.69492								Primary_Bld	Primary_Tum	Primary_Bld
17	ST-00007099-T	821	Primary	ST-00007099													0.308025	591	379.314	0.32574	6.25921	0.346965	0.437144		Primary_Tum	Primary_Tum
18	ST-00007120-B	82410	Blood	ST-00007120									0.116303	10.3814	5949.41	28.5417								Primary_Bld	Primary_Tum	Primary_Bld
19	ST-00007120-T	28836	Primary	ST-00007120													0.985238	12113	243.056	0.418005	7.94059	0.336646	0.0186693		Primary_Tum	Primary_Tum
20	ST-00007146-B	94617	Blood	ST-00007146									0.00161275	8.25446	69.6224	7.56757								Primary_Bld	Primary_Tum	Primary_Bld
21	ST-00007146-T	17154	Primary	ST-00007146													7.3436	9293	653.693	0.36693	8.38046	0.462972	0.0687495		Primary_Tum	Primary_Tum
22	ST-00007147-B	496305	Blood	ST-00007147	Lung	Lung_Blood							0.0193122	12.3655	7159.4	0.887574								Primary_Bld	Primary_Tum	Primary_Bld	Lung_Primary_Bld	Lung_Pri_Bld
23	ST-00007147-T	2742	Primary	ST-00007147	Lung	Lung_Primary											2.49417	2053	602.063	0.33096	7.38365	0.332442	0.288319		Primary_Tum	Primary_Tum	Lung_Primary_Tum	Lung_Pri_Tum
24	ST-00007164-B	173859	Blood	ST-00007164									0.000537562	7.05457	29.1804	9.56454								Primary_Bld	Primary_Tum	Primary_Bld
25	ST-00007164-T	92319	Primary	ST-00007164													3.91138	57399	3145.16	0.353339	10.2559	0.552042	0.051816		Primary_Tum	Primary_Tum
26	ST-00007165-B	10391	Blood	ST-00007165			high	high_Blood	high	high_Blood			0.00606277	7.05733	36.5417	7.14286								Primary_Bld	Primary_Tum	Primary_Bld
27	ST-00007165-T	1102	Primary	ST-00007165			high	high_Primary	high	high_Primary							0.935732	709	54.5163	0.382649	5.85484	0.438328	0.0768297		Primary_Tum	Primary_Tum
28	ST-00007168-B	223362	Blood	ST-00007168									0.00920804	11.1382	1318.33	0								Primary_Bld	Primary_Tum	Primary_Bld
29	ST-00007168-T	235	Primary	ST-00007168													0.122617	195	166.843	0.31591	5.21917	0.350341	0.835413		Primary_Tum	Primary_Tum
30	ST-00007174-B	109567	Blood	ST-00007174	Liver	Liver_Blood	high	high_Blood					0.00751513	10.101	478.147
31	ST-00007175-B	245830	Blood	ST-00007175	Liver	Liver_Blood	high	high_Blood					0.0043958	10.5422	529.867	0								Primary_Bld	Primary_Tum	Primary_Bld	Liver_Primary_Bld	Liver_Pri_Bld
32	ST-00007175-T	336	Primary	ST-00007175	Liver	Liver_Primary	high	high_Primary									0.449292	234	176.4	0.324345	5.35444	0.376167	0.715818		Primary_Tum	Primary_Tum	Liver_Primary_Tum	Liver_Pri_Tum
33	ST-00007178-B	240843	Blood	ST-00007178									0.000874531	9.68509	92.4545	2.27273								Primary_Bld	Primary_Tum	Primary_Bld
34	ST-00007178-T	4674	Primary	ST-00007178													5.39932	2357	226.927	0.374666	7.05134	0.420428	0.0952196		Primary_Tum	Primary_Tum
35	ST-00007179-B	184597	Blood	ST-00007179	Liver	Liver_Blood							0.00251025	9.35816	212.966									Primary_Bld		Primary_Bld	Liver_Primary_Bld	Liver_Pri_Bld
36	ST-00007180-B	203190	Blood	ST-00007180	Liver	Liver_Blood							0.242751	11.8369	40654.9
37	ST-00007183-B	179375	Blood	ST-00007183			low	low_Blood	low	low_Blood			0.030763	10.7478	2970.29	0.4								Primary_Bld	Primary_Tum	Primary_Bld
38	ST-00007183-T	2053	Primary	ST-00007183			low	low_Primary	low	low_Primary							0.260913	1380	456.692	0.337128	6.95476	0.351456	0.317915		Primary_Tum	Primary_Tum
39	ST-00007185-B	97712	Blood	ST-00007185									0.0135213	10.0684	748.176	5.52995								Primary_Bld	Primary_Tum	Primary_Bld
40	ST-00007185-T	7450	Primary	ST-00007185													3.1565	5067	2011.25	0.329522	8.28602	0.361633	0.381132		Primary_Tum	Primary_Tum
41	ST-00007193-B	279143	Blood	ST-00007193									0.0601554	11.7874	12837.1	5.09114								Primary_Bld	Primary_Tum	Primary_Bld
42	ST-00007193-T	54922	Primary	ST-00007193													1.16333	24926	817.76	0.383295	9.06397	0.332151	0.0323174		Primary_Tum	Primary_Tum
43	ST-00007195-B	304739	Blood	ST-00007195	Liver	Liver_Blood	low	low_Blood	low	low_Blood			0.00265492	10.0908	432.825	0								Primary_Bld	Primary_Tum	Primary_Bld	Liver_Primary_Bld	Liver_Pri_Bld
44	ST-00007195-T	3784	Primary	ST-00007195	Liver	Liver_Primary	low	low_Primary	low	low_Primary							5.54289	2474	865.489	0.33448	7.54207	0.416096	0.326838		Primary_Tum	Primary_Tum	Liver_Primary_Tum	Liver_Pri_Tum
45	ST-00007203-B	359015	Blood	ST-00007203									0.00687038	11.3607	1554.07	2.19298								Primary_Bld	Primary_Tum	Primary_Bld
46	ST-00007203-T	6946	Primary	ST-00007203													3.56181	4731	1093.54	0.33846	8.10719	0.361495	0.212459		Primary_Tum	Primary_Tum
47	ST-00007206-B	255555	Blood	ST-00007206	Lung	Lung_Blood	low	low_Blood	low	low_Blood			0.00135593	9.91536	170.668	2.25806								Primary_Bld	Primary_Tum	Primary_Bld	Lung_Primary_Bld	Lung_Pri_Bld
48	ST-00007206-T	23680	Primary	ST-00007206	Lung	Lung_Primary	low	low_Primary	low	low_Primary							3.54899	17065	1056.68	0.342137	9.28218	0.415508	0.0608693		Primary_Tum	Primary_Tum	Lung_Primary_Tum	Lung_Pri_Tum
49	ST-00007208-B	273939	Blood	ST-00007208									0.000385986	7.04134	27.3964	4.52675								Primary_Bld	Primary_Tum	Primary_Bld
50	ST-00007208-T	40024	Primary	ST-00007208													5.06922	23613	1130.72	0.365779	9.24852	0.563517	0.0473478		Primary_Tum	Primary_Tum
51	ST-00007216-B	768046	Blood	ST-00007216									2.76e-05	1.66402	1.35646	19.7765								Primary_Bld	Primary_Tum	Primary_Bld
52	ST-00007216-T	49850	Primary	ST-00007216													1.39158	13480	53.7134	0.472613	7.30894	0.893342	0.00397269		Primary_Tum	Primary_Tum
53	ST-00007223-B	154007	Blood	ST-00007223	Liver	Liver_Blood	high	high_Blood					0.0153031	10.7724	1541.21	10.8668								Primary_Bld	Primary_Tum	Primary_Bld	Liver_Primary_Bld	Liver_Pri_Bld
54	ST-00007223-T	47221	Primary	ST-00007223	Liver	Liver_Primary	high	high_Primary									1.35725	25601	276.144	0.399156	8.82633	0.352275	0.0107339		Primary_Tum	Primary_Tum	Liver_Primary_Tum	Liver_Pri_Tum
55	ST-00007234-B	135573	Blood	ST-00007234			high	high_Blood	high	high_Blood			0.00182925	8.07449	79.9859	2.78174								Primary_Bld	Primary_Tum	Primary_Bld
56	ST-00007234-T	46187	Primary	ST-00007234			high	high_Primary	high	high_Primary							2.16431	19657	580.828	0.389711	8.77408	0.476918	0.0292201		Primary_Tum	Primary_Tum
57	ST-00007239-B	154106	Blood	ST-00007239			low	low_Blood	low	low_Blood			0.00112996	9.66014	100.277	1.31579								Primary_Bld	Primary_Tum	Primary_Bld
58	ST-00007239-T	7478	Primary	ST-00007239			low	low_Primary	low	low_Primary							9.34292	4147	200.399	0.386006	7.40686	0.412793	0.0426894		Primary_Tum	Primary_Tum
59	ST-00007256-B	155628	Blood	ST-00007256	Liver	Liver_Blood							0.00253697	9.94856	233.691	1.35135								Primary_Bld	Primary_Tum	Primary_Bld	Liver_Primary_Bld	Liver_Pri_Bld
60	ST-00007256-T	1455	Primary	ST-00007256	Liver	Liver_Primary											0.933336	1115	337.267	0.334291	6.76771	0.397271	0.29478		Primary_Tum	Primary_Tum	Liver_Primary_Tum	Liver_Pri_Tum
61	ST-00007257-B	181235	Blood	ST-00007257									0.0175607	10.8054	1917.61	0								Primary_Bld	Primary_Tum	Primary_Bld
62	ST-00007257-T	1800	Primary	ST-00007257													1.45271	1117	225.91	0.350047	6.60508	0.35508	0.200264		Primary_Tum	Primary_Tum
63	ST-00007266-B	345478	Blood	ST-00007266			low	low_Blood	low	low_Blood			0.000426446	8.19286	46.3568	0.134228								Primary_Bld	Primary_Tum	Primary_Bld
64	ST-00007266-T	7046	Primary	ST-00007266			low	low_Primary	low	low_Primary							5.0417	4228	684.208	0.348086	7.88709	0.511017	0.158524		Primary_Tum	Primary_Tum
65	ST-00007267-B	483976	Blood	ST-00007267			low	low_Blood	low	low_Blood			0.00035653	7.97393	58.9938	10.8961								Primary_Bld	Primary_Tum	Primary_Bld
66	ST-00007267-T	30333	Primary	ST-00007267			low	low_Primary	low	low_Primary							1.09167	10508	330.904	0.407256	7.99252	0.540678	0.0310211		Primary_Tum	Primary_Tum
67	ST-00007276-B	289953	Blood	ST-00007276									0.00159762	10.6299	285.313
68	ST-00007279-B	120792	Blood	ST-00007279			high	high_Blood	high	high_Blood			0.0356724	10.7804	3041.3	0								Primary_Bld	Primary_Tum	Primary_Bld
69	ST-00007279-T	488	Primary	ST-00007279			high	high_Primary	high	high_Primary							0.377077	308	143.981	0.342065	5.47529	0.339812	0.451632		Primary_Tum	Primary_Tum
70	ST-00007288-B	45842	Blood	ST-00007288									0.118369	10.36	4617.97	0								Met_Bld	Met_Tum	Met_Bld
71	ST-00007288-M	3918	Met	ST-00007288													3.4486	2507	133.061	0.371187	7.12221	0.320957	0.0527512		Met_Tum	Met_Tum
72	ST-00007296-B	341973	Blood	ST-00007296									0.00320973	10.3756	492.866	3.11024								Primary_Bld	Primary_Tum	Primary_Bld
73	ST-00007296-T	66376	Primary	ST-00007296													3.11055	24454	312.833	0.421189	8.48759	0.398381	0.0127259		Primary_Tum	Primary_Tum
74	ST-00007298-B	318980	Blood	ST-00007298	Liver	Liver_Blood							0.00187456	9.77956	266.291	3.00401								Primary_Bld	Primary_Tum	Primary_Bld	Liver_Primary_Bld	Liver_Pri_Bld
75	ST-00007298-T	59850	Primary	ST-00007298	Liver	Liver_Primary											3.88732	34735	790.708	0.376226	9.44293	0.429316	0.0225742		Primary_Tum	Primary_Tum	Liver_Primary_Tum	Liver_Pri_Tum
76	ST-00007300-B	272246	Blood	ST-00007300									0.0141472	11.393	2592.7	0.990099								Primary_Bld	Primary_Tum	Primary_Bld
77	ST-00007300-T	2993	Primary	ST-00007300													2.45008	2098	916.05	0.329769	7.42849	0.349061	0.415229		Primary_Tum	Primary_Tum
78	ST-00007302-B	157053	Blood	ST-00007302									0.00147836	7.75251	74.2033	1.40187								Primary_Bld	Primary_Tum	Primary_Bld
79	ST-00007302-T	6189	Primary	ST-00007302													1.39067	2599	311.177	0.380545	7.06925	0.503925	0.116877		Primary_Tum	Primary_Tum
80	ST-00007303-B	66750	Blood	ST-00007303	Liver	Liver_Blood							0.0131868	10.08	619.559	27.2431								Primary_Bld	Primary_Tum	Primary_Bld	Liver_Primary_Bld	Liver_Pri_Bld
81	ST-00007303-T	57889	Primary	ST-00007303	Liver	Liver_Primary											3.87246	30766	256.564	0.394946	9.05677	0.350995	0.00832169		Primary_Tum	Primary_Tum	Liver_Primary_Tum	Liver_Pri_Tum
82	ST-00007307-B	377835	Blood	ST-00007307	Lung	Lung_Blood	low	low_Blood	low	low_Blood			0.182507	12.3084	53819.8	1.62722								Primary_Bld	Primary_Tum	Primary_Bld	Lung_Primary_Bld	Lung_Pri_Bld
83	ST-00007307-T	23853	Primary	ST-00007307	Lung	Lung_Primary	low	low_Primary	low	low_Primary							2.90295	18578	2809.89	0.329407	9.53432	0.322564	0.146291		Primary_Tum	Primary_Tum	Lung_Primary_Tum	Lung_Pri_Tum
84	ST-00007313-B	319522	Blood	ST-00007313	Liver	Liver_Blood	high	high_Blood	high	high_Blood			0.000478367	10.4201	87.019	0.928074								Primary_Bld	Primary_Tum	Primary_Bld	Liver_Primary_Bld	Liver_Pri_Bld
85	ST-00007313-T	7765	Primary	ST-00007313	Liver	Liver_Primary	high	high_Primary	high	high_Primary							1.08143	4797	595.962	0.357134	7.89879	0.404542	0.121616		Primary_Tum	Primary_Tum	Liver_Primary_Tum	Liver_Pri_Tum
86	ST-00007377-B	420672	Blood	ST-00007377			low	low_Blood			low	low_Blood	0.000309758	8.20408	45.2997	0								Met_Bld	Met_Tum	Met_Bld
87	ST-00007377-M	16273	Met	ST-00007377			low	low_Met			low	low_Met					4.38393	9105	602.964	0.365288	8.39944	0.521613	0.06519		Met_Tum	Met_Tum
88	ST-00007380-B	384156	Blood	ST-00007380									0.00587619	11.2783	1410.57	0.35479								Met_Bld	Met_Tum	Met_Bld
89	ST-00007380-M	30448	Met	ST-00007380													7.42535	18089	1429.45	0.34963	9.24914	0.368633	0.0774773		Met_Tum	Met_Tum
90	ST-00007381-B	306552	Blood	ST-00007381			low	low_Blood					0.000554223	9.12775	62.09
91	ST-00007382-B	121294	Blood	ST-00007382			low	low_Blood			low	low_Blood	0.00158402	7.54726	63.6454	0.229358								Met_Bld	Met_Tum	Met_Bld
92	ST-00007382-M	7653	Met	ST-00007382			low	low_Met			low	low_Met					2.75092	3781	228.972	0.387829	7.31667	0.50705	0.0597982		Met_Tum	Met_Tum
93	ST-00007386-B	344276	Blood	ST-00007386									0.00518185	11.2989	1119.44	0.122474								Met_Bld	Met_Tum	Met_Bld
94	ST-00007386-M	20520	Met	ST-00007386													1.20209	13159	1697.37	0.339719	9.08608	0.363161	0.125796		Met_Tum	Met_Tum
95	ST-00007389-B	221141	Blood	ST-00007389									0.00169001	10.4043	222.36	0								Met_Bld	Met_Tum	Met_Bld
96	ST-00007389-M	8300	Met	ST-00007389													1.06304	4853	1437.12	0.339533	8.14988	0.388263	0.274699		Met_Tum	Met_Tum
97	ST-00007398-B	115835	Blood	ST-00007398	Liver	Liver_Blood							0.0355525	10.8659	2986.51
98	ST-00007402-B	153015	Blood	ST-00007402	Liver	Liver_Blood	low	low_Blood					0.308665	11.5254	38332.3	0								Met_Bld	Met_Tum	Met_Bld	Liver_Met_Bld		Liver_Met_Bld
99	ST-00007402-M	2869	Met	ST-00007402	Liver	Liver_Met	low	low_Met									2.78933	2076	975.141	0.327234	7.4557	0.318677	0.430548		Met_Tum	Met_Tum	Liver_Met_Tum		Liver_Met_Tum
100	ST-00007585-B	157293	Blood	ST-00007585			low	low_Blood	low	low_Blood			0.0337622	10.8893	3497.54	7.93478								Primary_Bld	Primary_Tum	Primary_Bld
101	ST-00007585-T	27907	Primary	ST-00007585			low	low_Primary	low	low_Primary							0.869852	13979	874.859	0.373733	8.66876	0.346859	0.0595296		Primary_Tum	Primary_Tum
102	ST-00007590-B	76531	Blood	ST-00007590	Liver	Liver_Blood							0.00172851	7.99037	65.6373									Met_Bld		Met_Bld	Liver_Met_Bld		Liver_Met_Bld
103	ST-00007595-B	367489	Blood	ST-00007595									0.00730509	11.9182	2005.4	0								Met_Bld	Met_Tum	Met_Bld
104	ST-00007595-M	3804	Met	ST-00007595													3.01302	3238	2197.15	0.315704	7.99672	0.340781	0.647484		Met_Tum	Met_Tum
105	ST-00007599-B	124496	Blood	ST-00007599	Liver	Liver_Blood							0.0176097	10.2513	1250.2
106	ST-00007613-B	57651	Blood	ST-00007613	Liver	Liver_Blood	high	high_Blood	high	high_Blood			0.00308125	5.45508	34.8722	39.9501								Primary_Bld	Primary_Tum	Primary_Bld	Liver_Primary_Bld	Liver_Pri_Bld
107	ST-00007613-T	54956	Primary	ST-00007613	Liver	Liver_Primary	high	high_Primary	high	high_Primary							0.930387	13488	252.899	0.445155	7.67642	0.595169	0.0177485		Primary_Tum	Primary_Tum	Liver_Primary_Tum	Liver_Pri_Tum
108	ST-00007646-B	256506	Blood	ST-00007646									0.00591112	11.7857	1198.39	2.72873								Primary_Bld	Primary_Tum	Primary_Bld
109	ST-00007646-T	45197	Primary	ST-00007646													3.85864	36072	2088.46	0.32799	10.1944	0.33214	0.0575458		Primary_Tum	Primary_Tum
110	ST-00008043-B	445832	Blood	ST-00008043									0.000227772	7.07293	23.0613	0.820513								Primary_Bld	Primary_Tum	Primary_Bld
111	ST-00008043-T	17271	Primary	ST-00008043													0.561827	8354	379.995	0.390023	7.99241	0.575216	0.0449677		Primary_Tum	Primary_Tum
112	ST-00008056-B	296245	Blood	ST-00008056			high	high_Blood	high	high_Blood			0.00118594	8.30788	125.334	10.9589								Primary_Bld	Primary_Tum	Primary_Bld
113	ST-00008056-T	44269	Primary	ST-00008056			high	high_Primary	high	high_Primary							1.67509	16784	327.527	0.412241	8.30039	0.502364	0.0194278		Primary_Tum	Primary_Tum
114	ST-00008108-B	105289	Blood	ST-00008108			high	high_Blood					0.00240386	9.3081	148.285	23.4719								Primary_Bld	Primary_Tum	Primary_Bld
115	ST-00008108-T	27301	Primary	ST-00008108			high	high_Primary									1.94702	16247	1370.4	0.349985	9.14164	0.415535	0.0827706		Primary_Tum	Primary_Tum
116	ST-00008601-B	118377	Blood	ST-00008601			high	high_Blood	high	high_Blood			0.0117131	10.0765	889.992	5.76923								Primary_Bld	Primary_Tum	Primary_Bld
117	ST-00008601-T	17925	Primary	ST-00008601			high	high_Primary	high	high_Primary							1.91382	10943	1243.77	0.347584	8.80613	0.377717	0.103414		Primary_Tum	Primary_Tum
118	ST-00009787-B	236173	Blood	ST-00009787									0.000635899	8.49731	57.4102
119	ST-00009790-B	268827	Blood	ST-00009790							high	high_Blood	0.0877559	11.9056	17768.4	0								Met_Bld	Met_Tum	Met_Bld
120	ST-00009790-M	2517	Met	ST-00009790							high	high_Met					1.51435	1951	1182.62	0.320158	7.46718	0.325028	0.567197		Met_Tum	Met_Tum
121	ST-00010889-B	77273	Blood	ST-00010889			low	low_Blood	low	low_Blood			0.0180867	10.3044	1009.36	3.33333								Primary_Bld	Primary_Tum	Primary_Bld
122	ST-00010889-T	12730	Primary	ST-00010889			low	low_Primary	low	low_Primary							4.83504	6491	659.755	0.365094	8.08197	0.347078	0.0971137		Primary_Tum	Primary_Tum
123	ST-00010904-B	275008	Blood	ST-00010904									0.00407502	11.1973	726.904	3.5163								Primary_Bld	Primary_Tum	Primary_Bld
124	ST-00010904-T	25747	Primary	ST-00010904													0.655639	11287	392.039	0.387436	8.30753	0.358834	0.0344016		Primary_Tum	Primary_Tum
125	ST-00010919-B	306391	Blood	ST-00010919									0.00619446	10.4583	872.469	2.30513								Primary_Bld	Primary_Tum	Primary_Bld
126	ST-00010919-T	132339	Primary	ST-00010919													6.58626	80094	1000.27	0.369414	10.3067	0.389453	0.0124487		Primary_Tum	Primary_Tum
127	ST-00010984-B	282818	Blood	ST-00010984									0.0024129	11.3576	478.467	9.24309								Primary_Bld	Primary_Tum	Primary_Bld
128	ST-00010984-T	68658	Primary	ST-00010984													2.07128	30990	67.8254	0.422816	8.65709	0.35536	0.00217614		Primary_Tum	Primary_Tum
129	ST-00011168-B	149355	Blood	ST-00011168	Lung	Lung_Blood	low	low_Blood	low	low_Blood			0.0628379	11.4332	7688.48	21.3894								Primary_Bld	Primary_Tum	Primary_Bld	Lung_Primary_Bld	Lung_Pri_Bld
130	ST-00011168-T	39295	Primary	ST-00011168	Lung	Lung_Primary	low	low_Primary	low	low_Primary							1.38758	22193	974.301	0.36737	9.17059	0.324005	0.0411224		Primary_Tum	Primary_Tum	Lung_Primary_Tum	Lung_Pri_Tum
131	ST-00011353-B	161124	Blood	ST-00011353									0.00175495	9.55841	151.953	0.586854								Met_Bld	Met_Tum	Met_Bld
132	ST-00011353-M	22670	Met	ST-00011353													2.80123	11968	319.579	0.372584	8.54798	0.417783	0.0265179		Met_Tum	Met_Tum
133	ST-00011357-B	36829	Blood	ST-00011357									0.00403528	8.62381	96.1553	33.6323								Primary_Bld	Primary_Tum	Primary_Bld
134	ST-00011357-T	17099	Primary	ST-00011357													2.0629	8183	142.65	0.407667	7.74166	0.407164	0.0173369		Primary_Tum	Primary_Tum
135	ST-00012319-B	260679	Blood	ST-00012319									0.00175347	10.4975	276.639	2.81052								Primary_Bld	Primary_Tum	Primary_Bld
136	ST-00012319-T	73614	Primary	ST-00012319													4.7958	50990	810.843	0.352684	10.1505	0.391904	0.0158292		Primary_Tum	Primary_Tum
137	ST-00012327-B	190599	Blood	ST-00012327	Liver	Liver_Blood	high	high_Blood	high	high_Blood			0.12175	11.4553	16905.8	3.5533								Primary_Bld	Primary_Tum	Primary_Bld	Liver_Primary_Bld	Liver_Pri_Bld
138	ST-00012327-T	8056	Primary	ST-00012327	Liver	Liver_Primary	high	high_Primary	high	high_Primary							1.95313	3699	211.208	0.393978	7.21287	0.329403	0.0567001		Primary_Tum	Primary_Tum	Liver_Primary_Tum	Liver_Pri_Tum
139	ST-00012742-B	205572	Blood	ST-00012742			high	high_Blood	high	high_Blood			0.0630515	11.1767	7904.24	1.44928								Primary_Bld	Primary_Tum	Primary_Bld
140	ST-00012742-T	20451	Primary	ST-00012742			high	high_Primary	high	high_Primary							2.55289	12644	1213.2	0.352834	8.85899	0.340656	0.0937222		Primary_Tum	Primary_Tum
141	ST-00012814-B	234290	Blood	ST-00012814									0.0249829	11.2398	3738.32	9.84127								Primary_Bld	Primary_Tum	Primary_Bld
142	ST-00012814-T	58641	Primary	ST-00012814													3.69838	22799	639.023	0.404306	8.6679	0.346772	0.0265167		Primary_Tum	Primary_Tum
143	ST-00012818-B	393227	Blood	ST-00012818									0.00124815	10.7657	257.93	3.69181								Primary_Bld	Primary_Tum	Primary_Bld
144	ST-00012818-T	43510	Primary	ST-00012818													3.40582	18610	260.525	0.399473	8.56952	0.391062	0.0139264		Primary_Tum	Primary_Tum
145	ST-00012908-B	238768	Blood	ST-00012908	Liver	Liver_Blood	low	low_Blood	low	low_Blood			0.00198601	9.87528	241.683	3.8835								Primary_Bld	Primary_Tum	Primary_Bld	Liver_Primary_Bld	Liver_Pri_Bld
146	ST-00012908-T	71248	Primary	ST-00012908	Liver	Liver_Primary	low	low_Primary	low	low_Primary							4.93983	46028	1150.82	0.359236	9.95688	0.416169	0.0248173		Primary_Tum	Primary_Tum	Liver_Primary_Tum	Liver_Pri_Tum
147	ST-00012931-B	3145	Blood	ST-00012931			low	low_Blood	low	low_Blood			0.264319	7.61901	691.728	54.9587								Primary_Bld	Primary_Tum	Primary_Bld
148	ST-00012931-T	51081	Primary	ST-00012931			low	low_Primary	low	low_Primary							8.60481	33766	895.493	0.36153	9.62971	0.329136	0.0260845		Primary_Tum	Primary_Tum
149	ST-00012967-B	152864	Blood	ST-00012967			low	low_Blood			low	low_Blood	0.118601	11.3828	13818	0								Met_Bld	Met_Tum	Met_Bld
150	ST-00012967-M	7524	Met	ST-00012967			low	low_Met			low	low_Met					14.6179	5278	1435.43	0.331097	8.29392	0.324082	0.268157		Met_Tum	Met_Tum
151	ST-00012968-B	161824	Blood	ST-00012968									0.00861312	10.6872	956.74
152	ST-00012975-B	280883	Blood	ST-00012975	Liver	Liver_Blood	high	high_Blood					0.0766701	11.8162	15660.5
153	ST-00013084-B	577816	Blood	ST-00013084									0.000269588	8.23724	40.35	2.90301								Primary_Bld	Primary_Tum	Primary_Bld
154	ST-00013084-T	70543	Primary	ST-00013084													4.98054	19626	332.571	0.447775	7.92932	0.521633	0.0165545		Primary_Tum	Primary_Tum
155	ST-00013091-B	213301	Blood	ST-00013091									0.0162394	10.9144	1941.93	1.95695								Primary_Bld	Primary_Tum	Primary_Bld
156	ST-00013091-T	7292	Primary	ST-00013091													4.39308	4189	802.47	0.350525	7.84813	0.353802	0.187011		Primary_Tum	Primary_Tum
157	ST-00013158-B	5746	Blood	ST-00013158	Liver	Liver_Blood	low	low_Blood	low	low_Blood			0.0318008	7.80134	143.07	57.5163								Primary_Bld	Primary_Tum	Primary_Bld	Liver_Primary_Bld	Liver_Pri_Bld
158	ST-00013158-T	24265	Primary	ST-00013158	Liver	Liver_Primary	low	low_Primary	low	low_Primary							17.3252	15217	218.558	0.372733	8.7351	0.357345	0.0143242		Primary_Tum	Primary_Tum	Liver_Primary_Tum	Liver_Pri_Tum
159	ST-00013160-B	67828	Blood	ST-00013160	Liver	Liver_Blood	low	low_Blood					0.0251523	10.0618	1163.38	9.84127								Primary_Bld	Primary_Tum	Primary_Bld	Liver_Primary_Bld	Liver_Pri_Bld
160	ST-00013160-T	31885	Primary	ST-00013160	Liver	Liver_Primary	low	low_Primary									4.7559	15520	902.507	0.369648	8.81016	0.351165	0.0575652		Primary_Tum	Primary_Tum	Liver_Primary_Tum	Liver_Pri_Tum
161	ST-00013253-B	214393	Blood	ST-00013253	Liver	Liver_Blood	high	high_Blood	high	high_Blood			0.0825659	11.4397	11960.5	3.66972								Primary_Bld	Primary_Tum	Primary_Bld	Liver_Primary_Bld	Liver_Pri_Bld
162	ST-00013253-T	23752	Primary	ST-00013253	Liver	Liver_Primary	high	high_Primary	high	high_Primary							1.47835	11608	338.809	0.378812	8.44078	0.332902	0.0288777		Primary_Tum	Primary_Tum	Liver_Primary_Tum	Liver_Pri_Tum
163	ST-00013291-B	127641	Blood	ST-00013291	Liver	Liver_Blood							0.00359477	10.0216	278.59	20.2035								Primary_Bld	Primary_Tum	Primary_Bld	Liver_Primary_Bld	Liver_Pri_Bld
164	ST-00013291-T	32138	Primary	ST-00013291	Liver	Liver_Primary											3.67278	14517	443.83	0.391997	8.45154	0.383552	0.0302916		Primary_Tum	Primary_Tum	Liver_Primary_Tum	Liver_Pri_Tum
165	ST-00013312-B	64432	Blood	ST-00013312	Liver	Liver_Blood							0.00722096	9.64127	311.819									Primary_Bld		Primary_Bld	Liver_Primary_Bld	Liver_Pri_Bld
166	ST-00013374-B	69197	Blood	ST-00013374	Lung	Lung_Blood							0.0125263	8.85325	400.067	7.43134								Primary_Bld	Primary_Tum	Primary_Bld	Lung_Primary_Bld	Lung_Pri_Bld
167	ST-00013374-T	41108	Primary	ST-00013374	Lung	Lung_Primary											0.895096	8559	13.9575	0.587397	5.42503	0.408668	0.00162834		Primary_Tum	Primary_Tum	Lung_Primary_Tum	Lung_Pri_Tum
168	ST-00013415-B	255512	Blood	ST-00013415									0.0233233	11.4688	3980.35	3.26296								Primary_Bld	Primary_Tum	Primary_Bld
169	ST-00013415-T	29554	Primary	ST-00013415													1.14337	14269	803.246	0.373142	8.71097	0.3409	0.0554988		Primary_Tum	Primary_Tum
170	ST-00013544-B	391998	Blood	ST-00013544	Liver	Liver_Blood							0.0236977	11.8552	6470.95									Primary_Bld		Primary_Bld	Liver_Primary_Bld	Liver_Pri_Bld
171	ST-00013861-B	49337	Blood	ST-00013861									0.00271889	8.12356	68.9141	24.1228								Primary_Bld	Primary_Tum	Primary_Bld
172	ST-00013861-T	31623	Primary	ST-00013861													0.573022	8155	134.608	0.455753	7.13018	0.444948	0.016385		Primary_Tum	Primary_Tum
173	ST-00013971-B	42548	Blood	ST-00013971	Liver	Liver_Blood	low	low_Blood	low	low_Blood			0.00311346	7.27547	55.1499	44.0847								Primary_Bld	Primary_Tum	Primary_Bld	Liver_Primary_Bld	Liver_Pri_Bld
174	ST-00013971-T	61735	Primary	ST-00013971	Liver	Liver_Primary	low	low_Primary	low	low_Primary							2.72829	24519	960.196	0.387594	8.98552	0.48484	0.0387764		Primary_Tum	Primary_Tum	Liver_Primary_Tum	Liver_Pri_Tum
175	ST-00014023-B	118758	Blood	ST-00014023			high	high_Blood	high	high_Blood			0.000993704	8.27708	53.017	12.7701								Primary_Bld	Primary_Tum	Primary_Bld
176	ST-00014023-T	17470	Primary	ST-00014023			high	high_Primary	high	high_Primary							5.01497	8284	605.116	0.375427	8.16439	0.47311	0.0713035		Primary_Tum	Primary_Tum
177	ST-00014391-B	49992	Blood	ST-00014391	Liver	Liver_Blood	high	high_Blood	high	high_Blood			0.234451	10.1497	8455.47	28.0059								Primary_Bld	Primary_Tum	Primary_Bld	Liver_Primary_Bld	Liver_Pri_Bld
178	ST-00014391-T	37834	Primary	ST-00014391	Liver	Liver_Primary	high	high_Primary	high	high_Primary							3.5627	16001	643.319	0.385659	8.63327	0.329133	0.0398195		Primary_Tum	Primary_Tum	Liver_Primary_Tum	Liver_Pri_Tum
179	ST-00014490-B	106486	Blood	ST-00014490									0.0112289	10.1299	732.033	22.6277								Primary_Bld	Primary_Tum	Primary_Bld
180	ST-00014490-T	45039	Primary	ST-00014490													2.66492	21677	157.846	0.395729	8.7488	0.367197	0.00727183		Primary_Tum	Primary_Tum
181	ST-00014494-B	299486	Blood	ST-00014494			high	high_Blood					0.00281805	10.3524	421.369	2.33406								Primary_Bld	Primary_Tum	Primary_Bld
182	ST-00014494-T	26473	Primary	ST-00014494			high	high_Primary									1.99237	13169	457.902	0.387188	8.42602	0.398411	0.0345145		Primary_Tum	Primary_Tum
183	ST-00014524-B	125175	Blood	ST-00014524	Liver	Liver_Blood					high	high_Blood	0.00634751	9.86593	455.255	2.45614								Met_Bld	Met_Tum	Met_Bld	Liver_Met_Bld		Liver_Met_Bld
184	ST-00014524-M	4048	Met	ST-00014524	Liver	Liver_Met					high	high_Met					1.01353	2285	386.907	0.35491	7.23268	0.388036	0.166394		Met_Tum	Met_Tum	Liver_Met_Tum		Liver_Met_Tum
185	ST-00014537-B	74119	Blood	ST-00014537	Lung	Lung_Blood							0.00291926	8.5031	108.824	21.8873								Primary_Bld	Primary_Tum	Primary_Bld	Lung_Primary_Bld	Lung_Pri_Bld
186	ST-00014537-T	43767	Primary	ST-00014537	Lung	Lung_Primary											2.42668	19784	1051.91	0.38221	8.8597	0.440506	0.0525795		Primary_Tum	Primary_Tum	Lung_Primary_Tum	Lung_Pri_Tum
187	ST-00014550-B	23598	Blood	ST-00014550									0.0952677	9.3598	1711.48	23.2143								Primary_Bld	Primary_Tum	Primary_Bld
188	ST-00014550-T	2869	Primary	ST-00014550													0.389953	1090	38.8268	0.456906	5.51571	0.337591	0.035489		Primary_Tum	Primary_Tum
189	ST-00014575-B	60502	Blood	ST-00014575									0.00548032	8.85666	171.321									Primary_Bld		Primary_Bld
190	ST-00014696-B	601238	Blood	ST-00014696									0.000231936	9.44709	67.0101									Primary_Bld		Primary_Bld
191	ST-00015114-B	47788	Blood	ST-00015114			low	low_Blood	low	low_Blood			0.0958307	10.0357	3410.89	14.0811								Primary_Bld	Primary_Tum	Primary_Bld
192	ST-00015114-T	43618	Primary	ST-00015114			low	low_Primary	low	low_Primary							2.16051	29214	2740.43	0.343531	9.7682	0.335995	0.0914538		Primary_Tum	Primary_Tum
193	ST-00015136-B	81607	Blood	ST-00015136			high	high_Blood	high	high_Blood			0.0707541	10.9107	4876.54	95.2816								Primary_Bld	Primary_Tum	Primary_Bld
194	ST-00015136-T	289040	Primary	ST-00015136			high	high_Primary	high	high_Primary							10.6317	40275	13.2754	0.62647	5.73702	0.321138	0.000329493		Primary_Tum	Primary_Tum
195	ST-00015163-B	330983	Blood	ST-00015163									0.00154456	10.1575	261.036	2.66955								Primary_Bld	Primary_Tum	Primary_Bld
196	ST-00015163-T	34945	Primary	ST-00015163													1.20006	20554	648.401	0.359971	9.21472	0.415777	0.03138		Primary_Tum	Primary_Tum
197	ST-00015177-B	180960	Blood	ST-00015177									0.0107299	10.9171	1344.88									Primary_Bld		Primary_Bld
198	ST-00015332-B	48463	Blood	ST-00015332	Liver	Liver_Blood							0.0968404	10.1801	3523.39	33.4586								Primary_Bld	Primary_Tum	Primary_Bld	Liver_Primary_Bld	Liver_Pri_Bld
199	ST-00015332-T	91141	Primary	ST-00015332	Liver	Liver_Primary											4.51299	58599	670.269	0.364819	10.0908	0.328534	0.0113916		Primary_Tum	Primary_Tum	Liver_Primary_Tum	Liver_Pri_Tum
200	ST-00015777-B	93834	Blood	ST-00015777			low	low_Blood	low	low_Blood			0.00445888	8.8458	184.601	14.3091								Primary_Bld	Primary_Tum	Primary_Bld
201	ST-00015777-T	74101	Primary	ST-00015777			low	low_Primary	low	low_Primary							3.08835	37924	1239.69	0.372652	9.58549	0.423718	0.0324436		Primary_Tum	Primary_Tum
202	ST-00015839-B	59999	Blood	ST-00015839	Lung	Lung_Blood	low	low_Blood	low	low_Blood			0.0315012	9.90782	1363.58	23.0269								Primary_Bld	Primary_Tum	Primary_Bld	Lung_Primary_Bld	Lung_Pri_Bld
203	ST-00015839-T	76477	Primary	ST-00015839	Lung	Lung_Primary	low	low_Primary	low	low_Primary							8.85767	43984	1982.77	0.359209	9.91926	0.349655	0.0443857		Primary_Tum	Primary_Tum	Lung_Primary_Tum	Lung_Pri_Tum
204	ST-00015973-B	30587	Blood	ST-00015973			low	low_Blood					0.408919	10.0178	11342.5									Primary_Bld		Primary_Bld
205	ST-00016213-B	120283	Blood	ST-00016213	Lung	Lung_Blood							0.00125601	9.06433	84.3095	31.4844								Primary_Bld	Primary_Tum	Primary_Bld	Lung_Primary_Bld	Lung_Pri_Bld
206	ST-00016213-T	86794	Primary	ST-00016213	Lung	Lung_Primary											3.15343	37110	831.732	0.384543	9.39366	0.43518	0.0222439		Primary_Tum	Primary_Tum	Lung_Primary_Tum	Lung_Pri_Tum
207	ST-00016257-B	419658	Blood	ST-00016257			high	high_Blood					0.000741243	9.79241	139.924
208	ST-00016499-B	92941	Blood	ST-00016499	Liver	Liver_Blood							0.012238	10.3581	793.721	37.9971								Primary_Bld	Primary_Tum	Primary_Bld	Liver_Primary_Bld	Liver_Pri_Bld
209	ST-00016499-T	40983	Primary	ST-00016499	Liver	Liver_Primary											1.86697	16996	125.697	0.403547	8.43591	0.352458	0.00738161		Primary_Tum	Primary_Tum	Liver_Primary_Tum	Liver_Pri_Tum
210	ST-00016623-B	42504	Blood	ST-00016623	Liver	Liver_Blood	high	high_Blood	high	high_Blood			0.00508223	7.76997	96.9975	30.4668								Primary_Bld	Primary_Tum	Primary_Bld	Liver_Primary_Bld	Liver_Pri_Bld
211	ST-00016623-T	21584	Primary	ST-00016623	Liver	Liver_Primary	high	high_Primary	high	high_Primary							4.70791	7753	483.094	0.395338	7.84676	0.453765	0.0616904		Primary_Tum	Primary_Tum	Liver_Primary_Tum	Liver_Pri_Tum
212	ST-00016742-B	66367	Blood	ST-00016742			low	low_Blood	low	low_Blood			0.00997038	9.68314	448.889	17.6568								Primary_Bld	Primary_Tum	Primary_Bld
213	ST-00016742-T	106963	Primary	ST-00016742			low	low_Primary	low	low_Primary							9.55011	67451	405.25	0.378107	9.99751	0.373362	0.00600233		Primary_Tum	Primary_Tum
214	ST-00016806-B	46590	Blood	ST-00016806	Liver	Liver_Blood	high	high_Blood	high	high_Blood			0.0412843	9.73176	1338.55	18.0467								Primary_Bld	Primary_Tum	Primary_Bld	Liver_Primary_Bld	Liver_Pri_Bld
215	ST-00016806-T	46938	Primary	ST-00016806	Liver	Liver_Primary	high	high_Primary	high	high_Primary							5.97504	28528	1097.72	0.365701	9.41465	0.350859	0.0383005		Primary_Tum	Primary_Tum	Liver_Primary_Tum	Liver_Pri_Tum
216	ST-00016844-B	52310	Blood	ST-00016844									0.0103706	9.18612	336.531	49.0633								Primary_Bld	Primary_Tum	Primary_Bld
217	ST-00016844-T	97402	Primary	ST-00016844													2.9369	31505	313.957	0.429302	8.57773	0.387439	0.00992932		Primary_Tum	Primary_Tum
218	ST-00016858-B	130373	Blood	ST-00016858									0.00298985	9.38628	187.789	8.29817								Primary_Bld	Primary_Tum	Primary_Bld
219	ST-00016858-T	28787	Primary	ST-00016858													2.48881	12202	204.023	0.420314	7.90338	0.411631	0.0166833		Primary_Tum	Primary_Tum
220	ST-00016911-B	76750	Blood	ST-00016911									0.00273479	6.60497	57.6843	13.245								Primary_Bld	Primary_Tum	Primary_Bld
221	ST-00016911-T	29187	Primary	ST-00016911													1.59156	13896	1121.02	0.371729	8.69896	0.538194	0.078837		Primary_Tum	Primary_Tum
222	ST-00016968-B	23892	Blood	ST-00016968			low	low_Blood	low	low_Blood			0.00534874	7.84624	66.6123	41.5094								Primary_Bld	Primary_Tum	Primary_Bld
223	ST-00016968-T	43336	Primary	ST-00016968			low	low_Primary	low	low_Primary							1.98582	10880	167.344	0.463568	7.23626	0.423665	0.0153476		Primary_Tum	Primary_Tum
224	ST-00016998-B	84865	Blood	ST-00016998	Liver	Liver_Blood							0.00016401	3.19819	2.31337	35.2181								Primary_Bld	Primary_Tum	Primary_Bld	Liver_Primary_Bld	Liver_Pri_Bld
225	ST-00016998-T	91044	Primary	ST-00016998	Liver	Liver_Primary											4.4856	56327	966.567	0.368656	9.99056	0.768168	0.0171017		Primary_Tum	Primary_Tum	Liver_Primary_Tum	Liver_Pri_Tum
226	ST-00017003-B	336873	Blood	ST-00017003	Liver	Liver_Blood							0.000697338	8.58059	84.3384	0								Met_Bld	Met_Tum	Met_Bld	Liver_Met_Bld		Liver_Met_Bld
227	ST-00017003-M	13253	Met	ST-00017003	Liver	Liver_Met											2.15185	8271	1244.02	0.344314	8.57296	0.492388	0.144664		Met_Tum	Met_Tum	Liver_Met_Tum		Liver_Met_Tum
228	ST-00017034-B	65256	Blood	ST-00017034									0.00241361	9.05321	86.3118
229	ST-00017041-B	112966	Blood	ST-00017041									0.00506775	9.54724	313.016	11.4162								Primary_Bld	Primary_Tum	Primary_Bld
230	ST-00017041-T	26789	Primary	ST-00017041													1.95545	10929	489.416	0.397914	8.12288	0.400568	0.0444101		Primary_Tum	Primary_Tum
231	ST-00017074-B	91740	Blood	ST-00017074					low	low_Blood			0.00037225	5.91051	9.19522	17.9724								Primary_Bld	Primary_Tum	Primary_Bld
232	ST-00017074-T	21216	Primary	ST-00017074					low	low_Primary							6.73292	7369	237.522	0.409113	7.63094	0.595339	0.0321392		Primary_Tum	Primary_Tum
233	ST-00017080-B	71719	Blood	ST-00017080			high	high_Blood	high	high_Blood			0.0534106	10.2393	2620.28	6.77291								Primary_Bld	Primary_Tum	Primary_Bld
234	ST-00017080-T	7627	Primary	ST-00017080			high	high_Primary	high	high_Primary							1.9798	4446	479.813	0.36301	7.76027	0.343327	0.105887		Primary_Tum	Primary_Tum
235	ST-00017227-B	96488	Blood	ST-00017227			low	low_Blood	low	low_Blood			0.00343998	9.41886	204.314	3.67647								Primary_Bld	Primary_Tum	Primary_Bld
236	ST-00017227-T	3324	Primary	ST-00017227			low	low_Primary	low	low_Primary							1.52398	1668	52.6744	0.409754	6.35295	0.406445	0.0314839		Primary_Tum	Primary_Tum
237	ST-00017261-B	25115	Blood	ST-00017261			low	low_Blood	low	low_Blood			0.0525782	8.91631	781.351	19.708								Primary_Bld	Primary_Tum	Primary_Bld
238	ST-00017261-T	14140	Primary	ST-00017261			low	low_Primary	low	low_Primary							2.87723	7065	446.362	0.383057	7.91899	0.357128	0.06272		Primary_Tum	Primary_Tum
239	ST-00017310-B	89053	Blood	ST-00017310	Liver	Liver_Blood							0.00447514	8.24076	150.164	17.2237								Primary_Bld	Primary_Tum	Primary_Bld	Liver_Primary_Bld	Liver_Pri_Bld
240	ST-00017310-T	51056	Primary	ST-00017310	Liver	Liver_Primary											2.54386	10132	9.52328	0.568917	5.77637	0.452593	0.000939523		Primary_Tum	Primary_Tum	Liver_Primary_Tum	Liver_Pri_Tum
241	ST-00017340-B	55561	Blood	ST-00017340									0.00119451	6.95019	27.1166	20.625								Primary_Bld	Primary_Tum	Primary_Bld
242	ST-00017340-T	44202	Primary	ST-00017340													2.81995	31863	1361.48	0.341456	9.87538	0.519934	0.0424763		Primary_Tum	Primary_Tum
243	ST-00017381-B	109001	Blood	ST-00017381	Liver	Liver_Blood							0.00197159	8.52127	90.9996	11.7396								Primary_Bld	Primary_Tum	Primary_Bld	Liver_Primary_Bld	Liver_Pri_Bld
244	ST-00017381-T	60166	Primary	ST-00017381	Liver	Liver_Primary											4.07129	35866	2022.74	0.358711	9.73177	0.450587	0.0556767		Primary_Tum	Primary_Tum	Liver_Primary_Tum	Liver_Pri_Tum
245	ST-00017440-B	25099	Blood	ST-00017440	Lung	Lung_Blood	low	low_Blood	low	low_Blood			0.0726329	9.49571	1415.63	34.4978								Primary_Bld	Primary_Tum	Primary_Bld	Lung_Primary_Bld	Lung_Pri_Bld
246	ST-00017440-T	13919	Primary	ST-00017440	Lung	Lung_Primary	low	low_Primary	low	low_Primary							1.32244	5649	203.55	0.396676	7.5621	0.333859	0.0359113		Primary_Tum	Primary_Tum	Lung_Primary_Tum	Lung_Pri_Tum
247	ST-00017449-B	38456	Blood	ST-00017449									0.00182874	7.75282	35.5339	29.0411								Primary_Bld	Primary_Tum	Primary_Bld
248	ST-00017449-T	24465	Primary	ST-00017449													1.03715	11304	421.467	0.392103	8.22887	0.456165	0.0370707		Primary_Tum	Primary_Tum
249	ST-00017549-B	76055	Blood	ST-00017549			high	high_Blood	high	high_Blood			0.0110042	9.43752	450.466	13.3333								Primary_Bld	Primary_Tum	Primary_Bld
250	ST-00017549-T	9033	Primary	ST-00017549			high	high_Primary	high	high_Primary							2.38418	3742	386.24	0.384227	7.34435	0.384497	0.102487		Primary_Tum	Primary_Tum
251	ST-00017762-B	29281	Blood	ST-00017762									0.0122844	8.22678	192.521	45.9341								Primary_Bld	Primary_Tum	Primary_Bld
252	ST-00017762-T	25349	Primary	ST-00017762													1.23032	10127	510.736	0.393051	8.11912	0.409977	0.0501732		Primary_Tum	Primary_Tum
253	ST-00017838-B	73928	Blood	ST-00017838	Liver	Liver_Blood							0.0581071	10.4464	3115.96	16.6052								Primary_Bld	Primary_Tum	Primary_Bld	Liver_Primary_Bld	Liver_Pri_Bld
254	ST-00017838-T	14791	Primary	ST-00017838	Liver	Liver_Primary											4.63504	8451	573.783	0.364761	8.31156	0.335347	0.0512185		Primary_Tum	Primary_Tum	Liver_Primary_Tum	Liver_Pri_Tum
255	ST-00017915-B	105042	Blood	ST-00017915	Lung	Lung_Blood	low	low_Blood			low	low_Blood	0.00972394	9.94099	603.017	29.0459								Met_Bld	Met_Tum	Met_Bld	Lung_Met_Bld		Lung_Met_Bld
256	ST-00017915-M	103582	Met	ST-00017915	Lung	Lung_Met	low	low_Met			low	low_Met					4.75592	31540	456.328	0.418161	8.74291	0.376071	0.0138152		Met_Tum	Met_Tum	Lung_Met_Tum		Lung_Met_Tum
257	ST-00017945-B	133567	Blood	ST-00017945			high	high_Blood	high	high_Blood			0.000553085	6.07213	15.4632	8.8017								Primary_Bld	Primary_Tum	Primary_Bld
258	ST-00017945-T	42080	Primary	ST-00017945			high	high_Primary	high	high_Primary							1.96794	10953	292.625	0.437352	7.62275	0.589402	0.0236572		Primary_Tum	Primary_Tum
259	ST-00017975-B	58404	Blood	ST-00017975			high	high_Blood					0.0075064	9.361	291.825	4.16667								Primary_Bld	Primary_Tum	Primary_Bld
260	ST-00017975-T	4914	Primary	ST-00017975			high	high_Primary									4.92936	3238	617.865	0.341275	7.70709	0.382356	0.18745		Primary_Tum	Primary_Tum
261	ST-00017985-B	97244	Blood	ST-00017985	Liver	Liver_Blood	high	high_Blood	high	high_Blood			0.0171669	10.2025	1073.26	2.6738								Primary_Bld	Primary_Tum	Primary_Bld	Liver_Primary_Bld	Liver_Pri_Bld
262	ST-00017985-T	3924	Primary	ST-00017985	Liver	Liver_Primary	high	high_Primary	high	high_Primary							3.50345	1965	271.403	0.368946	6.93758	0.360132	0.136449		Primary_Tum	Primary_Tum	Liver_Primary_Tum	Liver_Pri_Tum
263	ST-00018050-B	32167	Blood	ST-00018050									0.0333406	9.58998	804.973
264	ST-00018136-B	46753	Blood	ST-00018136			high	high_Blood	high	high_Blood			0.0107565	9.48548	328.774	6.61157								Primary_Bld	Primary_Tum	Primary_Bld
265	ST-00018136-T	3811	Primary	ST-00018136			high	high_Primary	high	high_Primary							1.39017	2351	334.563	0.356748	7.22489	0.363623	0.140924		Primary_Tum	Primary_Tum
266	ST-00018179-B	57573	Blood	ST-00018179									0.00197346	7.92024	55.4633	18.1467								Primary_Bld	Primary_Tum	Primary_Bld
267	ST-00018179-T	17387	Primary	ST-00018179													2.05927	8585	590.176	0.367716	8.29766	0.464532	0.0681532		Primary_Tum	Primary_Tum
268	ST-00018232-B	13576	Blood	ST-00018232	Lung	Lung_Blood							0.679165	9.21935	7657.79	41.5094								Met_Bld	Met_Tum	Met_Bld	Lung_Met_Bld		Lung_Met_Bld
269	ST-00018232-M	9029	Met	ST-00018232	Lung	Lung_Met											2.09356	5017	68.3331	0.394518	7.47054	0.314818	0.0136085		Met_Tum	Met_Tum	Lung_Met_Tum		Lung_Met_Tum
270	ST-00018236-B	296439	Blood	ST-00018236	Liver	Liver_Blood	low	low_Blood	low	low_Blood			0.00111632	9.64187	144.569	7.43215								Primary_Bld	Primary_Tum	Primary_Bld	Liver_Primary_Bld	Liver_Pri_Bld
271	ST-00018236-T	130669	Primary	ST-00018236	Liver	Liver_Primary	low	low_Primary	low	low_Primary							6.65818	74420	1393.23	0.374687	10.1486	0.432886	0.018669		Primary_Tum	Primary_Tum	Liver_Primary_Tum	Liver_Pri_Tum
272	ST-00018257-B	77794	Blood	ST-00018257									0.00446727	8.82448	164.236	22.314								Primary_Bld	Primary_Tum	Primary_Bld
273	ST-00018257-T	37520	Primary	ST-00018257													2.99723	14063	261.012	0.40892	8.18974	0.41839	0.0183609		Primary_Tum	Primary_Tum
274	ST-00018260-B	74797	Blood	ST-00018260									0.0117718	9.20781	458.255									Primary_Bld		Primary_Bld
275	ST-00018360-T	3608	Primary	ST-00018360			high	high_Primary	high	high_Primary							0.5061	2174	417.903	0.351603	7.20823		0.19008		Primary_Tum	Primary_Tum
276	ST-00018426-B	45099	Blood	ST-00018426									0.00395765	8.90299	176.465									Primary_Bld		Primary_Bld
277	ST-00018584-B	45967	Blood	ST-00018584			low	low_Blood	low	low_Blood			0.0534386	9.89512	1787.18	27.5641								Primary_Bld	Primary_Tum	Primary_Bld
278	ST-00018584-T	21031	Primary	ST-00018584			low	low_Primary	low	low_Primary							4.41005	8609	271.377	0.404865	7.80928	0.341957	0.0314705		Primary_Tum	Primary_Tum
279	ST-00018616-B	30326	Blood	ST-00018616			low	low_Blood	low	low_Blood			0.100153	9.32031	1965.1	48.0437								Primary_Bld	Primary_Tum	Primary_Bld
280	ST-00018616-T	165732	Primary	ST-00018616			low	low_Primary	low	low_Primary							4.96848	57728	740.01	0.419359	9.21651	0.34684	0.0127862		Primary_Tum	Primary_Tum
281	ST-00018628-B	63656	Blood	ST-00018628			low	low_Blood	low	low_Blood			0.00752385	8.66233	219.716	23.3411								Primary_Bld	Primary_Tum	Primary_Bld
282	ST-00018628-T	79521	Primary	ST-00018628			low	low_Primary	low	low_Primary							3.4119	32422	1206.5	0.383221	9.28007	0.416615	0.0368207		Primary_Tum	Primary_Tum
283	ST-00018724-B	83408	Blood	ST-00018724	Liver	Liver_Blood	low	low_Blood	low	low_Blood			0.198889	10.7895	12662.1	8.38323								Primary_Bld	Primary_Tum	Primary_Bld	Liver_Primary_Bld	Liver_Pri_Bld
284	ST-00018724-T	9014	Primary	ST-00018724	Liver	Liver_Primary	low	low_Primary	low	low_Primary							4.9254	4536	215.428	0.38538	7.49343	0.323815	0.0470588		Primary_Tum	Primary_Tum	Liver_Primary_Tum	Liver_Pri_Tum
285	ST-00018809-B	36073	Blood	ST-00018809	Lung	Lung_Blood	low	low_Blood	low	low_Blood			0.785507	10.359	26238.8	31.0345								Primary_Bld	Primary_Tum	Primary_Bld	Lung_Primary_Bld	Lung_Pri_Bld
286	ST-00018809-T	11016	Primary	ST-00018809	Lung	Lung_Primary	low	low_Primary	low	low_Primary							1.94018	6910	905.006	0.349221	8.32383	0.310245	0.12946		Primary_Tum	Primary_Tum	Lung_Primary_Tum	Lung_Pri_Tum
287	ST-00018821-B	56287	Blood	ST-00018821									0.00952631	8.69913	287.931	1.5625								Primary_Bld	Primary_Tum	Primary_Bld
288	ST-00018821-T	6785	Primary	ST-00018821													5.97945	3413	170.917	0.39043	7.17831	0.415804	0.0499361		Primary_Tum	Primary_Tum
289	ST-00018848-B	51784	Blood	ST-00018848									0.0134867	8.65638	332.648	23.2517								Primary_Bld	Primary_Tum	Primary_Bld
290	ST-00018848-T	25861	Primary	ST-00018848													5.8397	10964	569.724	0.381716	8.32499	0.407178	0.0515085		Primary_Tum	Primary_Tum
291	ST-00018893-B	29232	Blood	ST-00018893									0.256883	9.85159	6081.83	45.4787								Primary_Bld	Primary_Tum	Primary_Bld
292	ST-00018893-T	26820	Primary	ST-00018893													1.72832	13535	1142.37	0.369625	8.68698	0.32215	0.083195		Primary_Tum	Primary_Tum
293	ST-00018955-B	64454	Blood	ST-00018955	Liver	Liver_Blood	high	high_Blood	high	high_Blood			0.0017724	5.62267	24.1807	20.428								Primary_Bld	Primary_Tum	Primary_Bld	Liver_Primary_Bld	Liver_Pri_Bld
294	ST-00018955-T	30833	Primary	ST-00018955	Liver	Liver_Primary	high	high_Primary	high	high_Primary							11.815	8168	115.155	0.457088	7.08548	0.590978	0.0140641		Primary_Tum	Primary_Tum	Liver_Primary_Tum	Liver_Pri_Tum
295	ST-00018963-B	43782	Blood	ST-00018963			high	high_Blood	high	high_Blood			0.00308013	7.86959	62.7436	23.6559								Primary_Bld	Primary_Tum	Primary_Bld
296	ST-00018963-T	38854	Primary	ST-00018963			high	high_Primary	high	high_Primary							9.04121	11160	87.2398	0.460346	7.28282	0.450756	0.00781052		Primary_Tum	Primary_Tum
297	ST-00018988-B	93775	Blood	ST-00018988									0.00338107	8.83717	168.044	11.2554								Primary_Bld	Primary_Tum	Primary_Bld
298	ST-00018988-T	18960	Primary	ST-00018988													5.25965	7032	159.061	0.420582	7.43148	0.433876	0.0225925		Primary_Tum	Primary_Tum
299	ST-00019006-B	54120	Blood	ST-00019006			high	high_Blood	high	high_Blood			0.067892	10.0101	2489.47	41.5686								Primary_Bld	Primary_Tum	Primary_Bld
300	ST-00019006-T	51573	Primary	ST-00019006			high	high_Primary	high	high_Primary							7.0987	21899	642.768	0.384331	8.90497	0.34015	0.0284489		Primary_Tum	Primary_Tum
301	ST-00019040-B	44229	Blood	ST-00019040	Liver	Liver_Blood							0.00210793	7.59676	43.9266	21.1921								Primary_Bld	Primary_Tum	Primary_Bld	Liver_Primary_Bld	Liver_Pri_Bld
302	ST-00019040-T	14269	Primary	ST-00019040	Liver	Liver_Primary											1.63564	5106	324.05	0.403757	7.38305	0.470684	0.0626		Primary_Tum	Primary_Tum	Liver_Primary_Tum	Liver_Pri_Tum
303	ST-00019043-B	120041	Blood	ST-00019043			high	high_Blood					0.00682831	9.813	420.629	2.41287								Primary_Bld	Primary_Tum	Primary_Bld
304	ST-00019043-T	5551	Primary	ST-00019043			high	high_Primary									5.72046	3197	167.246	0.368687	7.3709	0.383825	0.0521538		Primary_Tum	Primary_Tum
305	ST-00019056-B	68551	Blood	ST-00019056	Liver	Liver_Blood	high	high_Blood	high	high_Blood			0.00907206	9.50275	386.333	16.1426								Primary_Bld	Primary_Tum	Primary_Bld	Liver_Primary_Bld	Liver_Pri_Bld
306	ST-00019056-T	17017	Primary	ST-00019056	Liver	Liver_Primary	high	high_Primary	high	high_Primary							4.24249	6229	187.676	0.407378	7.49556	0.382439	0.0300844		Primary_Tum	Primary_Tum	Liver_Primary_Tum	Liver_Pri_Tum
307	ST-00019194-B	118696	Blood	ST-00019194			low	low_Blood	low	low_Blood			0.0042231	9.99505	319.715	29.3193								Primary_Bld	Primary_Tum	Primary_Bld
308	ST-00019194-T	659500	Primary	ST-00019194			low	low_Primary	low	low_Primary							15.272	459455	23831.4	0.329278	12.6605	0.383814	0.0506218		Primary_Tum	Primary_Tum
309	ST-00019303-B	406785	Blood	ST-00019303									0.00646836	11.7169	1849.64									Primary_Bld		Primary_Bld
310	ST-00019367-B	48209	Blood	ST-00019367	Liver	Liver_Blood	low	low_Blood	low	low_Blood			0.142988	10.2169	5240.22	31.1346								Primary_Bld	Primary_Tum	Primary_Bld	Liver_Primary_Bld	Liver_Pri_Bld
311	ST-00019367-T	66228	Primary	ST-00019367	Liver	Liver_Primary	low	low_Primary	low	low_Primary							20.746	45980	2351.17	0.344403	10.1706	0.325305	0.0408924		Primary_Tum	Primary_Tum	Liver_Primary_Tum	Liver_Pri_Tum
312	ST-00019368-B	72402	Blood	ST-00019368	Liver	Liver_Blood							0.0575854	10.4982	3028.51	11.7994								Primary_Bld	Primary_Tum	Primary_Bld	Liver_Primary_Bld	Liver_Pri_Bld
313	ST-00019368-T	16320	Primary	ST-00019368	Liver	Liver_Primary											2.15426	8118	638.056	0.372322	8.19164	0.330923	0.0774693		Primary_Tum	Primary_Tum	Liver_Primary_Tum	Liver_Pri_Tum
314	ST-00019429-B	94589	Blood	ST-00019429			high	high_Blood	high	high_Blood			0.0113382	10.1958	733.692	93.3036								Primary_Bld	Primary_Tum	Primary_Bld
315	ST-00019429-T	20245	Primary	ST-00019429			high	high_Primary	high	high_Primary							4.45198	9425	491.054	0.379475	8.21642	0.362452	0.0511564		Primary_Tum	Primary_Tum
316	ST-00019458-B	84884	Blood	ST-00019458			high	high_Blood	high	high_Blood			0.0260021	10.4136	1550.49	10.473								Primary_Bld	Primary_Tum	Primary_Bld
317	ST-00019458-T	13160	Primary	ST-00019458			high	high_Primary	high	high_Primary							0.90277	7658	498.852	0.361651	8.26999	0.344045	0.0645221		Primary_Tum	Primary_Tum
318	ST-00019590-B	29720	Blood	ST-00019590			high	high_Blood					0.0189254	9.49145	415.052	25.5814								Primary_Bld	Primary_Tum	Primary_Bld
319	ST-00019590-T	32504	Primary	ST-00019590			high	high_Primary									8.13807	19955	1548.74	0.345778	9.36847	0.34223	0.077256		Primary_Tum	Primary_Tum
320	ST-00019598-B	20603	Blood	ST-00019598	Lung	Lung_Blood							0.239498	9.50312	4018.93	24.6154								Primary_Bld	Primary_Tum	Primary_Bld	Lung_Primary_Bld	Lung_Pri_Bld
321	ST-00019598-T	5004	Primary	ST-00019598	Lung	Lung_Primary											2.04312	3293	466.746	0.348785	7.63017	0.32261	0.140461		Primary_Tum	Primary_Tum	Lung_Primary_Tum	Lung_Pri_Tum
322	ST-00019607-B	37897	Blood	ST-00019607	Liver	Liver_Blood	low	low_Blood			low	low_Blood	0.000378503	3.5985	2.87019	5.02793								Met_Bld	Met_Tum	Met_Bld	Liver_Met_Bld		Liver_Met_Bld
323	ST-00019607-M	13785	Met	ST-00019607	Liver	Liver_Met	low	low_Met			low	low_Met					12.558	8311	923.628	0.356141	8.40751	0.720926	0.109773		Met_Tum	Met_Tum	Liver_Met_Tum		Liver_Met_Tum
324	ST-00019682-B	56444	Blood	ST-00019682	Liver	Liver_Blood	high	high_Blood	high	high_Blood			0.00441926	9.1007	157.368	3.90625								Primary_Bld	Primary_Tum	Primary_Bld	Liver_Primary_Bld	Liver_Pri_Bld
325	ST-00019682-T	6746	Primary	ST-00019682	Liver	Liver_Primary	high	high_Primary	high	high_Primary							4.50801	4164	411.477	0.350381	7.83266	0.398407	0.0984332		Primary_Tum	Primary_Tum	Liver_Primary_Tum	Liver_Pri_Tum
326	ST-00019945-B	48755	Blood	ST-00019945									0.0349133	9.74459	1157.32	8.26087								Primary_Bld	Primary_Tum	Primary_Bld
327	ST-00019945-T	12725	Primary	ST-00019945													0.941597	7548	657.473	0.362718	8.24088	0.351449	0.0864108		Primary_Tum	Primary_Tum
328	ST-00020046-B	214094	Blood	ST-00020046									0.00112945	8.53404	98.6406
329	ST-00020057-B	298629	Blood	ST-00020057			low	low_Blood					0.00144088	11.1191	296.953
330	ST-00020064-B	114274	Blood	ST-00020064	Liver	Liver_Blood							0.0389541	10.5735	3023.61	0.481928								Met_Bld	Met_Tum	Met_Bld	Liver_Met_Bld		Liver_Met_Bld
331	ST-00020064-M	7483	Met	ST-00020064	Liver	Liver_Met											2.25056	5039	1653.78	0.333078	8.23638	0.349102	0.319569		Met_Tum	Met_Tum	Liver_Met_Tum		Liver_Met_Tum
332	ST-00020069-B	100638	Blood	ST-00020069	Liver	Liver_Blood							0.0433833	10.5995	3012.63	5.16605								Met_Bld	Met_Tum	Met_Bld	Liver_Met_Bld		Liver_Met_Bld
333	ST-00020069-M	28487	Met	ST-00020069	Liver	Liver_Met											4.76202	15651	892.211	0.368238	8.83622	0.341275	0.0552823		Met_Tum	Met_Tum	Liver_Met_Tum		Liver_Met_Tum
334	ST-00020070-B	30691	Blood	ST-00020070	Liver	Liver_Blood							0.198695	9.84303	4890.62	8.3682								Met_Bld	Met_Tum	Met_Bld	Liver_Met_Bld		Liver_Met_Bld
335	ST-00020070-M	23008	Met	ST-00020070	Liver	Liver_Met											0.882537	13073	391.378	0.374644	8.58669	0.324961	0.0297358		Met_Tum	Met_Tum	Liver_Met_Tum		Liver_Met_Tum
336	ST-00020072-B	331419	Blood	ST-00020072									0.00459122	11.3886	1047.64	0.567376								Met_Bld	Met_Tum	Met_Bld
337	ST-00020072-M	13490	Met	ST-00020072													1.54042	9789	1794.6	0.333369	8.86595	0.360831	0.178904		Met_Tum	Met_Tum
338	ST-00020076-B	113442	Blood	ST-00020076									0.0301331	10.7052	2336.35									Met_Bld		Met_Bld
339	ST-00020077-B	56898	Blood	ST-00020077									0.384245	10.5633	17746.7	40.3101								Primary_Bld	Primary_Tum	Primary_Bld
340	ST-00020077-T	62194	Primary	ST-00020077													1.78154	31788	269.675	0.381152	9.30205	0.318182	0.00845614		Primary_Tum	Primary_Tum
341	ST-00020078-B	245982	Blood	ST-00020078	Liver	Liver_Blood							0.0614324	11.4744	10145.8									Met_Bld		Met_Bld	Liver_Met_Bld		Liver_Met_Bld
342	ST-00020085-B	189506	Blood	ST-00020085			low	low_Blood					0.00632315	10.9887	763.29									Primary_Bld		Primary_Bld
343	ST-00020087-B	284683	Blood	ST-00020087									0.00491907	11.1934	870.792
344	ST-00020089-B	249049	Blood	ST-00020089			high	high_Blood					0.00113855	8.13981	99.3704
345	ST-00020092-B	339607	Blood	ST-00020092	Liver	Liver_Blood							0.00195162	9.60024	293.684	1.81612								Met_Bld	Met_Tum	Met_Bld	Liver_Met_Bld		Liver_Met_Bld
346	ST-00020092-M	12953	Met	ST-00020092	Liver	Liver_Met											2.90876	7300	700.623	0.360027	8.26187	0.442464	0.0937926		Met_Tum	Met_Tum	Liver_Met_Tum		Liver_Met_Tum
347	ST-00020093-B	118451	Blood	ST-00020093			high	high_Blood	high	high_Blood			0.00281069	9.3226	158.878	19.3277								Primary_Bld	Primary_Tum	Primary_Bld
348	ST-00020093-T	115142	Primary	ST-00020093			high	high_Primary	high	high_Primary							4.53259	39627	523.506	0.427713	8.77603	0.41021	0.0131546		Primary_Tum	Primary_Tum
349	ST-00020097-B	259891	Blood	ST-00020097									0.00390599	10.416	702.135									Met_Bld		Met_Bld
350	ST-00020098-B	303465	Blood	ST-00020098									0.00240982	9.48684	260.536	3.79329								Primary_Bld	Primary_Tum	Primary_Bld
351	ST-00020098-T	50334	Primary	ST-00020098													2.69796	14294	179.009	0.443382	7.73194	0.433339	0.0123216		Primary_Tum	Primary_Tum
352	ST-00020102-B	73129	Blood	ST-00020102	Lung	Lung_Blood	low	low_Blood	low	low_Blood			0.00906234	9.40103	386.995	14.2857								Primary_Bld	Primary_Tum	Primary_Bld	Lung_Primary_Bld	Lung_Pri_Bld
353	ST-00020102-T	11554	Primary	ST-00020102	Lung	Lung_Primary	low	low_Primary	low	low_Primary							2.0659	5807	134.676	0.40532	7.46067	0.389293	0.0231152		Primary_Tum	Primary_Tum	Lung_Primary_Tum	Lung_Pri_Tum
354	ST-00020105-B	397456	Blood	ST-00020105	Liver	Liver_Blood					high	high_Blood	0.00533395	11.323	1228.85	0.114155								Met_Bld	Met_Tum	Met_Bld	Liver_Met_Bld		Liver_Met_Bld
355	ST-00020105-M	6269	Met	ST-00020105	Liver	Liver_Met					high	high_Met					1.86008	3507	341.342	0.363362	7.53729	0.365256	0.0959563		Met_Tum	Met_Tum	Liver_Met_Tum		Liver_Met_Tum
356	ST-00020106-B	225025	Blood	ST-00020106	Liver	Liver_Blood							0.0100834	11.034	1533.83	0								Met_Bld	Met_Tum	Met_Bld	Liver_Met_Bld		Liver_Met_Bld
357	ST-00020106-M	6379	Met	ST-00020106	Liver	Liver_Met											1.21827	4633	2687.16	0.321917	8.28765	0.358822	0.546308		Met_Tum	Met_Tum	Liver_Met_Tum		Liver_Met_Tum
358	ST-00020107-B	95505	Blood	ST-00020107	Liver	Liver_Blood							0.00323871	9.90694	199.562
359	ST-00020112-B	359639	Blood	ST-00020112	Liver	Liver_Blood							0.131685	12.2185	36028.9	0.620347								Met_Bld	Met_Tum	Met_Bld	Liver_Met_Bld		Liver_Met_Bld
360	ST-00020112-M	11731	Met	ST-00020112	Liver	Liver_Met											0.909617	8310	2732.71	0.328086	8.7847	0.3239	0.316526		Met_Tum	Met_Tum	Liver_Met_Tum		Liver_Met_Tum
361	ST-00020114-B	87746	Blood	ST-00020114									0.0280967	10.3565	1591.17	43.1385								Primary_Bld	Primary_Tum	Primary_Bld
362	ST-00020114-T	95238	Primary	ST-00020114													3.42563	33461	609.542	0.401127	9.0514	0.344497	0.0180725		Primary_Tum	Primary_Tum
363	ST-00020116-B	140149	Blood	ST-00020116	Liver	Liver_Blood							0.00545019	10.113	428.444									Met_Bld		Met_Bld	Liver_Met_Bld		Liver_Met_Bld
364	ST-00020117-B	71331	Blood	ST-00020117			low	low_Blood	low	low_Blood			0.0190625	9.35369	688.156	15.1645								Primary_Bld	Primary_Tum	Primary_Bld
365	ST-00020117-T	102402	Primary	ST-00020117			low	low_Primary	low	low_Primary							3.5454	50604	716.56	0.39025	9.56023	0.382035	0.0139911		Primary_Tum	Primary_Tum
366	ST-00020118-B	282555	Blood	ST-00020118	Liver	Liver_Blood	high	high_Blood			high	high_Blood	0.00244913	10.5623	371.965	0								Met_Bld	Met_Tum	Met_Bld	Liver_Met_Bld		Liver_Met_Bld
367	ST-00020118-M	892	Met	ST-00020118	Liver	Liver_Met	high	high_Met			high	high_Met					2.349	726	344.145	0.327273	6.40412	0.387065	0.467558		Met_Tum	Met_Tum	Liver_Met_Tum		Liver_Met_Tum
368	ST-00020119-B	167573	Blood	ST-00020119			low	low_Blood			low	low_Blood	0.00128701	5.99482	34.4	5.28736								Met_Bld	Met_Tum	Met_Bld
369	ST-00020119-M	63899	Met	ST-00020119			low	low_Met			low	low_Met					6.82579	41725	1333.2	0.349295	10.0159	0.592113	0.0299626		Met_Tum	Met_Tum
370	ST-00020123-B	62332	Blood	ST-00020123									0.00237705	6.9775	51.6881	32.6271								Primary_Bld	Primary_Tum	Primary_Bld
371	ST-00020123-T	41328	Primary	ST-00020123													1.66079	14640	535.815	0.40512	8.28668	0.516089	0.0363541		Primary_Tum	Primary_Tum
372	ST-00020127-B	54700	Blood	ST-00020127			high	high_Blood	high	high_Blood			0.73489	10.722	35872.1	35.865								Primary_Bld	Primary_Tum	Primary_Bld
373	ST-00020127-T	33993	Primary	ST-00020127			high	high_Primary	high	high_Primary							2.07647	22085	682.978	0.359367	9.27383	0.311258	0.030636		Primary_Tum	Primary_Tum
374	ST-00020128-B	55741	Blood	ST-00020128									0.000360565	5.94637	6.82314	27.1724								Primary_Bld	Primary_Tum	Primary_Bld
375	ST-00020128-T	73023	Primary	ST-00020128													3.80698	40388	2162.61	0.363002	9.78283	0.581753	0.0527688		Primary_Tum	Primary_Tum
376	ST-00020131-B	421570	Blood	ST-00020131			low	low_Blood			low	low_Blood	0.000322522	8.42082	44.0602	0								Met_Bld	Met_Tum	Met_Bld
377	ST-00020131-M	11210	Met	ST-00020131			low	low_Met			low	low_Met					5.32914	7078	93.8638	0.379751	7.96131	0.507141	0.0132386		Met_Tum	Met_Tum
378	ST-00020142-B	121004	Blood	ST-00020142									0.000897495	7.39903	41.5599									Met_Bld		Met_Bld
379	ST-00020149-B	53570	Blood	ST-00020149	Lung	Lung_Blood							0.0583504	9.82098	2006.21	16.4688								Met_Bld	Met_Tum	Met_Bld	Lung_Met_Bld		Lung_Met_Bld
380	ST-00020149-M	35577	Met	ST-00020149	Lung	Lung_Met											5.90958	16978	455.433	0.379375	8.75452	0.348628	0.0267359		Met_Tum	Met_Tum	Lung_Met_Tum		Lung_Met_Tum
381	ST-00020154-B	38993	Blood	ST-00020154									0.0919364	9.55447	2248.2									Met_Bld	Met_Tum	Met_Bld
382	ST-00020154-Mb	13335	Met	ST-00020154													3.17288	9156	1684.45	0.335592	8.77413	0.344934	0.180915		Met_Tum	Met_Tum
383	ST-00020159-B	41425	Blood	ST-00020159									0.00599938	8.26659	126.429
384	ST-00020164-B	43252	Blood	ST-00020164	Liver	Liver_Blood	high	high_Blood			high	high_Blood	0.0100691	8.0588	193.102	2.57732								Met_Bld	Met_Tum	Met_Bld	Liver_Met_Bld		Liver_Met_Bld
385	ST-00020164-M	13575	Met	ST-00020164	Liver	Liver_Met	high	high_Met			high	high_Met					1.26887	7850	1172.16	0.349672	8.4439	0.433568	0.145942		Met_Tum	Met_Tum	Liver_Met_Tum		Liver_Met_Tum
386	ST-00020165-B	85970	Blood	ST-00020165			low	low_Blood	low	low_Blood			0.024694	10.4741	1583.78	18.9189								Primary_Bld	Primary_Tum	Primary_Bld
387	ST-00020165-T	105888	Primary	ST-00020165			low	low_Primary	low	low_Primary							5.79508	80237	2458.68	0.336779	10.8243	0.34421	0.0305253		Primary_Tum	Primary_Tum
388	ST-00020168-B	95743	Blood	ST-00020168	Liver	Liver_Blood					high	high_Blood	0.00886811	9.46643	432.481	0								Met_Bld	Met_Tum	Met_Bld	Liver_Met_Bld		Liver_Met_Bld
389	ST-00020168-M	1043	Met	ST-00020168	Liver	Liver_Met					high	high_Met					4.34692	841	549.696	0.321351	6.61332	0.392722	0.628837		Met_Tum	Met_Tum	Liver_Met_Tum		Liver_Met_Tum
390	ST-00020169-B	34099	Blood	ST-00020169	Liver	Liver_Blood							0.0703655	9.55087	1633.53									Primary_Bld		Primary_Bld	Liver_Primary_Bld	Liver_Pri_Bld
391	ST-00020176-B	24859	Blood	ST-00020176									0.175699	9.61987	3501.5	6.84932								Met_Bld	Met_Tum	Met_Bld
392	ST-00020176-M	4552	Met	ST-00020176													0.70639	3217	360.009	0.344467	7.66203	0.326638	0.110884		Met_Tum	Met_Tum
393	ST-00020182-B	34129	Blood	ST-00020182									0.247055	9.89388	6149.47									Met_Bld		Met_Bld
394	ST-00020183-B	94299	Blood	ST-00020183									0.0429824	10.8175	3063.57
395	ST-00020190-B	63975	Blood	ST-00020190			high	high_Blood			high	high_Blood	0.103876	10.2059	4451.41	2.42131								Met_Bld	Met_Tum	Met_Bld
396	ST-00020190-M	14091	Met	ST-00020190			high	high_Met			high	high_Met					1.94386	8579	997.585	0.347847	8.5528	0.336917	0.115133		Met_Tum	Met_Tum
397	ST-00020191-B	53201	Blood	ST-00020191									0.0169236	9.62767	576.181
398	ST-00020201-B	300252	Blood	ST-00020201									0.000654312	9.35371	91.7962									Primary_Bld		Primary_Bld
399	ST-00020203-B	73979	Blood	ST-00020203	Liver	Liver_Blood							0.000496166	7.92076	17.8169									Met_Bld		Met_Bld	Liver_Met_Bld		Liver_Met_Bld
400	ST-00020204-B	64171	Blood	ST-00020204									0.00863444	8.60613	258.648									Primary_Bld		Primary_Bld
401	ST-00020206-B	34973	Blood	ST-00020206									0.0139718	9.29386	345.746	12.5								Met_Bld	Met_Tum	Met_Bld
402	ST-00020206-M	17423	Met	ST-00020206													3.50735	9440	364.918	0.375893	8.26933	0.363504	0.0384798		Met_Tum	Met_Tum
403	ST-00020207-B	27027	Blood	ST-00020207	Lung	Lung_Blood							0.209787	9.62841	4311.3	40.3114								Primary_Bld	Primary_Tum	Primary_Bld	Lung_Primary_Bld	Lung_Pri_Bld
404	ST-00020207-T	56106	Primary	ST-00020207	Lung	Lung_Primary											1.83676	32157	2075.58	0.358355	9.64421	0.328019	0.0637616		Primary_Tum	Primary_Tum	Lung_Primary_Tum	Lung_Pri_Tum
405	ST-00020208-B	59525	Blood	ST-00020208									0.0139581	9.58502	559.629									Primary_Bld		Primary_Bld
406	ST-00020211-B	65779	Blood	ST-00020211									0.233737	10.6086	11946.1
407	ST-00020222-B	51711	Blood	ST-00020222									0.00398302	6.25871	57.7228	24.5968								Primary_Bld	Primary_Tum	Primary_Bld
408	ST-00020222-T	36797	Primary	ST-00020222													1.24951	14242	450.797	0.413332	8.12494	0.545745	0.0296124		Primary_Tum	Primary_Tum
409	ST-00020223-B	90152	Blood	ST-00020223			high	high_Blood	high	high_Blood			0.0381797	10.3267	2208.9	3.21637								Primary_Bld	Primary_Tum	Primary_Bld
410	ST-00020223-T	15193	Primary	ST-00020223			high	high_Primary	high	high_Primary							3.98708	11183	2194.4	0.336151	8.94686	0.347544	0.191778		Primary_Tum	Primary_Tum
411	ST-00020225-B	202927	Blood	ST-00020225									0.00569908	10.9146	766.96	2.52708								Primary_Bld	Primary_Tum	Primary_Bld
412	ST-00020225-T	12834	Primary	ST-00020225													5.04237	6936	359.188	0.369039	8.08614	0.360049	0.0509709		Primary_Tum	Primary_Tum
413	ST-00020226-B	54979	Blood	ST-00020226									0.135804	10.411	5777.41									Met_Bld		Met_Bld
414	ST-00020232-B	49120	Blood	ST-00020232			low	low_Blood			low	low_Blood	0.00269546	7.57711	62.2092	12.2449								Met_Bld	Met_Tum	Met_Bld
415	ST-00020232-M	17387	Met	ST-00020232			low	low_Met			low	low_Met					5.4217	9501	500.169	0.372598	8.31549	0.477354	0.0523913		Met_Tum	Met_Tum
416	ST-00020236-B	95325	Blood	ST-00020236									0.00383299	8.14155	132.386	18.7215								Primary_Bld	Primary_Tum	Primary_Bld
417	ST-00020236-T	187864	Primary	ST-00020236													10.1653	30646	14.4741	0.605895	5.90119	0.459961	0.00047178		Primary_Tum	Primary_Tum
418	ST-00020251-B	660319	Blood	ST-00020251			low	low_Blood			low	low_Blood	0.000178852	6.42975	21.1894	0.104167								Met_Bld	Met_Tum	Met_Bld
419	ST-00020251-M	8390	Met	ST-00020251			low	low_Met			low	low_Met					8.64638	4097	640.58	0.362659	7.68355	0.618983	0.152061		Met_Tum	Met_Tum
420	ST-00020258-B	144942	Blood	ST-00020258	Liver	Liver_Blood							0.0024058	9.37501	182.94	9.1858								Primary_Bld	Primary_Tum	Primary_Bld	Liver_Primary_Bld	Liver_Pri_Bld
421	ST-00020258-T	43130	Primary	ST-00020258	Liver	Liver_Primary											3.49334	18267	393.953	0.395808	8.59457	0.422049	0.0211144		Primary_Tum	Primary_Tum	Liver_Primary_Tum	Liver_Pri_Tum
422	ST-00020260-B	278199	Blood	ST-00020260	Liver	Liver_Blood							0.0108658	10.8369	1589.63	0.166574								Met_Bld	Met_Tum	Met_Bld	Liver_Met_Bld		Liver_Met_Bld
423	ST-00020260-M	19078	Met	ST-00020260	Liver	Liver_Met											1.41774	10773	535.412	0.364846	8.54644	0.369295	0.0494695		Met_Tum	Met_Tum	Liver_Met_Tum		Liver_Met_Tum
424	ST-00020277-B	44415	Blood	ST-00020277	Liver	Liver_Blood							0.0105172	8.65572	243.075	1.28617								Met_Bld	Met_Tum	Met_Bld	Liver_Met_Bld		Liver_Met_Bld
425	ST-00020277-M	13403	Met	ST-00020277	Liver	Liver_Met											1.42572	7040	505.487	0.369003	8.09852	0.403349	0.0713891		Met_Tum	Met_Tum	Liver_Met_Tum		Liver_Met_Tum
426	ST-00020279-B	54068	Blood	ST-00020279									0.201557	10.5777	9346.88
427	ST-00020281-B	215964	Blood	ST-00020281							high	high_Blood	0.000715864	7.64916	53.0443	0.224215								Met_Bld	Met_Tum	Met_Bld
428	ST-00020281-M	7837	Met	ST-00020281							high	high_Met					1.21259	4079	208.753	0.37844	7.49603	0.527612	0.0506847		Met_Tum	Met_Tum
429	ST-00020282-B	24610	Blood	ST-00020282									0.00488753	6.59304	46.6991									Primary_Bld		Primary_Bld
430	ST-00020285-B	64369	Blood	ST-00020285									0.0685882	10.2182	3043.23	7.71084								Primary_Bld	Primary_Tum	Primary_Bld
431	ST-00020285-T	46561	Primary	ST-00020285													4.47977	24525	1060.7	0.364225	9.30613	0.338472	0.043019		Primary_Tum	Primary_Tum
432	ST-00020287-B	31615	Blood	ST-00020287									0.0630755	9.56976	1442.76									Primary_Bld		Primary_Bld
433	ST-00020291-B	45938	Blood	ST-00020291									0.204528	10.4487	8196.23	51.4286								Primary_Bld	Primary_Tum	Primary_Bld
434	ST-00020291-T	42674	Primary	ST-00020291													3.98698	20182	317.088	0.398562	8.62791	0.316868	0.0156914		Primary_Tum	Primary_Tum
435	ST-00020301-B	67927	Blood	ST-00020301	Liver	Liver_Blood							0.125885	10.5889	6777.07									Met_Bld		Met_Bld	Liver_Met_Bld		Liver_Met_Bld
436	ST-00020312-B	136643	Blood	ST-00020312									0.0989075	10.7603	8315.9									Primary_Bld		Primary_Bld
437	ST-00020336-B	52437	Blood	ST-00020336									0.108244	10.0888	4011.99									Primary_Bld		Primary_Bld
438	ST-00020339-B	52464	Blood	ST-00020339									0.0014279	8.00801	38.9925
439	ST-00020344-B	41088	Blood	ST-00020344									0.0181427	9.20905	501.59									Met_Bld		Met_Bld
440	ST-00020366-B	239752	Blood	ST-00020366									0.000951572	8.30387	82.1943									Primary_Bld		Primary_Bld
441	ST-00020482-B	51016	Blood	ST-00020482									0.00265147	7.82041	65.0302	29.4416								Primary_Bld	Primary_Tum	Primary_Bld
442	ST-00020482-T	25870	Primary	ST-00020482													6.52321	11328	347.472	0.38258	8.34197	0.464046	0.0306052		Primary_Tum	Primary_Tum
443	ST-00020523-B	117472	Blood	ST-00020523									0.000572463	7.98236	31.482
444	ST-00020630-B	196704	Blood	ST-00020630									0.00271091	9.27056	202.174
445	ST-00020640-B	129597	Blood	ST-00020640									0.0243253	10.1691	1598.52	7.51174								Primary_Bld	Primary_Tum	Primary_Bld
446	ST-00020640-T	25693	Primary	ST-00020640													8.35499	11912	387.478	0.382628	8.38748	0.36494	0.0321811		Primary_Tum	Primary_Tum
447	ST-00020650-B	490644	Blood	ST-00020650									0.000159408	5.53033	11.0525
448	ST-00020824-B	112232	Blood	ST-00020824	Liver	Liver_Blood							0.00421596	9.4947	234.824									Met_Bld		Met_Bld	Liver_Met_Bld		Liver_Met_Bld
449	ST-00020904-B	288251	Blood	ST-00020904	Liver	Liver_Blood	high	high_Blood	high	high_Blood			0.0261013	11.0287	4115.04	0.733138								Primary_Bld	Primary_Tum	Primary_Bld	Liver_Primary_Bld	Liver_Pri_Bld
450	ST-00020904-T	14700	Primary	ST-00020904	Liver	Liver_Primary	high	high_Primary	high	high_Primary							0.911802	9039	953.341	0.352056	8.54757	0.361703	0.103149		Primary_Tum	Primary_Tum	Liver_Primary_Tum	Liver_Pri_Tum
451	ST-00020905-B	86009	Blood	ST-00020905									0.050282	10.6033	3255.41									Met_Bld		Met_Bld
452	ST-00020922-B	143718	Blood	ST-00020922									0.00286234	9.94464	244.884
453	ST-00020936-B	125197	Blood	ST-00020936	Liver	Liver_Blood							0.0024539	9.13129	144.445	13.0725								Primary_Bld	Primary_Tum	Primary_Bld	Liver_Primary_Bld	Liver_Pri_Bld
454	ST-00020936-T	43864	Primary	ST-00020936	Liver	Liver_Primary											2.22662	15662	219.305	0.428816	7.99517	0.423686	0.0139638		Primary_Tum	Primary_Tum	Liver_Primary_Tum	Liver_Pri_Tum
455	ST-00020947-B	218028	Blood	ST-00020947									0.000352356	9.52838	42.5031									Met_Bld		Met_Bld
456	ST-00020952-B	181978	Blood	ST-00020952									0.000603924	6.41026	25.0726	0.729927								Primary_Bld	Primary_Tum	Primary_Bld
457	ST-00020952-T	1017	Primary	ST-00020952													1.19981	689	307.367	0.335776	6.27909	0.58264	0.440865		Primary_Tum	Primary_Tum
458	ST-00020969-B	317379	Blood	ST-00020969									0.00116367	9.43902	162.554	6.46794								Primary_Bld	Primary_Tum	Primary_Bld
459	ST-00020969-T	62082	Primary	ST-00020969													3.32231	27015	862.622	0.38672	9.06366	0.448349	0.0316663		Primary_Tum	Primary_Tum
460	ST-00021039-B	75747	Blood	ST-00021039									0.00943689	9.69922	459.578									Primary_Bld		Primary_Bld
461	ST-00021059-B	142025	Blood	ST-00021059									0.00501152	9.93622	419.457
462	ST-00021060-B	23583	Blood	ST-00021060									0.0832263	9.24464	1383.45									Primary_Bld		Primary_Bld
463	ST-00021066-B	99101	Blood	ST-00021066									0.0104899	9.46662	527.165									Primary_Bld		Primary_Bld
464	ST-00021067-B	304083	Blood	ST-00021067	Liver	Liver_Blood							0.00126311	8.84433	146.816									Met_Bld		Met_Bld	Liver_Met_Bld		Liver_Met_Bld
465	ST-00021071-B	72360	Blood	ST-00021071									0.0816368	10.6496	4584.94
466	ST-00021074-B	305861	Blood	ST-00021074									0.00057298	8.25676	49.026
468	ST-00021190-B	283137	Blood	ST-00021190	Liver	Liver_Blood							0.00727693	11.1799	1381.09	8.23137								Primary_Bld	Primary_Tum	Primary_Bld	Liver_Primary_Bld	Liver_Pri_Bld
469	ST-00021190-T	39973	Primary	ST-00021190	Liver	Liver_Primary											4.58454	19885	339.109	0.387669	8.76916	0.362784	0.0169908		Primary_Tum	Primary_Tum	Liver_Primary_Tum	Liver_Pri_Tum
470	ST-00021194-B	252594	Blood	ST-00021194									0.0249981	11.5853	4437.86	5.32915								Met_Bld	Met_Tum	Met_Bld
471	ST-00021194-M	37255	Met	ST-00021194													2.01296	20585	1628.6	0.354562	9.28192	0.336351	0.0784296		Met_Tum	Met_Tum
472	ST-00021220-B	114711	Blood	ST-00021220									0.0514638	10.5522	3653.27									Primary_Bld		Primary_Bld
473	ST-00021370-B	157584	Blood	ST-00021370									0.003145	10.3697	300.272
474	ST-00021412-B	363749	Blood	ST-00021412									0.00203082	9.75169	298.784	5.14372								Primary_Bld	Primary_Tum	Primary_Bld
475	ST-00021412-T	58773	Primary	ST-00021412													6.36473	22307	67.3417	0.435735	8.18182	0.432402	0.0030151		Primary_Tum	Primary_Tum
476	ST-00021563-B	179737	Blood	ST-00021563									0.0152638	10.7769	1798.66	8.27465								Primary_Bld	Primary_Tum	Primary_Bld
477	ST-00021563-T	37411	Primary	ST-00021563													6.99006	14688	903.369	0.37375	8.70719	0.358486	0.0610367		Primary_Tum	Primary_Tum
478	ST-00021611-B	252081	Blood	ST-00021611									0.00719326	11.0467	1104.28
479	ST-00021737-B	377149	Blood	ST-00021737									0.00682436	11.58	1965.38									Primary_Bld		Primary_Bld
480	ST-00021786-B	387641	Blood	ST-00021786									0.00116444	6.54805	68.5035	4.06547								Primary_Bld	Primary_Tum	Primary_Bld
481	ST-00021786-T	52506	Primary	ST-00021786													4.60907	16029	548.194	0.409091	8.29986	0.587468	0.0338911		Primary_Tum	Primary_Tum
482	ST-00021789-B	419562	Blood	ST-00021789									0.0175659	12.1874	5397.86	6.38831								Primary_Bld	Primary_Tum	Primary_Bld
483	ST-00021789-T	152771	Primary	ST-00021789													9.16643	99675	2640.19	0.353491	10.7586	0.332389	0.0263203		Primary_Tum	Primary_Tum
484	ST-00021832-B	228451	Blood	ST-00021832									0.0525893	11.175	6769.96	7.74837								Primary_Bld	Primary_Tum	Primary_Bld
485	ST-00021832-T	97868	Primary	ST-00021832													14.3952	34483	252.308	0.41519	8.84516	0.342408	0.00729959		Primary_Tum	Primary_Tum
486	ST-00021837-B	435523	Blood	ST-00021837									0.00371106	10.6524	829.777	3.22791								Primary_Bld	Primary_Tum	Primary_Bld
487	ST-00021837-T	113656	Primary	ST-00021837													7.98524	59716	878.308	0.37719	9.91056	0.401323	0.0146348		Primary_Tum	Primary_Tum
488	ST-00021843-B	60662	Blood	ST-00021843									0.159508	10.0292	5818.08	17.4645								Primary_Bld	Primary_Tum	Primary_Bld
489	ST-00021843-T	71666	Primary	ST-00021843													2.46291	35469	2045.09	0.362415	9.67721	0.338597	0.0569556		Primary_Tum	Primary_Tum
490	ST-00021900-B	280081	Blood	ST-00021900									0.0549075	11.5674	10223.1	2.92668								Met_Bld	Met_Tum	Met_Bld
491	ST-00021900-M	263661	Met	ST-00021900													24.5544	187008	8508.45	0.332338	11.7209	0.339522	0.0451411		Met_Tum	Met_Tum
492	ST-00022166-B	241123	Blood	ST-00022166									0.00142298	11.0006	240.942									Met_Bld		Met_Bld
493	ST-00022177-B	139510	Blood	ST-00022177	Liver	Liver_Blood							0.000853472	7.38188	39.0737	22.6277								Primary_Bld	Primary_Tum	Primary_Bld	Liver_Primary_Bld	Liver_Pri_Bld
494	ST-00022177-T	24765	Primary	ST-00022177	Liver	Liver_Primary											5.78222	7337	193.363	0.422639	7.43937	0.523674	0.0263312		Primary_Tum	Primary_Tum	Liver_Primary_Tum	Liver_Pri_Tum
495	ST-00022200-B	274375	Blood	ST-00022200	Liver	Liver_Blood							0.0461922	11.9289	10198.3									Met_Bld	Met_Tum	Met_Bld	Liver_Met_Bld		Liver_Met_Bld
496	ST-00022200-Ma	7524	Met	ST-00022200	Liver	Liver_Met											1.77463	4443	969.691	0.345539	7.9594	0.328533	0.214598		Met_Tum	Met_Tum	Liver_Met_Tum		Liver_Met_Tum
497	ST-00022354-B	39005	Blood	ST-00022354									0.171511	10.0072	5135.51	53.9153								Primary_Bld	Primary_Tum	Primary_Bld
498	ST-00022354-T	76790	Primary	ST-00022354													4.98167	30489	380.39	0.417845	8.69897	0.327261	0.0124581		Primary_Tum	Primary_Tum
499	ST-00022484-B	389451	Blood	ST-00022484	Liver	Liver_Blood							0.214895	12.3462	64744.1	18.6209								Primary_Bld	Primary_Tum	Primary_Bld	Liver_Primary_Bld	Liver_Pri_Bld
500	ST-00022484-T	189954	Primary	ST-00022484	Liver	Liver_Primary											8.71764	54720	953.724	0.421984	9.13233	0.321388	0.0173261		Primary_Tum	Primary_Tum	Liver_Primary_Tum	Liver_Pri_Tum
501	ST-00022617-B	189255	Blood	ST-00022617									0.00998225	10.0135	860.35	3.61871								Primary_Bld	Primary_Tum	Primary_Bld
502	ST-00022617-T	22801	Primary	ST-00022617													6.83487	11659	861.501	0.363143	8.63111	0.390021	0.0734371		Primary_Tum	Primary_Tum
503	ST-00022635-B	80184	Blood	ST-00022635									0.000257172	4.50941	5.09181	40.0978								Primary_Bld	Primary_Tum	Primary_Bld
504	ST-00022635-T	30458	Primary	ST-00022635													3.28876	13869	650.032	0.369688	8.71598	0.68433	0.0464215		Primary_Tum	Primary_Tum

## Sheet: ED_Fig.7D-M
	Public_Patient_ID	Productive_Rearrangements	Templates_per_ng	Simpsons_Diversity_Tumor	Shannon_Entropy_Tumor	Clonality_Tumor	Simpson's Evenness tumor	pORG_All_quartiles	pORG_Primary_quartiles	pORG_Met_quartiles	Cohort	Tumor_Type	Days from Diagnosis to FU	Survival	Stage	Grade	LV_Invasion	LN_Pos	Alive_30_days_post_surgery
0	ST-00016623	7753	4.70791	483.094	7.84676	0.395338	0.0616904	high	high		Liver	Primary	424	1	2	2	YES	YES	TRUE
1	ST-00016499	16996	1.86697	125.697	8.43591	0.403547	0.00738161				Liver	Primary	537	1	2	2	YES	YES	TRUE
2	ST-00015332	58599	4.51299	670.269	10.0908	0.364819	0.0113916				Liver	Primary	166	1	2	3	YES	YES	TRUE
3	ST-00022177	7337	5.78222	193.363	7.43937	0.422639	0.0263312				Liver	Primary	149	1	3		YES	YES	TRUE
4	ST-00007298	34735	3.88732	790.708	9.44293	0.376226	0.0225742				Liver	Primary	327	1	4	2	YES	YES	TRUE
5	ST-00017985	1965	3.50345	271.403	6.93758	0.368946	0.136449	high	high		Liver	Primary	251	1	2	2	YES	YES	TRUE
6	ST-00018724	4536	4.9254	215.428	7.49343	0.38538	0.0470588	low	low		Liver	Primary	1261	0	3		YES	YES	TRUE
7	ST-00020904	9039	0.911802	953.341	8.54757	0.352056	0.103149	high	high		Liver	Primary	216	1	2		YES	YES	TRUE
8	ST-00007313	4797	1.08143	595.962	7.89879	0.357134	0.121616	high	high		Liver	Primary	610	1	3	2	NO	YES	TRUE
9	ST-00007303	30766	3.87246	256.564	9.05677	0.394946	0.00832169				Liver	Primary	683	1	2	3	YES	YES	TRUE
10	ST-00018236	74420	6.65818	1393.23	10.1486	0.374687	0.018669	low	low		Liver	Primary	1247	1	2	2		YES	TRUE
11	ST-00013971	24519	2.72829	960.196	8.98552	0.387594	0.0387764	low	low		Liver	Primary	416	1	2	2		YES	TRUE
12	ST-00019682	4164	4.50801	411.477	7.83266	0.350381	0.0984332	high	high		Liver	Primary	806	1	2		NO	YES	TRUE
13	ST-00020258	18267	3.49334	393.953	8.59457	0.395808	0.0211144				Liver	Primary	974	1	2		YES	YES	TRUE
14	ST-00017381	35866	4.07129	2022.74	9.73177	0.358711	0.0556767				Liver	Primary	1258	1	2	2		YES	TRUE
15	ST-00014524	2285	1.01353	386.907	7.23268	0.35491	0.166394			high	Liver	Met	190	1	4	3			TRUE
16	ST-00020078										Liver		244	1					TRUE
17	ST-00020169										Liver		512	1					TRUE
18	ST-00021067										Liver		660	1					TRUE
19	ST-00020064	5039	2.25056	1653.78	8.23638	0.333078	0.319569				Liver	Met	1052	1					TRUE
20	ST-00007180										Liver		203	1	4	2	YES	YES	TRUE
21	ST-00013544										Liver		1842	1					TRUE
22	ST-00013158	15217	17.3252	218.558	8.7351	0.372733	0.0143242	low	low		Liver	Primary	428	1	2	2	YES	NO	TRUE
23	ST-00016998	56327	4.4856	966.567	9.99056	0.368656	0.0171017				Liver	Primary	1327	0	2	3	YES	YES	TRUE
24	ST-00012327	3699	1.95313	211.208	7.21287	0.393978	0.0567001	high	high		Liver	Primary	372	1	2	3	YES	YES	TRUE
25	ST-00007174							high			Liver		133	1	2	3	NO	YES	TRUE
26	ST-00021190	19885	4.58454	339.109	8.76916	0.387669	0.0169908				Liver	Primary	292	1	3		YES	YES	TRUE
27	ST-00014391	16001	3.5627	643.319	8.63327	0.385659	0.0398195	high	high		Liver	Primary	189	1	2	3	YES	YES	TRUE
28	ST-00007071	469	0.586975	221.856	5.92605	0.336443	0.448847	high	high		Liver	Primary	638	1	2	3	NO	YES	TRUE
29	ST-00016806	28528	5.97504	1097.72	9.41465	0.365701	0.0383005	high	high		Liver	Primary	359	1	2	3	YES	NO	TRUE
30	ST-00007085	872	1.66575	634.142	6.69322	0.316516	0.703495	high	high		Liver	Primary	335	1	2	2	NO	YES	TRUE
31	ST-00019367	45980	20.746	2351.17	10.1706	0.344403	0.0408924	low	low		Liver	Primary	391	1	1	2	YES	YES	TRUE
32	ST-00022484	54720	8.71764	953.724	9.13233	0.421984	0.0173261				Liver	Primary	320	0	1		NO	NO	TRUE
33	ST-00019368	8118	2.15426	638.056	8.19164	0.372322	0.0774693				Liver	Primary	499	1	1	3	NO	NO	TRUE
34	ST-00007223	25601	1.35725	276.144	8.82633	0.399156	0.0107339	high			Liver	Primary	468	1	2	2	NO	YES	TRUE
35	ST-00007599										Liver		337	1					TRUE
36	ST-00005813	25721	2.66236	527.144	8.98053	0.390724	0.0203944	high	high		Liver	Primary	325	1	2	3	YES	YES	TRUE
37	ST-00017838	8451	4.63504	573.783	8.31156	0.364761	0.0512185				Liver	Primary	1295	0	2	2	YES	NO	TRUE
38	ST-00007613	13488	0.930387	252.899	7.67642	0.445155	0.0177485	high	high		Liver	Primary	283	1	2	2		YES	TRUE
39	ST-00007195	2474	5.54289	865.489	7.54207	0.33448	0.326838	low	low		Liver	Primary	1193	1	2	2	NO	NO	TRUE
40	ST-00013160	15520	4.7559	902.507	8.81016	0.369648	0.0575652	low			Liver	Primary	559	1	2	2	YES	YES	TRUE
41	ST-00020107										Liver		709	1	2	2	YES	YES	TRUE
42	ST-00020936	15662	2.22662	219.305	7.99517	0.428816	0.0139638				Liver	Primary	411	1	3		YES	YES	TRUE
43	ST-00013291	14517	3.67278	443.83	8.45154	0.391997	0.0302916				Liver	Primary	855	1	1	3	NO	NO	TRUE
44	ST-00019056	6229	4.24249	187.676	7.49556	0.407378	0.0300844	high	high		Liver	Primary	1016	0	3		YES	YES	TRUE
45	ST-00019040	5106	1.63564	324.05	7.38305	0.403757	0.0626				Liver	Primary	672	1	3		YES	YES	TRUE
46	ST-00007175	234	0.449292	176.4	5.35444	0.324345	0.715818	high			Liver	Primary	549	1	1	2	NO	NO	TRUE
47	ST-00007256	1115	0.933336	337.267	6.76771	0.334291	0.29478				Liver	Primary	536	1	2	2	YES	YES	TRUE
48	ST-00012908	46028	4.93983	1150.82	9.95688	0.359236	0.0248173	low	low		Liver	Primary	956	1	2	2	NO	NO	TRUE
49	ST-00018955	8168	11.815	115.155	7.08548	0.457088	0.0140641	high	high		Liver	Primary	883	0	2	3	YES	YES	TRUE
50	ST-00007179										Liver		817	1	2	2	NO	NO	TRUE
51	ST-00013253	11608	1.47835	338.809	8.44078	0.378812	0.0288777	high	high		Liver	Primary	1547	1	2	2	NO	YES	TRUE
52	ST-00013312										Liver		1121	1					TRUE
53	ST-00017310	10132	2.54386	9.52328	5.77637	0.568917	0.000939523				Liver	Primary	1264	1	2	2	YES	YES	TRUE
54	ST-00017003	8271	2.15185	1244.02	8.57296	0.344314	0.144664				Liver	Met	202	0					TRUE
55	ST-00020092	7300	2.90876	700.623	8.26187	0.360027	0.0937926				Liver	Met	598	0					TRUE
56	ST-00020164	7850	1.26887	1172.16	8.4439	0.349672	0.145942	high		high	Liver	Met	64	1					TRUE
57	ST-00022200	4443	1.77463	969.691	7.9594	0.345539	0.214598				Liver	Met	75	1					TRUE
58	ST-00020106	4633	1.21827	2687.16	8.28765	0.321917	0.546308				Liver	Met	93	1					TRUE
59	ST-00020069	15651	4.76202	892.211	8.83622	0.368238	0.0552823				Liver	Met	120	1					TRUE
60	ST-00020824										Liver		131	1					TRUE
61	ST-00020116										Liver		153	1					TRUE
62	ST-00020277	7040	1.42572	505.487	8.09852	0.369003	0.0713891				Liver	Met	169	1					TRUE
63	ST-00007402	2076	2.78933	975.141	7.4557	0.327234	0.430548	low			Liver	Met	195	1					TRUE
64	ST-00020260	10773	1.41774	535.412	8.54644	0.364846	0.0494695				Liver	Met	212	1					TRUE
65	ST-00020070	13073	0.882537	391.378	8.58669	0.374644	0.0297358				Liver	Met	284	1					TRUE
66	ST-00012975							high			Liver		316	1					TRUE
67	ST-00020118	726	2.349	344.145	6.40412	0.327273	0.467558	high		high	Liver	Met	331	1					TRUE
68	ST-00020105	3507	1.86008	341.342	7.53729	0.363362	0.0959563			high	Liver	Met	347	1					TRUE
69	ST-00007398										Liver		395	1					TRUE
70	ST-00020112	8310	0.909617	2732.71	8.7847	0.328086	0.316526				Liver	Met	409	1					TRUE
71	ST-00020168	841	4.34692	549.696	6.61332	0.321351	0.628837			high	Liver	Met	419	1					TRUE
72	ST-00020301										Liver		441	1					TRUE
73	ST-00020203										Liver		450	1					TRUE
74	ST-00019607	8311	12.558	923.628	8.40751	0.356141	0.109773	low		low	Liver	Met	610	1					TRUE
75	ST-00007590										Liver		1880	1					TRUE
76	ST-00017915	31540	4.75592	456.328	8.74291	0.418161	0.0138152	low		low	Lung	Met	1483	0					TRUE
77	ST-00020102	5807	2.0659	134.676	7.46067	0.40532	0.0231152	low	low		Lung	Primary	735	1	2	3		NO	TRUE
78	ST-00011168	22193	1.38758	974.301	9.17059	0.36737	0.0411224	low	low		Lung	Primary	169	1	2	1		YES	TRUE
79	ST-00017440	5649	1.32244	203.55	7.5621	0.396676	0.0359113	low	low		Lung	Primary	192	1	2	3	YES	NO	TRUE
80	ST-00018809	6910	1.94018	905.006	8.32383	0.349221	0.12946	low	low		Lung	Primary	1156	0	2	1	YES	YES	TRUE
81	ST-00014537	19784	2.42668	1051.91	8.8597	0.38221	0.0525795				Lung	Primary	394	1	2	3	NO	YES	TRUE
82	ST-00013374	8559	0.895096	13.9575	5.42503	0.587397	0.00162834				Lung	Primary	649	1	2	3	YES	YES	TRUE
83	ST-00020207	32157	1.83676	2075.58	9.64421	0.358355	0.0637616				Lung	Primary	327	1	2	2	YES	YES	TRUE
84	ST-00007206	17065	3.54899	1056.68	9.28218	0.342137	0.0608693	low	low		Lung	Primary	323	1	2	2	YES	YES	TRUE
85	ST-00007147	2053	2.49417	602.063	7.38365	0.33096	0.288319				Lung	Primary	573	1	2	3	NO	NO	TRUE
86	ST-00019598	3293	2.04312	466.746	7.63017	0.348785	0.140461				Lung	Primary	984	0	1	2		YES	TRUE
87	ST-00015839	43984	8.85767	1982.77	9.91926	0.359209	0.0443857	low	low		Lung	Primary	1104	1	2			YES	TRUE
88	ST-00016213	37110	3.15343	831.732	9.39366	0.384543	0.0222439				Lung	Primary	1795	0	2	3	YES	YES	TRUE
89	ST-00007307	18578	2.90295	2809.89	9.53432	0.329407	0.146291	low	low		Lung	Primary	2322	0	2	2	YES	YES	TRUE
90	ST-00020149	16978	5.90958	455.433	8.75452	0.379375	0.0267359				Lung	Met	117	1					TRUE
91	ST-00018232	5017	2.09356	68.3331	7.47054	0.394518	0.0136085				Lung	Met	242	1					TRUE
92	ST-00007178	2357	5.39932	226.927	7.05134	0.374666	0.0952196					Primary	139	1	2	3	NO	YES	TRUE
93	ST-00018136	2351	1.39017	334.563	7.22489	0.356748	0.140924	high	high			Primary	138	1	2	3	YES	YES	TRUE
94	ST-00020085							low					528	1	2			YES	TRUE
95	ST-00007203	4731	3.56181	1093.54	8.10719	0.33846	0.212459					Primary	228	1	2	3	YES	NO	TRUE
96	ST-00012814	22799	3.69838	639.023	8.6679	0.404306	0.0265167					Primary	365	1	2	3	YES	YES	TRUE
97	ST-00007257	1117	1.45271	225.91	6.60508	0.350047	0.200264					Primary	175	1	2	2	YES	YES	TRUE
98	ST-00007266	4228	5.0417	684.208	7.88709	0.348086	0.158524	low	low			Primary	250	1	2	3	YES	YES	TRUE
99	ST-00007646	36072	3.85864	2088.46	10.1944	0.32799	0.0575458					Primary	883	1	2	2	NO	NO	TRUE
100	ST-00017762	10127	1.23032	510.736	8.11912	0.393051	0.0501732					Primary	336	1	2	3	YES	YES	TRUE
101	ST-00021786	16029	4.60907	548.194	8.29986	0.409091	0.0338911					Primary	172	1	2		YES	YES	TRUE
102	ST-00010984	30990	2.07128	67.8254	8.65709	0.422816	0.00217614					Primary	129	1	2	3	YES	YES	TRUE
103	ST-00019429	9425	4.45198	491.054	8.21642	0.379475	0.0511564	high	high			Primary	190	1	2		YES	YES	TRUE
104	ST-00007165	709	0.935732	54.5163	5.85484	0.382649	0.0768297	high	high			Primary	300	1	2	2	NO	NO	TRUE
105	ST-00003662	6675	6.62159	376.896	7.67074	0.398189	0.0553233	low	low			Primary	233	1	3		YES	YES	TRUE
106	ST-00020236	30646	10.1653	14.4741	5.90119	0.605895	0.00047178					Primary	318	1	3		YES	YES	TRUE
107	ST-00007216	13480	1.39158	53.7134	7.30894	0.472613	0.00397269					Primary	488	1	2	2	YES	YES	TRUE
108	ST-00007279	308	0.377077	143.981	5.47529	0.342065	0.451632	high	high			Primary	257	1	2	3		NO	TRUE
109	ST-00018426												506	1	2	3	YES	YES	TRUE
110	ST-00019945	7548	0.941597	657.473	8.24088	0.362718	0.0864108					Primary	331	1	1		NO	NO	TRUE
111	ST-00014023	8284	5.01497	605.116	8.16439	0.375427	0.0713035	high	high			Primary	1786	0	2	2		YES	TRUE
112	ST-00010904	11287	0.655639	392.039	8.30753	0.387436	0.0344016					Primary	355	1	2			NO	TRUE
113	ST-00007168	195	0.122617	166.843	5.21917	0.31591	0.835413					Primary	539	1	2	3	NO	YES	TRUE
114	ST-00021039												649	1					TRUE
115	ST-00021832	34483	14.3952	252.308	8.84516	0.41519	0.00729959					Primary	302	1	1		NO	NO	TRUE
116	ST-00021563	14688	6.99006	903.369	8.70719	0.37375	0.0610367					Primary	338	1	3		NO	YES	TRUE
117	ST-00020285	24525	4.47977	1060.7	9.30613	0.364225	0.043019					Primary	763	0	2		YES	YES	TRUE
118	ST-00007183	1380	0.260913	456.692	6.95476	0.337128	0.317915	low	low			Primary	359	1	3	2	NO	NO	TRUE
119	ST-00014494	13169	1.99237	457.902	8.42602	0.387188	0.0345145	high				Primary	526	1	2	2	NO	YES	TRUE
120	ST-00017080	4446	1.9798	479.813	7.76027	0.36301	0.105887	high	high			Primary	693	1	2	2	YES	YES	TRUE
121	ST-00021060												863	1					TRUE
122	ST-00019303												731	1					TRUE
123	ST-00018848	10964	5.8397	569.724	8.32499	0.381716	0.0515085					Primary	1088	1	2	2	YES	YES	TRUE
124	ST-00020523												602	1	2		NO	YES	TRUE
125	ST-00008601	10943	1.91382	1243.77	8.80613	0.347584	0.103414	high	high			Primary	683	1	2	3	YES	YES	TRUE
126	ST-00015177												639	1					TRUE
127	ST-00020093	39627	4.53259	523.506	8.77603	0.427713	0.0131546	high	high			Primary	600	1	2	2		YES	TRUE
128	ST-00018988	7032	5.25965	159.061	7.43148	0.420582	0.0225925					Primary	1065	0	2	2	YES	YES	TRUE
129	ST-00017975	3238	4.92936	617.865	7.70709	0.341275	0.18745	high				Primary	462	1	2	2	NO	NO	TRUE
130	ST-00021789	99675	9.16643	2640.19	10.7586	0.353491	0.0263203					Primary	1193	1	3		YES	YES	TRUE
131	ST-00003635	10009	0.750197	313.65	7.84901	0.413516	0.0307632					Primary	602	1	2	1	NO	NO	TRUE
132	ST-00016911	13896	1.59156	1121.02	8.69896	0.371729	0.078837					Primary	1186	1	2	2	YES	YES	TRUE
133	ST-00010919	80094	6.58626	1000.27	10.3067	0.369414	0.0124487					Primary	1089	1	2	3		NO	TRUE
134	ST-00015163	20554	1.20006	648.401	9.21472	0.359971	0.03138					Primary	1498	1	2	3	YES	YES	TRUE
135	ST-00007234	19657	2.16431	580.828	8.77408	0.389711	0.0292201	high	high			Primary	1140	1	2	2	NO	YES	TRUE
136	ST-00018360	2174	0.5061	417.903	7.20823	0.351603	0.19008	high	high			Primary	892	1	2	2		YES	TRUE
137	ST-00022354	30489	4.98167	380.39	8.69897	0.417845	0.0124581					Primary	1183	1	2		YES	YES	TRUE
138	ST-00005536	12619	3.57941	223.566	8.15427	0.405136	0.0176199					Primary	882	1	2	2	YES	YES	TRUE
139	ST-00017449	11304	1.03715	421.467	8.22887	0.392103	0.0370707					Primary	597	1	2	2	NO	YES	TRUE
140	ST-00007267	10508	1.09167	330.904	7.99252	0.407256	0.0310211	low	low			Primary	791	1	2	2	YES	YES	TRUE
141	ST-00017549	3742	2.38418	386.24	7.34435	0.384227	0.102487	high	high			Primary	972	1	2	2	YES	YES	TRUE
142	ST-00019043	3197	5.72046	167.246	7.3709	0.368687	0.0521538	high				Primary	896	1	2		NO	YES	TRUE
143	ST-00013415	14269	1.14337	803.246	8.71097	0.373142	0.0554988					Primary	758	1	2	3	NO	NO	TRUE
144	ST-00014575												856	1	2	2	YES	NO	TRUE
145	ST-00014490	21677	2.66492	157.846	8.7488	0.395729	0.00727183					Primary	883	1	2	3	YES	YES	TRUE
146	ST-00015114	29214	2.16051	2740.43	9.7682	0.343531	0.0914538	low	low			Primary	696	1	2	2	YES	YES	TRUE
147	ST-00021837	59716	7.98524	878.308	9.91056	0.37719	0.0146348					Primary	1078	1	2		NO	YES	TRUE
148	ST-00020128	40388	3.80698	2162.61	9.78283	0.363002	0.0527688					Primary	877	1	2	2	NO	NO	TRUE
149	ST-00020123	14640	1.66079	535.815	8.28668	0.40512	0.0363541					Primary	929	1	2	3	YES	YES	TRUE
150	ST-00021220												789	0					TRUE
151	ST-00020336												756	0					TRUE
152	ST-00007585	13979	0.869852	874.859	8.66876	0.373733	0.0595296	low	low			Primary	1722	1	2	1	NO	NO	TRUE
153	ST-00018616	57728	4.96848	740.01	9.21651	0.419359	0.0127862	low	low			Primary	1162	0	2	2		YES	TRUE
154	ST-00015136	40275	10.6317	13.2754	5.73702	0.62647	0.000329493	high	high			Primary	1329	1	2	2	NO	YES	TRUE
155	ST-00020077	31788	1.78154	269.675	9.30205	0.381152	0.00845614					Primary	18	1	2		YES	YES	FALSE
156	ST-00007146	9293	7.3436	653.693	8.38046	0.36693	0.0687495					Primary	29	1	4	3	YES	YES	FALSE
157	ST-00018963	11160	9.04121	87.2398	7.28282	0.460346	0.00781052	high	high			Primary	35	1	2	3		YES	FALSE
158	ST-00018260												33	1	2	2		YES	FALSE
159	ST-00006625	6732	1.17323	174.406	7.33305	0.427623	0.0256909					Primary	21	1	2	3	YES	YES	FALSE
160	ST-00016968	10880	1.98582	167.344	7.23626	0.463568	0.0153476	low	low			Primary	85	1	2	3	YES	YES	FALSE
161	ST-00007099	591	0.308025	379.314	6.25921	0.32574	0.437144					Primary	31	1	2	2	YES	YES	TRUE
162	ST-00018893	13535	1.72832	1142.37	8.68698	0.369625	0.083195					Primary	50	1	2	3	YES	YES	TRUE
163	ST-00020127	22085	2.07647	682.978	9.27383	0.359367	0.030636	high	high			Primary	87	1	2	2	YES	YES	TRUE
164	ST-00020098	14294	2.69796	179.009	7.73194	0.443382	0.0123216					Primary	185	1	2	3	YES	YES	TRUE
165	ST-00020208												337	0					TRUE
166	ST-00007296	24454	3.11055	312.833	8.48759	0.421189	0.0127259					Primary	129	1	2	3		YES	TRUE
167	ST-00017041	10929	1.95545	489.416	8.12288	0.397914	0.0444101					Primary	133	1	2	3	YES	YES	TRUE
168	ST-00007300	2098	2.45008	916.05	7.42849	0.329769	0.415229					Primary	129	1	4	1	YES	YES	TRUE
169	ST-00017945	10953	1.96794	292.625	7.62275	0.437352	0.0236572	high	high			Primary	178	1	2	3	YES	YES	TRUE
170	ST-00021843	35469	2.46291	2045.09	9.67721	0.362415	0.0569556					Primary	191	1	3			YES	TRUE
171	ST-00016844	31505	2.9369	313.957	8.57773	0.429302	0.00992932					Primary	226	1	2	2	YES	YES	TRUE
172	ST-00020952	689	1.19981	307.367	6.27909	0.335776	0.440865					Primary	282	1	3		YES	YES	TRUE
173	ST-00017074	7369	6.73292	237.522	7.63094	0.409113	0.0321392		low			Primary	217	1	2	2	YES	YES	TRUE
174	ST-00022635	13869	3.28876	650.032	8.71598	0.369688	0.0464215					Primary	261	0	1		NO	NO	TRUE
175	ST-00012818	18610	3.40582	260.525	8.56952	0.399473	0.0139264					Primary	200	1	2	2	YES	YES	TRUE
176	ST-00017227	1668	1.52398	52.6744	6.35295	0.409754	0.0314839	low	low			Primary	431	1	2	3	NO	NO	TRUE
177	ST-00017034												229	0	1	1	NO	NO	TRUE
178	ST-00012931	33766	8.60481	895.493	9.62971	0.36153	0.0260845	low	low			Primary	252	1	2	3	NO	YES	TRUE
179	ST-00007193	24926	1.16333	817.76	9.06397	0.383295	0.0323174					Primary	262	1	2	2	YES	NO	TRUE
180	ST-00013861	8155	0.573022	134.608	7.13018	0.455753	0.016385					Primary	353	1	2	2	YES	YES	TRUE
181	ST-00007302	2599	1.39067	311.177	7.06925	0.380545	0.116877					Primary	331	1	2	2	YES	YES	TRUE
182	ST-00021370												530	0	1		YES	YES	TRUE
183	ST-00008056	16784	1.67509	327.527	8.30039	0.412241	0.0194278	high	high			Primary	302	1	2	2	YES	YES	TRUE
184	ST-00022617	11659	6.83487	861.501	8.63111	0.363143	0.0734371					Primary	318	0	2		NO	NO	TRUE
185	ST-00012742	12644	2.55289	1213.2	8.85899	0.352834	0.0937222	high	high			Primary	308	1	2	2	YES	YES	TRUE
186	ST-00007208	23613	5.06922	1130.72	9.24852	0.365779	0.0473478					Primary	361	1	2	2	YES	YES	TRUE
187	ST-00020204												703	1					TRUE
188	ST-00020114	33461	3.42563	609.542	9.0514	0.401127	0.0180725					Primary	442	1	3	3	YES	YES	TRUE
189	ST-00008108	16247	1.94702	1370.4	9.14164	0.349985	0.0827706	high				Primary	413	1	2	2	YES	YES	TRUE
190	ST-00014550	1090	0.389953	38.8268	5.51571	0.456906	0.035489					Primary	436	1	2	3	YES	YES	TRUE
191	ST-00020223	11183	3.98708	2194.4	8.94686	0.336151	0.191778	high	high			Primary	497	1	2	2	YES	YES	TRUE
192	ST-00017340	31863	2.81995	1361.48	9.87538	0.341456	0.0424763					Primary	498	1	2	2		YES	TRUE
193	ST-00018584	8609	4.41005	271.377	7.80928	0.404865	0.0314705	low	low			Primary	529	1	2	2		YES	TRUE
194	ST-00007164	57399	3.91138	3145.16	10.2559	0.353339	0.051816					Primary	592	1	2	2	NO	NO	TRUE
195	ST-00018628	32422	3.4119	1206.5	9.28007	0.383221	0.0368207	low	low			Primary	598	1	2	2		NO	TRUE
196	ST-00019006	21899	7.0987	642.768	8.90497	0.384331	0.0284489	high	high			Primary	617	1	2	2	YES	YES	TRUE
197	ST-00019590	19955	8.13807	1548.74	9.36847	0.345778	0.077256	high				Primary	646	0	2		NO	YES	TRUE
198	ST-00019458	7658	0.90277	498.852	8.26999	0.361651	0.0645221	high	high			Primary	654	0	2		YES	YES	TRUE
199	ST-00020291	20182	3.98698	317.088	8.62791	0.398562	0.0156914					Primary	680	1	3		NO	YES	TRUE
200	ST-00021096												718	0					TRUE
201	ST-00020312												953	0					TRUE
202	ST-00020640	11912	8.35499	387.478	8.38748	0.382628	0.0321811					Primary	717	0	1		NO	NO	TRUE
203	ST-00020201												1091	0					TRUE
204	ST-00021412	22307	6.36473	67.3417	8.18182	0.435735	0.0030151					Primary	730	0	1		YES	NO	TRUE
205	ST-00020630												786	0	3		YES	YES	TRUE
206	ST-00020482	11328	6.52321	347.472	8.34197	0.38258	0.0306052					Primary	811	0	2		NO	YES	TRUE
207	ST-00020225	6936	5.04237	359.188	8.08614	0.369039	0.0509709					Primary	949	0	1	2	YES	YES	TRUE
208	ST-00020969	27015	3.32231	862.622	9.06366	0.38672	0.0316663					Primary	841	0	2		NO	YES	TRUE
209	ST-00018821	3413	5.97945	170.917	7.17831	0.39043	0.0499361					Primary	907	0	2	1	YES	NO	TRUE
210	ST-00020117	50604	3.5454	716.56	9.56023	0.39025	0.0139911	low	low			Primary	1004	1	2	2	YES	YES	TRUE
211	ST-00020222	14242	1.24951	450.797	8.12494	0.413332	0.0296124					Primary	1212	0	2		NO	NO	TRUE
212	ST-00018179	8585	2.05927	590.176	8.29766	0.367716	0.0681532					Primary	1026	1	2	2	NO	NO	TRUE
213	ST-00019194	459455	15.272	23831.4	12.6605	0.329278	0.0506218	low	low			Primary	1079	0	2			NO	TRUE
214	ST-00020183												1103	0	1			NO	TRUE
215	ST-00017261	7065	2.87723	446.362	7.91899	0.383057	0.06272	low	low			Primary	1197	1	3	2	YES	YES	TRUE
216	ST-00015973							low					1172	1	2	2	YES	YES	TRUE
217	ST-00018050												1263	0	2	2	YES	YES	TRUE
218	ST-00018257	14063	2.99723	261.012	8.18974	0.40892	0.0183609					Primary	1402	0	2	2	YES	YES	TRUE
219	ST-00011357	8183	2.0629	142.65	7.74166	0.407667	0.0173369					Primary	1418	1	2	3	NO	NO	TRUE
220	ST-00020165	80237	5.79508	2458.68	10.8243	0.336779	0.0305253	low	low			Primary	1420	0	2	2	NO	NO	TRUE
221	ST-00016257							high					1505	1	2	2		YES	TRUE
222	ST-00016742	67451	9.55011	405.25	9.99751	0.378107	0.00600233	low	low			Primary	1581	0	2	2	NO	YES	TRUE
223	ST-00015777	37924	3.08835	1239.69	9.58549	0.372652	0.0324436	low	low			Primary	1685	0	2	1	YES	NO	TRUE
224	ST-00016858	12202	2.48881	204.023	7.90338	0.420314	0.0166833					Primary	2014	0	4	2	NO	NO	TRUE
225	ST-00010889	6491	4.83504	659.755	8.08197	0.365094	0.0971137	low	low			Primary	1758	1	2	3	NO	YES	TRUE
226	ST-00014696												1902	0					TRUE
227	ST-00012319	50990	4.7958	810.843	10.1505	0.352684	0.0158292					Primary	1923	0	2	2	NO	YES	TRUE
228	ST-00013091	4189	4.39308	802.47	7.84813	0.350525	0.187011					Primary	1962	0	1		NO	NO	TRUE
229	ST-00013084	19626	4.98054	332.571	7.92932	0.447775	0.0165545					Primary	2014	0	2	3	YES	YES	TRUE
230	ST-00007239	4147	9.34292	200.399	7.40686	0.386006	0.0426894	low	low			Primary	2193	0	2	2	NO	NO	TRUE
231	ST-00007185	5067	3.1565	2011.25	8.28602	0.329522	0.381132					Primary	2279	1	2	2	NO	NO	TRUE
232	ST-00008043	8354	0.561827	379.995	7.99241	0.390023	0.0449677					Primary	2270	0	2	2	NO	NO	TRUE
233	ST-00007120	12113	0.985238	243.056	7.94059	0.418005	0.0186693					Primary	2346	0	0		NO	NO	TRUE
234	ST-00007067	117	0.0377432	109.227	4.73964	0.311364	0.897655					Primary	2464	0	1			NO	TRUE
235	ST-00007377	9105	4.38393	602.964	8.39944	0.365288	0.06519	low		low		Met	55	0					TRUE
236	ST-00020057							low					79	0					TRUE
237	ST-00020191												113	0					TRUE
238	ST-00021194	20585	2.01296	1628.6	9.28192	0.354562	0.0784296					Met	115	0					TRUE
239	ST-00007381							low					126	0					TRUE
240	ST-00020159												138	0					TRUE
241	ST-00020650												260	0					TRUE
242	ST-00020211												306	0					TRUE
243	ST-00020287												308	0					TRUE
244	ST-00021900	187008	24.5544	8508.45	11.7209	0.332338	0.0451411					Met	552	0					TRUE
245	ST-00021066												617	0					TRUE
246	ST-00020366												772	0					TRUE
247	ST-00021737												834	0					TRUE
248	ST-00020344												4434	0					TRUE
249	ST-00020046												48	1					TRUE
250	ST-00020190	8579	1.94386	997.585	8.5528	0.347847	0.115133	high		high		Met	52	1					TRUE
251	ST-00020339												61	1					TRUE
252	ST-00020281	4079	1.21259	208.753	7.49603	0.37844	0.0506847			high		Met	69	1					TRUE
253	ST-00020279												70	1					TRUE
254	ST-00020922												88	1					TRUE
255	ST-00020097												108	1					TRUE
256	ST-00020076												113	1					TRUE
257	ST-00012967	5278	14.6179	1435.43	8.29392	0.331097	0.268157	low		low		Met	120	1					TRUE
258	ST-00007288	2507	3.4486	133.061	7.12221	0.371187	0.0527512					Met	127	1					TRUE
259	ST-00020905												128	1					TRUE
260	ST-00009790	1951	1.51435	1182.62	7.46718	0.320158	0.567197			high		Met	153	1					TRUE
261	ST-00020182												163	1					TRUE
262	ST-00020206	9440	3.50735	364.918	8.26933	0.375893	0.0384798					Met	165	1					TRUE
263	ST-00012968												166	1					TRUE
264	ST-00007382	3781	2.75092	228.972	7.31667	0.387829	0.0597982	low		low		Met	167	1					TRUE
265	ST-00020142												172	1					TRUE
266	ST-00020087												189	1					TRUE
267	ST-00021074												199	1					TRUE
268	ST-00021059												219	1					TRUE
269	ST-00007380	18089	7.42535	1429.45	9.24914	0.34963	0.0774773					Met	229	1					TRUE
270	ST-00009787												238	1					TRUE
271	ST-00020089							high					240	1					TRUE
272	ST-00020282												253	1					TRUE
273	ST-00021611												268	1					TRUE
274	ST-00020154	9156	3.17288	1684.45	8.77413	0.335592	0.180915					Met	274	1					TRUE
275	ST-00011353	11968	2.80123	319.579	8.54798	0.372584	0.0265179					Met	281	1					TRUE
276	ST-00020072	9789	1.54042	1794.6	8.86595	0.333369	0.178904					Met	283	1					TRUE
277	ST-00022166												285	1					TRUE
278	ST-00020251	4097	8.64638	640.58	7.68355	0.362659	0.152061	low		low		Met	325	1					TRUE
279	ST-00020119	41725	6.82579	1333.2	10.0159	0.349295	0.0299626	low		low		Met	350	1					TRUE
280	ST-00007389	4853	1.06304	1437.12	8.14988	0.339533	0.274699					Met	436	1					TRUE
281	ST-00020131	7078	5.32914	93.8638	7.96131	0.379751	0.0132386	low		low		Met	446	1					TRUE
282	ST-00020232	9501	5.4217	500.169	8.31549	0.372598	0.0523913	low		low		Met	460	1					TRUE
283	ST-00021071												521	1					TRUE
284	ST-00020226												634	1					TRUE
285	ST-00020176	3217	0.70639	360.009	7.66203	0.344467	0.110884					Met	638	1					TRUE
286	ST-00007386	13159	1.20209	1697.37	9.08608	0.339719	0.125796					Met	665	1					TRUE
287	ST-00020947												723	1					TRUE
288	ST-00007276												1196	1					TRUE
289	ST-00007595	3238	3.01302	2197.15	7.99672	0.315704	0.647484					Met	1498	1					TRUE

## Sheet: ED_Fig.7N
	Simpson's Evenness tumor	Shannon_Entropy_Tumor	Productive_Rearrangements	Clonality_Tumor	Percent Tumor Distinct Clones	TCR_Met_Site_S	Public_Patient_ID
15	0.166394	7.23268	2285	0.35491	2.45614	Liver	ST-00014524
19	0.319569	8.23638	5039	0.333078	0.481928	Peritoneum	ST-00020064
54	0.144664	8.57296	8271	0.344314	0	Liver	ST-00017003
55	0.0937926	8.26187	7300	0.360027	1.81612	Peritoneum	ST-00020092
56	0.145942	8.4439	7850	0.349672	2.57732	Liver	ST-00020164
58	0.546308	8.28765	4633	0.321917	0	Liver	ST-00020106
59	0.0552823	8.83622	15651	0.368238	5.16605	Peritoneum	ST-00020069
62	0.0713891	8.09852	7040	0.369003	1.28617	Liver	ST-00020277
63	0.430548	7.4557	2076	0.327234	0	Other	ST-00007402
64	0.0494695	8.54644	10773	0.364846	0.166574	Liver	ST-00020260
65	0.0297358	8.58669	13073	0.374644	8.3682	Liver	ST-00020070
67	0.467558	6.40412	726	0.327273	0	Liver	ST-00020118
68	0.0959563	7.53729	3507	0.363362	0.114155	Liver	ST-00020105
70	0.316526	8.7847	8310	0.328086	0.620347	Liver	ST-00020112
71	0.628837	6.61332	841	0.321351	0	Other	ST-00020168
74	0.109773	8.40751	8311	0.356141	5.02793	Peritoneum	ST-00019607
76	0.0138152	8.74291	31540	0.418161	29.0459	Lung	ST-00017915
90	0.0267359	8.75452	16978	0.379375	16.4688	Peritoneum	ST-00020149
91	0.0136085	7.47054	5017	0.394518	41.5094	Lung	ST-00018232
235	0.06519	8.39944	9105	0.365288	0	Peritoneum	ST-00007377
238	0.0784296	9.28192	20585	0.354562	5.32915	Liver	ST-00021194
244	0.0451411	11.7209	187008	0.332338	2.92668	Lymph Node	ST-00021900
250	0.115133	8.5528	8579	0.347847	2.42131	Liver	ST-00020190
252	0.0506847	7.49603	4079	0.37844	0.224215	Liver	ST-00020281
257	0.268157	8.29392	5278	0.331097	0	Liver	ST-00012967
258	0.0527512	7.12221	2507	0.371187	0	Peritoneum	ST-00007288
260	0.567197	7.46718	1951	0.320158	0	Peritoneum	ST-00009790
262	0.0384798	8.26933	9440	0.375893	12.5	Liver	ST-00020206
264	0.0597982	7.31667	3781	0.387829	0.229358	Peritoneum	ST-00007382
269	0.0774773	9.24914	18089	0.34963	0.35479	Other	ST-00007380
275	0.0265179	8.54798	11968	0.372584	0.586854	Liver	ST-00011353
276	0.178904	8.86595	9789	0.333369	0.567376	Peritoneum	ST-00020072
278	0.152061	7.68355	4097	0.362659	0.104167	Peritoneum	ST-00020251
279	0.0299626	10.0159	41725	0.349295	5.28736	Lymph Node	ST-00020119
280	0.274699	8.14988	4853	0.339533	0	Liver	ST-00007389
281	0.0132386	7.96131	7078	0.379751	0	Peritoneum	ST-00020131
282	0.0523913	8.31549	9501	0.372598	12.2449	Peritoneum	ST-00020232
285	0.110884	7.66203	3217	0.344467	6.84932	Peritoneum	ST-00020176
286	0.125796	9.08608	13159	0.339719	0.122474	Liver	ST-00007386
289	0.647484	7.99672	3238	0.315704	0	Liver	ST-00007595
