# Supplementary material for: Ongoing replication stress tolerance and clonal T cell responses distinguish liver and lung recurrence and outcomes in pancreatic cancer
Source: Nat Cancer. 2025 Jan 9;6(1):123–44. doi: 10.1038/s43018-024-00881-3 (PMC11779630; doi:10.1038/s43018-024-00881-3)
Supplement: Supplementary file 16 — Statistical source data. [file 43018_2024_881_MOESM16_ESM.xlsx]

## Sheet: ED_Fig.8A-B
	Simpson's Evenness tumor	Shannon_Entropy_Tumor	Productive_Rearrangements	Clonality_Tumor	Percent Tumor Distinct Clones	TCR_Met_Site_S	Public_Patient_ID
15	0.166394	7.23268	2285	0.35491	2.45614	Liver	ST-00014524
19	0.319569	8.23638	5039	0.333078	0.481928	Peritoneum	ST-00020064
54	0.144664	8.57296	8271	0.344314	0	Liver	ST-00017003
55	0.0937926	8.26187	7300	0.360027	1.81612	Peritoneum	ST-00020092
56	0.145942	8.4439	7850	0.349672	2.57732	Liver	ST-00020164
58	0.546308	8.28765	4633	0.321917	0	Liver	ST-00020106
59	0.0552823	8.83622	15651	0.368238	5.16605	Peritoneum	ST-00020069
62	0.0713891	8.09852	7040	0.369003	1.28617	Liver	ST-00020277
63	0.430548	7.4557	2076	0.327234	0	Other	ST-00007402
64	0.0494695	8.54644	10773	0.364846	0.166574	Liver	ST-00020260
65	0.0297358	8.58669	13073	0.374644	8.3682	Liver	ST-00020070
67	0.467558	6.40412	726	0.327273	0	Liver	ST-00020118
68	0.0959563	7.53729	3507	0.363362	0.114155	Liver	ST-00020105
70	0.316526	8.7847	8310	0.328086	0.620347	Liver	ST-00020112
71	0.628837	6.61332	841	0.321351	0	Other	ST-00020168
74	0.109773	8.40751	8311	0.356141	5.02793	Peritoneum	ST-00019607
76	0.0138152	8.74291	31540	0.418161	29.0459	Lung	ST-00017915
90	0.0267359	8.75452	16978	0.379375	16.4688	Peritoneum	ST-00020149
91	0.0136085	7.47054	5017	0.394518	41.5094	Lung	ST-00018232
235	0.06519	8.39944	9105	0.365288	0	Peritoneum	ST-00007377
238	0.0784296	9.28192	20585	0.354562	5.32915	Liver	ST-00021194
244	0.0451411	11.7209	187008	0.332338	2.92668	Lymph Node	ST-00021900
250	0.115133	8.5528	8579	0.347847	2.42131	Liver	ST-00020190
252	0.0506847	7.49603	4079	0.37844	0.224215	Liver	ST-00020281
257	0.268157	8.29392	5278	0.331097	0	Liver	ST-00012967
258	0.0527512	7.12221	2507	0.371187	0	Peritoneum	ST-00007288
260	0.567197	7.46718	1951	0.320158	0	Peritoneum	ST-00009790
262	0.0384798	8.26933	9440	0.375893	12.5	Liver	ST-00020206
264	0.0597982	7.31667	3781	0.387829	0.229358	Peritoneum	ST-00007382
269	0.0774773	9.24914	18089	0.34963	0.35479	Other	ST-00007380
275	0.0265179	8.54798	11968	0.372584	0.586854	Liver	ST-00011353
276	0.178904	8.86595	9789	0.333369	0.567376	Peritoneum	ST-00020072
278	0.152061	7.68355	4097	0.362659	0.104167	Peritoneum	ST-00020251
279	0.0299626	10.0159	41725	0.349295	5.28736	Lymph Node	ST-00020119
280	0.274699	8.14988	4853	0.339533	0	Liver	ST-00007389
281	0.0132386	7.96131	7078	0.379751	0	Peritoneum	ST-00020131
282	0.0523913	8.31549	9501	0.372598	12.2449	Peritoneum	ST-00020232
285	0.110884	7.66203	3217	0.344467	6.84932	Peritoneum	ST-00020176
286	0.125796	9.08608	13159	0.339719	0.122474	Liver	ST-00007386
289	0.647484	7.99672	3238	0.315704	0	Liver	ST-00007595

## Sheet: ED_Fig.8C-I
	Public_Patient_ID	Productive_Rearrangements_Blood	Simpson's Evenness blood	Shannon_Entropy_Blood	Simpsons_Diversity_Blood	Clonality_Blood	pORG_All_quartiles	pORG_Primary_quartiles	pORG_Met_quartiles	Cohort	Blood_Type	Days from Diagnosis to FU	Survival	Alive_30_days_post_surgery
0	ST-00016623	18909	0.00508223	7.76997	96.9975	0.453765	high	high		Liver	Primary	424	1	TRUE
1	ST-00016499	63818	0.012238	10.3581	793.721	0.352458				Liver	Primary	537	1	TRUE
2	ST-00015332	35864	0.0968404	10.1801	3523.39	0.328534				Liver	Primary	166	1	TRUE
3	ST-00022177	45260	0.000853472	7.38188	39.0737	0.523674				Liver	Primary	149	1	TRUE
4	ST-00007298	138036	0.00187456	9.77956	266.291	0.429316				Liver	Primary	327	1	TRUE
5	ST-00017985	61438	0.0171669	10.2025	1073.26	0.360132	high	high		Liver	Primary	251	1	TRUE
6	ST-00018724	61977	0.198889	10.7895	12662.1	0.323815	low	low		Liver	Primary	1261	0	TRUE
7	ST-00020904	151726	0.0261013	11.0287	4115.04	0.361703	high	high		Liver	Primary	216	1	TRUE
8	ST-00007313	175205	0.000478367	10.4201	87.019	0.404542	high	high		Liver	Primary	610	1	TRUE
9	ST-00007303	46277	0.0131868	10.08	619.559	0.350995				Liver	Primary	683	1	TRUE
10	ST-00018236	125754	0.00111632	9.64187	144.569	0.432886	low	low		Liver	Primary	1247	1	TRUE
11	ST-00013971	17560	0.00311346	7.27547	55.1499	0.48484	low	low		Liver	Primary	416	1	TRUE
12	ST-00019682	35171	0.00441926	9.1007	157.368	0.398407	high	high		Liver	Primary	806	1	TRUE
13	ST-00020258	74268	0.0024058	9.37501	182.94	0.422049				Liver	Primary	974	1	TRUE
14	ST-00017381	45550	0.00197159	8.52127	90.9996	0.450587				Liver	Primary	1258	1	TRUE
15	ST-00014524	69304	0.00634751	9.86593	455.255	0.388036			high	Liver	Met	190	1	TRUE
16	ST-00020078	158346	0.0614324	11.4744	10145.8	0.338451				Liver	Met	244	1	TRUE
17	ST-00020169	22967	0.0703655	9.55087	1633.53	0.341794				Liver	Primary	512	1	TRUE
18	ST-00021067	113413	0.00126311	8.84433	146.816	0.475046				Liver	Met	660	1	TRUE
19	ST-00020064	75558	0.0389541	10.5735	3023.61	0.349102				Liver	Met	1052	1	TRUE
20	ST-00007180	159157	0.242751	11.8369	40654.9	0.31783				Liver		203	1	TRUE
21	ST-00013544	257640	0.0236977	11.8552	6470.95	0.344057				Liver	Primary	1842	1	TRUE
22	ST-00013158	4486	0.0318008	7.80134	143.07	0.357345	low	low		Liver	Primary	428	1	TRUE
23	ST-00016998	14017	0.00016401	3.19819	2.31337	0.768168				Liver	Primary	1327	0	TRUE
24	ST-00012327	132561	0.12175	11.4553	16905.8	0.329403	high	high		Liver	Primary	372	1	TRUE
25	ST-00007174	62556	0.00751513	10.101	478.147	0.367538	high			Liver		133	1	TRUE
26	ST-00021190	180920	0.00727693	11.1799	1381.09	0.362784				Liver	Primary	292	1	TRUE
27	ST-00014391	35069	0.234451	10.1497	8455.47	0.329133	high	high		Liver	Primary	189	1	TRUE
28	ST-00007071	175118	0.000685519	9.94269	124.68	0.431764	high	high		Liver	Primary	638	1	TRUE
29	ST-00016806	32045	0.0412843	9.73176	1338.55	0.350859	high	high		Liver	Primary	359	1	TRUE
30	ST-00007085	150385	0.145586	11.7626	22689.6	0.318404	high	high		Liver	Primary	335	1	TRUE
31	ST-00019367	35537	0.142988	10.2169	5240.22	0.325305	low	low		Liver	Primary	391	1	TRUE
32	ST-00022484	280873	0.214895	12.3462	64744.1	0.321388				Liver	Primary	320	0	TRUE
33	ST-00019368	51598	0.0575854	10.4982	3028.51	0.330923				Liver	Primary	499	1	TRUE
34	ST-00007223	97710	0.0153031	10.7724	1541.21	0.352275	high			Liver	Primary	468	1	TRUE
35	ST-00007599	69674	0.0176097	10.2513	1250.2	0.364527				Liver		337	1	TRUE
36	ST-00005813	52686	0.0307992	10.1499	1648.22	0.354331	high	high		Liver	Primary	325	1	TRUE
37	ST-00017838	52831	0.0581071	10.4464	3115.96	0.335347				Liver	Primary	1295	0	TRUE
38	ST-00007613	11230	0.00308125	5.45508	34.8722	0.595169	high	high		Liver	Primary	283	1	TRUE
39	ST-00007195	152163	0.00265492	10.0908	432.825	0.416096	low	low		Liver	Primary	1193	1	TRUE
40	ST-00013160	45625	0.0251523	10.0618	1163.38	0.351165	low			Liver	Primary	559	1	TRUE
41	ST-00020107	60335	0.00323871	9.90694	199.562	0.377923				Liver		709	1	TRUE
42	ST-00020936	57090	0.0024539	9.13129	144.445	0.423686				Liver	Primary	411	1	TRUE
43	ST-00013291	75954	0.00359477	10.0216	278.59	0.383552				Liver	Primary	855	1	TRUE
44	ST-00019056	42050	0.00907206	9.50275	386.333	0.382439	high	high		Liver	Primary	1016	0	TRUE
45	ST-00019040	20622	0.00210793	7.59676	43.9266	0.470684				Liver	Primary	672	1	TRUE
46	ST-00007175	117301	0.0043958	10.5422	529.867	0.376167	high			Liver	Primary	549	1	TRUE
47	ST-00007256	89952	0.00253697	9.94856	233.691	0.397271				Liver	Primary	536	1	TRUE
48	ST-00012908	118492	0.00198601	9.87528	241.683	0.416169	low	low		Liver	Primary	956	1	TRUE
49	ST-00018955	13545	0.0017724	5.62267	24.1807	0.590978	high	high		Liver	Primary	883	0	TRUE
50	ST-00007179	83231	0.00251025	9.35816	212.966	0.428996				Liver	Primary	817	1	TRUE
51	ST-00013253	139468	0.0825659	11.4397	11960.5	0.332902	high	high		Liver	Primary	1547	1	TRUE
52	ST-00013312	42628	0.00722096	9.64127	311.819	0.37436				Liver	Primary	1121	1	TRUE
53	ST-00017310	33146	0.00447514	8.24076	150.164	0.452593				Liver	Primary	1264	1	TRUE
54	ST-00017003	117882	0.000697338	8.58059	84.3384	0.492388				Liver	Met	202	0	TRUE
55	ST-00020092	145861	0.00195162	9.60024	293.684	0.442464				Liver	Met	598	0	TRUE
56	ST-00020164	18913	0.0100691	8.0588	193.102	0.433568	high		high	Liver	Met	64	1	TRUE
57	ST-00022200	212725	0.0461922	11.9289	10198.3	0.328533				Liver	Met	75	1	TRUE
58	ST-00020106	145350	0.0100834	11.034	1533.83	0.358822				Liver	Met	93	1	TRUE
59	ST-00020069	67662	0.0433833	10.5995	3012.63	0.341275				Liver	Met	120	1	TRUE
60	ST-00020824	54760	0.00421596	9.4947	234.824	0.398426				Liver	Met	131	1	TRUE
61	ST-00020116	76971	0.00545019	10.113	428.444	0.378852				Liver	Met	153	1	TRUE
62	ST-00020277	22934	0.0105172	8.65572	243.075	0.403349				Liver	Met	169	1	TRUE
63	ST-00007402	119301	0.308665	11.5254	38332.3	0.318677	low			Liver	Met	195	1	TRUE
64	ST-00020260	141237	0.0108658	10.8369	1589.63	0.369295				Liver	Met	212	1	TRUE
65	ST-00020070	24236	0.198695	9.84303	4890.62	0.324961				Liver	Met	284	1	TRUE
66	ST-00012975	192209	0.0766701	11.8162	15660.5	0.329741	high			Liver		316	1	TRUE
67	ST-00020118	147529	0.00244913	10.5623	371.965	0.387065	high		high	Liver	Met	331	1	TRUE
68	ST-00020105	220684	0.00533395	11.323	1228.85	0.365256			high	Liver	Met	347	1	TRUE
69	ST-00007398	82067	0.0355525	10.8659	2986.51	0.336341				Liver		395	1	TRUE
70	ST-00020112	260062	0.131685	12.2185	36028.9	0.3239				Liver	Met	409	1	TRUE
71	ST-00020168	47948	0.00886811	9.46643	432.481	0.392722			high	Liver	Met	419	1	TRUE
72	ST-00020301	52662	0.125885	10.5889	6777.07	0.326364				Liver	Met	441	1	TRUE
73	ST-00020203	35457	0.000496166	7.92076	17.8169	0.476895				Liver	Met	450	1	TRUE
74	ST-00019607	7542	0.000378503	3.5985	2.87019	0.720926	low		low	Liver	Met	610	1	TRUE
75	ST-00007590	37338	0.00172851	7.99037	65.6373	0.474961				Liver	Met	1880	1	TRUE
76	ST-00017915	60775	0.00972394	9.94099	603.017	0.376071	low		low	Lung	Met	1483	0	TRUE
77	ST-00020102	42118	0.00906234	9.40103	386.995	0.389293	low	low		Lung	Primary	735	1	TRUE
78	ST-00011168	119121	0.0628379	11.4332	7688.48	0.324005	low	low		Lung	Primary	169	1	TRUE
79	ST-00017440	19358	0.0726329	9.49571	1415.63	0.333859	low	low		Lung	Primary	192	1	TRUE
80	ST-00018809	32600	0.785507	10.359	26238.8	0.310245	low	low		Lung	Primary	1156	0	TRUE
81	ST-00014537	36797	0.00291926	8.5031	108.824	0.440506				Lung	Primary	394	1	TRUE
82	ST-00013374	31382	0.0125263	8.85325	400.067	0.408668				Lung	Primary	649	1	TRUE
83	ST-00020207	20305	0.209787	9.62841	4311.3	0.328019				Lung	Primary	327	1	TRUE
84	ST-00007206	122373	0.00135593	9.91536	170.668	0.415508	low	low		Lung	Primary	323	1	TRUE
85	ST-00007147	351101	0.0193122	12.3655	7159.4	0.332442				Lung	Primary	573	1	TRUE
86	ST-00019598	16536	0.239498	9.50312	4018.93	0.32261				Lung	Primary	984	0	TRUE
87	ST-00015839	37559	0.0315012	9.90782	1363.58	0.349655	low	low		Lung	Primary	1104	1	TRUE
88	ST-00016213	65830	0.00125601	9.06433	84.3095	0.43518				Lung	Primary	1795	0	TRUE
89	ST-00007307	271619	0.182507	12.3084	53819.8	0.322564	low	low		Lung	Primary	2322	0	TRUE
90	ST-00020149	33896	0.0583504	9.82098	2006.21	0.348628				Lung	Met	117	1	TRUE
91	ST-00018232	11144	0.679165	9.21935	7657.79	0.314818				Lung	Met	242	1	TRUE
92	ST-00007178	103134	0.000874531	9.68509	92.4545	0.420428					Primary	139	1	TRUE
93	ST-00018136	30074	0.0107565	9.48548	328.774	0.363623	high	high			Primary	138	1	TRUE
94	ST-00020085	114860	0.00632315	10.9887	763.29	0.348584	low				Primary	528	1	TRUE
95	ST-00007203	216199	0.00687038	11.3607	1554.07	0.361495					Primary	228	1	TRUE
96	ST-00012814	144047	0.0249829	11.2398	3738.32	0.346772					Primary	365	1	TRUE
97	ST-00007257	106557	0.0175607	10.8054	1917.61	0.35508					Primary	175	1	TRUE
98	ST-00007266	105720	0.000426446	8.19286	46.3568	0.511017	low	low			Primary	250	1	TRUE
99	ST-00007646	195718	0.00591112	11.7857	1198.39	0.33214					Primary	883	1	TRUE
100	ST-00017762	15577	0.0122844	8.22678	192.521	0.409977					Primary	336	1	TRUE
101	ST-00021786	57998	0.00116444	6.54805	68.5035	0.587468					Primary	172	1	TRUE
102	ST-00010984	190459	0.0024129	11.3576	478.467	0.35536					Primary	129	1	TRUE
103	ST-00019429	63712	0.0113382	10.1958	733.692	0.362452	high	high			Primary	190	1	TRUE
104	ST-00007165	6012	0.00606277	7.05733	36.5417	0.438328	high	high			Primary	300	1	TRUE
105	ST-00003662	9235	0.0483876	8.42421	449.631	0.36113	low	low			Primary	233	1	TRUE
106	ST-00020236	33427	0.00383299	8.14155	132.386	0.459961					Primary	318	1	TRUE
107	ST-00007216	48401	2.76e-05	1.66402	1.35646	0.893342					Primary	488	1	TRUE
108	ST-00007279	79540	0.0356724	10.7804	3041.3	0.339812	high	high			Primary	257	1	TRUE
109	ST-00018426	26487	0.00395765	8.90299	176.465	0.394985					Primary	506	1	TRUE
110	ST-00019945	32759	0.0349133	9.74459	1157.32	0.351449					Primary	331	1	TRUE
111	ST-00014023	52287	0.000993704	8.27708	53.017	0.47311	high	high			Primary	1786	0	TRUE
112	ST-00010904	172637	0.00407502	11.1973	726.904	0.358834					Primary	355	1	TRUE
113	ST-00007168	138862	0.00920804	11.1382	1318.33	0.350341					Primary	539	1	TRUE
114	ST-00021039	47921	0.00943689	9.69922	459.578	0.377729					Primary	649	1	TRUE
115	ST-00021832	124311	0.0525893	11.175	6769.96	0.342408					Primary	302	1	TRUE
116	ST-00021563	109890	0.0152638	10.7769	1798.66	0.358486					Primary	338	1	TRUE
117	ST-00020285	43636	0.0685882	10.2182	3043.23	0.338472					Primary	763	0	TRUE
118	ST-00007183	93586	0.030763	10.7478	2970.29	0.351456	low	low			Primary	359	1	TRUE
119	ST-00014494	144726	0.00281805	10.3524	421.369	0.398411	high				Primary	526	1	TRUE
120	ST-00017080	48232	0.0534106	10.2393	2620.28	0.343327	high	high			Primary	693	1	TRUE
121	ST-00021060	16467	0.0832263	9.24464	1383.45	0.341007					Primary	863	1	TRUE
122	ST-00019303	267301	0.00646836	11.7169	1849.64	0.353121					Primary	731	1	TRUE
123	ST-00018848	24333	0.0134867	8.65638	332.648	0.407178					Primary	1088	1	TRUE
124	ST-00020523	54186	0.000572463	7.98236	31.482	0.493537						602	1	TRUE
125	ST-00008601	72879	0.0117131	10.0765	889.992	0.377717	high	high			Primary	683	1	TRUE
126	ST-00015177	122084	0.0107299	10.9171	1344.88	0.355955					Primary	639	1	TRUE
127	ST-00020093	55382	0.00281069	9.3226	158.878	0.41021	high	high			Primary	600	1	TRUE
128	ST-00018988	49045	0.00338107	8.83717	168.044	0.433876					Primary	1065	0	TRUE
129	ST-00017975	35793	0.0075064	9.361	291.825	0.382356	high				Primary	462	1	TRUE
130	ST-00021789	290553	0.0175659	12.1874	5397.86	0.332389					Primary	1193	1	TRUE
131	ST-00003635	63546	0.00309383	9.72534	199.795	0.392102					Primary	602	1	TRUE
132	ST-00016911	19737	0.00273479	6.60497	57.6843	0.538194					Primary	1186	1	TRUE
133	ST-00010919	135996	0.00619446	10.4583	872.469	0.389453					Primary	1089	1	TRUE
134	ST-00015163	163976	0.00154456	10.1575	261.036	0.415777					Primary	1498	1	TRUE
135	ST-00007234	43118	0.00182925	8.07449	79.9859	0.476918	high	high			Primary	1140	1	TRUE
136	ST-00018360						high	high			Primary	892	1	TRUE
137	ST-00022354	29594	0.171511	10.0072	5135.51	0.327261					Primary	1183	1	TRUE
138	ST-00005536	136914	0.0185355	11.095	2614.63	0.351922					Primary	882	1	TRUE
139	ST-00017449	19292	0.00182874	7.75282	35.5339	0.456165					Primary	597	1	TRUE
140	ST-00007267	159745	0.00035653	7.97393	58.9938	0.540678	low	low			Primary	791	1	TRUE
141	ST-00017549	40398	0.0110042	9.43752	450.466	0.384497	high	high			Primary	972	1	TRUE
142	ST-00019043	60651	0.00682831	9.813	420.629	0.383825	high				Primary	896	1	TRUE
143	ST-00013415	165600	0.0233233	11.4688	3980.35	0.3409					Primary	758	1	TRUE
144	ST-00014575	30809	0.00548032	8.85666	171.321	0.407522					Primary	856	1	TRUE
145	ST-00014490	63922	0.0112289	10.1299	732.033	0.367197					Primary	883	1	TRUE
146	ST-00015114	34706	0.0958307	10.0357	3410.89	0.335995	low	low			Primary	696	1	TRUE
147	ST-00021837	214812	0.00371106	10.6524	829.777	0.401323					Primary	1078	1	TRUE
148	ST-00020128	18771	0.000360565	5.94637	6.82314	0.581753					Primary	877	1	TRUE
149	ST-00020123	21532	0.00237705	6.9775	51.6881	0.516089					Primary	929	1	TRUE
150	ST-00021220	69161	0.0514638	10.5522	3653.27	0.345494					Primary	789	0	TRUE
151	ST-00020336	36565	0.108244	10.0888	4011.99	0.335661					Primary	756	0	TRUE
152	ST-00007585	100476	0.0337622	10.8893	3497.54	0.346859	low	low			Primary	1722	1	TRUE
153	ST-00018616	19402	0.100153	9.32031	1965.1	0.34684	low	low			Primary	1162	0	TRUE
154	ST-00015136	67084	0.0707541	10.9107	4876.54	0.321138	high	high			Primary	1329	1	TRUE
155	ST-00020077	45052	0.384245	10.5633	17746.7	0.318182					Primary	18	1	FALSE
156	ST-00007146	41385	0.00161275	8.25446	69.6224	0.462972					Primary	29	1	FALSE
157	ST-00018963	20168	0.00308013	7.86959	62.7436	0.450756	high	high			Primary	35	1	FALSE
158	ST-00018260	37713	0.0117718	9.20781	458.255	0.39544					Primary	33	1	FALSE
159	ST-00006625	81032	0.0306787	10.5414	2538.87	0.355488					Primary	21	1	FALSE
160	ST-00016968	12384	0.00534874	7.84624	66.6123	0.423665	low	low			Primary	85	1	FALSE
161	ST-00007099	87834	0.0381367	10.7571	3446.29	0.346965					Primary	31	1	TRUE
162	ST-00018893	23454	0.256883	9.85159	6081.83	0.32215					Primary	50	1	TRUE
163	ST-00020127	47585	0.73489	10.722	35872.1	0.311258	high	high			Primary	87	1	TRUE
164	ST-00020098	104704	0.00240982	9.48684	260.536	0.433339					Primary	185	1	TRUE
165	ST-00020208	38902	0.0139581	9.58502	559.629	0.372603					Primary	337	0	TRUE
166	ST-00007296	148101	0.00320973	10.3756	492.866	0.398381					Primary	129	1	TRUE
167	ST-00017041	60729	0.00506775	9.54724	313.016	0.400568					Primary	133	1	TRUE
168	ST-00007300	175374	0.0141472	11.393	2592.7	0.349061					Primary	129	1	TRUE
169	ST-00017945	27636	0.000553085	6.07213	15.4632	0.589402	high	high			Primary	178	1	TRUE
170	ST-00021843	35760	0.159508	10.0292	5818.08	0.338597					Primary	191	1	TRUE
171	ST-00016844	32034	0.0103706	9.18612	336.531	0.387439					Primary	226	1	TRUE
172	ST-00020952	40981	0.000603924	6.41026	25.0726	0.58264					Primary	282	1	TRUE
173	ST-00017074	24485	0.00037225	5.91051	9.19522	0.595339		low			Primary	217	1	TRUE
174	ST-00022635	19672	0.000257172	4.50941	5.09181	0.68433					Primary	261	0	TRUE
175	ST-00012818	199640	0.00124815	10.7657	257.93	0.391062					Primary	200	1	TRUE
176	ST-00017227	58430	0.00343998	9.41886	204.314	0.406445	low	low			Primary	431	1	TRUE
177	ST-00017034	35327	0.00241361	9.05321	86.3118	0.401962						229	0	TRUE
178	ST-00012931	2601	0.264319	7.61901	691.728	0.329136	low	low			Primary	252	1	TRUE
179	ST-00007193	194458	0.0601554	11.7874	12837.1	0.332151					Primary	262	1	TRUE
180	ST-00013861	25021	0.00271889	8.12356	68.9141	0.444948					Primary	353	1	TRUE
181	ST-00007302	49364	0.00147836	7.75251	74.2033	0.503925					Primary	331	1	TRUE
182	ST-00021370	93287	0.003145	10.3697	300.272	0.373977						530	0	TRUE
183	ST-00008056	101935	0.00118594	8.30788	125.334	0.502364	high	high			Primary	302	1	TRUE
184	ST-00022617	84447	0.00998225	10.0135	860.35	0.390021					Primary	318	0	TRUE
185	ST-00012742	121541	0.0630515	11.1767	7904.24	0.340656	high	high			Primary	308	1	TRUE
186	ST-00007208	69414	0.000385986	7.04134	27.3964	0.563517					Primary	361	1	TRUE
187	ST-00020204	29567	0.00863444	8.60613	258.648	0.421587					Primary	703	1	TRUE
188	ST-00020114	55364	0.0280967	10.3565	1591.17	0.344497					Primary	442	1	TRUE
189	ST-00008108	60615	0.00240386	9.3081	148.285	0.415535	high				Primary	413	1	TRUE
190	ST-00014550	17662	0.0952677	9.3598	1711.48	0.337591					Primary	436	1	TRUE
191	ST-00020223	56560	0.0381797	10.3267	2208.9	0.347544	high	high			Primary	497	1	TRUE
192	ST-00017340	22510	0.00119451	6.95019	27.1166	0.519934					Primary	498	1	TRUE
193	ST-00018584	33027	0.0534386	9.89512	1787.18	0.341957	low	low			Primary	529	1	TRUE
194	ST-00007164	53332	0.000537562	7.05457	29.1804	0.552042					Primary	592	1	TRUE
195	ST-00018628	28809	0.00752385	8.66233	219.716	0.416615	low	low			Primary	598	1	TRUE
196	ST-00019006	36054	0.067892	10.0101	2489.47	0.34015	high	high			Primary	617	1	TRUE
197	ST-00019590	21729	0.0189254	9.49145	415.052	0.34223	high				Primary	646	0	TRUE
198	ST-00019458	58559	0.0260021	10.4136	1550.49	0.344045	high	high			Primary	654	0	TRUE
199	ST-00020291	39528	0.204528	10.4487	8196.23	0.316868					Primary	680	1	TRUE
200	ST-00021096											718	0	TRUE
201	ST-00020312	80081	0.0989075	10.7603	8315.9	0.341336					Primary	953	0	TRUE
202	ST-00020640	64166	0.0243253	10.1691	1598.52	0.36494					Primary	717	0	TRUE
203	ST-00020201	136080	0.000654312	9.35371	91.7962	0.453774					Primary	1091	0	TRUE
204	ST-00021412	142674	0.00203082	9.75169	298.784	0.432402					Primary	730	0	TRUE
205	ST-00020630	73144	0.00271091	9.27056	202.174	0.428269						786	0	TRUE
206	ST-00020482	24344	0.00265147	7.82041	65.0302	0.464046					Primary	811	0	TRUE
207	ST-00020225	130566	0.00569908	10.9146	766.96	0.360049					Primary	949	0	TRUE
208	ST-00020969	135244	0.00116367	9.43902	162.554	0.448349					Primary	841	0	TRUE
209	ST-00018821	29845	0.00952631	8.69913	287.931	0.415804					Primary	907	0	TRUE
210	ST-00020117	35158	0.0190625	9.35369	688.156	0.382035	low	low			Primary	1004	1	TRUE
211	ST-00020222	13779	0.00398302	6.25871	57.7228	0.545745					Primary	1212	0	TRUE
212	ST-00018179	27800	0.00197346	7.92024	55.4633	0.464532					Primary	1026	1	TRUE
213	ST-00019194	74399	0.0042231	9.99505	319.715	0.383814	low	low			Primary	1079	0	TRUE
214	ST-00020183	69717	0.0429824	10.8175	3063.57	0.329177						1103	0	TRUE
215	ST-00017261	14734	0.0525782	8.91631	781.351	0.357128	low	low			Primary	1197	1	TRUE
216	ST-00015973	25566	0.408919	10.0178	11342.5	0.317066	low				Primary	1172	1	TRUE
217	ST-00018050	23730	0.0333406	9.58998	804.973	0.341368						1263	0	TRUE
218	ST-00018257	36258	0.00446727	8.82448	164.236	0.41839					Primary	1402	0	TRUE
219	ST-00011357	23666	0.00403528	8.62381	96.1553	0.407164					Primary	1418	1	TRUE
220	ST-00020165	63074	0.024694	10.4741	1583.78	0.34421	low	low			Primary	1420	0	TRUE
221	ST-00016257	180644	0.000741243	9.79241	139.924	0.442019	high					1505	1	TRUE
222	ST-00016742	43745	0.00997038	9.68314	448.889	0.373362	low	low			Primary	1581	0	TRUE
223	ST-00015777	40781	0.00445888	8.8458	184.601	0.423718	low	low			Primary	1685	0	TRUE
224	ST-00016858	61369	0.00298985	9.38628	187.789	0.411631					Primary	2014	0	TRUE
225	ST-00010889	54929	0.0180867	10.3044	1009.36	0.347078	low	low			Primary	1758	1	TRUE
226	ST-00014696	269075	0.000231936	9.44709	67.0101	0.478626					Primary	1902	0	TRUE
227	ST-00012319	150371	0.00175347	10.4975	276.639	0.391904					Primary	1923	0	TRUE
228	ST-00013091	116169	0.0162394	10.9144	1941.93	0.353802					Primary	1962	0	TRUE
229	ST-00013084	145111	0.000269588	8.23724	40.35	0.521633					Primary	2014	0	TRUE
230	ST-00007239	86879	0.00112996	9.66014	100.277	0.412793	low	low			Primary	2193	0	TRUE
231	ST-00007185	54597	0.0135213	10.0684	748.176	0.361633					Primary	2279	1	TRUE
232	ST-00008043	98879	0.000227772	7.07293	23.0613	0.575216					Primary	2270	0	TRUE
233	ST-00007120	50083	0.116303	10.3814	5949.41	0.336646					Primary	2346	0	TRUE
234	ST-00007067	116655	0.000615017	8.79444	73.7598	0.479459					Primary	2464	0	TRUE
235	ST-00007377	138765	0.000309758	8.20408	45.2997	0.521613	low		low		Met	55	0	TRUE
236	ST-00020057	198064	0.00144088	11.1191	296.953	0.370667	low					79	0	TRUE
237	ST-00020191	33568	0.0169236	9.62767	576.181	0.361103						113	0	TRUE
238	ST-00021194	170734	0.0249981	11.5853	4437.86	0.336351					Met	115	0	TRUE
239	ST-00007381	109308	0.000554223	9.12775	62.09	0.456525	low					126	0	TRUE
240	ST-00020159	20904	0.00599938	8.26659	126.429	0.42472						138	0	TRUE
241	ST-00020650	67924	0.000159408	5.53033	11.0525	0.656667						260	0	TRUE
242	ST-00020211	50017	0.233737	10.6086	11946.1	0.321829						306	0	TRUE
243	ST-00020287	22650	0.0630755	9.56976	1442.76	0.339526					Primary	308	0	TRUE
244	ST-00021900	177971	0.0549075	11.5674	10223.1	0.339522					Met	552	0	TRUE
245	ST-00021066	49464	0.0104899	9.46662	527.165	0.394291					Primary	617	0	TRUE
246	ST-00020366	84712	0.000951572	8.30387	82.1943	0.494063					Primary	772	0	TRUE
247	ST-00021737	224572	0.00682436	11.58	1965.38	0.351957					Primary	834	0	TRUE
248	ST-00020344	26017	0.0181427	9.20905	501.59	0.373044					Met	4434	0	TRUE
249	ST-00020046	85373	0.00112945	8.53404	98.6406	0.480704						48	1	TRUE
250	ST-00020190	42091	0.103876	10.2059	4451.41	0.336917	high		high		Met	52	1	TRUE
251	ST-00020339	27062	0.0014279	8.00801	38.9925	0.456983						61	1	TRUE
252	ST-00020281	72766	0.000715864	7.64916	53.0443	0.527612			high		Met	69	1	TRUE
253	ST-00020279	45279	0.201557	10.5777	9346.88	0.317567						70	1	TRUE
254	ST-00020922	83702	0.00286234	9.94464	244.884	0.393593						88	1	TRUE
255	ST-00020097	127617	0.00390599	10.416	702.135	0.388435					Met	108	1	TRUE
256	ST-00020076	76036	0.0301331	10.7052	2336.35	0.341441					Met	113	1	TRUE
257	ST-00012967	113559	0.118601	11.3828	13818	0.324082	low		low		Met	120	1	TRUE
258	ST-00007288	38518	0.118369	10.36	4617.97	0.320957					Met	127	1	TRUE
259	ST-00020905	63314	0.050282	10.6033	3255.41	0.336826					Met	128	1	TRUE
260	ST-00009790	194286	0.0877559	11.9056	17768.4	0.325028			high		Met	153	1	TRUE
261	ST-00020182	24548	0.247055	9.89388	6149.47	0.32265					Met	163	1	TRUE
262	ST-00020206	24527	0.0139718	9.29386	345.746	0.363504					Met	165	1	TRUE
263	ST-00012968	107137	0.00861312	10.6872	956.74	0.362348						166	1	TRUE
264	ST-00007382	39713	0.00158402	7.54726	63.6454	0.50705	low		low		Met	167	1	TRUE
265	ST-00020142	45685	0.000897495	7.39903	41.5599	0.52303					Met	172	1	TRUE
266	ST-00020087	171580	0.00491907	11.1934	870.792	0.358589						189	1	TRUE
267	ST-00021074	83792	0.00057298	8.25676	49.026	0.497008						199	1	TRUE
268	ST-00021059	82178	0.00501152	9.93622	419.457	0.392947						219	1	TRUE
269	ST-00007380	223917	0.00587619	11.2783	1410.57	0.368633					Met	229	1	TRUE
270	ST-00009787	88246	0.000635899	8.49731	57.4102	0.484583						238	1	TRUE
271	ST-00020089	85287	0.00113855	8.13981	99.3704	0.504468	high					240	1	TRUE
272	ST-00020282	9494	0.00488753	6.59304	46.6991	0.501592					Primary	253	1	TRUE
273	ST-00021611	149140	0.00719326	11.0467	1104.28	0.359629						268	1	TRUE
274	ST-00020154	24174	0.0919364	9.55447	2248.2	0.344934					Met	274	1	TRUE
275	ST-00011353	84677	0.00175495	9.55841	151.953	0.417783					Met	281	1	TRUE
276	ST-00020072	220060	0.00459122	11.3886	1047.64	0.360831					Met	283	1	TRUE
277	ST-00022166	163738	0.00142298	11.0006	240.942	0.367254					Met	285	1	TRUE
278	ST-00020251	114917	0.000178852	6.42975	21.1894	0.618983	low		low		Met	325	1	TRUE
279	ST-00020119	25898	0.00128701	5.99482	34.4	0.592113	low		low		Met	350	1	TRUE
280	ST-00007389	126884	0.00169001	10.4043	222.36	0.388263					Met	436	1	TRUE
281	ST-00020131	132410	0.000322522	8.42082	44.0602	0.507141	low		low		Met	446	1	TRUE
282	ST-00020232	22828	0.00269546	7.57711	62.2092	0.477354	low		low		Met	460	1	TRUE
283	ST-00021071	55316	0.0816368	10.6496	4584.94	0.325311						521	1	TRUE
284	ST-00020226	41934	0.135804	10.411	5777.41	0.323232					Met	634	1	TRUE
285	ST-00020176	19715	0.175699	9.61987	3501.5	0.326638					Met	638	1	TRUE
286	ST-00007386	207887	0.00518185	11.2989	1119.44	0.363161					Met	665	1	TRUE
287	ST-00020947	117741	0.000352356	9.52838	42.5031	0.436096					Met	723	1	TRUE
288	ST-00007276	172838	0.00159762	10.6299	285.313	0.391343						1196	1	TRUE
289	ST-00007595	261872	0.00730509	11.9182	2005.4	0.340781					Met	1498	1	TRUE
