# Supplementary material for: Ongoing replication stress tolerance and clonal T cell responses distinguish liver and lung recurrence and outcomes in pancreatic cancer
Source: Nat Cancer. 2025 Jan 9;6(1):123–44. doi: 10.1038/s43018-024-00881-3 (PMC11779630; doi:10.1038/s43018-024-00881-3)
Supplement: Supplementary file 17 — Statistical source data. [file 43018_2024_881_MOESM17_ESM.xlsx]

## Sheet: ED_Fig.9A
Primary		Met
amino_acid	templates	amino_acid	templates
CAAEQGPEAFF	1895	CACERTDGTDTQYF	18173
CAAGVAGNTIYF	857	CAGKTSVNTGELFF	2052
CAALQRGWADTQYF	711	CAGQERGANEQFF	5666
CACDTGELFF	485	CAILGGSNYGYTF	424
CACETVMNTEAFF	957	CAIMQGNSPLHF	292
CACLRGEMNTEAFF	1463	CAINQDRNYGYTF	671
CACNRDGSYGYTF	718	CAIQWRGNQPQHF	514
CAFDRRNTEAFF	378	CAISAGTGLEQYF	593
CAFGENTEAFF	1132	CAISAKLVGDTEAFF	817
CAFLERLAGEDPYYEQYV	736	CAISDLGGQPQHF	717
CAFQGWELRGETQYF	734	CAISDREDGNQPQHF	11425
CAFRGSPLHF	383	CAISELGDRWGHAEAFF	586
CAFVLAEGNEQFF	1215	CAISERNEQYF	311
CAGALDSYEQYF	466	CAISESPSSGRYTGELFF	2403
CAGGLGFSSYNEQFF	925	CAISEVSLNTGELFF	645
CAGQYDSEAFF	442	CAISPDSRRPYEQYF	317
CAGRQGLDQPQHF	10278	CALTLLAGGDEQFF	1190
CAIAAGGREDEQFF	5919	CANRDGNTIYF	846
CAIGDIPNTGELFF	313	CAPGLAGHYEQYF	4809
CAIGGRGGGYEQYF	468	CARCYEQYF	429
CAIGPGLATEQFF	839	CARSGGSYEQYF	768
CAIGTGDSNQPQHF	4137	CARSPGPGDYNSPLHF	316
CAIGYGYEQYF	558	CARSQDRSHSYEQYV	441
CAIPKQGGSNTGELFF	315	CASAIRGGASSYEQYF	586
CAIRQGAREQYF	1380	CASALAEGRGEQYF	638
CAIRQNTEAFF	397	CASATGQGNFYGYTF	306
CAIRTGEYPNSPLHF	985	CASCGGPSYEQYF	327
CAIRTGTDNEQFF	3645	CASDRGRPPFSYEQYF	326
CAISAAGETREQYF	1097	CASEGDTQYF	863
CAISDETPTGELFF	2775	CASGAHQGRNQPQHF	303
CAISDGGSYNEQFF	1144	CASGASGGPSVSEQYF	325
CAISDGTSSTDTQYF	291	CASGDAEAFF	342
CAISDSGTSGANVLTF	323	CASGLAGGQNEQFF	877
CAISDSGTVNTEAFF	1153	CASGLEDEQFF	359
CAISEEEPNSPLHF	2725	CASGLGGTGYRNEKLFF	3964
CAISEFDRDTRNYGYTF	1175	CASGLHRDLNTEAFF	803
CAISEGMDRVSKTQYF	2812	CASGQGAGYNSPLHF	482
CAISEGTTGETQYF	365	CASGRDRGSGANVLTF	487
CAISEKLSPAFF	1159	CASGRGPRGNQPQHF	1589
CAISEMEGRAKNIQYF	3836	CASGRQGFRYGYTF	471
CAISEMNTEAFF	1244	CASGSGLAGGSDTGELFF	394
CAISESGTGHGYTF	10379	CASGTGGVVQETQYF	1764
CAISESGTVNTEAFF	457	CASGYTGSNYGYTF	1073
CAISESNGLETQYF	1610	CASHTGSQETQYF	1738
CAISESPNNYGYTF	425	CASIHRERNEQFF	367
CAISESRSYGYTF	384	CASIIAGGPDTGELFF	2357
CAISETGQNNSPLHF	13937	CASILGDSYGYTF	312
CAISETGTVNTEAFF	4362	CASILGGTGFSGNTIYF	1003
CAISEWSNEQFF	370	CASIPSGSLPYGYTF	320
CAISEWTGNPYGYTF	301	CASIRGDGRDIAGANVLTF	326
CAISEYRDRAPTDTQYF	1579	CASKLSAGTQYF	964
CAISGEGSGNQPQHF	1554	CASKPAREYQPQHF	39816
CAISGGNEQFF	1466	CASKRMSLSYEQYF	3961
CAISGGTSSTDTQYF	520	CASLNPGQLYEQYF	1299
CAISGGVSTDTQYF	310	CASMFRSLGNTEAFF	2858
CAISGLARDEQYF	384	CASMGGSGQGGQPQHF	732
CAISGRGLENTEAFF	412	CASMGTHNEQFF	734
CAISLAGYYGYTF	296	CASMVLGRKAQPQHF	4008
CAISPGLSTTDTQYF	1923	CASMYGTDTQYF	706
CAISRDNEQFF	862	CASNGIAGDTQYF	1357
CAISRQGADSPLHF	320	CASNHGTARYEQYF	774
CAISSRQGYGYTF	652	CASNKGGSGGGNTEAFF	1632
CAISTGDSNQPQHF	3033	CASNNEEGGNTIYF	1095
CAITDGRVYGYTF	644	CASNNWDNLNTEAFF	380
CAITEREETGELFF	418	CASNPDRGYGYTF	1340
CAIVRSARTEAFF	400	CASNPTGNPYYEQYF	3399
CALGVEAQETQYF	594	CASNRDGGSYEQYF	4202
CALGWGENTEAFF	860	CASNRQGSTEAFF	91827
CALTQRGGTGELFF	315	CASNRWDSDYEQYF	4175
CANNNSGNLDEQYF	1578	CASNTRGTAEPQHF	457
CANQAGSSAGELFF	1532	CASNYQGATEAFF	17423
CANSGTAEYEQYF	1039	CASQGANTEAFF	7938
CANTRQGNTEAFF	887	CASQGSNTEAFF	4613
CARDVGLAGVEQYF	3633	CASQTGLSTDTQYF	293
CARLGQAAYEAFF	309	CASRATSGRTDTQYF	627
CARSLRSVYSNQPQHF	346	CASRDGSYEQYF	314
CARSMGQNNQPQHF	576	CASRDINQPQHF	530
CARSPFQREGPYEQYF	325	CASRDLQGGAVAFF	3674
CARTGFYGYTF	2004	CASRDSSYEQYF	3407
CASAAGHQETQYF	396	CASREQYF	5837
CASAETGIANTEAFF	469	CASRGAIFSYEQYF	1766
CASAGSGDTQYF	7232	CASRGGTYEQYF	1149
CASALGATNEKLFF	432	CASRGPGDSPLHF	3025
CASALRVETQYF	1107	CASRHPSTDTQYF	630
CASAPDPWGRIEQYF	2270	CASRHQGATEAFF	847
CASAPGGQTDTQYF	1136	CASRHSGGAYNEQFF	587
CASAQGYRGFQETQYF	2929	CASRKDGGGNTEAFF	340
CASAQTSGSETQYF	318	CASRKPDSPNTEAFF	774
CASARGGQKNSPLHF	444	CASRLGHGYTF	938
CASASGETYEQYF	789	CASRLGQGIYGYTF	368
CASASGSVNEQYF	1703	CASRLGSARVTEAFF	3122
CASASNTGELFF	543	CASRNAGWNTEAFF	2617
CASASYYQPQHF	444	CASRPAGYNYGYTF	758
CASATGTGLDEQYF	922	CASRPEGGLLGEQYF	338
CASATLVQASYEQYF	2935	CASRPGGAQDEQFF	1474
CASAYKGITEAFF	1140	CASRPGQGGSPLHF	386
CASCYRANTEAFF	5347	CASRPKRGGTQETQYF	408
CASDGGGETDTQYF	324	CASRQGTEAFF	1227
CASDPGEPNEQFF	1165	CASRREAVGFF	562
CASDQEAGGPSSTDTQYF	962	CASRRGGVEGYTF	512
CASDTQGEQAEAFF	713	CASRRGLQETQYF	546
CASDTRDSNQPQHF	6745	CASRRLGAADSGANVLTF	692
CASEATSGSTDTQYF	2860	CASRRTGDGGADTQYF	2709
CASEDLNTGELFF	346	CASRSDAYGYTF	352
CASEGLAAEQFF	1147	CASRSDSSGNTIYF	1580
CASELAATGGAWYIQYF	409	CASRSGGNVGELFF	633
CASEMGLAGGHEQYF	603	CASRSGGWAFF	5191
CASENRGLAYNEQFF	11813	CASRSNRGAENEAFF	851
CASERDSYNEQFF	324	CASRTGDEQYF	5237
CASERGEGTGELFF	1361	CASRTGRDEQYF	591
CASETGDFLGSYNEQFF	1057	CASRTKSLGLTGELFF	2561
CASEYVAGGPRNEQFF	386	CASRTTSGGADEQYF	303
CASFERGLRNTEAFF	988	CASRWDKREGHDTQYF	662
CASGAGRTEAFF	597	CASRWGGSEQFF	2193
CASGAGTTFMNTEAFF	959	CASRWSFPSDEQYF	666
CASGDSSYNEQFF	1045	CASSAAEAQPQHF	563
CASGELAGGNNEQFF	676	CASSADSGNQPQHF	681
CASGEVDRLAREQYF	752	CASSADYGYTF	397
CASGFNHYEQYF	691	CASSADYNNEQFF	7550
CASGFNPTNTEAFF	1708	CASSAFSTGDNSPLHF	2567
CASGFNPTTTEAFF	4730	CASSAFYNSPLHF	293
CASGFNTGELFF	750	CASSAGHIAPGELFF	461
CASGFQPVGQYF	414	CASSAGLAGGRGENEQFF	508
CASGGAAGNAGELFF	308	CASSAGQAYEQYF	993
CASGGANGGLETQYF	1306	CASSAGQGNTEAFF	635
CASGGENTGELFF	7975	CASSAGRLAVLS	392
CASGGGYEQYF	318	CASSAGTDQPQHF	460
CASGGTNTEAFF	625	CASSAGTDTNYGYTF	507
CASGGVSGTEAFF	334	CASSALTAGGPDTQYF	401
CASGGWGNTEAFF	580	CASSAPASGSHEQYF	6986
CASGHLMREAFF	951	CASSAPQTGTGHNEQFF	1168
CASGKDGFIEQYF	1223	CASSARDGPNYGYTF	799
CASGKDRNEAFF	2040	CASSASNSPLHF	6018
CASGKDYPSTDTQYF	897	CASSASRARYNSPLHF	438
CASGKVAGAPGEQFF	356	CASSATESYGYTF	448
CASGLADRTNSPLHF	329	CASSATGAGNQPQHF	344
CASGLAGGSSSYNEQFF	444	CASSATGFSYEQYF	494
CASGLAGPNTGELFF	607	CASSATVGNEKLFF	699
CASGLGLSGRQDTQYF	466	CASSAWTSRGTDTQYF	313
CASGLGPLNTEAFF	427	CASSAYRVEGTGELFF	418
CASGLLAGVEQFF	891	CASSCCRNSPLHF	460
CASGLRDSYNEQFF	654	CASSDDIVYEQYF	400
CASGLSESYNEQFF	289	CASSDDKVHQPQHF	2649
CASGLSVNQPQHF	557	CASSDGGESYEQYF	331
CASGLTAAGDQPQHF	528	CASSDGGIDEQFF	402
CASGLVHRVILSYEQYF	388	CASSDGGKDTEAFF	3699
CASGPAAGGFTGELFF	296	CASSDGGVHEQYF	542
CASGPGTGELFF	393	CASSDGLGLEQPQHF	377
CASGPIAGAYNEQFF	490	CASSDGTGGSGANVLTF	356
CASGPLNTEAFF	340	CASSDGTSGTDTQYF	544
CASGPPPTQDYGYTF	369	CASSDGTTDTQYF	371
CASGPQRGPVDTQYF	444	CASSDIRDRVKGETQYF	444
CASGPTAGGTDTQYF	9491	CASSDLASDTAYGYTF	290
CASGPTIRGDSTEAFF	343	CASSDPSGRAEQFF	289
CASGPVGRLSTDTQYF	700	CASSDRDNSPLHF	408
CASGQDPTSYYEQYF	775	CASSDRGGYTGELFF	680
CASGQGAFMGPENIQYF	385	CASSDRQGPGEKLFF	442
CASGRRYNSPLHF	352	CASSDSAGGTDTQYF	765
CASGRTSGSFDEQYF	903	CASSDSDTDTQYF	353
CASGSPREGNRKTEAFF	1752	CASSDSHSGANVLTF	334
CASGSQGGDEQYF	1146	CASSDSLSSYNEQFF	1028
CASGSWVGNQPQHF	366	CASSDSSGANVLTF	2177
CASGSYNSPLHF	293	CASSDSSGGTDTQYF	312
CASGTGRYDTQYF	1438	CASSDSSGSTDTQYF	326
CASGTSTLVETQYF	289	CASSDSSGSYNEQFF	1259
CASGVAYEQYF	669	CASSDTSGGYNEQFF	675
CASGVGTGIYEQYF	430	CASSEAGANTEAFF	1243
CASGWGAGGANVLTF	2725	CASSEALENQPQHF	328
CASHGGTEAFF	299	CASSEASGGADTQYF	307
CASHPEGQPTNEKLFF	564	CASSEATGTGSNEQFF	943
CASHPSWDSNYEQYF	315	CASSEATNYGYTF	858
CASHSGTSRTDTQYF	439	CASSEDRGGAAFF	499
CASIDASYTEAFF	712	CASSEEGTQGGYEQYF	589
CASIFLQGYGYTF	918	CASSEFGSVNEQFF	705
CASIGPSYEQYF	3903	CASSEGAGARYGYTF	498
CASIGSTEAFF	1372	CASSEGGDTQYF	1319
CASIGTGLSEQYF	429	CASSEGGTEAFF	2445
CASIGVGQGRIGGVGYTF	943	CASSEGQGIETQYF	2067
CASIKTVYNSPLHF	318	CASSEGRHQGNEQFF	343
CASILTPTSGGPFDEQFF	376	CASSEGRVWPGELFF	2277
CASIPRAGEGVETQYF	717	CASSEGTFPSYEQYF	309
CASIPYDYEQYF	3231	CASSEGYEQYF	3797
CASIQQKQTGELFF	2088	CASSELGITNEQFF	452
CASIQTGGADTQYF	290	CASSEMGRSNEQYF	368
CASIRDRDGYTF	595	CASSENSGGNEQFF	941
CASIRHTDTGELFF	1010	CASSERFGGRAGNTIYF	13536
CASIRSGDYEQYF	838	CASSERQGAGGELFF	333
CASKAWHGYTF	571	CASSESAGGYHEQFF	1134
CASKDPSANTGELFF	488	CASSESAQGIHEQYF	36078
CASKEANYGYTF	449	CASSESWANIQYF	366
CASKEPRDPGELFF	409	CASSETGTWGETQYF	508
CASKGAEGYQETQYF	595	CASSETGYEQYF	624
CASKGLAGFGTDTQYF	768	CASSETTGQSTDTQYF	9724
CASKGLNSNQPQHF	295	CASSEWAGDPKETQYF	2358
CASKGPLSTEAFF	2218	CASSEWATGNYEQYF	322
CASKGVTEAFF	473	CASSEWTSNPSDTQYF	1420
CASKGVWASGYTF	12134	CASSFDLAGSQETQYF	3419
CASKHRGNNYGYTF	4478	CASSFDPTSGSGGYHQETQYF	1477
CASKLLSGGAEAFF	382	CASSFDRAQGEKLFF	855
CASKPRQDNTEAFF	2053	CASSFDYEQYF	329
CASKQGDGNEKLFF	350	CASSFEEYEQYF	2780
CASKREGSYNEQFF	2208	CASSFEGPDEKLFF	306
CASKSADNSPLHF	682	CASSFEGVGNTIYF	969
CASKSGTHEQYF	636	CASSFGADYNEQFF	28616
CASKSVGTDTQYF	738	CASSFGGRVYGYTF	515
CASKTGGPYTDTQYF	1695	CASSFGQGSEGNTIYF	1398
CASKTGLAGTETQYF	672	CASSFGTAQFF	3279
CASKVGAGEATEQYF	5016	CASSFHELSGARSPLHF	4259
CASKWFREVPNTGELFF	1974	CASSFHSGQGARSPLHF	319
CASLAGASLETQYF	661	CASSFIGVASYEQYF	298
CASLAGGLSTDTQYF	304	CASSFLAGGLVTGELFF	491
CASLARTSNEQFF	724	CASSFLGLAFFSNTGELFF	311
CASLDRENTGELFF	373	CASSFNRDTGSIYF	797
CASLGTGGWGLVTEPQHF	510	CASSFPGVSYGYTF	574
CASLGTGLNEQYF	1447	CASSFPPWGSSYEQYF	350
CASLGTQGITMNTEAFF	11263	CASSFRGTGELFF	1068
CASLHKGGPYNEQFF	719	CASSFRQGGDQPQHF	618
CASLLEVQGSTGELFF	334	CASSFSDRGLKGNTIYF	2008
CASLPGTGWETQYF	339	CASSFSGGVYEQYF	2345
CASLPGTSGRANEQFF	1457	CASSFSGQGDSPLHF	1036
CASLPTSGGLNNEQFF	416	CASSFSGSTGELFF	3057
CASLQGSYNSPLHF	1627	CASSFSPTGYGYTF	654
CASLRGGNQPQHF	419	CASSFSTEMNTEAFF	367
CASLSSLTYTGELFF	362	CASSFTGELYEQYF	1822
CASLTLSNQPQHF	323	CASSFTSQGEQYF	4450
CASMAAYNEQFF	758	CASSFVAGAGNEQFF	575
CASMAGVGETQYF	552	CASSFVGYEQYF	486
CASMDGQKNSPLHF	617	CASSFWGRGDIQYF	4537
CASMDRQETQYF	8995	CASSFWGRQPQHF	377
CASMGPYQETQYF	731	CASSFWLNTGTSGRASDYEQYF	665
CASMGSGEQFF	321	CASSFWTGSNYGYTF	299
CASMKNGDSETQYF	405	CASSGDRGGDTEAFF	732
CASMPEGGNYGYTF	1175	CASSGDSLYEQYF	350
CASMRTQGFTDTQYF	3181	CASSGENEQFF	468
CASMSATFTDTQYF	912	CASSGEYEKLFF	629
CASNAGFSYEQYF	403	CASSGGANSNQPQHF	648
CASNAVHSNQPQHF	353	CASSGGGEQGVAGNTIYF	336
CASNDPLSYEQYF	1619	CASSGGLERYEQYF	384
CASNDRNTQYF	312	CASSGLAGPYNEQFF	667
CASNEGLAGVSSYEQYF	442	CASSGLGYTEAFF	447
CASNEGPEAFF	3450	CASSGLLSQPQHF	343
CASNEKAGGGQPQHF	855	CASSGLNEKLFF	298
CASNETPDGVYGYTF	719	CASSGQAAVAGELFF	352
CASNFASMDEQYF	411	CASSGQGAADTQYF	410
CASNFLLAGASYEQYF	3433	CASSGQLNTEAFF	14587
CASNGAGGNQPQHF	1032	CASSGQMNTEAFF	3437
CASNGGQGGELFF	404	CASSGSRPSYEQYF	776
CASNGGSNYGYTF	409	CASSGTGASLHF	472
CASNIQGSTEAFF	3026	CASSGTSGSTDTQYF	368
CASNLAGANTGELFF	499	CASSGVGDEQFF	328
CASNLETLTGKDGYTF	1336	CASSGVQGAPAAFF	690
CASNLGLASTDTQYF	963	CASSGWTGDGYTF	618
CASNLQGSTEAFF	6988	CASSGYDRETGELFF	549
CASNLSPVYNEQFF	1067	CASSHAGDPRETQYF	309
CASNPEGAFKVAFF	383	CASSHDTSVYEQYF	294
CASNPFSGGITDTQYF	331	CASSHERARGTEAFF	358
CASNPGEVLPDTQYF	297	CASSHGQGDYGYTF	678
CASNPRDSRRDTQYF	3739	CASSHPDRVPGKISYEQFF	703
CASNPSGGGSYNEQFF	945	CASSHPGSGSEQYF	2033
CASNQGVVNGYTF	1157	CASSHPPRRSSGANVLTF	294
CASNRDRGRYEQYF	2488	CASSHQWNTEAFF	333
CASNRQTQGEQFF	4214	CASSHRASSRDEQFF	654
CASNRRQDLVTDTQYF	437	CASSHRDNYYEQYF	462
CASNSGQGVYEQYF	851	CASSHREVPYEQYF	295
CASNSGSFYEQYF	399	CASSHRGGNEQFF	5869
CASNSGTDNEKLFF	3429	CASSHSLTGELFF	14178
CASNTGLAGVRETQYF	1027	CASSHSYPPSATATYEQYF	1613
CASNTNDRGHEQYF	461	CASSHTGSGANVLTF	576
CASNVAGLSTDTQYF	1007	CASSHTSAGELFF	442
CASNVIRTGPNEQFF	8620	CASSHTSISPYEQYF	677
CASNYFHGGTNTGELFF	310	CASSIAGNQPQHF	559
CASPAIRGESYEQYF	438	CASSIASSYNSPLHF	9111
CASPGEEDANYGYTF	660	CASSIDGGGPYGDGYTF	669
CASPKGTEAFF	3944	CASSIDLRRLPGYLHQPQHF	693
CASPRGGPRPPNEKLFF	1534	CASSIDLWDFYNEQFF	1408
CASQFRDGAYEQYF	321	CASSIDPRSYQPQHF	3698
CASQGSGGYTF	676	CASSIFGEQYF	913
CASQMGLEAFF	298	CASSIGGGTQPQHF	309
CASQQGAGEKLFF	437	CASSIGLAGATDTQYF	881
CASQSGSSYNEQFF	441	CASSIGLRGNQPQHF	590
CASQSGYEQYF	16001	CASSIGPTSYEQYF	993
CASQVSYEQYF	888	CASSIGSAPTYEQYF	3067
CASQWRGNQPQHF	475	CASSIGTGTYNEQFF	868
CASRAGASGIETQYF	1037	CASSIGWRAQETQYF	496
CASRAQGDTGELFF	343	CASSILGGRLNTEAFF	302
CASRAQGGFRYEQYF	295	CASSIPRINLEYNEQFF	377
CASRARGGEETQYF	324	CASSIRAGVSDTQYF	388
CASRARNQPQHF	5816	CASSISGGAYPYNEQFF	1389
CASRARTNTEAFF	583	CASSITGSSGYTF	310
CASRASAYGYTF	532	CASSITYTNQPQHF	10890
CASRASGGSSYNEQFF	577	CASSIVAGPYNEQFF	400
CASRATSGGYNEQFF	10838	CASSIWKDQPQHF	649
CASRDGLQYGYTF	292	CASSIWREPTDTQYF	442
CASRDGQLSGNTIYF	441	CASSIYGAGTGELFF	293
CASRDGTGGDYTF	515	CASSKDLENTEAFF	330
CASRDGTYYGYTF	1610	CASSKGGTTQETQYF	489
CASRDLAGLNEQYF	481	CASSKGGVRDEQYF	24026
CASRDRDRVNTEAFF	87819	CASSKGQGNQPQHF	317
CASRDSFNYGYTF	747	CASSKSGTYNEQFF	368
CASRDSSDWYEQYF	365	CASSKTGGDYNEQFF	1029
CASRDSWDSYEQYF	779	CASSKVPSGGTRTSWSWSYEQYF	1464
CASRDSWESYEQYF	2076	CASSLAAGANEQFF	347
CASREDRGFSYEQYF	300	CASSLAFVATEAFF	558
CASREDRGGNQPQHF	346	CASSLAGDENEQFF	6839
CASREGASMNTEAFF	334	CASSLAGHQPQHF	6327
CASREGLSYEQYF	3608	CASSLAGLAVGSSYEQYF	1031
CASREGTGGAVGGYTF	1179	CASSLAGNSGDTQYF	996
CASRESFNYGYTF	1434	CASSLAGPIYGYTF	563
CASRESNTEAFF	449	CASSLAGQGSEQYF	325
CASREVGETPDTQYF	511	CASSLAGTDRYNEQFF	340
CASREVGSYEQYF	306	CASSLAGTGGRDGYTF	366
CASREWTADTQYF	442	CASSLAGTGSYEQYF	464
CASRFPSGSGPYEQYF	1108	CASSLAGTQTSPLHF	32717
CASRGGDRGSYEQYF	441	CASSLALAADGEQFF	318
CASRGGLENIQYF	335	CASSLALREQYF	358
CASRGGNQPQHF	1977	CASSLAPQNQETQYF	383
CASRGGQPREKLFF	8775	CASSLAPRADGYGYTF	1223
CASRGGSYEQYF	11628	CASSLARARLPYEQYF	333
CASRGQGEYEQYF	349	CASSLARDNTDTQYF	1381
CASRGRGEITEAFF	2356	CASSLARDQPQHF	306
CASRGTGETGELFF	320	CASSLARVDLRVF	1598
CASRGTGGTYEQYF	739	CASSLASVGNTEAFF	1444
CASRGTGIIAEAFF	820	CASSLATGMNTEAFF	711
CASRGTNEQYF	321	CASSLDASGRGYEQYF	869
CASRGTTYEQYF	567	CASSLDFNTGELFF	338
CASRHARSMGEKLFF	369	CASSLDGGRLSSYSYNEQFF	1045
CASRHGQGNYNEQFF	655	CASSLDGNEQYF	496
CASRHGVAGVIAKNIQYF	468	CASSLDGRGGWHEQYF	3053
CASRHRDRGLLSEAFF	508	CASSLDGRQETQYF	1413
CASRIGDINTGELFF	2013	CASSLDGTGAHTQYF	365
CASRIGMDGQPQHF	499	CASSLDGTLDEQYF	430
CASRIQVFNQPQHF	753	CASSLDLGETQYF	1851
CASRISTSTYEQYF	1817	CASSLDLTGNTEAFF	89626
CASRKGQGIDEQYF	392	CASSLDPNQPQHF	359
CASRKKASGGPEQFF	823	CASSLDRAGERTF	2206
CASRKLVTTGELFF	350	CASSLDRDENTGELFF	623
CASRKQGAIDTQYF	2921	CASSLDRGASYEQYF	296
CASRKQGDSNQPQHF	583	CASSLDSLPQHF	377
CASRKSGTDPYEQYF	921	CASSLDTGEKLFF	586
CASRLAGGYNEQFF	8865	CASSLDTSYEQYF	1167
CASRLAGTSGIAYNEQFF	688	CASSLDWQGETQYF	698
CASRLAPNTGELFF	9187	CASSLDWTGGAYRETQYF	1203
CASRLGGARNSPLHF	492	CASSLDYYPGSPLHF	1619
CASRLGPLSNTEAFF	353	CASSLEADRANGYTF	495
CASRLGQDYGYTF	1433	CASSLEAGNQPQHF	2015
CASRLGSGGGNYGYTF	335	CASSLEANTIYF	577
CASRLGSSGRAGEQFF	305	CASSLEARINGELFF	448
CASRLGTANTEAFF	1120	CASSLEASYEQYF	1913
CASRLGTANYEQYF	294	CASSLEAVNTEAFF	1421
CASRLLAGGTDTQYF	1318	CASSLEGFQGNQPQHF	678
CASRLLNSPLHF	290	CASSLEGGREGTQYF	2778
CASRLNPHDSHYGYTF	372	CASSLEGGRGTGELFF	870
CASRLPGGGEQYF	450	CASSLEGGYEQYF	1939
CASRLSGSETQYF	614	CASSLEGLGSSYNEQFF	458
CASRNPGLTVVYF	789	CASSLEGNQPQHF	320
CASRNRGDTDTQYF	355	CASSLEGQLYEQYF	790
CASRPASGGTDTQYF	1197	CASSLEGSGTGELFF	757
CASRPDGSSNQPQHF	1638	CASSLEGWGGGNYGYTF	296
CASRPGFYEQYF	981	CASSLEGYTEAFF	820
CASRPGGGRTGELFF	2262	CASSLEQGARGAEQYV	3941
CASRPGGLAGGFQETQYF	292	CASSLEQGARSNEQFF	2098
CASRPGQGFNEQYF	461	CASSLERGSNQPQHF	1835
CASRPGRERNEQYF	408	CASSLFSGLTDTQYF	1385
CASRPGTGDEKLFF	319	CASSLGAGDLIYGYTF	499
CASRPLSYNEQFF	3246	CASSLGANEQFF	852
CASRPRDRGFGELFF	7421	CASSLGASGGYNEQFF	521
CASRPRGPNTGELFF	4352	CASSLGETQYF	1300
CASRPRTSASYEQYF	500	CASSLGGFYEQYF	3480
CASRPSDRGNGYTF	1045	CASSLGGGNNEQFF	483
CASRPSEGANTEAFF	304	CASSLGGGPGYTF	1583
CASRPSGGANNEQFF	1938	CASSLGGGSGELFF	539
CASRPSWDNNEQFF	1106	CASSLGGPEQFF	1873
CASRPTGGNQPQHF	630	CASSLGGPQSNQPQHF	16646
CASRPTRPGSGGYTF	1102	CASSLGGSANTEAFF	22193
CASRPTSATDTQYF	423	CASSLGGSAYEQYF	605
CASRPTTGWPYEQYF	359	CASSLGGSIQPQHF	505
CASRQDRGTGYTF	1185	CASSLGHITPNEQFF	308
CASRQGARVTDTQYF	430	CASSLGINTEAFF	561
CASRQGPGWEQYF	1125	CASSLGLAGGNEQFF	1158
CASRQGQGETGELFF	431	CASSLGLELFF	615
CASRQGQGGSEQYF	1243	CASSLGLHYEQYF	21535
CASRQYRGLYNSPLHF	1268	CASSLGLLTYEQYF	320
CASRRALPSGQQKETQYF	631	CASSLGNEKLFF	1020
CASRRFGTSSYNEQFF	3335	CASSLGPGGKPQHF	797
CASRRGLNALNEQFF	2780	CASSLGPPGLAGYNEQFF	429
CASRRGSSYEQYF	4145	CASSLGPRDTQYF	2531
CASRRGTLIGETQYF	403	CASSLGPTNYGYTF	820
CASRRHSGSDNSPLHF	306	CASSLGQAYEQYF	14941
CASRRLGGSSGANVLTF	474	CASSLGQAYSPLHF	3402
CASRRMGTGSYEQYF	684	CASSLGQGAMVETQYF	2026
CASRRRGGEAFF	453	CASSLGQGPEAFF	3477
CASRRTDENEKLFF	506	CASSLGQGVHTEAFF	442
CASRRTGGSYNEQFF	308	CASSLGQGYEQYF	523
CASRSEFGTLDNEKLFF	1045	CASSLGQINYGYTF	1341
CASRSGELFF	325	CASSLGQLNQPQHF	3584
CASRSGGNEQFF	310	CASSLGRGGYEQYF	624
CASRSGTGPQPQHF	658	CASSLGRNSEAFF	2167
CASRSGTGVNQPQHF	664	CASSLGRRRQSLGVSTNEKLFF	6921
CASRSGTSSYNEQFF	909	CASSLGRVPYEQYF	337
CASRSGTTSHEAFF	6788	CASSLGSEQYF	324
CASRSKGGYNSPLHF	567	CASSLGSGTSTDTQYF	312
CASRSLAVNTEAFF	1202	CASSLGSLPHQPQHF	899
CASRSLDGGYGYTF	1659	CASSLGTEKYF	507
CASRSLGQSDNSPLHF	395	CASSLGTGRAYEQYF	1680
CASRSLMDLAKNIQYF	1563	CASSLGTSGGFEGQETQYF	1532
CASRSLSEGYTF	667	CASSLGTSNYGYTF	505
CASRSPGERNEQFF	826	CASSLGVHGYTF	2840
CASRSPGNTEAFF	355	CASSLGVHYEQYF	5632
CASRSPRGGETQYF	817	CASSLGWGRETQYF	3758
CASRSRGRDYEQYV	577	CASSLHSTSRIGETQYF	1102
CASRSRRDEQYF	452	CASSLHYANTGELFF	651
CASRSRTGYNEQFF	561	CASSLIAGDTGELFF	2894
CASRSSADAYEQYF	2938	CASSLIFGTGGSYNEQFF	603
CASRSSTSGSYEQYF	709	CASSLIGQGIRDEQFF	2199
CASRSYGYTF	5092	CASSLIGVSSYNEQFF	2680
CASRSYLGTAYGYTF	310	CASSLISYEQYF	676
CASRTALEQYF	1614	CASSLKSGPYQPQHF	389
CASRTGFTEAFF	303	CASSLLAGGPGEQFF	386
CASRTGGLNTEAFF	365	CASSLLDRGDSPLHF	1000
CASRTGLHEQYF	289	CASSLLDTYEQYF	330
CASRTGLYGYTF	602	CASSLLGGAPDSPLHF	391
CASRTGPSTDTQYF	987	CASSLLGGPLYEQYF	333
CASRTGSGANVLTF	533	CASSLLGRTFTDTQYF	1053
CASRTGTSGYEQYF	552	CASSLLGRTSAKNIQYF	925
CASRTGTYEQYF	1618	CASSLLREQTDTQYF	548
CASRTPDTGELFF	1225	CASSLLRGGNEQYF	685
CASRTQGTLKAFF	494	CASSLLSSQNRGKGSNQPQHF	1256
CASRTSNQPQHF	310	CASSLNAGANEKLFF	929
CASRVAGVWEQFF	618	CASSLNFGEVNEQFF	321
CASRVDRGLSPLHF	1569	CASSLNGGHYEQYF	2673
CASRWDRDRGGHEQYF	677	CASSLPLTGGVSQPQHF	447
CASRWHLFWVEQYF	1188	CASSLPPTGGNEQFF	615
CASRYQTGEDEQYF	541	CASSLPRDYESYEQYF	588
CASRYRDRSNSPLHF	6666	CASSLPTLGNQPQHF	1612
CASRYRGFTEAFF	693	CASSLQETQYF	2334
CASRYSTDTQYF	497	CASSLQGPLLYNEQFF	465
CASRYSTEAFF	742	CASSLQRGQGGTGELFF	681
CASSAAGASNQPQHF	821	CASSLRGEETQYF	793
CASSAAGLNTEAFF	814	CASSLRGEFTEQYF	525
CASSAAGYYGYTF	1034	CASSLRGGYETQYF	556
CASSAASSSTDTQYF	469	CASSLRGLGGYTF	323
CASSADASNTEAFF	452	CASSLRGQGIRHEQYF	418
CASSADLAGSYEQYF	323	CASSLRGQGVRSPLHF	1494
CASSADPNQPQHF	329	CASSLRGTGELFF	371
CASSAEQGLSPLHF	368	CASSLRLAGSTDTQYF	315
CASSAGDPSTDTQYF	583	CASSLRRDSNQPQHF	1129
CASSAGDTEAFF	498	CASSLRYNTEAFF	942
CASSAGLHTYNEQFF	619	CASSLSDWALGGPNTGELFF	328
CASSAGNTIYF	395	CASSLSGFYTIYF	1138
CASSAGPNYEQYF	408	CASSLSGGRYEQYF	435
CASSAGQGAQGFEPQHF	309	CASSLSGLLQWEQYF	357
CASSAGQGWDTEAFF	25731	CASSLSGRGADTQYF	581
CASSAGQNYEQYF	1324	CASSLSGTWGETQYF	867
CASSAGSTEQFF	498	CASSLSRGALRSTDTQYF	707
CASSAGTANHF	1716	CASSLSRTGYNSPLHF	1823
CASSAGTARHQPQHF	483	CASSLSSGRHQPQHF	520
CASSAGTGGADTQYF	333	CASSLSSLNEQFF	2068
CASSAGTGSHTEAFF	998	CASSLSSNSPLHF	298
CASSAGTSEETQYF	391	CASSLSTDTQYF	465
CASSAGWTALHRMVYTEAFF	353	CASSLSTGASGNTIYF	316
CASSAKDGGRHEQFF	2164	CASSLSTGQSYNEQFF	411
CASSALGRWGRSQPQHF	442	CASSLSTSGGRNTGELFF	3200
CASSALTSGAGTDTQYF	613	CASSLSTSYEQYF	523
CASSALYPTNTQYF	1760	CASSLSVAARADTQYF	329
CASSAPPDRQNTEAFF	2353	CASSLSVSSSYNEQFF	481
CASSAPTSPYEQYF	379	CASSLTASNYGYTF	331
CASSAQGFSAGANVLTF	573	CASSLTGMQAEQYF	2127
CASSAQGNQPQHF	322	CASSLTGTFRGYTF	290
CASSAQGNSYNEQFF	725	CASSLTGVLYGYTF	609
CASSAQQASGSTYNEQFF	710	CASSLTGVNTGELFF	311
CASSAQQGLGGNTIYF	3526	CASSLTLTGANTEAFF	1017
CASSARDRTYRSGNTIYF	381	CASSLTNTTGCHEKLFF	2296
CASSAREYAEAFF	1743	CASSLTPSGNEQFF	383
CASSARGGAYGYTF	1176	CASSLTSGSYNEQFF	446
CASSARGQIYGYTF	547	CASSLTTAYEQYF	1459
CASSARGTGELFF	17749	CASSLTTDPYEQYF	17984
CASSARKVPGVRDGYTF	3019	CASSLVAAELFF	1646
CASSARQGAFNEKLFF	2338	CASSLVATDYENEQYF	466
CASSARTGELFF	342	CASSLVCKTGPHYLTTPYEQYF	323
CASSARTGGPDTQYF	838	CASSLVDSYNSPLHF	840
CASSARTGYPPLSYEQYF	341	CASSLVESVRGYTF	327
CASSARTNYGYTF	675	CASSLVFGSGGSYNEQFF	2694
CASSARYEQFF	540	CASSLVGGTEAFF	6831
CASSASAAGVVEQYF	520	CASSLVGRLAVDTQYF	982
CASSASATLMGESTDTQYF	382	CASSLVGRSVLDTQYF	918
CASSASGKGNEQFF	5483	CASSLVIGQGSYEQYF	1147
CASSASGQRGYTF	324	CASSLVKSTGQDEQYF	740
CASSASGTGVAGANVLTF	562	CASSLVSFDYEQYF	298
CASSASITNQPQHF	595	CASSLVSGGRYEQYF	1086
CASSASREGPNEQFF	298	CASSLVTYNEQFF	489
CASSASSDLTDTQYF	535	CASSLWGQLNEKLFF	387
CASSASTGFPTDTQYF	1755	CASSLWGSNQPQHF	2351
CASSATGGSYNEQFF	289	CASSLWRGSGAFQPQHF	1847
CASSATGGYGYTF	332	CASSLWSEQFF	9894
CASSATSSYNEQFF	373	CASSLWTGNSNQPQHF	310
CASSATSTGELFF	593	CASSLWYRRTRF	476
CASSATTGSTGELFF	598	CASSLYFAGGRNEQFF	365
CASSAVPGLAGGEQYF	13356	CASSLYGGRNPYEQYF	318
CASSAVSGELFF	388	CASSLYPDRGGSPLHF	317
CASSAVSGSNNEQFF	791	CASSLYRGGREKLFF	4751
CASSAWDRDNSPLHF	324	CASSLYSGRISNYEQYF	2968
CASSAWEGGTDTQYF	5710	CASSMGLMNTEAFF	880
CASSCGTSGSLAQYF	294	CASSMGRQGRQPQHF	341
CASSCPGTGVSSYNSPLHF	1224	CASSMQMMSNQPQHF	519
CASSDATSGATYEQYF	571	CASSMSSVNEQFF	365
CASSDDGGVTDTQYF	1254	CASSMTSRETQYF	556
CASSDDRGNTEAFF	552	CASSNGNTIYF	295
CASSDEQHKGGYEQYF	407	CASSNLSGANVLTF	670
CASSDEYSGNTIYF	343	CASSNQGGNYEQYF	338
CASSDFGTSSYEQYF	1994	CASSNRGHTQYF	919
CASSDGASGNTIYF	4013	CASSNRTGEQYF	1559
CASSDGGRETDTQYF	387	CASSNSGQAYYEQYF	478
CASSDGISGFYEQYF	856	CASSNSRPNTEAFF	1559
CASSDGISGNTIYF	1123	CASSNWRGGQETQYF	883
CASSDGKSNSPLHF	570	CASSPAGGPYEQYF	836
CASSDGPAGMTYEQYF	408	CASSPALGANVLTF	649
CASSDGQGGEKLFF	304	CASSPARNTEAFF	392
CASSDGQPTGELFF	296	CASSPAWVSGNTIYF	843
CASSDGRDRGIKGLNTIYF	460	CASSPDERGSTDTQYF	325
CASSDGTGGPGYGYTF	14115	CASSPDGKGYTF	296
CASSDGYQPQHF	521	CASSPDGQGRNEQFF	888
CASSDHNQPQHF	1193	CASSPDLGETQYF	4729
CASSDIASSNQPQHF	561	CASSPDPGRGYGYTF	517
CASSDLAGEHNEQFF	1564	CASSPDSNQPQHF	513
CASSDLETQYF	324	CASSPDSQETQYF	376
CASSDLLGGLLNEQFF	478	CASSPDSQSSGNTIYF	671
CASSDLNEKLFF	467	CASSPDSRDSYYNEQFF	2052
CASSDLPGFEQYF	1805	CASSPDYASTDTQYF	638
CASSDLTGPNSPLHF	1248	CASSPEGDPRDEQYF	6774
CASSDLTGWEYEQYF	439	CASSPEGTGYEAFF	397
CASSDLTSDEQFF	3434	CASSPETYEQYF	395
CASSDLTYGYTF	2193	CASSPFGGLSEQYF	931
CASSDMWGYEQYF	1110	CASSPFTGGYGYTF	442
CASSDNRDTGELFF	1228	CASSPGAAVWNEQFF	1323
CASSDPAADTDTQYF	967	CASSPGAGGAETQYF	6554
CASSDPAGAHTDTQYF	493	CASSPGAYGYTF	1680
CASSDPVVAEAFF	733	CASSPGDEQYF	2526
CASSDQVNTEAFF	2959	CASSPGGEQYF	406
CASSDREEGFGTAISYEQYF	371	CASSPGGGSYEQYF	475
CASSDRITYNEQFF	338	CASSPGGKGGYTF	534
CASSDRNIDYGYTF	348	CASSPGGTDTQYF	299
CASSDRQGGNQPQHF	4735	CASSPGLGKNTGELFF	378
CASSDRRATENIQYF	558	CASSPGLGRTGANVLTF	839
CASSDRSPSYEQYF	939	CASSPGPNYEQYF	362
CASSDRTGGNTEAFF	325	CASSPGPRGGEQFF	1127
CASSDRTSGARELFF	305	CASSPGQGLPNGYTF	4044
CASSDSFGGYTF	447	CASSPGQSAYNEQFF	2565
CASSDSFTGELFF	556	CASSPGRGDGYTF	707
CASSDSFYGYTF	1491	CASSPGRLEAFF	1897
CASSDSGVDHNEQFF	437	CASSPGRSEQYF	423
CASSDSHTDTQYF	6787	CASSPGRSNTEAFF	289
CASSDSIAGRGEQYF	9809	CASSPGRTGEEKLFF	496
CASSDSLAGNNEQFF	343	CASSPGRTIQNTIYF	553
CASSDSRAGDYNEQFF	811	CASSPGTGVGQPQHF	4845
CASSDSSGEYNEQFF	308	CASSPGTVSSQEQYF	397
CASSDSSGSTDTQYF	575	CASSPGVNEQFF	2594
CASSDSSSGANVLTF	1124	CASSPHRGNYGYTF	3299
CASSDSTSGSNEQFF	876	CASSPINGEGDTQYF	653
CASSDSTSGYNEQFF	808	CASSPKTGASYGYTF	351
CASSDSWSNYGYTF	770	CASSPLAFSYNEQFF	2057
CASSDTASKAGGIQETQYF	460	CASSPLGAGDTQYF	413
CASSDTGGNYGYTF	418	CASSPLGAYGYTF	2494
CASSDTGTGGSQPQHF	459	CASSPLLRDGYTF	527
CASSDTGTPSSYNEQFF	1279	CASSPLPATGRLAKNIQYF	1380
CASSDTNYGYTF	4092	CASSPLQGLDLYTQYF	351
CASSDTPFPLTDTQYF	1186	CASSPLQGSSGNTIYF	3528
CASSDTSGADTQYF	430	CASSPLTGRSSPLHF	5132
CASSDTSYRDSFTGELFF	11253	CASSPLVGSGRRVRFF	6643
CASSDVSGRGPGDTQYF	5077	CASSPLVYLQVQETQYF	1406
CASSDWGGGAEQYF	1470	CASSPNLGTGGHEQYF	893
CASSEADGLRGYTF	302	CASSPNQGGTGNTIYF	306
CASSEAEWDSSYEQYF	331	CASSPNRDRGGSGSDEQYF	8422
CASSEALAGRSTDTQYF	378	CASSPNWDEKLFF	309
CASSEALAMVAFF	1428	CASSPPGGNEQFF	392
CASSEALGQGAFF	304	CASSPPGLQETQYF	420
CASSEAPLGPQHF	475	CASSPPGTAFYGYTF	542
CASSEAPVGNTEAFF	2148	CASSPPGTKTQETQYF	2311
CASSEASGASEKLFF	348	CASSPPGWNTEAFF	1727
CASSEASGGINEQFF	733	CASSPPISGPEAFF	2863
CASSEASLSVLTDTQYF	421	CASSPPMGQGYTF	290
CASSEAVGVGNQPQHF	364	CASSPPPQGWDEQYF	565
CASSEAYEQYF	1082	CASSPPRPNTGELFF	3056
CASSEDDKWDPGEKLFF	2044	CASSPPRTWGSPLHF	5400
CASSEDGGGVAYGYTF	1633	CASSPPSGGFSTEAFF	364
CASSEDLGTEQYF	345	CASSPPTGASTEAFF	385
CASSEDPNIQYF	1105	CASSPPTGDTKDSNQPQHF	1592
CASSEDQAFYGYTF	756	CASSPQDRGSAGGGYTF	5688
CASSEDRGGTDTQYF	500	CASSPQETQYF	410
CASSEDRGHGAFF	431	CASSPQGHGELFF	648
CASSEDRGQPQHF	563	CASSPQLVYNEQFF	572
CASSEDRNTEAFF	299	CASSPQTGAIYGYTF	320
CASSEDRQGWGDEQYF	3683	CASSPRAPGQGAGNEQFF	289
CASSEDSGSAQPQHF	1142	CASSPRGAGRTEAFF	1242
CASSEDSNYQETQYF	309	CASSPRGGVMKLGNTIYF	634
CASSEDSSGNTIYF	5062	CASSPRGQGAEEQYF	507
CASSEEAFTDTQYF	3056	CASSPRQGAYEQYF	465
CASSEEAGWTDTQYF	4202	CASSPRQGWMNTEAFF	397
CASSEEDTNTGELFF	1091	CASSPRRTGRDEQFF	773
CASSEEDTPAGELFF	2140	CASSPRRWGATDTQYF	726
CASSEEGAHNEQFF	312	CASSPRTTASNSPLHF	300
CASSEEGGWDEQFF	1691	CASSPSEGDYEQYF	611
CASSEEGSENTIYF	336	CASSPSGGAGTGELFF	292
CASSEEHLQETQYF	788	CASSPSGVLTDTQYF	297
CASSEEREGNSYNEQFF	329	CASSPSPLIAKNIQYF	976
CASSEETSGRYEQFF	501	CASSPSPSDTQYF	1853
CASSEETYYGYTF	8176	CASSPSSIGPQHF	1476
CASSEEVSGAYEQYF	429	CASSPSSSYNSPLHF	781
CASSEFAGGTGELFF	533	CASSPSTGGGNTEAFF	599
CASSEFGGAYGYTF	658	CASSPTEAYGYTF	320
CASSEFGGFNTEAFF	1380	CASSPTFYGYTF	695
CASSEFGHYEQYF	542	CASSPTGERPYEQYF	653
CASSEFGSDRASGNTIYF	353	CASSPTGHRDMNTEAFF	418
CASSEFPSTGNTEAFF	2504	CASSPTGMGVYGYTF	10235
CASSEFTDYGYTF	5664	CASSPTGPSNEKLFF	440
CASSEFVGGGNEQFF	532	CASSPTGVAGGKYTGELFF	557
CASSEGAVLPGELFF	674	CASSPTITDTQYF	562
CASSEGGFFSPLHF	818	CASSPTRGHGEKLFF	619
CASSEGGGSWLEQFF	2013	CASSPTSAGEQYF	2206
CASSEGGGSYNEQFF	1155	CASSPTSALNTGELFF	597
CASSEGGPRDRDNYGYTF	829	CASSPTSSSYNEQFF	844
CASSEGGSNQPQHF	11943	CASSPTVSYEQYF	543
CASSEGIPNTEAFF	4086	CASSPVGLNQPQHF	1381
CASSEGLAGMTDTQYF	896	CASSPVLLGVNEQYF	341
CASSEGLAGVVETQYF	747	CASSPVPGLAGEQETQYF	685
CASSEGQEYTEAFF	318	CASSPVTGTGSYGYTF	2690
CASSEGQGNSPLHF	3289	CASSPWEGNTEAFF	771
CASSEGQGSYNEQFF	2884	CASSPWGLGEQYF	764
CASSEGQGVSPLHF	368	CASSPWPGTGLYEQYF	377
CASSEGRPYEKLFF	336	CASSQAGATGELFF	338
CASSEGRQPLYGYTF	963	CASSQAGGGSAFF	5473
CASSEGRSVGYEQYF	470	CASSQAGGNQPQHF	358
CASSEGRWDTEAFF	295	CASSQAPRSGGANSPLHF	7605
CASSEGSYNSPLHF	324	CASSQDAGQGVDTQYF	694
CASSEGTIYEQYF	1045	CASSQDGVGYTF	1214
CASSEGTSGTDTQYF	569	CASSQDHKTANTEAFF	781
CASSEGTVGAQETQYF	539	CASSQDHPEGGNDQPQHF	1974
CASSEGVSQPQHF	1040	CASSQDIGRLAHLSTDTQYF	347
CASSEGWLGRYEQYF	294	CASSQDKGMAFF	758
CASSEHGTSGLSYEQYF	1734	CASSQDLAGGLLSSEQFF	698
CASSEIGGGTDTQYF	2251	CASSQDLASYNEQFF	892
CASSEIGGVGYEQYF	297	CASSQDLGGGSYEQYF	1344
CASSEIQGVGVKGIQYF	1154	CASSQDLGGVDYGYTF	775
CASSEKEAGGGSPLHF	314	CASSQDLGPTGDEKLFF	306
CASSEKTGGGQPQHF	541	CASSQDLLGGVSMVSDEQYF	1650
CASSELAGSLGTRNEQFF	435	CASSQDLLRASNQPQHF	835
CASSELGAEAFF	309	CASSQDLQTTANYGYTF	499
CASSELGQSMTYEQYF	1275	CASSQDPGQGDTQYF	928
CASSELGTGGLDGYTF	349	CASSQDQDNVYEQYF	441
CASSELGTLDTQYF	1127	CASSQDQGPYYEQYF	316
CASSELLSTDTQYF	4418	CASSQDQSWTISEKLFF	808
CASSELPGATEAFF	346	CASSQDRSSGANVLTF	289
CASSELQGARSPLHF	1242	CASSQDSADTEAFF	612
CASSELSSGGLVRETQYF	445	CASSQDSETSGNYEQYF	1186
CASSELVSPSGTDTQYF	830	CASSQDSSTDEKLFF	5759
CASSEMGGDNAEKLFF	4240	CASSQDTGAGETEAFF	723
CASSENLLQASGNTIYF	2855	CASSQDTSGSYEQYF	3276
CASSENPAGGPGGEQYF	319	CASSQDVGGLEPFF	494
CASSENSNQPQHF	321	CASSQDVLAGALYINTGELFF	456
CASSEPGRDYNEQFF	899	CASSQDVSGELFF	608
CASSEPGYGYTF	3376	CASSQDWGDGYTF	568
CASSEPRQGALYGYTF	2655	CASSQDWGDWVNYGYTF	324
CASSEQENYGYTF	484	CASSQDWNVRGNEQFF	3652
CASSEQLFGGYTF	3631	CASSQDWPSGGGSSYEQYF	658
CASSEQPNQPQHF	316	CASSQDYSGGMHTDTQYF	1273
CASSEQTDEQYF	456	CASSQEAAYSGANVLTF	1384
CASSEQVGQGDQPQHF	378	CASSQEGPGGHNEQFF	1797
CASSERAGPNSPLHF	303	CASSQEGQGASGANVLTF	1175
CASSERGGWEQYF	355	CASSQEGRGVNSPLHF	705
CASSERGHQETQYF	589	CASSQEMWPGWSGYTF	1190
CASSERGNGYTF	337	CASSQEQGYEQYF	555
CASSERGNTEAFF	925	CASSQEQLAYGWDTQYF	356
CASSERGQVIEQYF	504	CASSQERGSSYEQYF	901
CASSERGTGELFF	1963	CASSQERGYEQYF	628
CASSERGTSAANEQFF	581	CASSQETGPRYGYTF	793
CASSERLAGTNTGELFF	301	CASSQETGSVLGYTF	352
CASSERSGTGYNEQFF	300	CASSQETHNYGYTF	3074
CASSERTSNQPQHF	754	CASSQETSGSYEQYF	1144
CASSERTTNQPQHF	391	CASSQEYGPYEQYF	443
CASSESANLNEQYF	1792	CASSQGAGGRAEDEQFF	802
CASSESATGPVYGYTF	332	CASSQGEVTGELFF	435
CASSESDWAEQYF	590	CASSQGGHSGNTIYF	307
CASSESIWAEAFF	371	CASSQGHTEAFF	352
CASSESRTGLYEQYF	1945	CASSQGLAGVIADTQYF	8785
CASSESRWYTGELFF	2964	CASSQGPYNTGELFF	14403
CASSESWDYEQYF	303	CASSQGQGIAYEQYF	336
CASSETAETREQYF	828	CASSQGQLVTDTQYF	551
CASSETGGRTYEQYF	1261	CASSQGQYSGVEQFF	530
CASSETGGSGTDTQYF	646	CASSQGRDRQPQHF	427
CASSETRYEGRRTEAFF	613	CASSQGRNTEAFF	2658
CASSETSGTVYNSPLHF	306	CASSQGSGVYSSTDTQYF	1019
CASSEVAREQYF	749	CASSQGVGYTEAFF	310
CASSEVASGSGDTQYF	2854	CASSQGYPRDYGYTF	1020
CASSEVGATNYGYTF	1216	CASSQIGRSSTDTQYF	1876
CASSEVGVSYNEQFF	369	CASSQIKGPPAPYEQYF	389
CASSEVPAGGNNEQFF	2904	CASSQIPPRAGGPREQYF	324
CASSEVPGFLLYGYTF	500	CASSQKSYEQYV	581
CASSEVSDDTQYF	538	CASSQLGETQYF	343
CASSEVTEGPSYEQYF	467	CASSQNTGGGGQPQHF	477
CASSEVTGEAFF	368	CASSQPGGGTEAFF	479
CASSEVWQYNEQFF	1017	CASSQPHWDRGEAQHF	755
CASSEWDTDTQYF	681	CASSQPQSSGNTIYF	330
CASSEWQGMETQYF	541	CASSQREGSGANVLTF	1013
CASSEWTGYQPQHF	494	CASSQRGARYNSPLHF	667
CASSEYAASYEQYF	703	CASSQSNFYGYTF	1220
CASSEYLKDFF	1267	CASSQTGGTDTQYF	620
CASSEYNEQFF	452	CASSQTGNEQFF	299
CASSFAAGQHTSSPYNEQFF	383	CASSQTNAGTEAFF	519
CASSFADIHSGNTIYF	1261	CASSQTPPGTVYNEQFF	444
CASSFADSSPLHF	754	CASSQVASGRPLSTDTQYF	446
CASSFAGGNSPLHF	321	CASSQVEDSPLHF	341
CASSFAGGPGANVLTF	1569	CASSQVGSGNTEAFF	8317
CASSFAGSSGNTIYF	417	CASSQVGSTEAFF	687
CASSFAGTSGNTIYF	12479	CASSQVISSSYEQYF	289
CASSFATGRHQPQHF	1041	CASSQVRGADSGNTIYF	353
CASSFAYEQYF	451	CASSQVSGGTYEQYF	1818
CASSFDGLFPTYEQYF	536	CASSQWSQELFF	553
CASSFDGYTEAFF	614	CASSQYVAGQETQYF	1619
CASSFDLNTEAFF	610	CASSRAGGVADTQYF	985
CASSFDPISNSPLHF	518	CASSRDASYEQYF	4270
CASSFDRGPNTGELFF	348	CASSRDGANTGELFF	359
CASSFEETQYF	678	CASSRDGNPSTEAFF	1039
CASSFEGSPYEQYF	1218	CASSRDGPSYEQYF	6293
CASSFETTTDTQYF	451	CASSRDRGFAEQFF	549
CASSFEVTGQFF	2683	CASSRDSNQPQHF	6075
CASSFFGANYGYTF	3406	CASSRDSSYTEAFF	942
CASSFFGQGDGYTF	1205	CASSRDSTDTQYF	711
CASSFFLTGSSYEQYF	3365	CASSRDYEQYF	1706
CASSFFRSSSKYF	361	CASSRGGCYNSPLHF	549
CASSFGAGAYEQYF	323	CASSRGGNTDTQYF	724
CASSFGDPTGTAAYEQYF	598	CASSRGSQPQHF	496
CASSFGDRVGQPQHF	15219	CASSRGSTEAFF	391
CASSFGDSLFEQYF	1952	CASSRGTANSYEQYF	368
CASSFGELVAGNTIYF	368	CASSRGTGNYGYTF	312
CASSFGGAGDTQYF	5507	CASSRGTSTYEQYF	347
CASSFGGGSHYGYTF	403	CASSRGVASARRAHEETQYF	289
CASSFGGLSEAFF	4235	CASSRGWLAGNFFGSYNEQFF	1346
CASSFGGNSYNEQFF	478	CASSRKLPSLAGGFYEQFF	541
CASSFGGNTEAFF	471	CASSRLFLVPGVDVQYF	538
CASSFGGQGDPQHF	2137	CASSRLTGGHKVIYGYTF	388
CASSFGGRAPTGELFF	586	CASSRQGAPREQYF	600
CASSFGGRYEQYF	1079	CASSRQGFSNQPQHF	823
CASSFGGSPLHF	474	CASSRQGSYNEQFF	290
CASSFGGYEQYF	847	CASSRQGTYEQYF	549
CASSFGHATGELFF	535	CASSRRGPAGELFF	421
CASSFGLDSATEAFF	1122	CASSRSIQTEPEAFF	3761
CASSFGNNYGYTF	322	CASSRTAGTGDEQYF	678
CASSFGNRGYEQYF	461	CASSRTGGNTEAFF	942
CASSFGQANEKLFF	1292	CASSRTSGSFTDTQYF	396
CASSFGQGAFSGELFF	520	CASSRTSGSIHEQYF	3442
CASSFGQGAYEQYF	342	CASSRWGAKETQYF	471
CASSFGQGEGNTEAFF	444	CASSSAGRDANTEAFF	516
CASSFGQGNYGYTF	659409	CASSSAGSSYNEQFF	24201
CASSFGQGSDYEQYF	4980	CASSSDGNTGELFF	6355
CASSFGQLGNIQYF	577	CASSSDPAGGSWEKLFF	438
CASSFGQNTEAFF	2981	CASSSDRADTDTQYF	993
CASSFGREAFF	818	CASSSDSGANVLTF	953
CASSFGRGGSTDTQYF	343	CASSSDSGGTDTQYF	10392
CASSFGRGYEKLFF	691	CASSSDTLPVGYGYTF	380
CASSFGSGGYTF	323	CASSSFGADSSYNSPLHF	8850
CASSFGSNHNEQFF	291	CASSSFRDRGREQYF	45070
CASSFGTDLHF	651	CASSSGGDGYTF	829
CASSFGTDSGEQYF	476	CASSSGLAGGDEQFF	3101
CASSFGTGTYEQYF	579	CASSSGLAGGRGENEQFF	7679
CASSFGTSGPLGEKLFF	722	CASSSGLPFATNEKLFF	600
CASSFGTSGSSYNEQFF	1723	CASSSGQGENTEAFF	640
CASSFGVDGYTF	1640	CASSSGQGGYEQYF	675
CASSFGWGDTGELFF	9106	CASSSGQGIYGYTF	306
CASSFGYTGELFF	2327	CASSSGQVSNTGELFF	1104
CASSFHDRGGASSPLHF	4253	CASSSGRVLGEAFF	1059
CASSFHGSSYEQYF	524	CASSSGTGGLYEQYF	2313
CASSFIGGRTEAFF	591	CASSSHLSGAGSYEQYF	741
CASSFISPALAEF	479	CASSSIEGGNYGYTF	544
CASSFITGMGISSYEQYF	3986	CASSSIGREVAGNQPQHF	334
CASSFKTGEDTEAFF	787	CASSSILNTEAFF	569
CASSFLAGVDNEQFF	488	CASSSKGRTSGRTDTQYF	688
CASSFLASQSYNEQFF	398	CASSSKRGTPPRTQYF	5134
CASSFLDKEQPQHF	737	CASSSLAGSDTQYF	527
CASSFLFGARTGELFF	309	CASSSLGASIQETQYF	342
CASSFLGGEDEQYF	389	CASSSLRFTDTQYF	297
CASSFLGGNTIYF	689	CASSSLRWEQYF	2661
CASSFLGSVEAFF	343	CASSSLSGGLNEQYF	3272
CASSFLLGLAGSYEQYF	381	CASSSLTGAGDTQYF	619
CASSFLPFAMDTQYF	529	CASSSLTSAGETQYF	369
CASSFLSDKSSYEQYF	315	CASSSMDSPYEQYF	433
CASSFLTGGTDTQYF	421	CASSSNGGLAGGHSYEQYF	461
CASSFLVGLAETQYF	7459	CASSSPGGQGLFAGELFF	336
CASSFMDWNTGELFF	501	CASSSPHIRDSAYEQYF	397
CASSFNEEGRVWNTEAFF	742	CASSSPMGHEQYF	332
CASSFNLKNEQFF	313	CASSSPRLGYEQYF	372
CASSFPAGPSYNEQFF	443	CASSSQLQETQYF	2892
CASSFPGEQYF	1219	CASSSQRTDQPYGYTF	471
CASSFPGGYTEAFF	364	CASSSQTASSYNEQFF	2572
CASSFPGSEAFF	372	CASSSRGANYGYTF	9680
CASSFPIRTFGAYEQYF	1634	CASSSRGGVDTQYF	2957
CASSFPLDALSYNEQFF	308	CASSSRGYTEAFF	324
CASSFPLTSGVTYEQYF	633	CASSSRGYYGYTF	342
CASSFPQTSGADTQYF	1647	CASSSRHYEQYF	607
CASSFPSGGGQDTQYF	2977	CASSSRPSTSGGHIQYF	799
CASSFQDDGYTF	1733	CASSSSGGPLEETQYF	998
CASSFQDWKGSSGELFF	1012	CASSSSLHHRDRGSYNEQFF	296
CASSFQGAGANVLTF	689	CASSSSRESGNEKLFF	916
CASSFQGANEQFF	379	CASSSSYYGYTF	2327
CASSFQGFTEAFF	495	CASSSTEDSSYNYGYTF	783
CASSFQGGSEAFF	741	CASSSTGGDQPQHF	330
CASSFQGSGNTIYF	1329	CASSSTLGLASGELFF	346
CASSFQGVFHTEAFF	344	CASSSVAGYTF	1267
CASSFQLAGGSYEQYF	1507	CASSSWENEQFF	377
CASSFQTAHTDTQYF	381	CASSSWTSGGKTRVEQFF	473
CASSFQTGNTEAFF	1964	CASSTDINTEAFF	748
CASSFQVEAQHF	315	CASSTDWTNEKLFF	309
CASSFRAPARGRGDTQYF	531	CASSTEYSNQPQHF	1083
CASSFRDLPSYEQYF	455	CASSTGQGGHNQPQHF	406
CASSFREAQGYEQYF	588	CASSTGTDSSYNEQFF	290
CASSFRGGYEQYF	2497	CASSTPGPQYEGGRTDTEAFF	538
CASSFRPEVYEQYF	462	CASSTRGTGELFF	445
CASSFRSSYEQYF	2075	CASSTSGSPFGSYEQYV	462
CASSFRTGLDEAFF	441	CASSTSTGGPQPQHF	489
CASSFRTVSSYEQYF	938	CASSTTATDTQYF	353
CASSFSDRVGYGYTF	773	CASSTTGNGYTF	649
CASSFSELFF	2114	CASSTTSGGPSEQYF	3767
CASSFSGDTYEQYF	454	CASSTWDNQPQHF	2301
CASSFSGGGETQYF	770	CASSTYDWSSYNEQFF	2426
CASSFSGGTGGSSGYTF	422	CASSVADTQYF	5510
CASSFSGIETYEQYF	412	CASSVAGARGASAGELFF	383
CASSFSGKGEKLFF	422	CASSVAGQGKNEQYF	595
CASSFSGTGGRGTEAFF	329	CASSVAGREGDTQYF	639
CASSFSGTIYEQFF	2894	CASSVAPAAESYEQYF	4695
CASSFSLNQPQHF	735	CASSVDADRAPSGANVLTF	16719
CASSFSLTGTGGWTGELFF	984	CASSVDDFLGTDTQYF	500
CASSFSNTGELFF	1125	CASSVDQGLSEAFF	1336
CASSFSRAGDQPQHF	416	CASSVDRNTEAFF	855
CASSFSSGTTDTQYF	303	CASSVDSANTEAFF	869
CASSFSTGELFF	1198	CASSVDSSYNEQFF	2023
CASSFTAASEAFF	446	CASSVEGHTEAFF	521
CASSFTAGGWNGYTF	1970	CASSVEGNNGYTF	406
CASSFTAGVANYGYTF	2251	CASSVEGQRNSPLHF	1589
CASSFTGSSGNTIYF	1534	CASSVEGRGKVEKLFF	741
CASSFTGWGTEAFF	1897	CASSVEPGGDEQFF	1120
CASSFTSSYTGELFF	465	CASSVERGGTHNEQFF	3225
CASSFVGDGYGYTF	622	CASSVESADRMNGYTF	2212
CASSFVSAGGELFF	344	CASSVETARHGYTF	2999
CASSFWEGAEAFF	547	CASSVETGYTEAFF	580
CASSFWGGDYEQYF	17227	CASSVGGGEDGYTF	786
CASSFWGSGVQETQYF	527	CASSVGGSGGPSSNEQFF	1338
CASSFWLAGAGSYEQYF	432	CASSVGLAGGTNVLTF	3765
CASSFWLAGSTGELFF	311	CASSVGNSGGYGYTF	4197
CASSFWLDPHTF	502	CASSVGPRSYEQYF	731
CASSFWPPEAYEQYF	335	CASSVLGGSQETQYF	446
CASSFWRRGTGELFF	2698	CASSVNVIYEQYF	1808
CASSFYEQYV	309	CASSVPAGGSYNEQFF	1004
CASSFYLNTEAFF	345	CASSVPDRTIKTGGYTF	3844
CASSFYRSSNQPQHF	833	CASSVQGRGTEAFF	487
CASSFYTPNTEAFF	561	CASSVSGGEKLFF	425
CASSGAGEYEQYF	301	CASSVTGGSYEQYF	519
CASSGASTEAFF	298	CASSVTSGGIYEQYF	1094
CASSGAVLGDDEQFF	4226	CASSVVPGTNTEAFF	628
CASSGDFSAEAFF	456	CASSVYGLGAYGYTF	342
CASSGEGPDEKLFF	701	CASSVYRSYEQYF	410
CASSGEGVSYEQYF	457	CASSVYRVPKDEQYF	626
CASSGFRDRGPHYGYTF	2327	CASSWAGWLGTEAFF	712
CASSGFTGGLGTEAFF	1923	CASSWDKAYEQYF	390
CASSGGFGELFF	697	CASSWDPSNYGYTF	617
CASSGGLRGNQPQHF	1926	CASSWEVGFGEKLFF	291
CASSGGLTDNEQFF	5013	CASSWGDSYTYEQYF	449
CASSGGNEQFF	374	CASSWGGGSPYGYTF	964
CASSGGQGADTQYF	525	CASSWGRNTEAFF	636
CASSGGQGVTGELFF	465	CASSWVGYEQYF	783
CASSGGRGNTF	1022	CASSYAIPTTGHRVYSPLHF	1325
CASSGGSAGNQPQHF	2268	CASSYDNYGYTF	857
CASSGGSAPLHF	596	CASSYEGSNQPQHF	313
CASSGGSAPYNEQFF	393	CASSYEHPNGVAFF	436
CASSGGSGNSPLHF	1317	CASSYEYLTGELFF	314
CASSGGTAVYEQYF	386	CASSYFGQGRSPLHF	880
CASSGGTDPWSYNSPLHF	4512	CASSYFIGREQYF	916
CASSGGTDTEAFF	841	CASSYFLLFGQGASKGPEAFF	1229
CASSGGTEAFF	1581	CASSYGDKYEQYF	513
CASSGIRTGTMNTEAFF	2770	CASSYGGDGYTF	480
CASSGKTGDNEKLFF	326	CASSYGGGADEQYF	294
CASSGLAGGLSNTDTQYF	523	CASSYGGNPYEQYF	484
CASSGLAGSYNEQFF	911	CASSYGGRQYF	600
CASSGLAMGAYNEQFF	400	CASSYGGSEAFF	2792
CASSGLDTDTQYF	2169	CASSYGGTEAFF	396
CASSGPFSGKGNEQFF	1879	CASSYGPSTETQYF	332
CASSGQANSNQPQHF	2737	CASSYGQSYNEQFF	562
CASSGQGATYNEQFF	435	CASSYGRGGTYGYTF	404
CASSGQGAYEQYF	584	CASSYGSPEPQHF	816
CASSGQGIGEAFF	297	CASSYGTGFYNEQFF	290
CASSGQGNQPQHF	853	CASSYGVAGYTF	362
CASSGRAHAFF	3447	CASSYLGNEQYF	25434
CASSGRATNEQFF	1049	CASSYMTGSNQPQHF	2470
CASSGRGASFSEAFF	290	CASSYPTPGQHF	722
CASSGRQGAGGELFF	387	CASSYPVGETQYF	424
CASSGRRGVSNQPQHF	295	CASSYQGFVGYTF	1718
CASSGRVSSYEQYF	673	CASSYQGHSPLHF	867
CASSGSDSRVEETQYF	350	CASSYQTGTIYGYTF	2154
CASSGSHRGPQNEKLFF	617	CASSYRALTAQETQYF	542
CASSGSLREASYEQYF	1992	CASSYRDNYGYTF	573
CASSGSNTEAFF	3877	CASSYRDRGYLETQYF	2159
CASSGSSGSYNEQFF	937	CASSYRVDEQYF	344
CASSGSVMGNTEAFF	3415	CASSYSDFLMNTEAFF	1037
CASSGTAEGSNYGYTF	312	CASSYSDNTGELFF	295
CASSGTGAAANSPLHF	293	CASSYSEVTEAFF	1218
CASSGTGGIDYEQYF	1010	CASSYSEVYGYTF	3322
CASSGTGGMTVNTEAFF	2633	CASSYSFGQGNNQPQHF	488
CASSGTGGRDEQYF	635	CASSYSGGYHEQYF	2638
CASSGTGRALEQYF	549	CASSYSGNYEQYF	1979
CASSGTLTVSNSPLHF	949	CASSYSGTGGLAFF	637
CASSGTPTNYGYTF	498	CASSYSGTGPNYGYTF	802
CASSGTSGSSNEQFF	401	CASSYSKGGNTEAFF	7064
CASSGVVNTGELFF	453	CASSYSMGTAFF	377
CASSGWGIPSQPQHF	362	CASSYSNGQPQHF	2201
CASSGWTTDTQYF	463	CASSYSNSYEQYF	439
CASSGYRENTGELFF	323	CASSYSPSGNTGELFF	22736
CASSGYTDTQYF	319	CASSYSQGGPEQYF	339
CASSHAGGGSPLHF	890	CASSYSSNTGELFF	963
CASSHESGSSYNSPLHF	321	CASSYSSYYEQYF	377
CASSHFRPSGNTIYF	317	CASSYSTGLPYGYTF	1026
CASSHGEVTGELFF	455	CASSYSTPFYGYTF	631
CASSHGGGGFTDTQYF	1057	CASSYTPTGPGANVLTF	471
CASSHGPPGGYEQYF	354	CASSYTSGNVETQYF	632
CASSHGPPGQGTHEQYF	957	CASSYVRGGNNEQFF	889
CASSHGQPNSPQHF	1068	CASSYYRLTEAFF	3310
CASSHGTGGAGTEAFF	1209	CASTASGDQPQHF	3319
CASSHGTGRNQPQHF	1090	CASTDGNTGELFF	421
CASSHGTGSSGYTF	2442	CASTDPGGNQPQHF	1083
CASSHHDRTGASSPLHF	545	CASTGDGFPYEQYF	468
CASSHHRASVIETQYF	301	CASTGEGVLMNTEAFF	3625
CASSHITSGSGHEQFF	428	CASTGGVQWNEQFF	1603
CASSHIYGDGYTF	345	CASTGQIDSAGELFF	464
CASSHKYGTGGVPYEQYF	517	CASTGTAFGEQYF	20198
CASSHLEGANYGYTF	1584	CASTIGGSVDTEAFF	840
CASSHLNGLTDTQYF	2646	CASTIRGNSGSSYEQYF	705
CASSHLRGGTEAFF	309	CASTLGGQRNSPLHF	341
CASSHNRAPYNEQFF	337	CASTLRTGLNSPLHF	590
CASSHPDRRRKGRETQYF	375	CASTNGPAQDEQYF	844
CASSHPGTGVYEQYF	1201	CASTPFSGRASYEQYF	3140
CASSHPPEGETQYF	1915	CASTPKRGTQETQYF	1271
CASSHPTTEAFF	393	CASTPNYSNQPQHF	14208
CASSHQETQYF	322	CASTPRELDSTDTQYF	397
CASSHQFYEQYF	1401	CASTPWATGYGYTF	885
CASSHQGSTEAFF	461	CASTQTGPFYNEQFF	393
CASSHRDNNQPQHF	455	CASTRGLKDTQYF	517
CASSHRDSSGPQHF	357	CASTRGVESNQPQHF	3094
CASSHRDSYIYEQYF	333	CASTRTSGSGELFF	1255
CASSHRENYGYTF	750	CASTSGTVSYEQYF	504
CASSHRPSGEKLFF	1218	CASTTFWTGELFF	761
CASSHRTENTEAFF	2621	CASTTSGTYNEQFF	368
CASSHSAAFSGANVLTF	492	CASTTTGPINEQFF	493
CASSHSQGFRETGELFF	942	CASTTTGRGHTGELFF	328
CASSHSRDEQFF	430	CASTVVTGTGNYGYTF	833
CASSHTDTQYF	8211	CASTYGEGKFYEQYF	294
CASSHTGAYEQYF	314	CASVGQNTEAFF	1670
CASSHTPPGDGEQYF	366	CASVPSGDSYEQYF	387
CASSHVNTEAFF	4373	CASVREGNTEAFF	475
CASSHWGSYNSPLHF	452	CATDADGNTGELFF	664
CASSIAGAANQPQHF	313	CATGLSPTDTQYF	346
CASSIAGGPGELFF	1079	CATGQGAYEQYF	1101
CASSIAGTSGPSSYEQYF	1404	CATIMSSNGYTEAFF	1164
CASSIAGVGTGELFF	17146	CATKDRWDRGSSPLHF	651
CASSIAHSAGGYSYEQYF	1325	CATLDGTGLNEQFF	478
CASSIALIGGYEQYF	415	CATRDGIEAFF	2665
CASSIARDRGDSPLHF	593	CATRGGGSTTEAFF	1621
CASSIAWQPQHF	433	CATRKAYGYTF	1655
CASSIDDRSPTGGYTF	1396	CATRTGFGGTEAFF	469
CASSIDGQVATEAFF	396	CATSANWDTGELFF	488
CASSIDLGTLQGNTIYF	1347	CATSDGGARAFF	3027
CASSIDRAGRGYTF	534	CATSDGLQGARKNIQYF	2957
CASSIDRGGGVYTEAFF	2779	CATSDLSDEQYF	814
CASSIDRTGTGSYEQYF	623	CATSDPAYAYRLSIEAFF	1404
CASSIDRTWRGGTDTQYF	305	CATSDPGGEAFF	769
CASSIDSGASKGYTF	628	CATSDPTGTSGSTDTQYF	2813
CASSIEATSYNEQFF	928	CATSDSSDLNVPDTQYF	697
CASSIEGSSDTQYF	670	CATSDTRQRVYEQYF	817
CASSIFGEQFF	726	CATSGETIPGTGGLSYPADTQYF	595
CASSIGAAAYQPQHF	560	CATSGGEGAVWVEAFF	341
CASSIGDTEAFF	334	CATSGLAGEEQFF	7782
CASSIGEKLFF	1879	CATSHREEFSGELFF	5015
CASSIGGGNTIYF	691	CATSPGRTGGRQETQYF	796
CASSIGGPGTDTQYF	1043	CATSPLANTGELFF	529
CASSIGILEHNEQFF	472	CATSRDAGTVTGELFF	565
CASSIGKGHSPLHF	797	CATSRDNARPLEQFF	304
CASSIGLAGATDTQYF	6356	CATSREPWEGNTGELFF	303
CASSIGLAGGPSTDTQYF	975	CATSRESRNEQYF	316
CASSIGLRDQADTQYF	727	CATSRFGGENQYF	2227
CASSIGLWEEGDEQYF	347	CATSRKGIEAFF	311
CASSIGPGAGELFF	1577	CATSRTGYEQYF	913
CASSIGPGTEAFF	3786	CATSSIEGVNQETQYF	303
CASSIGQAWEQYF	4266	CATSVLAGEEQYF	357
CASSIGQGAYEQYF	877	CATTGGSYEQYF	562
CASSIGQLETQYF	540	CATTLDSRSTDTQYF	461
CASSIGTAGTQHF	2528	CATTPTGGIYEQYF	502
CASSIGTGDTGELFF	2569	CATWTGDSNQPQHF	325
CASSIGTGTYNEQFF	515	CATYPGGQGVGELFF	3865
CASSIGTGWDSPLHF	578	CAVLGQGPEAFF	418
CASSIGTGYEQYF	1151	CAWAAGQGSPLHF	314
CASSIGTLGNQPQHF	342	CAWDLGPTTELFF	325
CASSIGTYEQYF	1364	CAWELAYQETQYF	575
CASSIGVAGDEQFF	941	CAWGGQLNTEAFF	2398
CASSIGVLEHNEQFF	626	CAWGLDTQYF	514
CASSIGYRGQETQYF	908	CAWGLGFTEAFF	1522
CASSIHGDSPLHF	542	CAWRSMRGTYEQYF	2553
CASSIISRLSTDTQYF	547	CAWSAPSKPSVF	7338
CASSIISRNNEQFF	3264	CAWSFSDIANTEAFF	7570
CASSIKGLGKTGELFF	355	CAWSGGGTNSPLHF	567
CASSIKIGGTGELFF	367	CAWSGLSYEQYF	1533
CASSILLGRDVEQFF	414	CAWSLNDRRGYGYTF	403
CASSILNLYGELFF	2522	CAWSLPLGIPPGELFF	440
CASSILPSGPGETQYF	742	CAWSPLGGSAEAFF	751
CASSILTGDYNEQFF	692	CAWSPPSFAGQVLNSPLHF	379
CASSILYNEQFF	655	CAWSQGGSYNSPLHF	783
CASSINSGHEQYF	463	CAWSQSEVSNQPQHF	955
CASSINYSNQPQHF	1953	CAWSTGQANNSPLHF	2787
CASSIPFNEQFF	373	CAWSVPEQGNTEAFF	2618
CASSIPFNSARDTQYF	611	CAWSVPGQPQHF	585
CASSIPGQGGNQPQHF	356	CAWSVQAGGHEQYF	784
CASSIPTPYSNQPQHF	296	CAWSVQVGGYNEQFF	396
CASSIQDGETQYF	347	CAWSVREDTQYF	553
CASSIQGAVGELFF	401	CAWSVYAEAFF	522
CASSIQGGGYEQYF	342	CAWTLGSGHERAFF	512
CASSIQVIVSGANVLTF	425	CAWTTGGTNSPLHF	53372
CASSIRDTLFNQPQHF	1124	CAWVALPGNSPLHF	412
CASSIRGSGVQETQYF	339	CRAGSSSYEQYF	694
CASSIRQGQGYNEQFF	452	CSAARQGSNSPLHF	439
CASSIRSNSPLHF	5574	CSADPLAENSYEQYF	965
CASSISGGDGDEQYF	1305	CSAEDTEEQVLMNTEAFF	1081
CASSISGRGEQYF	5763	CSAFSGGLNTGELFF	448
CASSISPGQGYEQYF	648	CSAGQGANYGYTF	1263
CASSISPYSNQPQHF	412	CSAKGQGLLAKNIQYF	300
CASSISQSNEQFF	1167	CSAKGSGRVGYEQYF	539
CASSISVLGYNEQFF	1369	CSAKLGMDDYGYTF	1612
CASSITDSSPEQYF	313	CSALAGTSAYEQYF	1970
CASSITDTKTQYF	559	CSALLRDTGNQPQHF	1727
CASSITGGRAGSSYEQYF	3178	CSANPSTGYYEQYF	430
CASSITGSWYEQYF	839	CSAPGRGQADTQYF	702
CASSITQGVNTEAFF	551	CSAPKETEAFF	713
CASSITSGGPNEQFF	380	CSAPTRDRTSQQYF	9272
CASSITSGSYNEQFF	1353	CSAQQENTEAFF	1021
CASSITSGTGDEKLFF	770	CSARATGGSGYTF	604
CASSITTTDTQYF	6411	CSARATSGSQETQYF	315
CASSITVRETQYF	1449	CSARDLMREGREQYF	3777
CASSIVAGGYEQYF	726	CSARDLRFVGENSPLHF	6172
CASSIVGNTIYF	856	CSARDLTGSNSPLHF	1200
CASSIVSWEQPQHF	1915	CSARDPDATVGGTDTQYF	526
CASSIVVGGQGADLHF	1234	CSARDPVRTVNYEQYF	488
CASSIVYSNQPQHF	872	CSARDQGGINYGYTF	786
CASSIYQGYEQYF	402	CSARDRDRDSSPLHF	306
CASSKAGALTDTQYF	506	CSARDRQGHENTEAFF	457
CASSKAHSEAFF	357	CSARDRTGNGYTF	395
CASSKALRDRVSEKLFF	1417	CSARDSPTGSTDTQYF	568
CASSKDCGDRTSNYGYTF	604	CSARDWGFSASSYNEQFF	778
CASSKDLGTPGNTIYF	1019	CSARDWGWTADNYGYTF	401
CASSKETVSGNTIYF	296	CSARDYEQFF	4201
CASSKGHSYEQYF	550	CSAREAGREDTEAFF	1256
CASSKGQAEINEQFF	317	CSARELARRYGYTF	320
CASSKGQSDQPQHF	340	CSARGDPGLAGPRSSYEQYF	338
CASSKGRDPGAYEQYF	360	CSARGFGGYTF	355
CASSKGRDPTGELFF	1792	CSARGFRYTTEQYF	344
CASSKILAGGPEDEQFF	20281	CSARGKTDYYEQYF	2310
CASSKLAGGADTQYF	380	CSARGTDRGDTEAFF	421
CASSKLGGKLAGMYSYEQYF	681	CSARLADSYEQYF	334
CASSKNRVGYTF	645	CSARLGGQLNTEAFF	321
CASSKPGQGSTEAFF	689	CSARNIQGINYGYTF	988
CASSKSYTQYF	436	CSARPLAGQNPYEQYF	8252
CASSKTQGDTDTQYF	1348	CSARPRNQPQHF	789
CASSKWSFYEQYF	1792	CSARRPLAGETGELFF	560
CASSKYPTSGPGNEQFF	498	CSARSRIVGGNQPQHF	330
CASSLAAAGEADTQYF	656	CSARTGEDYGYTF	313
CASSLAAGASYNEQFF	740	CSARTPSGGSIQETQYF	306
CASSLAAGGADGYTF	474	CSARTRLAGAEQFF	699
CASSLAAGYTF	300	CSARVPAGATDTQYF	1822
CASSLAASGGLEQYF	1330	CSARVVGGKGPGYTF	414
CASSLAASTDTQYF	586	CSARYDGTGLYSPLHF	2047
CASSLADGPTEAFF	512	CSASAGGNQPQHF	6990
CASSLADGTGELFF	557	CSASEFTYNSPLHF	1547
CASSLADSYGYTF	1132	CSASEVISNQPQHF	336
CASSLADTEAFF	7752	CSASEWRDRGYEQYF	897
CASSLAFSGGETQYF	447	CSASNNRGRTGELFF	427
CASSLAGADTQYF	8734	CSASPHSDQPQHF	5368
CASSLAGAGTDRLYEQYF	3304	CSASPLAGGTYEQYF	861
CASSLAGANTEAFF	1044	CSASTTPGPNQPQHF	353
CASSLAGASEQYF	306	CSATGGPETQPQHF	2385
CASSLAGDWYEQYF	319	CSAVAGDSYEQYF	542
CASSLAGGPSEQFF	2307	CSAVGQGEIGGYTF	814
CASSLAGNTEAFF	377	CSAYRQGRPYEQYF	6075
CASSLAGQDSGPQHF	1407	CSEVRGNEQFF	317
CASSLAGQGSNTEAFF	483	CSTMGQGNTGELFF	870
CASSLAGTGEQYF	296	CSVEASGGYEQYF	979
CASSLAGTHTGELFF	2339	CSVEDGTGQGGQPQHF	1187
CASSLAGVLQEELFF	29465	CSVEDHSYEQYF	872
CASSLAGVSTEAFF	1252	CSVEDSNQPQHF	523
CASSLAKGQGRYGYTF	523	CSVEEPGTYNEQFF	341
CASSLAKTGGNTGELFF	308	CSVEFGDRGYEQYF	917
CASSLALAGLDTQYF	411	CSVEGGFTEAFF	428
CASSLALTQPQHF	379	CSVELGDLGYEQYF	444
CASSLANRVDEQFF	1030	CSVETGFNQPQHF	462
CASSLAPAEFLGLSYEQYF	403	CSVETGYNQPQHF	324
CASSLAPGATNEKLFF	4259	CSVETSANTGELFF	293
CASSLAPHWDTQYF	338	CSVGGGYTF	1012
CASSLAPNIYEQYF	748	CSVGTGGTNEKLFF	605
CASSLAQGAFTDTQYF	606	CSVGVDRPTDTQYF	500
CASSLAQGARGNTIYF	522	CSVKLAAGGTGELFF	1772
CASSLARAGGSKNIQYF	367	CSVLPFQGTPQGVDGYTF	3147
CASSLARQWPQHF	474	CSVLPRQEPGNTGELFF	4510
CASSLARSPYNEQFF	290	CSVLRDNYGYTF	1176
CASSLARTAYEQYF	576	CSVLSPDTENTIYF	916
CASSLASGEQYF	314	CSVNGLSNQPQHF	303
CASSLASGGGGHEQFF	1663	CSVNRDRGSYGYTF	4478
CASSLASGGSTDTQYF	350	CSVNRSNQPQHF	432
CASSLASGITDTQYF	1967	CSVPSDRREQFF	877
CASSLASGVSTDTQYF	2268	CSVQGQGNTGELFF	5242
CASSLASLGNQPQHF	324	CSVRDAETQYF	295
CASSLASLVSGNTIYF	8150	CSVSGTDLYEQYF	2536
CASSLASSSGTDTQYF	325	CSVTSGGTEAFF	519
CASSLASSWTDTQYF	2163	CSVVQHTQYF	436
CASSLASVGGGRDTEAFF	370	CSVVSSGVYNEQFF	944
CASSLASYEQYF	1499	CSVYDRGRDYEQYF	1803
CASSLATSGGDTDTQYF	947	CTSSQARN	610
CASSLAVGESYEQYF	390	small	8468390
CASSLAVGGGSYEQYF	10970
CASSLAVGTSLPQFF	437
CASSLAVTYEQYF	974
CASSLAWAEPSVYEPQHF	340
CASSLAWQGFTEAFF	604
CASSLDAGNTEAFF	366
CASSLDAGQGRYEQYF	352
CASSLDALGSGANVLTF	1710
CASSLDARGREKLFF	334
CASSLDDQPQHF	292
CASSLDDVGRTSQRGAFF	1160
CASSLDERGNNEQFF	409
CASSLDGGPLTLHF	435
CASSLDGGSQPQHF	1365
CASSLDGMEGYTF	3046
CASSLDGQMNTEAFF	541
CASSLDGRAFF	675
CASSLDGRNTIYF	9110
CASSLDGTNYEQYF	1628
CASSLDGTPFFYTEAFF	672
CASSLDGTYLNTEAFF	1089
CASSLDISNQPQHF	426
CASSLDLGPRHDF	1094
CASSLDLGSTEAFF	322
CASSLDLTGNTEAFF	536
CASSLDPDIQETQYF	598
CASSLDPDNTEAFF	2039
CASSLDPFTGYTF	850
CASSLDPGGTEAFF	1554
CASSLDPNTGELFF	1123
CASSLDPPGQGYEQYF	370
CASSLDPRGRGWSKNIQYF	526
CASSLDPSYEQYF	463
CASSLDPTGMGEQYF	406
CASSLDQANTGELFF	594
CASSLDQSWSPGANVLTF	1626
CASSLDRAPDTQYF	2598
CASSLDRGGMSDTEAFF	365
CASSLDRGNEQFF	378
CASSLDRHEQYF	486
CASSLDRPPETQYF	293
CASSLDRQGRYTF	334
CASSLDSGAHGYTF	449
CASSLDSGGTDTQYF	837
CASSLDSRETQYF	289
CASSLDSRGSYEQYF	1216
CASSLDTGQGREQYF	618
CASSLDYNEQFF	4890
CASSLEAAGSGELFF	347
CASSLEAANYGYTF	1553
CASSLEAAQETQYF	2280
CASSLEAGLAGTDTQYF	499
CASSLEAGTSENIQYF	437
CASSLEASGYEQYF	1102
CASSLEASPNTGELFF	466
CASSLEASQGGIYGYTF	324
CASSLEASTIETQYF	305
CASSLEAVNTEAFF	619
CASSLEAVVFQPQHF	10919
CASSLEDRADPEQYF	762
CASSLEDSHYEQYF	488
CASSLEEGSRTQYF	573
CASSLEFAGELSDTQYF	433
CASSLEGADNEQYF	21228
CASSLEGANTDTQYF	430
CASSLEGAPGQGDEQYF	1975
CASSLEGDQPQHF	3058
CASSLEGDTGLGANVLTF	327
CASSLEGGSDEKLFF	5361
CASSLEGGWTGVTSYEQYF	466
CASSLEGGYSNQPQHF	401
CASSLEGLAGGQWNEQFF	1749
CASSLEGQNQPQHF	656
CASSLEGQNYEQYF	1081
CASSLEGQVRIYEQYF	10768
CASSLEGQYTEAFF	935
CASSLEGRGDTQYF	305
CASSLEGRGGWADTQYF	639
CASSLEGSGGPEQYF	2918
CASSLEGVSNQPQHF	433
CASSLEGYTEAFF	3054
CASSLEHGTYEQYF	851
CASSLEHRSYNEQFF	1057
CASSLELAGGSGWNTQYF	697
CASSLELAISSDTQYF	2068
CASSLELGVGDSPLHF	518
CASSLEMSAAETQYF	450
CASSLEPDWLVQNIQYF	1043
CASSLEPKGPEQFF	385
CASSLEPPRSGEQFF	433
CASSLEQGAGETQYF	9458
CASSLEQGANDEQFF	1574
CASSLEQGARLREQYF	10650
CASSLEQGARSNEQFF	1994
CASSLEQGLNQPQHF	661
CASSLEQGSRTDTQYF	1431
CASSLERATNEKLFF	821
CASSLERDTDTQYF	948
CASSLERGKAYEQYF	607
CASSLERPETQYF	392
CASSLERQGIGGTDTQYF	360
CASSLERSYEQYF	501
CASSLERTSLRPEAFF	710
CASSLESGTPYEQYF	613
CASSLESPNTEAFF	1074
CASSLETDPYEQYF	317
CASSLETENSPLHF	647
CASSLEVNTEAFF	704
CASSLEVRVGSTEAFF	7962
CASSLEVTGELFF	371
CASSLEVTWLYF	393
CASSLEVYGEQYF	372
CASSLEYAVGSYNEQFF	2697
CASSLEYGARPYEQYF	1926
CASSLEYLTDSAYEQYF	9398
CASSLEYVGENLANEQFF	4384
CASSLFDRRGTQYF	535
CASSLFFEGPETQYF	522
CASSLFFRGKGEAFF	833
CASSLFGESSYNEQFF	548
CASSLFGSGGYTEAFF	426
CASSLFHYSSYNEQFF	382
CASSLFQGSYEQYF	296
CASSLFSANPYNEQFF	2861
CASSLFTPLWAIYGYTF	450
CASSLGAAAREQYF	974
CASSLGAAPDQPQHF	463
CASSLGAEVKTEAFF	1169
CASSLGAGAYNEQFF	455
CASSLGAGGEQPQHF	835
CASSLGAGGRHEQYF	502
CASSLGAPWSGNEQFF	422
CASSLGASGRGFYEQYF	1554
CASSLGATGARTDTQYF	1290
CASSLGDAGRSYEQYF	457
CASSLGDNQPQHF	333
CASSLGDRIYTF	344
CASSLGDRRDTEAFF	395
CASSLGDSLSSPLHF	3974
CASSLGDSPAYEQYF	83341
CASSLGDTQYF	578
CASSLGDVYQPQHF	328
CASSLGDYPSYEQYF	348
CASSLGETQYF	4569
CASSLGFSGYEQYF	353
CASSLGGAEETQYF	1207
CASSLGGAGASTDTQYF	580
CASSLGGAGDTQYF	3047
CASSLGGAGYPDTQYF	453
CASSLGGASVEQYF	576
CASSLGGDEQFF	384
CASSLGGEQYF	493
CASSLGGGDYEQYF	902
CASSLGGGELFF	2166
CASSLGGGLYTDTQYF	333
CASSLGGGRQAFF	362
CASSLGGGSNQPQHF	850
CASSLGGLAEQYF	536
CASSLGGLGQPQHF	3344
CASSLGGLGYEQYF	1284
CASSLGGNANYGYTF	345
CASSLGGNLYEQYF	340
CASSLGGPGDTQYF	861
CASSLGGPNTEAFF	14741
CASSLGGPVYNEQFF	1330
CASSLGGQGDEQFF	362
CASSLGGQNYGYTF	603
CASSLGGREAFF	794
CASSLGGRGPLGSNQPQHF	517
CASSLGGRYTF	844
CASSLGGSGDTQYF	432
CASSLGGSGSSYEQYF	289
CASSLGGSVTEAFF	630
CASSLGGSYEQYF	352
CASSLGGSYTEAFF	1811
CASSLGGTANTEAFF	1144
CASSLGGTANYGYTF	1228
CASSLGGTATFEAFF	6647
CASSLGGTDTQYF	2525
CASSLGGTSGSYNEQFF	431
CASSLGGTVNEQFF	14796
CASSLGGTVTEAFF	560
CASSLGHARLEQFF	1170
CASSLGHLRHEQYF	462
CASSLGHPNAEAFF	301
CASSLGIEQYF	4173
CASSLGIGYEQYF	4843
CASSLGIHYEQYF	7726
CASSLGLAGGPGLAKNIQYF	306
CASSLGLASSYEQYF	531
CASSLGLDRSF	4350
CASSLGLEAFF	3225
CASSLGLHYEQYF	2861
CASSLGLLSSGRASNEQFF	4911
CASSLGLNEQYF	547
CASSLGLPAGPQHF	354
CASSLGLVQGSYGYTF	468
CASSLGLYEQYF	744
CASSLGPAHVSNQPQHF	875
CASSLGPANNSPLHF	302
CASSLGPARRWDSQGQTQYF	564
CASSLGPDDPYEQYF	464
CASSLGPDGYNQPQHF	641
CASSLGPDTQYF	302
CASSLGPLGLNIQYF	289
CASSLGPPLQETQYF	428
CASSLGPPSGAYSYEQYF	636
CASSLGPSRGYTF	342
CASSLGPTSYEQYF	758
CASSLGQATEQYF	1420
CASSLGQAWEQYF	581
CASSLGQAYEQYF	7143
CASSLGQENTGELFF	507
CASSLGQGALYEQYF	685
CASSLGQGASYEQYF	294
CASSLGQGDNYGYTF	468
CASSLGQGDSYNEQFF	2306
CASSLGQNTGVNYGYTF	1267
CASSLGRAGLEETQYF	813
CASSLGRDGFEKLFF	1165
CASSLGRDNTGELFF	529
CASSLGRETQYF	4431
CASSLGREYTF	293
CASSLGRGGSTEAFF	564
CASSLGRGGVSEKLFF	520
CASSLGRGNGYTF	640
CASSLGRTGLNYEQYF	907
CASSLGSAARALHF	1032
CASSLGSGKLFF	1558
CASSLGSIYQETQYF	4283
CASSLGSLVRGYTF	735
CASSLGSNSPLHF	1416
CASSLGSPGTRNEQYF	426
CASSLGSQPQHF	2443
CASSLGSSHNEQFF	1217
CASSLGSSLSHEQYF	1686
CASSLGSSPREQYF	380
CASSLGSSTEAFF	504
CASSLGSTGELFF	906
CASSLGSTTNEKLFF	2939
CASSLGSTYEQYF	333
CASSLGSYEQYF	1076
CASSLGSYINYEQYF	560
CASSLGTAGEQYF	1330
CASSLGTEAFF	575
CASSLGTGFNEQYF	1622
CASSLGTGFRHIEAFF	5551
CASSLGTGGPYEQYF	383
CASSLGTGIYNEQFF	1568
CASSLGTGMNTEAFF	508
CASSLGTGNTEAFF	1820
CASSLGTGSNQPQHF	458
CASSLGTGYNQPQHF	301
CASSLGTNQPQHF	25808
CASSLGTSAYEQYF	667
CASSLGTSFSQETQYF	8975
CASSLGTSGSSYNEQFF	938
CASSLGTSYEQYF	466
CASSLGTTDHHEQFF	6337
CASSLGTVEAFF	707
CASSLGVADSLNTGELFF	582
CASSLGVANTGELFF	309
CASSLGVFEQFF	959
CASSLGVNEQFF	807
CASSLGVSSSYNSPLHF	312
CASSLGWDPLGHEQYF	1195
CASSLGWDYEQFF	853
CASSLGWGGEGMDEQFF	1836
CASSLGWTGRGLGEKLFF	419
CASSLHGEGPNNQPQHF	23841
CASSLHRAHQPQHF	793
CASSLHSGSSYNEQFF	756
CASSLIAAKNIQYF	500
CASSLIDQPQHF	1222
CASSLIFAGDSEAFF	828
CASSLIGALDEQYF	736
CASSLIGTLGTGELFF	727
CASSLIGVSSYNEQFF	12653
CASSLIGYTEAFF	1706
CASSLIHQQETQYF	564
CASSLINSPLHF	310
CASSLIRDTDTQYF	596
CASSLIRNTEAFF	433
CASSLISYEQYF	3432
CASSLITGVDTGELFF	824
CASSLITLGGHSENTIYF	295
CASSLIYRDRGAYGYTF	424
CASSLKGLPSGYTF	32724
CASSLKGQDHQPQHF	4445
CASSLKGVFDGYTF	521
CASSLKRDIYGYTF	384
CASSLKRGEDLGTDTQYF	3119
CASSLLAASNEKLFF	708
CASSLLAGDHEQYF	513
CASSLLAGGPDEQYF	483
CASSLLAGGPDTQYF	590
CASSLLAGPPLFF	481
CASSLLASEETQYF	2678
CASSLLEAIRDRKNTGELFF	39296
CASSLLETQYF	932
CASSLLGALGLYEQYF	316
CASSLLGGDLYEQYF	468
CASSLLGGELYEQYF	2491
CASSLLGGEYTEAFF	1059
CASSLLGLALYEQYF	470
CASSLLGLESPLHF	2017
CASSLLLRQGTFF	503
CASSLLPGGRDGGQYF	916
CASSLLQEAFF	3431
CASSLLQGRHTEAFF	3010
CASSLLQNTEAFF	604
CASSLLQYSYNEQFF	342
CASSLLRESADTQYF	2222
CASSLLRESNYGYTF	392
CASSLLSGEETQYF	3653
CASSLLSSSLVGYTF	4368
CASSLLTGTGAYGYTF	1058
CASSLLTSRSSYEQYF	338
CASSLMGGATYGYTF	1103
CASSLMMGQGQPQHF	290
CASSLMPGGGTEAFF	422
CASSLMQGITYEQYF	448
CASSLMTGANYGYTF	364
CASSLNLGYTEAFF	724
CASSLNLLQETQYF	406
CASSLNLRNISSYEQYF	556
CASSLNNNYGYTF	1119
CASSLNPNGEAFF	387
CASSLNPQGNYGYTF	837
CASSLNRGATNEKLFF	1408
CASSLNRGNHEQYF	324
CASSLNSGGMSGANVLTF	465
CASSLNSGTDTQYF	1071
CASSLNSQNNEQFF	318
CASSLNSRTSGTEDTQYF	354
CASSLNWNSPLHF	705
CASSLNYGNEKLFF	4411
CASSLPAGQSSYNEQFF	1680
CASSLPGQHNEQFF	786
CASSLPGQVHNEQFF	828
CASSLPITASTDTQYF	722
CASSLPPPGAGGELFF	3855
CASSLPPPGRDGELFF	482
CASSLPPTSDRVGYGYTF	445
CASSLPQVPTEAFF	528
CASSLPRRDSPLHF	1760
CASSLPRWAATDTQYF	799
CASSLPSGANVLTF	471
CASSLPTATYEQYF	414
CASSLPTESYGYTF	1296
CASSLPTGGIWDEQFF	401
CASSLPTSGRHEQYF	289
CASSLPTWTGNSYNEQFF	332
CASSLQDSATTTNEKLFF	1380
CASSLQGAGANVLTF	449
CASSLQGANYEQYF	672
CASSLQGANYGYTF	903
CASSLQGATEAFF	1715
CASSLQGFSNQPQHF	1322
CASSLQGGQETQYF	385
CASSLQGPKFTEAFF	1007
CASSLQGSPYEQYF	331
CASSLQGTGELFF	346
CASSLQPAPNTEAFF	502
CASSLQPSSYEQYF	1684
CASSLQRGDTEAFF	317
CASSLQSEQYF	313
CASSLQSSYNEQFF	428
CASSLQTPGEKLFF	466
CASSLQWGLAGGATDTQYF	535
CASSLRAAQGEAFF	1676
CASSLRAGWDTYGYTF	595
CASSLRDDGYTF	3703
CASSLRDFGAYEQYF	425
CASSLRDRDPNEQFF	515
CASSLRDSAYEQYV	393
CASSLRDSNQPQHF	1680
CASSLRENTEAFF	613
CASSLRESNYGYTF	3021
CASSLRESYEQYF	1016
CASSLRETYEQYF	806
CASSLRGDSYGYTF	783
CASSLRGIGLGDTQYF	427
CASSLRGNEQFF	329
CASSLRGNEQYF	890
CASSLRGQGAYEQYF	1155
CASSLRGQGHNEQFF	421
CASSLRGQGIRNTIYF	463
CASSLRGQSNQPQHF	402
CASSLRGTSGYEQYF	310
CASSLRGYGNYGYTF	1789
CASSLRIAGGPTDTQYF	398
CASSLRLAGGPTDTQYF	340
CASSLRLESSYNEQFF	577
CASSLRLGDQETQYF	331
CASSLRNTNEQFF	424
CASSLRPGSGTQYF	370
CASSLRQGEAGELFF	324
CASSLRQGGDTQYF	805
CASSLRQGGKDTQYF	2568
CASSLRQGQPQHF	1610
CASSLRRGSTDTQYF	581
CASSLRRREQFF	855
CASSLRSENTAYEQYF	293
CASSLRTVSSYEQYF	616
CASSLRTWDTGELFF	591
CASSLRVQYNEQFF	494
CASSLRVTYEQYF	407
CASSLRWDSPLHF	673
CASSLSAGAPGAEAFF	371
CASSLSAGGGYEQYF	357
CASSLSAGGLGEQYF	302
CASSLSAGLKRANYGYTF	355
CASSLSAGTNTEAFF	408
CASSLSAGWDNEQFF	372
CASSLSALAGDTQYF	567
CASSLSAQGTQHF	876
CASSLSARDGYTF	386
CASSLSATDYEQYF	1489
CASSLSATGSYEQYF	797
CASSLSDRSNTIYF	525
CASSLSETQYF	490
CASSLSGAGYGYTF	308
CASSLSGEVYEQYF	296
CASSLSGGAVGYVGYTF	1633
CASSLSGGLWTDTQYF	436
CASSLSGGTGELFF	1318
CASSLSGGTNTIYF	1656
CASSLSGMLDTQYF	1076
CASSLSGRGYEQYF	317
CASSLSGRSEQYF	5502
CASSLSGRSNYGYTF	1821
CASSLSGSREQYF	614
CASSLSGTGESWVYGYTF	301
CASSLSGTGNEKLFF	348
CASSLSGTNTEAFF	3441
CASSLSGTPKNIQYF	625
CASSLSISNQPQHF	2511
CASSLSLGADHGYTF	1259
CASSLSLGGANIQYF	1136
CASSLSLPTSGVPYNEQFF	308
CASSLSPGIYGYTF	1168
CASSLSPIYEQYF	1164
CASSLSPRRQGDGYTF	1646
CASSLSQGGIEQYF	625
CASSLSRETQYF	3044
CASSLSRGGLNEQFF	655
CASSLSRGGLNGYTF	1414
CASSLSRGGTDTQYF	550
CASSLSRGLLNEQYF	42447
CASSLSRKGLNQPQHF	406
CASSLSSAAGELFF	929
CASSLSSAGVPVYF	1652
CASSLSSASGRNNEQFF	527
CASSLSSATGELFF	365
CASSLSSGIYEQYF	1908
CASSLSSLAGDTQYF	586
CASSLSSSDSQYGYTF	300
CASSLSSYNEQFF	455
CASSLSTERDRVLSGANVLTF	331
CASSLSTGTGTYGYTF	290
CASSLSTLGGTEAFF	1752
CASSLSVWETQYF	1150
CASSLSWGAGANVLTF	32231
CASSLSWRGLNEQFF	7522
CASSLSYGADSPLHF	880
CASSLSYRGYNSPLHF	666
CASSLTAFWPQHF	376
CASSLTAGANYGYTF	355
CASSLTASGNEQFF	559
CASSLTDAAYEQYF	4058
CASSLTDIAYEQYF	1984
CASSLTDLAGYTF	2456
CASSLTDSGNEQFF	709
CASSLTDSYEQYF	1014
CASSLTDVAYEQYF	961
CASSLTDYGYTF	4574
CASSLTGDLYEQYF	1021
CASSLTGELFF	931
CASSLTGGDGEKLFF	479
CASSLTGGETQYF	833
CASSLTGGRTVNIQYF	387
CASSLTGGTEAFF	1139
CASSLTGTGITGELFF	462
CASSLTGTSGVEQFF	376
CASSLTGVQYF	327
CASSLTGYNSPLHF	305
CASSLTLGSGGWNTEAFF	324
CASSLTPEDNQPQHF	332
CASSLTPTVSEGYTF	359
CASSLTPYYEQYF	1112
CASSLTQGFYNEQFF	2408
CASSLTRGLLNEQFF	1382
CASSLTRTGKGNEQFF	907
CASSLTSEDTQYF	506
CASSLTSGAYNEQFF	312
CASSLTSGSYNEQFF	684
CASSLTSHDNQEAQYF	290
CASSLTSLRTNEQFF	4111
CASSLTSQGAQEKLFF	440
CASSLTSSWSNEQFF	426
CASSLVAAENSPLHF	438
CASSLVAELYNEQFF	646
CASSLVAGDSYGYTF	481
CASSLVASHGELFF	289
CASSLVDGLNTEAFF	2758
CASSLVFGTGGSYNEQFF	5069
CASSLVFTTNQPQHF	727
CASSLVGADQPQHF	341
CASSLVGADYGYTF	2895
CASSLVGALITGELFF	593
CASSLVGDYNEQFF	765
CASSLVGEREGREQYF	402
CASSLVGFTYGTQYF	363
CASSLVGGEGEQYF	7225
CASSLVGGGLENTEAFF	7635
CASSLVGGNEQFF	846
CASSLVGGRHITDTQYF	731
CASSLVGGTGETQYF	453
CASSLVGMNTEAFF	1332
CASSLVGNEQFF	468
CASSLVGSTLGNEQFF	759
CASSLVGTGELFF	353
CASSLVGTGLVDEKLFF	606
CASSLVGTGVAYNEQFF	2264
CASSLVGTQETQYF	2811
CASSLVGTSDDTQYF	326
CASSLVIAGQETQYF	667
CASSLVKDWDTNTGELFF	1201
CASSLVLANNEQFF	632
CASSLVMAGWPHTEAFF	390
CASSLVPYEQYF	358
CASSLVQAGLQPQHF	4831
CASSLVQFTDTQYF	338
CASSLVQGDNSPLHF	576
CASSLVQGTYGYTF	1312
CASSLVRDVGLAGGSADTQYF	878
CASSLVRGLRQPQHF	11989
CASSLVRGSPYEQYF	327
CASSLVRYGTNTGELFF	1886
CASSLVSGNEQYF	389
CASSLVSRLATDTQYF	679
CASSLVTGDTDTQYF	1152
CASSLVTGWIGYTF	718
CASSLVVGELFF	54087
CASSLVVNEQFF	681
CASSLVVSPPEAFF	1082
CASSLVWDDQETQYF	442
CASSLWAGGSTDTQYF	848
CASSLWAPIGNEQFF	28188
CASSLWEGGIHNYGYTF	1248
CASSLWGGEGTDTQYF	2370
CASSLWGGEPTGTSGTHEQYF	479
CASSLWGGGFADTQYF	7151
CASSLWGGGLADTQYF	391
CASSLWGGGVADTQYF	1197
CASSLWGGRTEAFF	451
CASSLWGRATGELFF	638
CASSLWQGGTNTEAFF	7091
CASSLWRNNSPLHF	814
CASSLWSGEGYTF	1041
CASSLWTPGHEQYF	852
CASSLYGAQPQHF	317
CASSLYGRIFYEQYF	852
CASSLYISLIHEQFF	982
CASSLYPGLIYGYTF	1170
CASSLYPRRHRNTEAFF	1280
CASSLYQRGIQETQYF	2702
CASSLYSAAEGAGQPQHF	1416
CASSLYTPGTANYGYTF	516
CASSMAGGGAGQFF	374
CASSMDRASYEQYF	316
CASSMDTRNTEAFF	9336
CASSMEDRGMDYTF	733
CASSMEGSYEQYF	434
CASSMEVQPQHF	799
CASSMGEVRTGELFF	9967
CASSMGGPLHF	1904
CASSMGQHSNQPQHF	1404
CASSMGRNTEAFF	2614
CASSMGRSETQYF	300
CASSMGTATNYGYTF	2391
CASSMLAGGGTDTQYF	744
CASSMPNSRAVNSPLHF	1145
CASSMPPSGPQHF	439
CASSMQGTQPQHF	305
CASSMTSGSFDEQFF	561
CASSMVQGVGGNTIYF	1452
CASSNGLGSEVRAGELFF	438
CASSNGTSTGELFF	2273
CASSNGYEQYF	7046
CASSNGYNEQFF	15231
CASSNHDRGGVGTEAFF	1379
CASSNLDFFNYGYTF	617
CASSNPGMDIQYF	2021
CASSNPPGWGVDTQYF	344
CASSNRAPSQPQHF	1755
CASSNRGQGNYGYTF	805
CASSNSDSYEQYF	565
CASSNTGNQPQHF	495
CASSNVWAGILSAIDGYTF	1478
CASSPAAGGIDTQYF	723
CASSPADRGWTEAFF	399
CASSPAGGRDEQYF	311
CASSPAGQPQHF	503
CASSPAGTMTDEQFF	1785
CASSPAGVQETQYF	21458
CASSPAKSWKYEQYF	1099
CASSPALAAYNEQFF	2596
CASSPALGGNTEAFF	721
CASSPARAYEQYF	894
CASSPARNTEAFF	1965
CASSPATLNTEAFF	292
CASSPATSGGAQETQYF	947
CASSPAYGDMNTEAFF	385
CASSPDAEFGANVLTF	786
CASSPDATYEQYF	310
CASSPDFWGRESDEQFF	4077
CASSPDGGRQNTEAFF	6208
CASSPDGGWDEKLFF	1210
CASSPDGQTRVSYEQYF	586
CASSPDLLYGYTF	7998
CASSPDQTGGHEQYF	657
CASSPDRDSNQPQHF	310
CASSPDREWGTEAFF	2395
CASSPDRGSNYGYTF	413
CASSPDRNEQFF	968
CASSPDRTGETQYF	1039
CASSPDSEEQFF	466
CASSPDTTSGQPRGTQYF	295
CASSPDYYSNQPQHF	617
CASSPEASGYEQYF	1713
CASSPEDHLANTGELFF	1184
CASSPEGQGRETQYF	6745
CASSPEGQPREKLFF	1102
CASSPENTGELFF	477
CASSPEQRVSYEQYF	632
CASSPERDPRNTIYF	925
CASSPFGPSVSYNEQFF	322
CASSPFRDTQYF	389
CASSPFRVNYGYTF	374
CASSPGADPLTEDEQFF	302
CASSPGAGGDEQYF	335
CASSPGAGNVGELFF	374
CASSPGDEQYF	5856
CASSPGDGDNSPLHF	20021
CASSPGDGSYEQYF	930
CASSPGEVYEQYF	844
CASSPGFEAFF	4483
CASSPGFGYNSPLHF	424
CASSPGGGDYNEQFF	362
CASSPGGGFTEAFF	4041
CASSPGGGGLLAGETQYF	20912
CASSPGGGTYEQYF	834
CASSPGGGWGTDTQYF	699
CASSPGGRWDTQYF	403
CASSPGGSAYEQYF	385
CASSPGGSYGYTF	392
CASSPGGTGGITEAFF	339
CASSPGGTGIPEAFF	2275
CASSPGGTGSSYNEQFF	2534
CASSPGHGPYNEQFF	1013
CASSPGHPSSYEQYF	310
CASSPGIGVVGYTF	1279
CASSPGLAGGNEQFF	310
CASSPGLAINEQFF	435
CASSPGLEAFF	937
CASSPGLGAGNIQYF	3248
CASSPGLGLSGYTF	1413
CASSPGNPHEQYF	609
CASSPGPRQGNYEQYF	3665
CASSPGQGAREQYF	560
CASSPGQGLNQPQHF	543
CASSPGQGNTDTQYF	510
CASSPGQGVGANVLTF	1320
CASSPGQGVTKQPQHF	392
CASSPGQKNTEAFF	540
CASSPGQNNEQFF	409
CASSPGQNNQPQHF	23838
CASSPGQTLAKNIQYF	329
CASSPGRLVVNNEQFF	536
CASSPGRNPRGSGKNIQYF	516
CASSPGSGSSGNTIYF	1341
CASSPGSSGEAFF	7211
CASSPGTDFNEQFF	2544
CASSPGTDSGNSPLHF	1147
CASSPGTGEVTQYF	359
CASSPGTGGTGELFF	309
CASSPGTGGYGYTF	504
CASSPGTITDTQYF	1353
CASSPGTRGTGELFF	715
CASSPGTSGRPREQFF	300
CASSPGTVNEQFF	320
CASSPGTVTGYTF	341
CASSPGVGGNQPQHF	1373
CASSPGVGSYEQYF	354
CASSPGVPSYNEQFF	1141
CASSPGWSGTEAFF	1926
CASSPHFYPIPEGSSEQFF	6056
CASSPHGGADTQYF	2499
CASSPHGGNVYGYTF	1816
CASSPHNRVHEQFF	573
CASSPHQGIGEQYF	460
CASSPHRNTEAFF	642
CASSPHSDEAFF	413
CASSPIASTDTQYF	884
CASSPIGGGTYNEQFF	1378
CASSPIGGNTGELFF	1553
CASSPIGYEQYF	691
CASSPIIHEQFF	506
CASSPILAGLYNEQFF	1302
CASSPILGSGELFF	2308
CASSPILGTGGHEQYF	574
CASSPIQGSTDTQYF	463
CASSPISSGSGDEQFF	8604
CASSPITGGSNYGYTF	3003
CASSPIVSGTDTQYF	1273
CASSPKGWALNQPQHF	1444
CASSPKIGGGTEAFF	665
CASSPKQGEQYF	425
CASSPKTGASYGYTF	977
CASSPKTRLLGNEQFF	639
CASSPKVIGGYTF	295
CASSPLAGGADTQYF	607
CASSPLAGGPVSYNEQFF	5209
CASSPLASNTGELFF	409
CASSPLGDSYEQYF	3949
CASSPLGDTEAFF	338
CASSPLGEGSNQPQHF	682
CASSPLGGDEQYF	371
CASSPLGGGVIQYF	1537
CASSPLGGSSNEQFF	320
CASSPLGPSSYNEQFF	561
CASSPLGQLSSYNEQFF	958
CASSPLPAYWRREQYF	418
CASSPLPEGNRNSPLHF	444
CASSPLPLAGNTEAFF	397
CASSPLPTGRETQYF	1102
CASSPLQGHTGELFF	310
CASSPLQGRGGKKLFF	474
CASSPLSETQRNGYTF	1113
CASSPLSGEKDTQYF	759
CASSPLSGSYNEQFF	477
CASSPLSLNTEAFF	4440
CASSPLSTNTEAFF	956
CASSPLSVTDTQYF	938
CASSPLTGGATEQYF	638
CASSPLVGATSGNTIYF	1179
CASSPMGFLVDTF	327
CASSPMGQGPNTEAFF	753
CASSPMGVGDTQYF	897
CASSPMTGHQETQYF	367
CASSPNNEQFF	1128
CASSPNTATEAFF	2321
CASSPNYSNQPQHF	6626
CASSPPAGELFF	330
CASSPPDTPYEQYF	606
CASSPPEGVVEKLFF	3188
CASSPPGAGIIPLNTEAFF	2785
CASSPPGDRSSYEQYF	347
CASSPPGLNLEAFF	19314
CASSPPGQHMLAKNIQYF	443
CASSPPGQTYEQYF	4699
CASSPPGTNTDTQYF	5473
CASSPPGTSSEQYF	377
CASSPPLASGATDTQYF	1467
CASSPPPENEQFF	601
CASSPPPSASTDTQYF	676
CASSPPQAATNEKLFF	309
CASSPPQWDGTGYTF	472
CASSPPSAGFYGYTF	322
CASSPPSTGANYGYTF	384
CASSPPVFFYGYTF	686
CASSPPWGPRNTEAFF	842
CASSPPYQETQYF	862
CASSPPYVRGPTGELFF	303
CASSPQDRPSGEKLFF	304
CASSPQGAYGYTF	680
CASSPQGGTEAFF	729
CASSPQGGTYNEQFF	615
CASSPQGYGYTF	3073
CASSPQLAGYQETQYF	515
CASSPQNLGYTF	10847
CASSPQPGAPGVDF	6828
CASSPQPGSPLHF	1286
CASSPQRNTEAFF	1793
CASSPQTATNEKLFF	537
CASSPQTGHQPQHF	647
CASSPQTGTILGYTF	290
CASSPQTSNQPQHF	576
CASSPRAAVQETQYF	342
CASSPRAGAGEQFF	851
CASSPRAGETQYF	404
CASSPRAGGRWGYTF	672
CASSPRASNEKLFF	2310
CASSPRATGHNYGYTF	323
CASSPRDRGSEQYF	449
CASSPRDRGTEAFF	716
CASSPRDSGSTDTQYF	1327
CASSPRGAGESYNEQFF	564
CASSPRGAGGLYEQFF	421
CASSPRGAWYGYTF	425
CASSPRGGEYEQYF	289
CASSPRGLAGGPRNYEQYF	322
CASSPRGQGLYGANVLTF	491
CASSPRGTGELFF	764
CASSPRLAGGPYEQYF	368
CASSPRLAGGSDTDTQYF	537
CASSPRLEAYEQYF	408
CASSPRLNTGELFF	2548
CASSPRMSSGANVLTF	2408
CASSPRQGARGETQYF	1228
CASSPRQGEGYTF	773
CASSPRQGGNEKLFF	1034
CASSPRQGGRQPQHF	8357
CASSPRQGTGEQYF	658
CASSPRQGVFNEQFF	627
CASSPRRDIIYEQYF	845
CASSPRRDRYNSPLHF	1330
CASSPRRLSYNSPLHF	3015
CASSPRRPGIKQYF	475
CASSPRSGGAGNEQFF	339
CASSPRTDTEAFF	921
CASSPRTGGDEAFF	318
CASSPRTGGTGANVLTF	900
CASSPRTGSNQPQHF	592
CASSPRTLAGGPDTDTQYF	291
CASSPRTSGTDTQYF	1412
CASSPSGGADTQYF	608
CASSPSGGENEQFF	1580
CASSPSGGKETQYF	359
CASSPSGGTEAFF	470
CASSPSGREGTIYF	983
CASSPSGSNPREQFF	879
CASSPSGTWGETQYF	332
CASSPSGVNYEQYF	1352
CASSPSLAGVPGELFF	368
CASSPSLGGTEAFF	867
CASSPSLGTEAFF	13874
CASSPSLLAGTKYF	297
CASSPSLTGVRGEQYF	514
CASSPSNTGELFF	749
CASSPSPGGEQYF	633
CASSPSPSSYEQYF	1373
CASSPSQRTSYNEQFF	562
CASSPSRNTEAFF	334
CASSPSSGGYGNTIYF	1826
CASSPSTGNSGNTIYF	555
CASSPSVSYEQYF	2073
CASSPSWDSYEQYF	2038
CASSPTEGGNQPQHF	1479
CASSPTEGGNTIYF	352
CASSPTGALTEAFF	1701
CASSPTGFGQPQHF	3830
CASSPTGGAPYEQYF	1031
CASSPTGGNTEAFF	413
CASSPTGGTPGQPQHF	583
CASSPTGGVPDTQYF	1734
CASSPTGLDGYTF	2130
CASSPTGQAYEQYF	1209
CASSPTGQNSPLHF	1121
CASSPTGSNSPLHF	561
CASSPTGTGFGYTF	355
CASSPTGTGVVNTEAFF	424
CASSPTGYYEKLFF	565
CASSPTGYYNEQFF	2266
CASSPTQGAQNGYTF	324
CASSPTQPSGANVLTF	1846
CASSPTRGTRYGYTF	1257
CASSPTRQETQYF	479
CASSPTSAAGELFF	394
CASSPTSAGEQFF	303
CASSPTSGGPYEQYF	574
CASSPTSGRARETQYF	900
CASSPTSGSFNEQFF	322
CASSPTSGSTDTQYF	7285
CASSPTSGSVYEQYF	356
CASSPTSGVAGELFF	1409
CASSPTTGTGNYGYTF	1354
CASSPTTGTGQQETQYF	384
[truncated: 1,486 more rows]

## Sheet: ED_Fig.9B
liver primary		lung primary		liver met		lung met
amino_acid	templates	amino_acid	templates	amino_acid	templates	amino_acid	templates
CAAGVAGNTIYF	857	CAISRDNEQFF	862	CACERTDGTDTQYF	18173	CASGDAEAFF	342
CACNRDGSYGYTF	718	CASETGDFLGSYNEQFF	1057	CAGKTSVNTGELFF	2052	CASIHRERNEQFF	367
CAFGENTEAFF	1132	CASGGVSGTEAFF	334	CAILGGSNYGYTF	424	CASSDGGVHEQYF	542
CAFRGSPLHF	383	CASGQGAFMGPENIQYF	385	CAIMQGNSPLHF	292	CASSDLASDTAYGYTF	290
CAFVLAEGNEQFF	1215	CASHGGTEAFF	299	CAINQDRNYGYTF	671	CASSHAGDPRETQYF	309
CAGALDSYEQYF	466	CASLGTGGWGLVTEPQHF	510	CAISAGTGLEQYF	593	CASSHREVPYEQYF	295
CAIGDIPNTGELFF	313	CASLGTGLNEQYF	1447	CAISDLGGQPQHF	717	CASSLEGLGSSYNEQFF	458
CAIGTGDSNQPQHF	1253	CASLLEVQGSTGELFF	334	CAISERNEQYF	311	CASSLGLHYEQYF	2677
CAIRQGAREQYF	1380	CASNQGVVNGYTF	1157	CAISEVSLNTGELFF	645	CASSLISYEQYF	676
CAISDGTSSTDTQYF	291	CASNTNDRGHEQYF	461	CARSGGSYEQYF	768	CASSLLDRGDSPLHF	1000
CAISEFDRDTRNYGYTF	1175	CASQQGAGEKLFF	437	CASCGGPSYEQYF	327	CASSLSRTGYNSPLHF	1823
CAISEKLSPAFF	1159	CASRAQGDTGELFF	343	CASDRGRPPFSYEQYF	326	CASSPPMGQGYTF	290
CAISEMNTEAFF	1244	CASRARGGEETQYF	324	CASGAHQGRNQPQHF	303	CASSPTFYGYTF	695
CAISGEGSGNQPQHF	1554	CASRESNTEAFF	449	CASGRGPRGNQPQHF	1589	CASSQGVGYTEAFF	310
CAISGGNEQFF	1466	CASRNRGDTDTQYF	355	CASGSGLAGGSDTGELFF	394	CASSQIKGPPAPYEQYF	389
CANQAGSSAGELFF	1532	CASRPRTSASYEQYF	500	CASILGDSYGYTF	312	CASSRGTANSYEQYF	368
CANSGTAEYEQYF	1039	CASRRLGGSSGANVLTF	474	CASILGGTGFSGNTIYF	1003	CASSRTAGTGDEQYF	678
CARSPFQREGPYEQYF	325	CASRSPGERNEQFF	826	CASIPSGSLPYGYTF	320	CASSSQRTDQPYGYTF	471
CASAETGIANTEAFF	469	CASRTGGLNTEAFF	365	CASKLSAGTQYF	964	CASSVGGGEDGYTF	786
CASAQTSGSETQYF	318	CASRWHLFWVEQYF	1188	CASLNPGQLYEQYF	1299	CASSVYGLGAYGYTF	342
CASASGETYEQYF	789	CASRYRDRSNSPLHF	6666	CASMFRSLGNTEAFF	2858	CATSSIEGVNQETQYF	303
CASATLVQASYEQYF	2935	CASSAGTGGADTQYF	333	CASNKGGSGGGNTEAFF	1632	CAWGLGFTEAFF	1522
CASCYRANTEAFF	5347	CASSAGTSEETQYF	391	CASNPDRGYGYTF	1340	CSVNRSNQPQHF	432
CASDGGGETDTQYF	324	CASSAPTSPYEQYF	379	CASNPTGNPYYEQYF	3399	small	8468390
CASGAGTTFMNTEAFF	959	CASSASSDLTDTQYF	535	CASNRDGGSYEQYF	4202
CASGGAAGNAGELFF	308	CASSCPGTGVSSYNSPLHF	1224	CASNRWDSDYEQYF	4175
CASGGANGGLETQYF	1306	CASSDSTSGSNEQFF	399	CASNYQGATEAFF	17423
CASGGTNTEAFF	625	CASSEAPLGPQHF	475	CASQGSNTEAFF	4613
CASGHLMREAFF	951	CASSERGNTEAFF	925	CASQTGLSTDTQYF	293
CASGKVAGAPGEQFF	356	CASSERSGTGYNEQFF	300	CASRDINQPQHF	530
CASGLRDSYNEQFF	654	CASSEYLKDFF	1267	CASRDSSYEQYF	3407
CASGPVGRLSTDTQYF	700	CASSFFRSSSKYF	361	CASRGPGDSPLHF	3025
CASGWGAGGANVLTF	2725	CASSFGGRAPTGELFF	586	CASRHPSTDTQYF	630
CASIFLQGYGYTF	918	CASSFGQGAFSGELFF	520	CASRLGHGYTF	938
CASIGTGLSEQYF	429	CASSFGQLGNIQYF	577	CASRLGQGIYGYTF	368
CASIPYDYEQYF	3231	CASSFGYTGELFF	2327	CASRPEGGLLGEQYF	338
CASKDPSANTGELFF	488	CASSFQGAGANVLTF	689	CASRPKRGGTQETQYF	408
CASKGPLSTEAFF	2218	CASSFSTGELFF	1198	CASRQGTEAFF	1227
CASKGVTEAFF	473	CASSFWLDPHTF	502	CASRREAVGFF	562
CASKSVGTDTQYF	738	CASSGPFSGKGNEQFF	1879	CASRRLGAADSGANVLTF	692
CASKTGGPYTDTQYF	1695	CASSGRATNEQFF	1049	CASRRTGDGGADTQYF	2709
CASLARTSNEQFF	724	CASSISQSNEQFF	1167	CASRSDAYGYTF	352
CASLPGTGWETQYF	339	CASSKNRVGYTF	645	CASRSDSSGNTIYF	1580
CASLPGTSGRANEQFF	1457	CASSLARSPYNEQFF	290	CASRTGRDEQYF	591
CASLRGGNQPQHF	419	CASSLASSWTDTQYF	2163	CASRTKSLGLTGELFF	2561
CASMDGQKNSPLHF	617	CASSLDGTNYEQYF	1628	CASSAAEAQPQHF	563
CASMDRQETQYF	8995	CASSLDLGPRHDF	1094	CASSADSGNQPQHF	681
CASMGPYQETQYF	731	CASSLERPETQYF	392	CASSAGHIAPGELFF	461
CASNAGFSYEQYF	403	CASSLFFRGKGEAFF	833	CASSAGRLAVLS	392
CASNFLLAGASYEQYF	3433	CASSLFHYSSYNEQFF	382	CASSAGTDQPQHF	460
CASNGAGGNQPQHF	1032	CASSLFTPLWAIYGYTF	450	CASSALTAGGPDTQYF	401
CASNRDRGRYEQYF	2488	CASSLGGSVTEAFF	630	CASSAPQTGTGHNEQFF	1168
CASPRGGPRPPNEKLFF	1534	CASSLGGTVNEQFF	14796	CASSASNSPLHF	6018
CASQWRGNQPQHF	475	CASSLGGTVTEAFF	560	CASSATGAGNQPQHF	344
CASRAQGGFRYEQYF	295	CASSLGIHYEQYF	331	CASSATGFSYEQYF	494
CASRDGTGGDYTF	515	CASSLGLASSYEQYF	531	CASSAWTSRGTDTQYF	313
CASRDLAGLNEQYF	481	CASSLGQGDNYGYTF	468	CASSCCRNSPLHF	460
CASREDRGFSYEQYF	300	CASSLGTGGPYEQYF	383	CASSDDIVYEQYF	400
CASREDRGGNQPQHF	346	CASSLGTGSNQPQHF	458	CASSDDKVHQPQHF	2649
CASREGTGGAVGGYTF	1179	CASSLGTSFSQETQYF	8975	CASSDGGESYEQYF	331
CASRESFNYGYTF	1434	CASSLGWGGEGMDEQFF	1836	CASSDGLGLEQPQHF	377
CASREVGSYEQYF	306	CASSLMPGGGTEAFF	422	CASSDGTSGTDTQYF	544
CASRFPSGSGPYEQYF	1108	CASSLNWNSPLHF	705	CASSDRDNSPLHF	408
CASRGTGETGELFF	320	CASSLQGAGANVLTF	449	CASSDRGGYTGELFF	680
CASRGTGIIAEAFF	820	CASSLRIAGGPTDTQYF	398	CASSDRQGPGEKLFF	442
CASRHARSMGEKLFF	369	CASSLRLAGGPTDTQYF	340	CASSDSAGGTDTQYF	765
CASRIGDINTGELFF	2013	CASSLSAGAPGAEAFF	371	CASSDSLSSYNEQFF	1028
CASRIQVFNQPQHF	753	CASSLSATDYEQYF	1489	CASSDSSGGTDTQYF	312
CASRISTSTYEQYF	1817	CASSLSPRRQGDGYTF	1646	CASSEAGANTEAFF	1243
CASRKLVTTGELFF	350	CASSLWGGEGTDTQYF	2370	CASSEALENQPQHF	328
CASRLAGGYNEQFF	8865	CASSPARNTEAFF	1299	CASSEASGGADTQYF	307
CASRLGSSGRAGEQFF	305	CASSPEQRVSYEQYF	632	CASSEEGTQGGYEQYF	589
CASRLGTANYEQYF	294	CASSPGGGWGTDTQYF	699	CASSEGAGARYGYTF	498
CASRLLNSPLHF	290	CASSPGGTGSSYNEQFF	2534	CASSEGGDTQYF	1319
CASRLPGGGEQYF	450	CASSPGLEAFF	937	CASSESWANIQYF	366
CASRPGFYEQYF	981	CASSPGQKNTEAFF	540	CASSEWAGDPKETQYF	2358
CASRPGTGDEKLFF	319	CASSPPGTNTDTQYF	5473	CASSEWTSNPSDTQYF	1420
CASRPSDRGNGYTF	1045	CASSPQGYGYTF	3073	CASSFDPTSGSGGYHQETQYF	1477
CASRPSGGANNEQFF	1938	CASSPQNLGYTF	10847	CASSFDYEQYF	329
CASRPTSATDTQYF	423	CASSPRLEAYEQYF	408	CASSFEGPDEKLFF	306
CASRSGTTSHEAFF	6788	CASSPRQGEGYTF	773	CASSFEGVGNTIYF	969
CASRSLGQSDNSPLHF	395	CASSQDASGFSHEQFF	346	CASSFGQGSEGNTIYF	1398
CASRSSTSGSYEQYF	709	CASSQDETHLEPQHF	1101	CASSFGTAQFF	3279
CASRSYGYTF	5092	CASSQDETQPQHF	312	CASSFNRDTGSIYF	797
CASRTGTSGYEQYF	552	CASSQDIGATNEKLFF	497	CASSFPPWGSSYEQYF	350
CASRWDRDRGGHEQYF	677	CASSQDSGSTYNEQFF	505	CASSFTSQGEQYF	4450
CASSAAGYYGYTF	1034	CASSQDSGTGSPLHF	768	CASSFVAGAGNEQFF	575
CASSADLAGSYEQYF	323	CASSQDWGKQETQYF	539	CASSFWGRQPQHF	377
CASSAGDPSTDTQYF	583	CASSQDYGNSQETQYF	1098	CASSGGLERYEQYF	384
CASSAGDTEAFF	498	CASSQEAFNYEQYF	600	CASSGLGYTEAFF	447
CASSAGPNYEQYF	408	CASSQEHSLLIYGYTF	2698	CASSGLLSQPQHF	343
CASSAGQNYEQYF	1324	CASSQPGTGEISGANVLTF	2617	CASSGQAAVAGELFF	352
CASSAGTGSHTEAFF	998	CASSQSMPGIGSNQPQHF	971	CASSGSRPSYEQYF	776
CASSAPPDRQNTEAFF	2353	CASSQVFVQRLAGVHEQYF	361	CASSGVGDEQFF	328
CASSAQGNQPQHF	322	CASSRHPTGQQHF	707	CASSGVQGAPAAFF	690
CASSARDRTYRSGNTIYF	381	CASSRLFRSSYNEQFF	343	CASSGWTGDGYTF	618
CASSARTGGPDTQYF	838	CASSRVGGQETQYF	308	CASSGYDRETGELFF	549
CASSASGTGVAGANVLTF	562	CASSSAGLRNEQFF	4852	CASSHPDRVPGKISYEQFF	703
CASSATSSYNEQFF	373	CASSSDGLNSPLHF	1707	CASSHQWNTEAFF	333
CASSAVSGELFF	388	CASSSPPPPGGGYTF	466	CASSHTGSGANVLTF	576
CASSDDGGVTDTQYF	1254	CASSSWTSGRGLEQYF	335	CASSHTSAGELFF	442
CASSDGASGNTIYF	917	CASSTGGGTSATDTQYF	2792	CASSHTSISPYEQYF	677
CASSDLAGEHNEQFF	1564	CASSTRTSEAFF	576	CASSIAGNQPQHF	559
CASSDLTSDEQFF	3434	CASSVAGGRADGYTF	454	CASSIASSYNSPLHF	9111
CASSDNRDTGELFF	1228	CASSVATGLYGYTF	1555	CASSIGGGTQPQHF	309
CASSDRTSGARELFF	305	CASSVDPGLGELFF	1165	CASSIGTGTYNEQFF	868
CASSDSTSGYNEQFF	808	CASSVYPRADTQYF	351	CASSIPRINLEYNEQFF	377
CASSDWGGGAEQYF	1470	CASSWLGQGETQYF	828	CASSISGGAYPYNEQFF	1389
CASSEALAGRSTDTQYF	378	CASSYAGAFTEAFF	473	CASSITGSSGYTF	310
CASSEDGGGVAYGYTF	1633	CASSYGQGESNEQFF	608	CASSIWREPTDTQYF	442
CASSEEDTPAGELFF	2140	CASSYNRRDYTF	1381	CASSKGGTTQETQYF	489
CASSEEGSENTIYF	336	CASSYSEEGEKLFF	923	CASSLAAGANEQFF	347
CASSEEHLQETQYF	788	CASSYSGNTEAFF	355	CASSLAGDENEQFF	6839
CASSEFAGGTGELFF	533	CASSYTASETDTQYF	320	CASSLAGHQPQHF	6327
CASSEFGGFNTEAFF	1380	CASTERPRRMDTIYF	886	CASSLAGLAVGSSYEQYF	1031
CASSEFTDYGYTF	5664	CASTLTGTGANVLTF	317	CASSLAGPIYGYTF	563
CASSEGQGSYNEQFF	2884	CATSARGQGSGDYGYTF	813	CASSLAGTDRYNEQFF	340
CASSEGQGVSPLHF	368	CATSDDGYNTEAFF	466	CASSLAGTGSYEQYF	464
CASSEGSYNSPLHF	324	CATSDSFTGNGLETQYF	347	CASSLALAADGEQFF	318
CASSEGTIYEQYF	1045	CATSPGTGLYEQYF	2549	CASSLAPRADGYGYTF	1223
CASSEGTVGAQETQYF	539	CAWNGAGSTDTQYF	430	CASSLARDNTDTQYF	1381
CASSEGWLGRYEQYF	294	CAWNIDSLNEQFF	650	CASSLARDQPQHF	306
CASSEKTGGGQPQHF	541	CAWSVGLAGAGEQFF	1220	CASSLARVDLRVF	1598
CASSELGAEAFF	309	CSAGSEPHQPQHF	2204	CASSLASVGNTEAFF	1444
CASSELGTLDTQYF	1127	CSARAGQETQYF	614	CASSLDFNTGELFF	338
CASSELLSTDTQYF	4418	CSARDIAGELFF	650	CASSLDGRGGWHEQYF	3053
CASSELSSGGLVRETQYF	445	CSARDRTEPSSYNSPLHF	1532	CASSLDRAGERTF	2206
CASSEMGGDNAEKLFF	4240	CSARTRISQHF	3323	CASSLDSLPQHF	377
CASSENPAGGPGGEQYF	319	CSASEGTGSYNEQFF	292	CASSLDTGEKLFF	586
CASSEPGRDYNEQFF	899	CSASNQGGSSNQPQHF	411	CASSLDYYPGSPLHF	1619
CASSEPRQGALYGYTF	2655	CSASPPVNTEAFF	606	CASSLEARINGELFF	448
CASSEQENYGYTF	484	CSASRQGSNSPLHF	386	CASSLEASYEQYF	1913
CASSEQPNQPQHF	316	CSVEGVWEGSPGRDGNEQFF	537	CASSLEAVNTEAFF	1421
CASSERGGWEQYF	355	CSVVRSPYNEQFF	294	CASSLEGGREGTQYF	2778
CASSERGHQETQYF	589	CTPDGYTF	463	CASSLEGNQPQHF	320
CASSESANLNEQYF	1792	small	23798989	CASSLEGSGTGELFF	757
CASSETGGRTYEQYF	1261			CASSLEGWGGGNYGYTF	296
CASSETRYEGRRTEAFF	613			CASSLFSGLTDTQYF	1385
CASSEVAREQYF	749			CASSLGANEQFF	852
CASSEVASGSGDTQYF	2854			CASSLGETQYF	1300
CASSEWDTDTQYF	681			CASSLGGPEQFF	1873
CASSEWQGMETQYF	541			CASSLGGSANTEAFF	22193
CASSEYAASYEQYF	703			CASSLGGSAYEQYF	605
CASSEYNEQFF	452			CASSLGGSIQPQHF	505
CASSFADIHSGNTIYF	1261			CASSLGHITPNEQFF	308
CASSFAGGPGANVLTF	1569			CASSLGLAGGNEQFF	1158
CASSFDLNTEAFF	610			CASSLGLLTYEQYF	320
CASSFDPISNSPLHF	518			CASSLGNEKLFF	1020
CASSFDRGPNTGELFF	348			CASSLGPPGLAGYNEQFF	429
CASSFGAGAYEQYF	323			CASSLGQAYEQYF	11897
CASSFGGRYEQYF	1079			CASSLGQGVHTEAFF	442
CASSFGGYEQYF	847			CASSLGQGYEQYF	523
CASSFGLDSATEAFF	1122			CASSLGQINYGYTF	1341
CASSFGQGEGNTEAFF	444			CASSLGRGGYEQYF	624
CASSFGQNTEAFF	2981			CASSLGSEQYF	324
CASSFGREAFF	818			CASSLGSGTSTDTQYF	312
CASSFGRGYEKLFF	691			CASSLGTEKYF	507
CASSFGTDSGEQYF	476			CASSLGTGRAYEQYF	1680
CASSFGTSGPLGEKLFF	722			CASSLGWGRETQYF	3758
CASSFGVDGYTF	1640			CASSLIAGDTGELFF	2894
CASSFKTGEDTEAFF	787			CASSLIFGTGGSYNEQFF	603
CASSFLAGVDNEQFF	488			CASSLIGQGIRDEQFF	2199
CASSFLSDKSSYEQYF	315			CASSLIGVSSYNEQFF	1943
CASSFPIRTFGAYEQYF	1634			CASSLKSGPYQPQHF	389
CASSFPSGGGQDTQYF	2977			CASSLLAGGPGEQFF	386
CASSFQGVFHTEAFF	344			CASSLLGGPLYEQYF	333
CASSFQLAGGSYEQYF	1507			CASSLLGRTFTDTQYF	1053
CASSFSNTGELFF	1125			CASSLLREQTDTQYF	548
CASSFTSSYTGELFF	465			CASSLNAGANEKLFF	929
CASSFVGDGYGYTF	622			CASSLNFGEVNEQFF	321
CASSFWLAGSTGELFF	311			CASSLNGGHYEQYF	2673
CASSFWPPEAYEQYF	335			CASSLPRDYESYEQYF	588
CASSGEGVSYEQYF	457			CASSLPTLGNQPQHF	1612
CASSGFTGGLGTEAFF	1923			CASSLQGPLLYNEQFF	465
CASSGGQGADTQYF	525			CASSLQRGQGGTGELFF	681
CASSGGQGVTGELFF	465			CASSLRGGYETQYF	556
CASSGGSAPLHF	596			CASSLRGQGIRHEQYF	418
CASSGGSGNSPLHF	1317			CASSLRGQGVRSPLHF	1494
CASSGGTAVYEQYF	386			CASSLRLAGSTDTQYF	315
CASSGQANSNQPQHF	2737			CASSLRRDSNQPQHF	1129
CASSGRQGAGGELFF	387			CASSLSGGRYEQYF	435
CASSGTGAAANSPLHF	293			CASSLSGRGADTQYF	581
CASSGTGGIDYEQYF	1010			CASSLSSGRHQPQHF	520
CASSGTSGSSNEQFF	401			CASSLSSLNEQFF	2068
CASSGVVNTGELFF	453			CASSLSTDTQYF	465
CASSGWGIPSQPQHF	362			CASSLSTGASGNTIYF	316
CASSGWTTDTQYF	463			CASSLSVAARADTQYF	329
CASSHGPPGQGTHEQYF	957			CASSLTGMQAEQYF	2127
CASSHGTGSSGYTF	2442			CASSLTGTFRGYTF	290
CASSHKYGTGGVPYEQYF	517			CASSLTGVNTGELFF	311
CASSHLEGANYGYTF	1584			CASSLTLTGANTEAFF	1017
CASSHLRGGTEAFF	309			CASSLTNTTGCHEKLFF	2296
CASSHRENYGYTF	750			CASSLTPSGNEQFF	383
CASSHRPSGEKLFF	1218			CASSLTTAYEQYF	1459
CASSHTDTQYF	8211			CASSLVAAELFF	1646
CASSHVNTEAFF	4373			CASSLVATDYENEQYF	466
CASSHWGSYNSPLHF	452			CASSLVCKTGPHYLTTPYEQYF	323
CASSIDRTWRGGTDTQYF	305			CASSLVESVRGYTF	327
CASSIEGSSDTQYF	670			CASSLVIGQGSYEQYF	1147
CASSIGPGAGELFF	1577			CASSLVSFDYEQYF	298
CASSIGQAWEQYF	4266			CASSLYGGRNPYEQYF	318
CASSIGTGDTGELFF	2569			CASSLYPDRGGSPLHF	317
CASSIGTGYEQYF	1151			CASSLYRGGREKLFF	4751
CASSIGTYEQYF	1364			CASSMGLMNTEAFF	880
CASSIGVLEHNEQFF	626			CASSMSSVNEQFF	365
CASSINSGHEQYF	463			CASSNLSGANVLTF	670
CASSIPTPYSNQPQHF	296			CASSNRGHTQYF	919
CASSIRDTLFNQPQHF	1124			CASSNRTGEQYF	1559
CASSITDTKTQYF	559			CASSNSRPNTEAFF	1559
CASSKDCGDRTSNYGYTF	604			CASSNWRGGQETQYF	883
CASSKDLGTPGNTIYF	1019			CASSPALGANVLTF	649
CASSKGQAEINEQFF	317			CASSPARNTEAFF	392
CASSKGRDPTGELFF	1792			CASSPDERGSTDTQYF	325
CASSKLGGKLAGMYSYEQYF	681			CASSPDYASTDTQYF	638
CASSKSYTQYF	436			CASSPEGDPRDEQYF	6774
CASSLAGANTEAFF	1044			CASSPETYEQYF	395
CASSLAGTGEQYF	296			CASSPFTGGYGYTF	442
CASSLAPAEFLGLSYEQYF	403			CASSPGGEQYF	406
CASSLAPGATNEKLFF	2807			CASSPGGGSYEQYF	475
CASSLAPNIYEQYF	748			CASSPGGTDTQYF	299
CASSLAQGAFTDTQYF	606			CASSPGLGKNTGELFF	378
CASSLARTAYEQYF	576			CASSPGLGRTGANVLTF	839
CASSLASGEQYF	314			CASSPGPNYEQYF	362
CASSLASGGSTDTQYF	350			CASSPGQSAYNEQFF	2565
CASSLAVGESYEQYF	390			CASSPGRGDGYTF	707
CASSLAWAEPSVYEPQHF	340			CASSPGRLEAFF	1897
CASSLDAGQGRYEQYF	352			CASSPGRTGEEKLFF	496
CASSLDGGPLTLHF	435			CASSPGRTIQNTIYF	553
CASSLDGTPFFYTEAFF	672			CASSPKTGASYGYTF	351
CASSLDGTYLNTEAFF	1089			CASSPLGAYGYTF	2494
CASSLDISNQPQHF	426			CASSPLQGLDLYTQYF	351
CASSLDPPGQGYEQYF	370			CASSPLVYLQVQETQYF	1406
CASSLDPRGRGWSKNIQYF	526			CASSPNQGGTGNTIYF	306
CASSLDRPPETQYF	293			CASSPNRDRGGSGSDEQYF	8422
CASSLDRQGRYTF	334			CASSPPGGNEQFF	392
CASSLDSRETQYF	289			CASSPPISGPEAFF	2863
CASSLDSRGSYEQYF	1216			CASSPQDRGSAGGGYTF	5688
CASSLEASGYEQYF	1102			CASSPRAPGQGAGNEQFF	289
CASSLEASPNTGELFF	466			CASSPRQGAYEQYF	465
CASSLEAVNTEAFF	619			CASSPRRWGATDTQYF	726
CASSLEDRADPEQYF	762			CASSPSEGDYEQYF	611
CASSLEFAGELSDTQYF	433			CASSPSGGAGTGELFF	292
CASSLEGANTDTQYF	430			CASSPSPLIAKNIQYF	976
CASSLEGAPGQGDEQYF	1975			CASSPSPSDTQYF	1853
CASSLEGDQPQHF	3058			CASSPSSIGPQHF	1476
CASSLEGGSDEKLFF	5361			CASSPSSSYNSPLHF	781
CASSLEGGWTGVTSYEQYF	466			CASSPSTGGGNTEAFF	599
CASSLEGGYSNQPQHF	401			CASSPTEAYGYTF	320
CASSLEGLAGGQWNEQFF	1749			CASSPTGMGVYGYTF	10235
CASSLEGSGGPEQYF	2918			CASSPTGPSNEKLFF	440
CASSLELAISSDTQYF	2068			CASSPTSALNTGELFF	597
CASSLEPDWLVQNIQYF	1043			CASSPVGLNQPQHF	1381
CASSLEYVGENLANEQFF	4384			CASSPVTGTGSYGYTF	2690
CASSLGAAAREQYF	974			CASSQAGGNQPQHF	358
CASSLGAEVKTEAFF	1169			CASSQDAGQGVDTQYF	694
CASSLGAGGEQPQHF	835			CASSQDHKTANTEAFF	781
CASSLGDAGRSYEQYF	457			CASSQDHPEGGNDQPQHF	1974
CASSLGDSLSSPLHF	3974			CASSQDKGMAFF	758
CASSLGDYPSYEQYF	348			CASSQDLGGGSYEQYF	1344
CASSLGETQYF	522			CASSQDLGPTGDEKLFF	306
CASSLGGAGDTQYF	1579			CASSQDLLRASNQPQHF	835
CASSLGGDEQFF	384			CASSQDPGQGDTQYF	928
CASSLGGGELFF	2166			CASSQDRSSGANVLTF	289
CASSLGGGLYTDTQYF	333			CASSQDSETSGNYEQYF	1186
CASSLGGLGQPQHF	3344			CASSQDSSTDEKLFF	5759
CASSLGGPVYNEQFF	1330			CASSQDWGDGYTF	568
CASSLGGQNYGYTF	603			CASSQDWGDWVNYGYTF	324
CASSLGGREAFF	794			CASSQEGPGGHNEQFF	1797
CASSLGGRYTF	844			CASSQEGQGASGANVLTF	1175
CASSLGGTATFEAFF	6647			CASSQERGSSYEQYF	901
CASSLGIEQYF	1451			CASSQETHNYGYTF	3074
CASSLGIHYEQYF	7395			CASSQETSGSYEQYF	1144
CASSLGLAGGPGLAKNIQYF	306			CASSQEYGPYEQYF	443
CASSLGLHYEQYF	2861			CASSQGEVTGELFF	435
CASSLGLLSSGRASNEQFF	4911			CASSQGHTEAFF	352
CASSLGLNEQYF	547			CASSQGQGIAYEQYF	336
CASSLGLYEQYF	744			CASSQGSGVYSSTDTQYF	1019
CASSLGPPSGAYSYEQYF	636			CASSQIGRSSTDTQYF	1876
CASSLGQATEQYF	1420			CASSQPQSSGNTIYF	330
CASSLGQAWEQYF	581			CASSQREGSGANVLTF	1013
CASSLGQAYEQYF	5644			CASSQTGGTDTQYF	620
CASSLGQGALYEQYF	685			CASSQTPPGTVYNEQFF	444
CASSLGQNTGVNYGYTF	1267			CASSQVEDSPLHF	341
CASSLGRDGFEKLFF	1165			CASSQVRGADSGNTIYF	353
CASSLGREYTF	293			CASSQYVAGQETQYF	1619
CASSLGRGGSTEAFF	564			CASSRAGGVADTQYF	985
CASSLGRGGVSEKLFF	520			CASSRDASYEQYF	4270
CASSLGSLVRGYTF	735			CASSRDGNPSTEAFF	1039
CASSLGSSHNEQFF	1217			CASSRDSNQPQHF	6075
CASSLGSTYEQYF	333			CASSRDSTDTQYF	711
CASSLGSYEQYF	1076			CASSRGGCYNSPLHF	549
CASSLGTGFNEQYF	1622			CASSRKLPSLAGGFYEQFF	541
CASSLGTGIYNEQFF	1568			CASSRLFLVPGVDVQYF	538
CASSLGVADSLNTGELFF	582			CASSRLTGGHKVIYGYTF	388
CASSLGVFEQFF	959			CASSRQGAPREQYF	600
CASSLGWDPLGHEQYF	1195			CASSRQGFSNQPQHF	823
CASSLIGVSSYNEQFF	3764			CASSRQGTYEQYF	549
CASSLIRNTEAFF	433			CASSRTGGNTEAFF	942
CASSLISYEQYF	3432			CASSRTSGSFTDTQYF	396
CASSLKGQDHQPQHF	4445			CASSRTSGSIHEQYF	3442
CASSLLLRQGTFF	503			CASSSAGRDANTEAFF	516
CASSLLRESNYGYTF	392			CASSSAGSSYNEQFF	24201
CASSLLSSSLVGYTF	4368			CASSSDSGANVLTF	953
CASSLLTGTGAYGYTF	1058			CASSSDSGGTDTQYF	10392
CASSLMGGATYGYTF	1103			CASSSGQGENTEAFF	640
CASSLMMGQGQPQHF	290			CASSSGQGGYEQYF	675
CASSLMTGANYGYTF	364			CASSSGQVSNTGELFF	1104
CASSLNLRNISSYEQYF	556			CASSSGRVLGEAFF	1059
CASSLNPQGNYGYTF	837			CASSSGTGGLYEQYF	2313
CASSLNRGATNEKLFF	1408			CASSSIGREVAGNQPQHF	334
CASSLPAGQSSYNEQFF	1680			CASSSKRGTPPRTQYF	5134
CASSLPITASTDTQYF	722			CASSSLGASIQETQYF	342
CASSLPRWAATDTQYF	799			CASSSLSGGLNEQYF	3272
CASSLPSGANVLTF	471			CASSSMDSPYEQYF	433
CASSLPTGGIWDEQFF	401			CASSSPGGQGLFAGELFF	336
CASSLPTSGRHEQYF	289			CASSSPHIRDSAYEQYF	397
CASSLPTWTGNSYNEQFF	332			CASSSPMGHEQYF	332
CASSLQGPKFTEAFF	1007			CASSSPRLGYEQYF	372
CASSLQGSPYEQYF	331			CASSSRGYYGYTF	342
CASSLQGTGELFF	346			CASSSSGGPLEETQYF	998
CASSLQPAPNTEAFF	502			CASSSSRESGNEKLFF	916
CASSLQWGLAGGATDTQYF	535			CASSTDINTEAFF	748
CASSLRDSAYEQYV	393			CASSTDWTNEKLFF	309
CASSLRDSNQPQHF	1680			CASSTEYSNQPQHF	1083
CASSLRESNYGYTF	3021			CASSTGQGGHNQPQHF	406
CASSLRGNEQYF	890			CASSTGTDSSYNEQFF	290
CASSLRPGSGTQYF	370			CASSTPGPQYEGGRTDTEAFF	538
CASSLRQGEAGELFF	324			CASSTTATDTQYF	353
CASSLRRREQFF	855			CASSTTSGGPSEQYF	3767
CASSLRTVSSYEQYF	616			CASSVAGQGKNEQYF	595
CASSLSAGWDNEQFF	372			CASSVAGREGDTQYF	639
CASSLSETQYF	490			CASSVDADRAPSGANVLTF	16719
CASSLSGGAVGYVGYTF	1633			CASSVDDFLGTDTQYF	500
CASSLSGGLWTDTQYF	436			CASSVDRNTEAFF	855
CASSLSLGADHGYTF	1259			CASSVDSANTEAFF	869
CASSLSQGGIEQYF	625			CASSVDSSYNEQFF	2023
CASSLSRGGLNEQFF	655			CASSVEGHTEAFF	521
CASSLSSAAGELFF	929			CASSVEGQRNSPLHF	1589
CASSLSSGIYEQYF	1908			CASSVESADRMNGYTF	2212
CASSLSTGTGTYGYTF	290			CASSVETARHGYTF	2999
CASSLSVWETQYF	1150			CASSVETGYTEAFF	580
CASSLTAFWPQHF	376			CASSVPAGGSYNEQFF	1004
CASSLTDAAYEQYF	4058			CASSVTGGSYEQYF	519
CASSLTDIAYEQYF	1984			CASSVYRSYEQYF	410
CASSLTDSYEQYF	1014			CASSWDKAYEQYF	390
CASSLTDVAYEQYF	961			CASSWGDSYTYEQYF	449
CASSLTGGETQYF	833			CASSWGGGSPYGYTF	964
CASSLTGTGITGELFF	462			CASSWGRNTEAFF	636
CASSLTGVQYF	327			CASSYAIPTTGHRVYSPLHF	1325
CASSLTLGSGGWNTEAFF	324			CASSYDNYGYTF	857
CASSLTPEDNQPQHF	332			CASSYEHPNGVAFF	436
CASSLTRTGKGNEQFF	907			CASSYEYLTGELFF	314
CASSLTSHDNQEAQYF	290			CASSYFGQGRSPLHF	880
CASSLVASHGELFF	289			CASSYGDKYEQYF	513
CASSLVGADQPQHF	341			CASSYGGGADEQYF	294
CASSLVGSTLGNEQFF	759			CASSYGGNPYEQYF	484
CASSLVGTGELFF	353			CASSYGGRQYF	600
CASSLVIAGQETQYF	667			CASSYGGSEAFF	2792
CASSLWAGGSTDTQYF	848			CASSYGGTEAFF	396
CASSLYTPGTANYGYTF	516			CASSYGPSTETQYF	332
CASSMEVQPQHF	799			CASSYGQSYNEQFF	562
CASSNSDSYEQYF	565			CASSYGSPEPQHF	816
CASSPAGVQETQYF	21458			CASSYGTGFYNEQFF	290
CASSPAKSWKYEQYF	1099			CASSYGVAGYTF	362
CASSPALGGNTEAFF	721			CASSYPTPGQHF	722
CASSPATSGGAQETQYF	947			CASSYQGHSPLHF	867
CASSPAYGDMNTEAFF	385			CASSYRDRGYLETQYF	2159
CASSPDATYEQYF	310			CASSYSEVTEAFF	1218
CASSPDGGRQNTEAFF	6208			CASSYSFGQGNNQPQHF	488
CASSPDLLYGYTF	7998			CASSYSGNYEQYF	1979
CASSPDRDSNQPQHF	310			CASSYSMGTAFF	377
CASSPDRGSNYGYTF	413			CASSYSQGGPEQYF	339
CASSPDTTSGQPRGTQYF	295			CASSYSSNTGELFF	963
CASSPDYYSNQPQHF	617			CASSYSTGLPYGYTF	1026
CASSPGAGGDEQYF	335			CASSYSTPFYGYTF	631
CASSPGDGSYEQYF	930			CASSYTPTGPGANVLTF	471
CASSPGGGDYNEQFF	362			CASTASGDQPQHF	3319
CASSPGGSYGYTF	392			CASTDPGGNQPQHF	1083
CASSPGIGVVGYTF	1279			CASTGEGVLMNTEAFF	3625
CASSPGLAGGNEQFF	310			CASTGQIDSAGELFF	464
CASSPGPRQGNYEQYF	3665			CASTLRTGLNSPLHF	590
CASSPGQGLNQPQHF	543			CASTPKRGTQETQYF	1271
CASSPGQNNQPQHF	23838			CASTPWATGYGYTF	885
CASSPGTSGRPREQFF	300			CASTRGLKDTQYF	517
CASSPGTVTGYTF	341			CASTRTSGSGELFF	1255
CASSPGVGSYEQYF	354			CASTTFWTGELFF	761
CASSPHNRVHEQFF	573			CASTTTGRGHTGELFF	328
CASSPHSDEAFF	413			CASTVVTGTGNYGYTF	833
CASSPILAGLYNEQFF	1302			CASTYGEGKFYEQYF	294
CASSPISSGSGDEQFF	8604			CASVREGNTEAFF	475
CASSPIVSGTDTQYF	1273			CATGLSPTDTQYF	346
CASSPKIGGGTEAFF	665			CATIMSSNGYTEAFF	1164
CASSPLGGSSNEQFF	320			CATKDRWDRGSSPLHF	651
CASSPLPEGNRNSPLHF	444			CATRDGIEAFF	2665
CASSPLPLAGNTEAFF	397			CATRTGFGGTEAFF	469
CASSPLQGRGGKKLFF	474			CATSDGGARAFF	3027
CASSPMGVGDTQYF	897			CATSDPAYAYRLSIEAFF	1404
CASSPNYSNQPQHF	2002			CATSDPTGTSGSTDTQYF	2813
CASSPPGQHMLAKNIQYF	443			CATSDTRQRVYEQYF	817
CASSPPGQTYEQYF	4699			CATSGETIPGTGGLSYPADTQYF	595
CASSPPGTSSEQYF	377			CATSGGEGAVWVEAFF	341
CASSPPSAGFYGYTF	322			CATSGLAGEEQFF	7782
CASSPPWGPRNTEAFF	842			CATSHREEFSGELFF	5015
CASSPPYQETQYF	862			CATSPLANTGELFF	529
CASSPPYVRGPTGELFF	303			CATSRDAGTVTGELFF	565
CASSPQGAYGYTF	680			CATSRDNARPLEQFF	304
CASSPRASNEKLFF	2310			CATSRESRNEQYF	316
CASSPRATGHNYGYTF	323			CATSRKGIEAFF	311
CASSPRGGEYEQYF	289			CATWTGDSNQPQHF	325
CASSPRGQGLYGANVLTF	491			CAVLGQGPEAFF	418
CASSPRLAGGPYEQYF	368			CAWDLGPTTELFF	325
CASSPRLNTGELFF	2548			CAWELAYQETQYF	575
CASSPRTGGTGANVLTF	900			CAWGGQLNTEAFF	2398
CASSPRTLAGGPDTDTQYF	291			CAWGLDTQYF	514
CASSPRTSGTDTQYF	1412			CAWRSMRGTYEQYF	2553
CASSPSGGTEAFF	470			CAWSAPSKPSVF	7338
CASSPSLTGVRGEQYF	514			CAWSGLSYEQYF	1533
CASSPSPSSYEQYF	1373			CAWSLPLGIPPGELFF	440
CASSPTEGGNQPQHF	1479			CAWSQSEVSNQPQHF	955
CASSPTGGNTEAFF	413			CAWSVPEQGNTEAFF	2618
CASSPTGGVPDTQYF	1734			CAWSVPGQPQHF	585
CASSPTGQNSPLHF	1121			CAWSVQVGGYNEQFF	396
CASSPTRGTRYGYTF	1257			CAWSVREDTQYF	553
CASSPTRQETQYF	479			CAWTLGSGHERAFF	512
CASSPTVSYEQYF	451			CRAGSSSYEQYF	694
CASSPVWVESNQPQHF	309			CSAARQGSNSPLHF	439
CASSPYRAHQPQHF	581			CSADPLAENSYEQYF	965
CASSQAGAGSNQPQHF	2225			CSAFSGGLNTGELFF	448
CASSQAGTLNTIYF	571			CSAGQGANYGYTF	1263
CASSQAISGTPFYEQYF	1679			CSALAGTSAYEQYF	1970
CASSQALGQPNTEAFF	709			CSALLRDTGNQPQHF	1727
CASSQALPSWAEAFF	717			CSAPGRGQADTQYF	702
CASSQARDSWNSPLHF	641			CSAPKETEAFF	713
CASSQARTSAYYEQYF	494			CSAPTRDRTSQQYF	9272
CASSQAWDSGDTEAFF	379			CSAQQENTEAFF	1021
CASSQDEIGMASGETQYF	2595			CSARATSGSQETQYF	315
CASSQDFRTGLREAFF	55501			CSARDLMREGREQYF	3777
CASSQDGWPALKLNF	504			CSARDWGWTADNYGYTF	401
CASSQDHVSNQPQHF	3824			CSARDYEQFF	4201
CASSQDLGFGWGEQYF	365			CSAREAGREDTEAFF	1256
CASSQDLRTGTAHYNEQFF	324			CSARELARRYGYTF	320
CASSQDPNRRYNSPLHF	1405			CSARGDPGLAGPRSSYEQYF	338
CASSQDPQGRYQPQHF	402			CSARGFGGYTF	355
CASSQDPRVRNEQFF	4672			CSARGFRYTTEQYF	344
CASSQDQAGLGANVLTF	1252			CSARGKTDYYEQYF	2310
CASSQDRLTGGYTF	425			CSARTGEDYGYTF	313
CASSQDRPGRDEAFF	662			CSARTPSGGSIQETQYF	306
CASSQDSGGFTEAFF	351			CSARVPAGATDTQYF	1822
CASSQDSGGYSGELFF	723			CSARVVGGKGPGYTF	414
CASSQDSTLGDTQYF	305			CSASNNRGRTGELFF	427
CASSQDTFNQPQHF	467			CSASPHSDQPQHF	5368
CASSQDWAEMNTEAFF	660			CSAVAGDSYEQYF	542
CASSQEGLEVGELFF	351			CSAVGQGEIGGYTF	814
CASSQEGPLSGANVLTF	738			CSAYRQGRPYEQYF	6075
CASSQEIRGYNSPLHF	810			CSTMGQGNTGELFF	870
CASSQELAGGGTGELFF	1523			CSVEDGTGQGGQPQHF	1187
CASSQERFQSNQPQHF	1215			CSVEFGDRGYEQYF	917
CASSQESEQFGRRNTEAFF	638			CSVELGDLGYEQYF	444
CASSQESNYGYTF	846			CSVETGFNQPQHF	462
CASSQETGEGDQPQHF	709			CSVETGYNQPQHF	324
CASSQGAGTYEQYF	780			CSVETSANTGELFF	293
CASSQGALEAFF	11374			CSVGGGYTF	1012
CASSQGGGDYGYTF	508			CSVGVDRPTDTQYF	500
CASSQGIGDYEQYF	904			CSVLRDNYGYTF	1176
CASSQGILGYTF	758			CSVNRDRGSYGYTF	4478
CASSQGILNTEAFF	1516			CSVPSDRREQFF	877
CASSQGLIEAFF	1348			CSVRDAETQYF	295
CASSQGMQGNQPQHF	485			CSVVSSGVYNEQFF	944
CASSQGPAGTSIGNTIYF	1277			CSVYDRGRDYEQYF	1803
CASSQGPDTQYF	1124			small	8468390
CASSQGPSLSTLHF	2556
CASSQGQGVTTNEKLFF	299
CASSQGQTYGYTF	395
CASSQGRRNTIYF	351
CASSQGTDTQYF	638
CASSQGTGFSPLHF	343
CASSQIGTGVTYEQYF	369
CASSQIPGQREQYF	518
CASSQLEYSPLHF	522
CASSQLMGRSEAFF	367
CASSQPSGGPRYNEQFF	1067
CASSQPSNSPLHF	693
CASSQQDSGSYEQYF	28906
CASSQRGGGTDTQYF	673
CASSQSGGVSEQFF	1768
CASSQSPGATIYGYTF	371
CASSQTGGGNTF	1584
CASSQVALLGSYEQYF	347
CASSQVLRGRANYGYTF	896
CASSQVQGAVDEQYF	429
CASSQVRTLVGETQYF	365
CASSQVVASAYEQYF	415
CASSQVYSGGPDNEQFF	540
CASSQWFEQYF	416
CASSRAQQNTGELFF	763
CASSRDRVTEAFF	827
CASSREAANEQFF	325
CASSRIQRGVDNEQFF	1394
CASSRKGGSGGETQYF	377
CASSRLGEEGARPYGYTF	652
CASSRPGQALSYEQYF	3981
CASSRPGRANYGYTF	342
CASSRRSGAKNIQYF	3733
CASSRTLAGGRTDTQYF	901
CASSRTLELFF	502
CASSRTRSGTDTQYF	1118
CASSRVGATEAFF	2394
CASSSASGTEAFF	538
CASSSEASRNPYEQYF	19628
CASSSEITGVGSPLHF	2007
CASSSEYQDRPYEQYF	291
CASSSGLGTQYF	1102
CASSSGLPFAYGYTF	557
CASSSGNYGNTIYF	420
CASSSGPEGRNEQFF	572
CASSSGPSTDTQYF	367
CASSSGQGWPGYTF	1371
CASSSGQYNQPQHF	735
CASSSGSGDGYTF	799
CASSSGTTVADTQYF	458
CASSSLGGRDTGELFF	1368
CASSSMDQGREKLFF	335
CASSSMGASPLHF	439
CASSSPPSGLGPQQYF	1980
CASSSPSGVTEAFF	936
CASSSPSTASDEQFF	380
CASSSREGQPQHF	292
CASSSRPLAGGWDEQFF	502
CASSSRTGELFF	430
CASSSSGGGSYNEQFF	1594
CASSSSQGDNRENEKLFF	858
CASSSSQGITEAFF	475
CASSSSTAPNEKLFF	1258
CASSSVESGDQPQHF	1367
CASSSWGGQPGELFF	760
CASSSWTASTDTQYF	311
CASSTAGTANYGYTF	293
CASSTATNEKLFF	506
CASSTFLGSKRGTGELFF	839
CASSTGANEKLFF	420
CASSTGDSNQPQHF	307
CASSTGGAYNEQFF	345
CASSTGLADYNEQFF	1966
CASSTGLNTDTQYF	1406
CASSTHRGGEQYF	456
CASSTLGQAMGAFF	2454
CASSTPTGATEAFF	2357
CASSTRGQGNYGYTF	4516
CASSTTRTSGRTDTQYF	1235
CASSVAGTPAGYGYTF	1916
CASSVATVGTVQDTQYF	446
CASSVDGGGGGYTF	444
CASSVDHSTDTQYF	357
CASSVEGAGRTYF	1180
CASSVEGRAGHEQYF	5579
CASSVEPRASGNTIYF	296
CASSVGDTEAFF	1161
CASSVGGMNTGELFF	338
CASSVGGNSNQPQHF	354
CASSVGLWGNYGYTF	625
CASSVGSAGLEQYF	7778
CASSVGSGEGGGANTGELFF	1183
CASSVGSPGELFF	2917
CASSVGTYNEQFF	488
CASSVLAGVGTADTQYF	301
CASSVQAGTSYEQYF	360
CASSVQGSGYEQYF	395
CASSVQGYQPQHF	344
CASSVTGGDLEQYF	790
CASSVTSRETQYF	1045
CASSWDKTYEQYF	3857
CASSWGAGSNYGYTF	1266
CASSWGASTGNTIYF	566
CASSWGQGGNYGYTF	1876
CASSWNSDNTYNSPLHF	944
CASSWREGDRGTDTQYF	1227
CASSWRLADNIQYF	507
CASSWTAGSTEAFF	388
CASSWYGQSNQPQHF	377
CASSYAGGGYTF	445
CASSYAGTAAFF	448
CASSYAVSSGNTIYF	509
CASSYFPGTMNTEAFF	1833
CASSYGAGHYEQYF	1380
CASSYGDGKYEQYF	2252
CASSYGEGKYGYTF	811
CASSYGGAGYEQYF	408
CASSYGGEQYF	466
CASSYGGGSGTDTQYF	1168
CASSYGGQPSYNEQFF	4375
CASSYGGSGYEQYF	413
CASSYGGSYEQYF	457
CASSYGGTGRYIQYF	1070
CASSYGPNNYEQYF	591
CASSYGRGYEKLFF	1209
CASSYGWLLNTGELFF	1002
CASSYLSLREQFF	742
CASSYNRDYGELFF	311
CASSYQGGSGYTF	625
CASSYQGNQPQHF	7161
CASSYRDGRTEAFF	3910
CASSYRDSYYEQYF	2021
CASSYRGMGYLPVEQYF	293
CASSYRRGANEQFF	502
CASSYRRTYEQYF	793
CASSYSADRPIYEQYF	333
CASSYSDSTSSYNEQFF	961
CASSYSGEDTQYF	10871
CASSYSGGDEQFF	985
CASSYSGGKHNEQFF	748
CASSYSGTGNTGELFF	3193
CASSYSGYAGGPKALNEQFF	2759
CASSYSLAGEETQYF	799
CASSYSPGRDEQFF	419
CASSYSPRGTNEKLFF	365
CASSYSRGGETDTQYF	2754
CASSYSSEEMVTEAFF	351
CASSYSTGLNPRFF	470
CASSYTSGGYNEQFF	3124
CASSYTTGDNSPLHF	401
CASSYVIPSGTGTPEQYF	2983
CASSYWTGGLYEQYF	343
CASSYYRDGYTF	6085
CASSYYRGRGYTF	834
CASTAGDTIYF	4752
CASTGDMGNQPQHF	410
CASTGTMNTGELFF	1493
CASTLQAGGSHEQYF	5155
CASTMGGHSTEAFF	1809
CASTPGGGPSIYGYTF	363
CASTPGTGFYETQYF	2920
CASTSQGNSYNEQFF	2696
CASTSRGVQRGSYEQYF	324
CASTTNGGLSYGYTF	374
CASTTRVTLAKNIQYF	538
CASVAEAFF	377
CASVQGGDTEAFF	595
CASYFSYGYTF	4835
CATAGTGDYEQYF	1973
CATDNLEGTEAFF	1050
CATGQLNTEAFF	1351
CATGTGDSNQPQHF	384
CATHRGQGLLNTEAFF	914
CATRDDRVTYNEQFF	319
CATRGQADSSYEQYF	1573
CATRNLTGHASYNEQFF	348
CATSAKTIGRPIAKNIQYF	450
CATSDASGRLEQYF	405
CATSDLGQGVGTGELFF	752
CATSDLSINQPQHF	1423
CATSDRTNEAFF	759
CATSDSGGGRETQYF	541
CATSDYRDTGELFF	296
CATSKLGPGLGHTGELFF	5570
CATSKTGTGPNQPQHF	322
CATSNPARDDNEQFF	1493
CATSRDRGTGPVLEQYF	328
CATSRDSGQGDPYEQYF	1678
CATSRDSGRVNEQFF	4794
CATSRFGGETQYF	456
CATSRGDFSYEQYF	322
CATSRLAGETQYF	1255
CATSRVAGETQYF	580
CATSTGGDGYTF	344
CATSTVGLGQEDEQFF	1515
CATSVGRLLTF	392
CAWDPPGQGLEKLFF	392
CAWIPGGGYEQYF	315
CAWNNRYEQYF	321
CAWSLAGGDEQYF	319
CAWSRTGGPYEQYF	633
CAWSTFEALGANVLTF	697
CAWSVRDTGGEKLFF	491
CRGGSHTEAFF	351
CRQGEEAFF	1453
CSADPNWNNEQFF	340
CSAEDGPSTDTQYF	333
CSAEEDYNEQFF	5496
CSAEGQGAEWQPQHF	4021
CSAERSASNQPQHF	739
CSAGAGLEYEQYF	412
CSAGGVSSYNEQFF	347
CSAIGTEDYEQYF	499
CSAISLAGGNEQFF	374
CSAKPLLAGVENEQFF	447
CSALDPGQGYYGYTF	649
CSALTWGNEQFF	532
CSAPSQDSSSYNEQFF	469
CSAPTSPNVYGYTF	459
CSARAEGGPYNEQFF	809
CSARAGTLNTGELFF	377
CSARAIGGSSYEQYF	392
CSARAPIGQGHYGYTF	1217
CSARDAVERGPYNEQFF	1788
CSARDEASGRRTDTQYF	337
CSARDMLNSYEQYF	1453
CSARDPLAGLGNEQFF	3585
CSARDPQRDYEQYF	511
CSARDRSPGTGEVSLFF	1244
CSARDSLTYEQYF	667
CSARDVRGGIDTGELFF	18148
CSARDVRGLDTEAFF	434
CSARDWKETGGGNEQFF	371
CSAREGTANTEAFF	1160
CSARGDAGQGSSPLHF	780
CSARGGADYEQYF	14439
CSARGRGNGNTIYF	713
CSARGSDRGSSPLHF	542
CSARGWGRTDTQYF	980
CSARMVDEDQPQHF	714
CSARNNRDTEAFF	539
CSARPPWGGTGELFF	1867
CSARRTAGNSPLHF	1027
CSARSFRGYTEAFF	417
CSARSTSALGTGELFF	2455
CSASGRDSNQPQHF	1143
CSASKVGVTSGETQYF	428
CSASLPGQEYNEQFF	324
CSASPQGNTEAFF	315
CSASRGPDEQFF	506
CSASSVF	472
CSATEGMNTEAFF	16939
CSATGVAGKTYNEQFF	972
CSATQGTDTQYF	309
CSATSYEQYF	630
CSEGGNRTGDQPQHF	1070
CSGIDSPWSGELFF	9662
CSVDSGETETQYF	454
CSVEDGFHNEQFF	9228
CSVEDLGRVNEKLFF	289
CSVEDPGVEQYF	303
CSVEEGDRGYEQYF	490
CSVEIGDRGYEQYF	3954
CSVEVGDRGYEQYF	6865
CSVEVPGVAKNIQYF	327
CSVEYGDRGYEQYF	463
CSVGEREAIGGEQFF	375
CSVGTGGTNEKLFF	437
CSVKRTGEDTGELFF	360
CSVLDGEAFF	1108
CSVPTDTGELFF	870
small	23798989

## Sheet: ED_Fig.9C
pORG high pri		pORG low pri		pORG high met		pORG low met
amino_acid	templates	amino_acid	templates	amino_acid	templates	amino_acid	templates
CAFLERLAGEDPYYEQYV	736	CACDTGELFF	485	CAINQDRNYGYTF	671	CAGQERGANEQFF	5666
CAISEMEGRAKNIQYF	3836	CACNRDGSYGYTF	718	CAISDREDGNQPQHF	11425	CAISAKLVGDTEAFF	817
CAISESGTGHGYTF	10379	CAFGENTEAFF	1132	CAISERNEQYF	311	CAISESPSSGRYTGELFF	2403
CARLGQAAYEAFF	309	CAFQGWELRGETQYF	734	CAISEVSLNTGELFF	645	CAPGLAGHYEQYF	4809
CASAYKGITEAFF	1140	CAFVLAEGNEQFF	1215	CARSGGSYEQYF	768	CARSPGPGDYNSPLHF	316
CASGFNTGELFF	750	CAGALDSYEQYF	466	CASCGGPSYEQYF	327	CARSQDRSHSYEQYV	441
CASGGAAGNAGELFF	308	CAIGDIPNTGELFF	313	CASGSGLAGGSDTGELFF	394	CASEGDTQYF	863
CASGGANGGLETQYF	1306	CAIGTGDSNQPQHF	1253	CASGYTGSNYGYTF	1073	CASGDAEAFF	342
CASGGTNTEAFF	625	CAIPKQGGSNTGELFF	315	CASILGGTGFSGNTIYF	1003	CASGLEDEQFF	359
CASGLVHRVILSYEQYF	388	CAIRQNTEAFF	397	CASIPSGSLPYGYTF	320	CASGLHRDLNTEAFF	803
CASGPIAGAYNEQFF	490	CAISEMNTEAFF	1244	CASMFRSLGNTEAFF	2858	CASGQGAGYNSPLHF	482
CASHSGTSRTDTQYF	439	CAISESNGLETQYF	1610	CASMGGSGQGGQPQHF	732	CASGRDRGSGANVLTF	487
CASIFLQGYGYTF	918	CAISGEGSGNQPQHF	1554	CASNNEEGGNTIYF	1095	CASGRQGFRYGYTF	471
CASIGPSYEQYF	3903	CAISGGTSSTDTQYF	520	CASNPDRGYGYTF	1340	CASHTGSQETQYF	1738
CASIGSTEAFF	1372	CAISGGVSTDTQYF	310	CASRDSSYEQYF	3407	CASIHRERNEQFF	367
CASIGTGLSEQYF	429	CAISGRGLENTEAFF	412	CASRGPGDSPLHF	3025	CASIIAGGPDTGELFF	2357
CASIRHTDTGELFF	1010	CAISPGLSTTDTQYF	1923	CASRHPSTDTQYF	630	CASKPAREYQPQHF	39816
CASKGVTEAFF	473	CAISRDNEQFF	862	CASRLGHGYTF	938	CASKRMSLSYEQYF	3961
CASKSVGTDTQYF	738	CAISRQGADSPLHF	320	CASRLGQGIYGYTF	368	CASMGTHNEQFF	734
CASLPGTSGRANEQFF	1457	CARDVGLAGVEQYF	3633	CASRPGQGGSPLHF	386	CASNNWDNLNTEAFF	380
CASLSSLTYTGELFF	362	CARTGFYGYTF	2004	CASRREAVGFF	562	CASNRQGSTEAFF	91827
CASMGSGEQFF	321	CASAGSGDTQYF	7232	CASRTGDEQYF	5237	CASQGANTEAFF	7938
CASMRTQGFTDTQYF	3181	CASATGTGLDEQYF	922	CASRTKSLGLTGELFF	2561	CASRATSGRTDTQYF	627
CASNDRNTQYF	312	CASATLVQASYEQYF	2935	CASSAFYNSPLHF	293	CASRGAIFSYEQYF	1766
CASNGAGGNQPQHF	1032	CASCYRANTEAFF	5347	CASSASRARYNSPLHF	438	CASRHSGGAYNEQFF	587
CASNRQTQGEQFF	4214	CASGLTAAGDQPQHF	528	CASSERFGGRAGNTIYF	13536	CASRKDGGGNTEAFF	340
CASNRRQDLVTDTQYF	437	CASGPLNTEAFF	340	CASSFNRDTGSIYF	797	CASRLGSARVTEAFF	3122
CASQGSGGYTF	676	CASGQGAFMGPENIQYF	385	CASSFPPWGSSYEQYF	350	CASRPGGAQDEQFF	1474
CASRAGASGIETQYF	1037	CASGSYNSPLHF	293	CASSFSGGVYEQYF	2345	CASRSDAYGYTF	352
CASRAQGGFRYEQYF	295	CASGVGTGIYEQYF	430	CASSFSGQGDSPLHF	1036	CASRSGGNVGELFF	633
CASRDGLQYGYTF	292	CASIPRAGEGVETQYF	717	CASSFSGSTGELFF	3057	CASRTTSGGADEQYF	303
CASRDGTYYGYTF	1610	CASIQQKQTGELFF	2088	CASSFSTEMNTEAFF	367	CASRWDKREGHDTQYF	662
CASREGASMNTEAFF	334	CASLGTGLNEQYF	1447	CASSFVAGAGNEQFF	575	CASSADYGYTF	397
CASREGTGGAVGGYTF	1179	CASLLEVQGSTGELFF	334	CASSGEYEKLFF	629	CASSAFSTGDNSPLHF	2567
CASRFPSGSGPYEQYF	1108	CASLPGTGWETQYF	339	CASSGLGYTEAFF	447	CASSAGQAYEQYF	993
CASRGTTYEQYF	567	CASMAAYNEQFF	758	CASSGQAAVAGELFF	352	CASSAGTDTNYGYTF	507
CASRHARSMGEKLFF	369	CASNETPDGVYGYTF	719	CASSGSRPSYEQYF	776	CASSAPASGSHEQYF	6986
CASRIQVFNQPQHF	753	CASNFASMDEQYF	411	CASSGVGDEQFF	328	CASSARDGPNYGYTF	799
CASRKLVTTGELFF	350	CASNIQGSTEAFF	3026	CASSGWTGDGYTF	618	CASSATESYGYTF	448
CASRLGSSGRAGEQFF	305	CASNPRDSRRDTQYF	3739	CASSHQWNTEAFF	333	CASSATVGNEKLFF	699
CASRLLNSPLHF	290	CASNPSGGGSYNEQFF	945	CASSHTGSGANVLTF	576	CASSDGGIDEQFF	402
CASRPSGGANNEQFF	1938	CASNQGVVNGYTF	1157	CASSIDLRRLPGYLHQPQHF	693	CASSDGGVHEQYF	542
CASRPTSATDTQYF	423	CASNTNDRGHEQYF	461	CASSIGGGTQPQHF	309	CASSDIRDRVKGETQYF	444
CASRRTDENEKLFF	506	CASNVAGLSTDTQYF	1007	CASSLAGNSGDTQYF	996	CASSDPSGRAEQFF	289
CASRSGELFF	325	CASNYFHGGTNTGELFF	310	CASSLAGTGSYEQYF	464	CASSDSSGANVLTF	2177
CASRSGTTSHEAFF	6788	CASQQGAGEKLFF	437	CASSLAPQNQETQYF	383	CASSDSSGSYNEQFF	1259
CASRSLSEGYTF	667	CASQSGYEQYF	16001	CASSLARDQPQHF	306	CASSEATGTGSNEQFF	943
CASRSPGNTEAFF	355	CASRAQGDTGELFF	343	CASSLDFNTGELFF	338	CASSEDRGGAAFF	499
CASRTGFTEAFF	303	CASREDRGGNQPQHF	346	CASSLDGRGGWHEQYF	3053	CASSEGRVWPGELFF	2277
CASRTPDTGELFF	1225	CASRESFNYGYTF	1434	CASSLDGTLDEQYF	430	CASSEGYEQYF	3797
CASRVDRGLSPLHF	1569	CASREVGSYEQYF	306	CASSLDTGEKLFF	586	CASSELGITNEQFF	452
CASSADPNQPQHF	329	CASREWTADTQYF	442	CASSLDWTGGAYRETQYF	1203	CASSEMGRSNEQYF	368
CASSAGPNYEQYF	408	CASRHGQGNYNEQFF	655	CASSLGGSAYEQYF	605	CASSESAQGIHEQYF	36078
CASSASGTGVAGANVLTF	562	CASRISTSTYEQYF	1817	CASSLGHITPNEQFF	308	CASSETGTWGETQYF	508
CASSAWEGGTDTQYF	5710	CASRKGQGIDEQYF	392	CASSLGNEKLFF	1020	CASSETTGQSTDTQYF	9724
CASSDLNEKLFF	467	CASRLAGGYNEQFF	8865	CASSLGQAYEQYF	13578	CASSFGADYNEQFF	28616
CASSDLPGFEQYF	1805	CASRRLGGSSGANVLTF	474	CASSLGRGGYEQYF	624	CASSFGGRVYGYTF	515
CASSDSFYGYTF	1491	CASRSGTGPQPQHF	658	CASSLGSEQYF	324	CASSFHELSGARSPLHF	4259
CASSDSIAGRGEQYF	9809	CASRSLGQSDNSPLHF	395	CASSLGWGRETQYF	3758	CASSFIGVASYEQYF	298
CASSDTNYGYTF	4092	CASRSSTSGSYEQYF	709	CASSLLGGAPDSPLHF	391	CASSFLAGGLVTGELFF	491
CASSEALAGRSTDTQYF	378	CASRSYGYTF	5092	CASSLLGRTFTDTQYF	1053	CASSFLGLAFFSNTGELFF	311
CASSEAPVGNTEAFF	2148	CASRWHLFWVEQYF	1188	CASSLNGGHYEQYF	2673	CASSFRQGGDQPQHF	618
CASSEDPNIQYF	1105	CASRYQTGEDEQYF	541	CASSLRGEETQYF	793	CASSFSPTGYGYTF	654
CASSEDRGHGAFF	431	CASSAEQGLSPLHF	368	CASSLRGGYETQYF	556	CASSFTGELYEQYF	1822
CASSEDRNTEAFF	299	CASSAGDPSTDTQYF	583	CASSLRLAGSTDTQYF	315	CASSFVGYEQYF	486
CASSEEHLQETQYF	788	CASSAGDTEAFF	498	CASSLRRDSNQPQHF	1129	CASSFWGRGDIQYF	4537
CASSEFVGGGNEQFF	532	CASSAGLHTYNEQFF	619	CASSLSGGRYEQYF	435	CASSFWTGSNYGYTF	299
CASSEGLAGMTDTQYF	896	CASSAGQGAQGFEPQHF	309	CASSLSGRGADTQYF	581	CASSGLAGPYNEQFF	667
CASSEGQEYTEAFF	318	CASSAGTGSHTEAFF	998	CASSLSTDTQYF	465	CASSGLNEKLFF	298
CASSEGRQPLYGYTF	963	CASSAGTSEETQYF	391	CASSLTGTFRGYTF	290	CASSGQLNTEAFF	14587
CASSEGSYNSPLHF	324	CASSAPTSPYEQYF	379	CASSLTGVNTGELFF	311	CASSGQMNTEAFF	3437
CASSEIGGVGYEQYF	297	CASSAQGNSYNEQFF	725	CASSLTTAYEQYF	1459	CASSGTGASLHF	472
CASSELGAEAFF	309	CASSAREYAEAFF	1743	CASSLTTDPYEQYF	17984	CASSGTSGSTDTQYF	368
CASSELPGATEAFF	346	CASSASSDLTDTQYF	535	CASSLVAAELFF	1646	CASSHAGDPRETQYF	309
CASSERGHQETQYF	589	CASSAVSGELFF	388	CASSLVIGQGSYEQYF	1147	CASSHGQGDYGYTF	678
CASSERGQVIEQYF	504	CASSCPGTGVSSYNSPLHF	1224	CASSLVSFDYEQYF	298	CASSHPGSGSEQYF	2033
CASSESDWAEQYF	590	CASSDLTSDEQFF	3434	CASSLWRGSGAFQPQHF	1847	CASSHPPRRSSGANVLTF	294
CASSEVAREQYF	749	CASSDPAGAHTDTQYF	493	CASSNRGHTQYF	919	CASSHRASSRDEQFF	654
CASSEWTGYQPQHF	494	CASSDREEGFGTAISYEQYF	371	CASSPDPGRGYGYTF	517	CASSHREVPYEQYF	295
CASSFATGRHQPQHF	1041	CASSDTSYRDSFTGELFF	11253	CASSPGGEQYF	406	CASSHRGGNEQFF	5869
CASSFEETQYF	678	CASSEALAMVAFF	1428	CASSPGLGRTGANVLTF	839	CASSHSYPPSATATYEQYF	1613
CASSFGGGSHYGYTF	403	CASSEALGQGAFF	304	CASSPGPNYEQYF	362	CASSIDGGGPYGDGYTF	669
CASSFGGNSYNEQFF	478	CASSEETYYGYTF	8176	CASSPNWDEKLFF	309	CASSIFGEQYF	913
CASSFGGYEQYF	847	CASSEFGHYEQYF	542	CASSPRGGVMKLGNTIYF	634	CASSIGLAGATDTQYF	881
CASSFGHATGELFF	535	CASSEGGGSWLEQFF	2013	CASSPRQGAYEQYF	465	CASSIGLRGNQPQHF	590
CASSFGNNYGYTF	322	CASSEGTIYEQYF	1045	CASSPRQGWMNTEAFF	397	CASSIGPTSYEQYF	993
CASSFGTGTYEQYF	579	CASSELGTLDTQYF	1127	CASSPVTGTGSYGYTF	2690	CASSIGSAPTYEQYF	3067
CASSFGTSGSSYNEQFF	1723	CASSELLSTDTQYF	4418	CASSPWEGNTEAFF	771	CASSIGWRAQETQYF	496
CASSFIGGRTEAFF	591	CASSEQVGQGDQPQHF	378	CASSQAGGGSAFF	5473	CASSILGGRLNTEAFF	302
CASSFITGMGISSYEQYF	3986	CASSERAGPNSPLHF	303	CASSQAPRSGGANSPLHF	7605	CASSIRAGVSDTQYF	388
CASSFKTGEDTEAFF	787	CASSERGNTEAFF	925	CASSQDAGQGVDTQYF	694	CASSIVAGPYNEQFF	400
CASSFLAGVDNEQFF	488	CASSERSGTGYNEQFF	300	CASSQDHKTANTEAFF	781	CASSKDLENTEAFF	330
CASSFLDKEQPQHF	737	CASSESANLNEQYF	1792	CASSQDLLRASNQPQHF	835	CASSKGGVRDEQYF	24026
CASSFLGSVEAFF	343	CASSETGGRTYEQYF	1261	CASSQDVLAGALYINTGELFF	456	CASSKSGTYNEQFF	368
CASSFLTGGTDTQYF	421	CASSFAGGNSPLHF	321	CASSQEAAYSGANVLTF	1384	CASSKTGGDYNEQFF	1029
CASSFQDWKGSSGELFF	1012	CASSFDGLFPTYEQYF	536	CASSQEGPGGHNEQFF	1797	CASSKVPSGGTRTSWSWSYEQYF	1464
CASSFRPEVYEQYF	462	CASSFDLNTEAFF	610	CASSQEMWPGWSGYTF	1190	CASSLAFVATEAFF	558
CASSFSGGGETQYF	770	CASSFDPISNSPLHF	518	CASSQGGHSGNTIYF	307	CASSLAGTDRYNEQFF	340
CASSFSGGTGGSSGYTF	422	CASSFFRSSSKYF	361	CASSQIGRSSTDTQYF	1876	CASSLATGMNTEAFF	711
CASSFWEGAEAFF	547	CASSFGDPTGTAAYEQYF	598	CASSQIPPRAGGPREQYF	324	CASSLDGNEQYF	496
CASSGGLRGNQPQHF	1926	CASSFGGAGDTQYF	5507	CASSRDRGFAEQFF	549	CASSLDLTGNTEAFF	89626
CASSGGQGVTGELFF	465	CASSFGGNTEAFF	471	CASSRDSSYTEAFF	942	CASSLDTSYEQYF	1167
CASSGRQGAGGELFF	387	CASSFGGRAPTGELFF	586	CASSRKLPSLAGGFYEQFF	541	CASSLDWQGETQYF	698
CASSGRRGVSNQPQHF	295	CASSFGGSPLHF	474	CASSRLFLVPGVDVQYF	538	CASSLEAGNQPQHF	2015
CASSGTGGIDYEQYF	1010	CASSFGQANEKLFF	1292	CASSRQGFSNQPQHF	823	CASSLEGGRGTGELFF	870
CASSGTPTNYGYTF	498	CASSFGQGAFSGELFF	520	CASSRQGSYNEQFF	290	CASSLEGLGSSYNEQFF	458
CASSHESGSSYNSPLHF	321	CASSFGQGAYEQYF	342	CASSRTGGNTEAFF	942	CASSLEGQLYEQYF	790
CASSHGPPGQGTHEQYF	957	CASSFGQNTEAFF	2981	CASSRTSGSIHEQYF	3442	CASSLEGYTEAFF	820
CASSHGTGSSGYTF	2442	CASSFLVGLAETQYF	7459	CASSSFGADSSYNSPLHF	8850	CASSLEQGARGAEQYV	3941
CASSHLEGANYGYTF	1584	CASSFPLDALSYNEQFF	308	CASSSGQVSNTGELFF	1104	CASSLEQGARSNEQFF	2098
CASSHPTTEAFF	393	CASSFPSGGGQDTQYF	2977	CASSSGRVLGEAFF	1059	CASSLERGSNQPQHF	1835
CASSHRDSSGPQHF	357	CASSFQDDGYTF	1733	CASSSLTGAGDTQYF	619	CASSLGASGGYNEQFF	521
CASSHRDSYIYEQYF	333	CASSFQGAGANVLTF	689	CASSSPHIRDSAYEQYF	397	CASSLGGGNNEQFF	483
CASSHRENYGYTF	750	CASSFQGFTEAFF	495	CASSSPRLGYEQYF	372	CASSLGGGSGELFF	539
CASSHRPSGEKLFF	1218	CASSFQGVFHTEAFF	344	CASSSRGYYGYTF	342	CASSLGGPQSNQPQHF	16646
CASSHRTENTEAFF	2099	CASSFRDLPSYEQYF	455	CASSSSRESGNEKLFF	916	CASSLGGSANTEAFF	22193
CASSHTDTQYF	8211	CASSFSTGELFF	1198	CASSSTLGLASGELFF	346	CASSLGLHYEQYF	21535
CASSHTPPGDGEQYF	366	CASSFVGDGYGYTF	622	CASSSWTSGGKTRVEQFF	473	CASSLGPRDTQYF	2531
CASSIDDRSPTGGYTF	1396	CASSFWLAGSTGELFF	311	CASSTGTDSSYNEQFF	290	CASSLGPTNYGYTF	820
CASSIEGSSDTQYF	670	CASSFWLDPHTF	502	CASSTPGPQYEGGRTDTEAFF	538	CASSLGQAYEQYF	1363
CASSIGGGNTIYF	691	CASSFYRSSNQPQHF	833	CASSVDSANTEAFF	869	CASSLGQAYSPLHF	3402
CASSIGILEHNEQFF	472	CASSGGLTDNEQFF	5013	CASSVEGNNGYTF	406	CASSLGQGAMVETQYF	2026
CASSIGKGHSPLHF	797	CASSGGQGADTQYF	525	CASSVEGQRNSPLHF	1589	CASSLGQLNQPQHF	3584
CASSIGVLEHNEQFF	626	CASSGGSGNSPLHF	1317	CASSVERGGTHNEQFF	3225	CASSLGRNSEAFF	2167
CASSISGGDGDEQYF	1305	CASSGGTEAFF	1581	CASSVESADRMNGYTF	2212	CASSLGRRRQSLGVSTNEKLFF	6921
CASSISGRGEQYF	5763	CASSGSVMGNTEAFF	3415	CASSVGPRSYEQYF	731	CASSLGTSGGFEGQETQYF	1532
CASSITSGGPNEQFF	380	CASSGTSGSSNEQFF	401	CASSVVPGTNTEAFF	628	CASSLGVHGYTF	2840
CASSIVAGGYEQYF	293	CASSGVVNTGELFF	453	CASSVYRSYEQYF	410	CASSLGVHYEQYF	5632
CASSKETVSGNTIYF	296	CASSHITSGSGHEQFF	428	CASSWEVGFGEKLFF	291	CASSLHYANTGELFF	651
CASSKLGGKLAGMYSYEQYF	681	CASSHPPEGETQYF	1915	CASSWGDSYTYEQYF	449	CASSLIFGTGGSYNEQFF	603
CASSLAGANTEAFF	1044	CASSHQGSTEAFF	461	CASSWGGGSPYGYTF	964	CASSLISYEQYF	676
CASSLAGVSTEAFF	1252	CASSHTGAYEQYF	314	CASSWGRNTEAFF	636	CASSLLDRGDSPLHF	1000
CASSLAPGATNEKLFF	334	CASSIDRAGRGYTF	534	CASSYEYLTGELFF	314	CASSLLDTYEQYF	330
CASSLAPNIYEQYF	748	CASSIFGEQFF	726	CASSYGGRQYF	600	CASSLLSSQNRGKGSNQPQHF	1256
CASSLAVGESYEQYF	390	CASSIGQGAYEQYF	877	CASSYPTPGQHF	722	CASSLPPTGGNEQFF	615
CASSLAWAEPSVYEPQHF	340	CASSIGTGTYNEQFF	515	CASSYSDFLMNTEAFF	1037	CASSLRGLGGYTF	323
CASSLDPDNTEAFF	2039	CASSIGTGWDSPLHF	578	CASTDPGGNQPQHF	1083	CASSLRGTGELFF	371
CASSLDRAPDTQYF	2598	CASSIGTLGNQPQHF	342	CASTPWATGYGYTF	885	CASSLRYNTEAFF	942
CASSLDRQGRYTF	334	CASSIPFNSARDTQYF	611	CASTSGTVSYEQYF	504	CASSLSGFYTIYF	1138
CASSLDSRETQYF	289	CASSIQGGGYEQYF	342	CASTTTGRGHTGELFF	328	CASSLSGLLQWEQYF	357
CASSLEDRADPEQYF	762	CASSIRDTLFNQPQHF	1124	CASTYGEGKFYEQYF	294	CASSLSGTWGETQYF	867
CASSLEEGSRTQYF	573	CASSKSYTQYF	436	CASVREGNTEAFF	475	CASSLSRGALRSTDTQYF	707
CASSLEGDTGLGANVLTF	327	CASSLAGDWYEQYF	319	CATDADGNTGELFF	664	CASSLSRTGYNSPLHF	1823
CASSLEGGSDEKLFF	5361	CASSLAGVLQEELFF	29465	CATKDRWDRGSSPLHF	651	CASSLSVSSSYNEQFF	481
CASSLEGLAGGQWNEQFF	1749	CASSLAPGATNEKLFF	2807	CATRTGFGGTEAFF	469	CASSLTASNYGYTF	331
CASSLEGVSNQPQHF	433	CASSLARQWPQHF	474	CATSDTRQRVYEQYF	817	CASSLTGVLYGYTF	609
CASSLERQGIGGTDTQYF	360	CASSLARSPYNEQFF	290	CATSPLANTGELFF	529	CASSLVGGTEAFF	6831
CASSLEYVGENLANEQFF	4384	CASSLASLGNQPQHF	324	CATSRDAGTVTGELFF	565	CASSLVGRLAVDTQYF	982
CASSLFDRRGTQYF	535	CASSLDGTNYEQYF	1628	CATTGGSYEQYF	562	CASSLVGRSVLDTQYF	918
CASSLGAAAREQYF	974	CASSLDLGPRHDF	1094	CATTPTGGIYEQYF	502	CASSLVSGGRYEQYF	1086
CASSLGAGGEQPQHF	835	CASSLDPPGQGYEQYF	370	CAVLGQGPEAFF	418	CASSLWGQLNEKLFF	387
CASSLGAGGRHEQYF	502	CASSLDRGNEQFF	378	CRAGSSSYEQYF	694	CASSLWGSNQPQHF	2351
CASSLGDAGRSYEQYF	457	CASSLDRPPETQYF	293	CSADPLAENSYEQYF	965	CASSLYFAGGRNEQFF	365
CASSLGDSLSSPLHF	3974	CASSLDYNEQFF	4890	CSAFSGGLNTGELFF	448	CASSLYSGRISNYEQYF	2968
CASSLGDYPSYEQYF	348	CASSLEASGYEQYF	1102	CSAGQGANYGYTF	1263	CASSMGRQGRQPQHF	341
CASSLGGDEQFF	384	CASSLEASPNTGELFF	466	CSAPTRDRTSQQYF	9272	CASSMQMMSNQPQHF	519
CASSLGGGDYEQYF	902	CASSLEAVNTEAFF	619	CSARDSPTGSTDTQYF	568	CASSMTSRETQYF	556
CASSLGGGELFF	2166	CASSLEFAGELSDTQYF	433	CSARGFGGYTF	355	CASSNGNTIYF	295
CASSLGGGRQAFF	362	CASSLEGANTDTQYF	430	CSARGKTDYYEQYF	2310	CASSPAGGPYEQYF	836
CASSLGGNANYGYTF	345	CASSLEGAPGQGDEQYF	1975	CSARVVGGKGPGYTF	414	CASSPAWVSGNTIYF	843
CASSLGGPNTEAFF	14741	CASSLEGDQPQHF	3058	CSASTTPGPNQPQHF	353	CASSPDGKGYTF	296
CASSLGGQNYGYTF	603	CASSLEGQNQPQHF	656	CSAVGQGEIGGYTF	814	CASSPDGQGRNEQFF	888
CASSLGGRYTF	844	CASSLEGRGDTQYF	305	CSVEGGFTEAFF	428	CASSPDSNQPQHF	513
CASSLGGTANTEAFF	1144	CASSLERGKAYEQYF	607	CSVETGFNQPQHF	462	CASSPDSQSSGNTIYF	671
CASSLGLAGGPGLAKNIQYF	306	CASSLERPETQYF	392	CSVETGYNQPQHF	324	CASSPDSRDSYYNEQFF	2052
CASSLGLLSSGRASNEQFF	4911	CASSLEVRVGSTEAFF	7962	CSVLRDNYGYTF	1176	CASSPFGGLSEQYF	931
CASSLGLYEQYF	744	CASSLFFRGKGEAFF	833	CSVNRDRGSYGYTF	4478	CASSPGAGGAETQYF	6554
CASSLGPPSGAYSYEQYF	636	CASSLFGSGGYTEAFF	426	CSVRDAETQYF	295	CASSPGAYGYTF	1680
CASSLGQATEQYF	1420	CASSLFHYSSYNEQFF	382	CSVVSSGVYNEQFF	944	CASSPGQGLPNGYTF	4044
CASSLGQAWEQYF	581	CASSLFQGSYEQYF	296	small	8468390	CASSPGTGVGQPQHF	4845
CASSLGQAYEQYF	990	CASSLGASGRGFYEQYF	1554			CASSPGVNEQFF	2594
CASSLGRGGSTEAFF	564	CASSLGDRIYTF	344			CASSPLAFSYNEQFF	2057
CASSLGTAGEQYF	1330	CASSLGDRRDTEAFF	395			CASSPLGAGDTQYF	413
CASSLGVADSLNTGELFF	582	CASSLGFSGYEQYF	353			CASSPLPATGRLAKNIQYF	1380
CASSLGVSSSYNSPLHF	312	CASSLGGAGYPDTQYF	453			CASSPLQGSSGNTIYF	3528
CASSLGWDYEQFF	853	CASSLGGLGYEQYF	1284			CASSPLTGRSSPLHF	5132
CASSLLAGGPDTQYF	590	CASSLGGPVYNEQFF	1330			CASSPPGTAFYGYTF	542
CASSLLRESNYGYTF	392	CASSLGGREAFF	794			CASSPPRPNTGELFF	3056
CASSLLTGTGAYGYTF	1058	CASSLGGRGPLGSNQPQHF	517			CASSPPRTWGSPLHF	5400
CASSLNPQGNYGYTF	837	CASSLGGSGDTQYF	432			CASSPPTGASTEAFF	385
CASSLPAGQSSYNEQFF	1680	CASSLGGSVTEAFF	630			CASSPQGHGELFF	648
CASSLPTGGIWDEQFF	401	CASSLGGSYTEAFF	1811			CASSPQLVYNEQFF	572
CASSLQGANYEQYF	672	CASSLGGTVNEQFF	14796			CASSPQTGAIYGYTF	320
CASSLQGSPYEQYF	331	CASSLGGTVTEAFF	560			CASSPRGAGRTEAFF	1242
CASSLRDDGYTF	3703	CASSLGIHYEQYF	331			CASSPRGQGAEEQYF	507
CASSLRDSNQPQHF	1680	CASSLGLHYEQYF	355			CASSPRRTGRDEQFF	773
CASSLRESNYGYTF	3021	CASSLGLPAGPQHF	354			CASSPTFYGYTF	695
CASSLRGNEQFF	329	CASSLGLVQGSYGYTF	468			CASSPTGERPYEQYF	653
CASSLRGQGHNEQFF	421	CASSLGPTSYEQYF	758			CASSPTGVAGGKYTGELFF	557
CASSLRLGDQETQYF	331	CASSLGQGALYEQYF	685			CASSPVLLGVNEQYF	341
CASSLRPGSGTQYF	370	CASSLGQGDNYGYTF	468			CASSPWGLGEQYF	764
CASSLRQGEAGELFF	324	CASSLGQGDSYNEQFF	2306			CASSQAGATGELFF	338
CASSLRVTYEQYF	407	CASSLGRDGFEKLFF	1165			CASSQDGVGYTF	1214
CASSLSDRSNTIYF	525	CASSLGSSHNEQFF	1217			CASSQDLQTTANYGYTF	499
CASSLSETQYF	490	CASSLGSTTNEKLFF	2939			CASSQDQDNVYEQYF	441
CASSLSGGLWTDTQYF	436	CASSLGTEAFF	575			CASSQDTSGSYEQYF	3276
CASSLSGGTGELFF	1318	CASSLGTGIYNEQFF	1568			CASSQDWPSGGGSSYEQYF	658
CASSLSGSREQYF	614	CASSLGTGSNQPQHF	458			CASSQEGRGVNSPLHF	705
CASSLSLGADHGYTF	1259	CASSLGTVEAFF	707			CASSQGLAGVIADTQYF	8785
CASSLSSASGRNNEQFF	527	CASSLGWGGEGMDEQFF	1836			CASSQGPYNTGELFF	14403
CASSLSSSDSQYGYTF	300	CASSLHGEGPNNQPQHF	23841			CASSQGQLVTDTQYF	551
CASSLSTGTGTYGYTF	290	CASSLISYEQYF	1028			CASSQGQYSGVEQFF	530
CASSLSYGADSPLHF	880	CASSLITLGGHSENTIYF	295			CASSQGVGYTEAFF	310
CASSLTDYGYTF	4574	CASSLKGLPSGYTF	32724			CASSQNTGGGGQPQHF	477
CASSLTGGETQYF	833	CASSLKGQDHQPQHF	4445			CASSQPGGGTEAFF	479
CASSLTPEDNQPQHF	332	CASSLLGGDLYEQYF	468			CASSQPHWDRGEAQHF	755
CASSLTPYYEQYF	1112	CASSLLRESADTQYF	2222			CASSQTNAGTEAFF	519
CASSLTQGFYNEQFF	2408	CASSLMMGQGQPQHF	290			CASSQVASGRPLSTDTQYF	446
CASSLVGEREGREQYF	402	CASSLNLRNISSYEQYF	556			CASSQVSGGTYEQYF	1818
CASSLVGGGLENTEAFF	7635	CASSLNSQNNEQFF	318			CASSQWSQELFF	553
CASSLVRYGTNTGELFF	1886	CASSLNSRTSGTEDTQYF	354			CASSRDGPSYEQYF	6293
CASSLVTGWIGYTF	718	CASSLNWNSPLHF	705			CASSRGGNTDTQYF	724
CASSLWGGEPTGTSGTHEQYF	479	CASSLPGQHNEQFF	786			CASSRGTSTYEQYF	347
CASSLWRNNSPLHF	814	CASSLPITASTDTQYF	722			CASSRTAGTGDEQYF	678
CASSLYTPGTANYGYTF	516	CASSLQGAGANVLTF	449			CASSRWGAKETQYF	471
CASSMAGGGAGQFF	374	CASSLQGATEAFF	1715			CASSSDPAGGSWEKLFF	438
CASSMEVQPQHF	799	CASSLRDSAYEQYV	393			CASSSFRDRGREQYF	45070
CASSMQGTQPQHF	305	CASSLRESYEQYF	1016			CASSSGGDGYTF	829
CASSNVWAGILSAIDGYTF	1478	CASSLRETYEQYF	806			CASSSGLAGGDEQFF	3101
CASSPAGQPQHF	503	CASSLRGQGAYEQYF	1155			CASSSGLPFATNEKLFF	600
CASSPAKSWKYEQYF	1099	CASSLRGQGIRNTIYF	463			CASSSGQGIYGYTF	306
CASSPALGGNTEAFF	721	CASSLRIAGGPTDTQYF	398			CASSSILNTEAFF	569
CASSPATSGGAQETQYF	947	CASSLRLAGGPTDTQYF	340			CASSSKGRTSGRTDTQYF	688
CASSPDRDSNQPQHF	310	CASSLRNTNEQFF	424			CASSSLRFTDTQYF	297
CASSPDSEEQFF	466	CASSLRRREQFF	855			CASSSLTSAGETQYF	369
CASSPDYYSNQPQHF	617	CASSLRTVSSYEQYF	616			CASSSRPSTSGGHIQYF	799
CASSPEDHLANTGELFF	1184	CASSLSGRSNYGYTF	1821			CASSSVAGYTF	1267
CASSPEGQPREKLFF	1102	CASSLSGTGESWVYGYTF	301			CASSTRGTGELFF	445
CASSPENTGELFF	477	CASSLSLGGANIQYF	1136			CASSTSTGGPQPQHF	489
CASSPGAGGDEQYF	335	CASSLSPRRQGDGYTF	1646			CASSTTGNGYTF	649
CASSPGGGDYNEQFF	362	CASSLSRGGLNEQFF	655			CASSTWDNQPQHF	2301
CASSPGGSYGYTF	392	CASSLSRGGLNGYTF	1414			CASSTYDWSSYNEQFF	2426
CASSPGGTGGITEAFF	339	CASSLSSYNEQFF	455			CASSVADTQYF	5510
CASSPGGTGIPEAFF	2275	CASSLSTLGGTEAFF	1752			CASSVAPAAESYEQYF	4695
CASSPGIGVVGYTF	1279	CASSLSVWETQYF	1150			CASSVDQGLSEAFF	1336
CASSPGQGNTDTQYF	510	CASSLSWGAGANVLTF	32231			CASSVEGRGKVEKLFF	741
CASSPGQNNQPQHF	23838	CASSLTAGANYGYTF	355			CASSVGGGEDGYTF	786
CASSPGTRGTGELFF	715	CASSLTDAAYEQYF	4058			CASSVGLAGGTNVLTF	3765
CASSPGTSGRPREQFF	300	CASSLTDIAYEQYF	1984			CASSVGNSGGYGYTF	4197
CASSPGTVNEQFF	320	CASSLTDSYEQYF	1014			CASSVNVIYEQYF	1808
CASSPGVGSYEQYF	354	CASSLTDVAYEQYF	961			CASSVTSGGIYEQYF	1094
CASSPLAGGPVSYNEQFF	5209	CASSLTGVQYF	327			CASSVYRVPKDEQYF	626
CASSPLGGDEQYF	371	CASSLTPTVSEGYTF	359			CASSWAGWLGTEAFF	712
CASSPLQGHTGELFF	310	CASSLTRGLLNEQFF	1382			CASSWDPSNYGYTF	617
CASSPLSETQRNGYTF	1113	CASSLVRGLRQPQHF	11989			CASSWVGYEQYF	783
CASSPNTATEAFF	2321	CASSLVSRLATDTQYF	679			CASSYEGSNQPQHF	313
CASSPPEGVVEKLFF	3188	CASSLVTGDTDTQYF	1152			CASSYFIGREQYF	916
CASSPPGAGIIPLNTEAFF	2785	CASSLWAPIGNEQFF	28188			CASSYGRGGTYGYTF	404
CASSPPYQETQYF	419	CASSLWEGGIHNYGYTF	1248			CASSYLGNEQYF	25434
CASSPQPGAPGVDF	6828	CASSMGEVRTGELFF	9967			CASSYMTGSNQPQHF	2470
CASSPRDRGSEQYF	449	CASSPAGVQETQYF	21458			CASSYPVGETQYF	424
CASSPRGAGESYNEQFF	564	CASSPARNTEAFF	1299			CASSYQTGTIYGYTF	2154
CASSPRLAGGPYEQYF	368	CASSPDATYEQYF	310			CASSYRALTAQETQYF	542
CASSPRQGTGEQYF	658	CASSPDLLYGYTF	7998			CASSYSEVYGYTF	3322
CASSPRQGVFNEQFF	627	CASSPDQTGGHEQYF	657			CASSYSGTGGLAFF	637
CASSPSSGGYGNTIYF	1826	CASSPDTTSGQPRGTQYF	295			CASSYSKGGNTEAFF	7064
CASSPTGGVPDTQYF	1734	CASSPEGQGRETQYF	6745			CASSYSNGQPQHF	2201
CASSPTGQNSPLHF	1121	CASSPFGPSVSYNEQFF	322			CASSYSPSGNTGELFF	22736
CASSPTGTGFGYTF	355	CASSPGDGDNSPLHF	20021			CASSYSSYYEQYF	377
CASSPTGYYNEQFF	2266	CASSPGDGSYEQYF	930			CASSYYRLTEAFF	3310
CASSPTTGTGQQETQYF	384	CASSPGGRWDTQYF	403			CASTDGNTGELFF	421
CASSPVWVESNQPQHF	309	CASSPGGSAYEQYF	385			CASTGTAFGEQYF	20198
CASSQAGQGLYEQYF	9611	CASSPGGTGSSYNEQFF	2534			CASTIRGNSGSSYEQYF	705
CASSQAGTNEKLFF	491	CASSPGLEAFF	937			CASTPFSGRASYEQYF	3140
CASSQALPSWAEAFF	717	CASSPGLGLSGYTF	1413			CASTPRELDSTDTQYF	397
CASSQAPYEQYF	1633	CASSPGPRQGNYEQYF	3665			CASVGQNTEAFF	1670
CASSQARDSWNSPLHF	641	CASSPGQGAREQYF	560			CATLDGTGLNEQFF	478
CASSQAWDSGDTEAFF	379	CASSPGQKNTEAFF	540			CATRDGIEAFF	2665
CASSQAYWTVQETQYF	793	CASSPGQNNEQFF	409			CATRGGGSTTEAFF	1621
CASSQDEIGMASGETQYF	2595	CASSPILGTGGHEQYF	574			CATRKAYGYTF	1655
CASSQDESSGNTIYF	942	CASSPIVSGTDTQYF	1273			CATSDGLQGARKNIQYF	2957
CASSQDGPVPGDEQYF	792	CASSPLGDTEAFF	338			CATSDPGGEAFF	769
CASSQDGTGFSTDTQYF	482	CASSPLGEGSNQPQHF	682			CATSDSSDLNVPDTQYF	697
CASSQDIGQGGEKLFF	435	CASSPLSLNTEAFF	4440			CATSPGRTGGRQETQYF	796
CASSQDLGFGWGEQYF	365	CASSPPGDRSSYEQYF	347			CATSSIEGVNQETQYF	303
CASSQDLPGQGHLFNDSPLHF	487	CASSPPGLNLEAFF	19314			CATYPGGQGVGELFF	3865
CASSQDLRTGTAHYNEQFF	324	CASSPPYVRGPTGELFF	303			CAWAAGQGSPLHF	314
CASSQDPGTGDSPLHF	308	CASSPQGYGYTF	3073			CAWGLGFTEAFF	1522
CASSQDPGWRAGTQYF	1395	CASSPQNLGYTF	10847			CAWSFSDIANTEAFF	7570
CASSQDQAGLGANVLTF	1252	CASSPQTATNEKLFF	537			CAWSGGGTNSPLHF	567
CASSQDQETSPLHF	560	CASSPRAGETQYF	404			CAWSLNDRRGYGYTF	403
CASSQDREQDEQFF	536	CASSPRDRGTEAFF	716			CAWSPPSFAGQVLNSPLHF	379
CASSQDSGGYSGELFF	723	CASSPRDSGSTDTQYF	1327			CAWTTGGTNSPLHF	53372
CASSQDSGSLNTGELFF	325	CASSPRMSSGANVLTF	2408			CAWVALPGNSPLHF	412
CASSQDSTLGDTQYF	305	CASSPRSGGAGNEQFF	339			CSAKLGMDDYGYTF	1612
CASSQDTFNQPQHF	467	CASSPRTGGDEAFF	318			CSANPSTGYYEQYF	430
CASSQEGGYNSPLHF	2213	CASSPSGVNYEQYF	1352			CSARDLRFVGENSPLHF	6172
CASSQEGPLSGANVLTF	738	CASSPSLLAGTKYF	297			CSARDLTGSNSPLHF	1200
CASSQEHVGDPQHTEAFF	539	CASSPSNTGELFF	749			CSARDRTGNGYTF	395
CASSQERFQSNQPQHF	1215	CASSPSPGGEQYF	633			CSARLADSYEQYF	334
CASSQERTAGETGELFF	23890	CASSPSPSSYEQYF	1373			CSARLGGQLNTEAFF	321
CASSQFSGGLDTQYF	486	CASSPTGQAYEQYF	1209			CSARPLAGQNPYEQYF	8252
CASSQGAGTYEQYF	780	CASSPTQGAQNGYTF	324			CSARSRIVGGNQPQHF	330
CASSQGHFNQPQHF	579	CASSPTRQETQYF	479			CSARTRLAGAEQFF	699
CASSQGIGDYEQYF	904	CASSPTSGSFNEQFF	322			CSARYDGTGLYSPLHF	2047
CASSQGILNTEAFF	1516	CASSPWGGADEAQYF	458			CSASAGGNQPQHF	6990
CASSQGMQGNQPQHF	485	CASSQAGSNEKLFF	301			CSASEFTYNSPLHF	1547
CASSQGPSLSTLHF	2556	CASSQAISGTPFYEQYF	1679			CSASEWRDRGYEQYF	897
CASSQGQTYGYTF	395	CASSQALGQPNTEAFF	709			CSASPLAGGTYEQYF	861
CASSQGRRNTIYF	351	CASSQATRGSGGAQETQYF	579			CSEVRGNEQFF	317
CASSQGVGTSGTSSGANVLTF	498	CASSQDETHLEPQHF	1101			CSVEASGGYEQYF	979
CASSQLEYSPLHF	522	CASSQDIGATNEKLFF	497			CSVEDHSYEQYF	872
CASSQLMGRSEAFF	367	CASSQDLGGYEQYF	3718			CSVKLAAGGTGELFF	1772
CASSQQDSGSYEQYF	28906	CASSQDLPGKLNTGELFF	362			CSVNRSNQPQHF	432
CASSQRSSGSYEQYF	437	CASSQDPRVRNEQFF	4672			CSVSGTDLYEQYF	2536
CASSQSPRQPQHF	296	CASSQDRPGRDEAFF	662			CTSSQARN	610
CASSQVALLGSYEQYF	347	CASSQDRTSGRRGTDTQYF	1377			small	8468390
CASSQVLAGVHEQFF	293	CASSQDSGGFTEAFF	351
CASSQVPPPGGGYTF	294	CASSQDVAGGDGGSSPLHF	343
CASSQVVASAYEQYF	415	CASSQEAFNYEQYF	600
CASSQWFEQYF	416	CASSQEMGGPGELFF	492
CASSRDANQPQHF	881	CASSQESNYGYTF	846
CASSRDRVTEAFF	827	CASSQGGAGPLGGNQPQHF	378
CASSRGLAGSTDTQYF	1880	CASSQGHGEAGELFF	411
CASSRGLALSSYNEQFF	2378	CASSQGLTGQGNYGYTF	5286
CASSSASGTEAFF	538	CASSQGPDTQYF	1124
CASSSDREGGYEQYF	6507	CASSQGPNYEQYF	461
CASSSDRGGTDTQYF	636	CASSQGTGANQPQHF	443
CASSSDTNTGELFF	482	CASSQGTPLDEQYF	931
CASSSEASRNPYEQYF	19628	CASSQGWPGRVKYF	552
CASSSGPNYEQYF	1197	CASSQLGSTDTQYF	339
CASSSGQGWPGYTF	1371	CASSQPTGTGELFF	513
CASSSGTTVADTQYF	458	CASSQPYAGVTDTQYF	1551
CASSSLGGAGTGELFF	753	CASSQRGIDEQFF	726
CASSSLGGQDSSYEQYF	368	CASSQSGGVSEQFF	1768
CASSSLGTGPNTEAFF	457	CASSQSIEGSPLHF	1190
CASSSMGASPLHF	439	CASSQSVTGNGYTF	400
CASSSPLAGGLNEQFF	429	CASSQTIPPGRITGELFF	333
CASSSPSTASDEQFF	380	CASSRESGGGNTIYF	849
CASSSQAGPRHGNTIYF	301	CASSRIGGTYNEQFF	307
CASSSQGQGIGTGELFF	459	CASSRLGEEGARPYGYTF	652
CASSSRDRVDTIYF	482	CASSRPGQALSYEQYF	3981
CASSSRGEQYF	1094	CASSRVGGQETQYF	308
CASSSSGGGSYNEQFF	1594	CASSRWGAKETQYF	467
CASSSSQGDNRENEKLFF	858	CASSSANYGYTF	647
CASSSSQGITEAFF	475	CASSSDAPGAGEKLFF	3899
CASSSSRGAGGTQYF	641	CASSSDGLNSPLHF	1707
CASSSTATYEQYF	509	CASSSEITGVGSPLHF	2007
CASSSVGGNDGYTF	487	CASSSEYQDRPYEQYF	291
CASSSYGQDGELFF	355	CASSSGGLMNTEAFF	3515
CASSTATNEKLFF	506	CASSSGNYGNTIYF	420
CASSTGLNTDTQYF	1406	CASSSGPEGRNEQFF	572
CASSTTGELFF	4080	CASSSGPNYEQYF	322
CASSTYGSGAQPQHF	440	CASSSGPVSYEQYF	293
CASSVAGTGNTEAFF	2243	CASSSGRTDTQYF	1068
CASSVAGTPAGYGYTF	1916	CASSSGTRSSYNEQFF	443
CASSVATVGTVQDTQYF	446	CASSSGTSGNEQFF	414
CASSVDHSTDTQYF	357	CASSSHFWAGYTF	424
CASSVEAGGYSGNTIYF	323	CASSSLGNTEAFF	539
CASSVEGSYEQYF	473	CASSSPGRVVLIDTQYF	1724
CASSVGAGPTYEQYF	10955	CASSSPLYRDTEAFF	2195
CASSVGDTEAFF	1161	CASSSPNWDSGTEAFF	22587
CASSVGETQYF	311	CASSSPPPPGGGYTF	466
CASSVGEWGLAGGRAYNEQFF	2882	CASSSPPSGLGPQQYF	1980
CASSVGGNSNQPQHF	354	CASSSPSGVTEAFF	936
CASSVGSAGLEQYF	7778	CASSSSELRGYNEQFF	441
CASSVLAGVGTADTQYF	301	CASSSSGNLYGYTF	437
CASSVMVYEGYYEQYF	623	CASSSSRDSPSPLHF	5669
CASSVRDYEQFF	12180	CASSSTAAGDSEAFF	669
CASSVSGTYNEKLFF	483	CASSSTAKNIQYF	859
CASSVTGGDLEQYF	790	CASSSVGSSGELFF	438
CASSVTSRETQYF	1045	CASSSWEGRETQYF	534
CASSVVTGAFYNSPLHF	544	CASSSWGGQPGELFF	760
CASSWGASTGNTIYF	566	CASSSWKVGRKDGYTF	1536
CASSWGQGASQPQHF	462	CASSSWTASTDTQYF	311
CASSWGQGGNYGYTF	1876	CASSSWTSGRGLEQYF	335
CASSWNSDNTYNSPLHF	944	CASSTLLSPYEQYF	431
CASSWTAGSTEAFF	388	CASSTPTGATEAFF	2357
CASSYATGELFF	747	CASSTRTSEAFF	576
CASSYDGGSYNSPLHF	3500	CASSTSARGVGGYTF	992
CASSYGGEQYF	466	CASSVDGGGGGYTF	444
CASSYGHLLGGGYTF	1493	CASSVDGTPAEKLFF	1385
CASSYGLRGNQPQHF	2154	CASSVDPGLGELFF	1165
CASSYKGATHEQFF	1198	CASSVEGAENSPLHF	1314
CASSYLDRGYGYTF	528	CASSVGAGGGTGELFF	353
CASSYLETQYF	704	CASSVGGQEVDTQYF	323
CASSYPFNTIYF	858	CASSVGGRVEKLFF	891
CASSYQGGSGYTF	625	CASSVGLAGGYEQYF	312
CASSYQGSTEAFF	415	CASSVGNTGGTGELFF	547
CASSYQLQGAMTRNEQFF	775	CASSVPAGGSYNEQFF	358
CASSYRATTQQGARGEKLFF	433	CASSVRLVPNTGELFF	327
CASSYRDGRTEAFF	3910	CASSWETGINQPQHF	445
CASSYRDSYYEQYF	2021	CASSWGQEYTGELFF	366
CASSYSDSTSSYNEQFF	961	CASSWGRANYGYTF	686
CASSYSGEDTQYF	10871	CASSWLGQGETQYF	828
CASSYSGGDEQFF	462	CASSWRAHEQYF	304
CASSYSGGKHNEQFF	748	CASSWREGDRGTDTQYF	1227
CASSYSGTGNQPQHF	2853	CASSWVGYEQYF	6225
CASSYSIGQLDEQYF	1219	CASSYATGGNSPLHF	1107
CASSYSISATAQETQYF	366	CASSYGAGHYEQYF	1380
CASSYSMGQKAETQYF	386	CASSYGDGKYEQYF	2252
CASSYSPRTGAVYEQYF	340	CASSYGEGKYGYTF	811
CASSYSPRTLGQYF	295	CASSYGGAGYEQYF	408
CASSYSSEEMVTEAFF	351	CASSYGGSGYEQYF	413
CASSYSTGLNPRFF	470	CASSYGGSYEQYF	457
CASSYTTGDNSPLHF	401	CASSYGGTGRYIQYF	1070
CASTAAGGDEQYF	2046	CASSYGLTYGYTF	1899
CASTDRAGGTEAFF	610	CASSYGNEQYF	300
CASTDTSGSRNSYEQYF	651	CASSYGNTIYF	553
CASTFLSGGSKNIQYF	309	CASSYGPNNYEQYF	591
CASTLQAGGSHEQYF	5155	CASSYGQGTSYGYTF	1709
CASTPFEDTREPQHF	660	CASSYGRGYEKLFF	1209
CASTPGLAGERGAYEQYF	1008	CASSYGTGRSEKLFF	370
CASTPGTGFYETQYF	2920	CASSYIGIQETQYF	658
CASTPRAGGSPLHF	2841	CASSYLAGGQETQYF	317
CASTQAGSYEQYF	369	CASSYLGGIGETQYF	27553
CASTRSAVAANEQFF	969	CASSYNRRDYTF	1381
CASTTRVTLAKNIQYF	538	CASSYQGGTEAFF	1189
CASVKGSSYNSPLHF	1470	CASSYQGNQPQHF	7161
CASVQGGDTEAFF	595	CASSYRGQGSYEQYF	759
CATAEGAPGAEAFF	6564	CASSYRRGANEQFF	502
CATAGTGTWNEQFF	315	CASSYRRTYEQYF	793
CATSAKTIGRPIAKNIQYF	450	CASSYSGGDEQYF	7342
CATSDLSINQPQHF	754	CASSYSGNTEAFF	355
CATSDNRQGYEQYF	2380	CASSYSGSDEQYF	4761
CATSDQGLDYGYTF	824	CASSYSGSSTGELFF	2279
CATSDRTNEAFF	759	CASSYSGTGNTGELFF	3193
CATSDSQGAQETQYF	422	CASSYSWIRTEAFF	486
CATSKLGPGLGHTGELFF	5570	CASSYTASETDTQYF	320
CATSKTGTGPNQPQHF	322	CASSYVIPSGTGTPEQYF	2983
CATSNPARDDNEQFF	1493	CASSYVRNTEAFF	2174
CATSRDRGTGPVLEQYF	328	CASSYYPGRNTIYF	1025
CATSRDRVEKLFF	668	CASTAGDTIYF	4752
CATSRDSGRVNEQFF	4794	CASTERPRRMDTIYF	886
CATSRDWGVLNTEAFF	371	CASTGDMGNQPQHF	410
CATSSDAGGLEEKLFF	1699	CASTGLALDQETQYF	732
CATSTGGDGYTF	344	CASTGTMNTGELFF	1493
CATSVGRLLTF	392	CASTHTGLGYPGELFF	342
CATTALGARAKNIQYF	748	CASTPEIGHEQFF	362
CATTGGDTEAFF	346	CASTPGGGPSIYGYTF	363
CAVSTGDLSYGYTF	1143	CASTRGYSYNEQFF	2192
CAWGDRGYNEQFF	3213	CASTSQGNSYNEQFF	2696
CAWIPGGGYEQYF	315	CASVAEAFF	377
CLTDLTEAFF	384	CATDNLEGTEAFF	1050
CRQGEEAFF	1453	CATSDASGRLEQYF	405
CSAKPLLAGVENEQFF	447	CATSDDGYNTEAFF	466
CSALTWGNEQFF	532	CATSDLSVNQPQHF	401
CSAMGARANYGYTF	974	CATSDSALAATGELFF	448
CSANLQGWGETQYF	438	CATSDTTGGDDYEQYF	313
CSAPTLGAGANVLTF	533	CATSPGTGLYEQYF	2549
CSARDVRGGIDTGELFF	18148	CATSRQGYNSPLHF	1255
CSARGGADHEQYF	805	CATSRVQGAYDTQYF	449
CSARGRGNGNTIYF	713	CATSSSGTMNYEQYF	992
CSARLAGGPETQYF	478	CATSTNRQGRETQYF	336
CSARMVDEDQPQHF	714	CATSTVGLGQEDEQFF	1515
CSARPRTYREVYYEQYF	303	CATTDSSGNTIYF	669
CSARSTSALGTGELFF	2455	CAWCSGTSPWEQYF	388
CSASGRDSNQPQHF	1143	CAWIPLKGEPFMNTEAFF	680
CSASIPDLGDTEAFF	587	CAWKDGWNTEAFF	970
CSASPQGNTEAFF	315	CAWMGPGMNTEAFF	3507
CSATRDSATNEKLFF	353	CAWNGAGSTDTQYF	430
CSATSYEQYF	630	CAWNNRYEQYF	321
CSAWTGGDSYEQYF	374	CAWSKTASSYNSPLHF	325
CSVGEREAIGGEQFF	375	CAWSRTGGPYEQYF	633
CTSSQDAPLNRGRGPMNTEAFF	22078	CAWSVYTEAFF	1473
RGGRNQPQHF	2385	CSAGEGYGAFF	377
small	23798989	CSAIGTEDYEQYF	499
		CSAISDSRSGNTIYF	301
		CSAKGDRGEGYYNSPLHF	351
		CSAPGTNTEAFF	325
		CSAPTSPNVYGYTF	459
		CSAQLAASYEQYF	897
		CSARAGQETQYF	614
		CSARDLGTDTQYF	471
		CSARDNVRADYGYTF	1530
		CSARDPARDYSPLHF	3914
		CSARDRTGNGYTF	683
		CSARDSLTYEQYF	667
		CSARDWKETGGGNEQFF	371
		CSARQGDNSPLHF	289
		CSARRTAGNSPLHF	1027
		CSARTGVGNTIYF	1380
		CSARVGVGNTIYF	393
		CSASDLFSNQPQHF	430
		CSASEGTGSYNEQFF	292
		CSASKVGVTSGETQYF	428
		CSASLPGQEYNEQFF	324
		CSASNPDRGGQPQHF	303
		CSASNQGGSSNQPQHF	411
		CSASPDGREPYEQYF	2055
		CSASPPVNTEAFF	606
		CSASRQGSNSPLHF	386
		CSATPSVPDTQYF	297
		CSATQGTDTQYF	309
		CSGIDRERGWTEAFF	750
		CSVEDLGRVNEKLFF	289
		CSVEDTGGWHYGYTF	947
		CSVEEGDRGYEQYF	490
		CSVEGVWEGSPGRDGNEQFF	537
		CSVEIGDRGYEQYF	3954
		CSVEVGDRGYEQYF	6865
		CSVEYGDRGYEQYF	463
		CSVGYQGTNEKLFF	584
		CTPDGYTF	463
		CTSSQETLYTEGCYEQYF	685
		small	23798989

## Sheet: ED_Fig.9D-G_J
	Public_Patient_ID	Percent Tumor Distinct Clones	jaccard_Blood_blood	public_Blood_blood	public_blood_Tumor	jaccard_blood_Tumor	pORG_All_quartiles	Cohort	Blood_Type	Days from Diagnosis to FU	Survival	Alive_30_days_post_surgery
0	ST-00016623	30.4668	1.63303	172494	5160	0.126807	high	Liver	Primary	424	1	TRUE
1	ST-00016499	37.9971	3.23168	528680	15258	0.156959		Liver	Primary	537	1	TRUE
2	ST-00015332	33.4586	2.66789	344168	10364	0.164027		Liver	Primary	166	1	TRUE
3	ST-00022177	22.6277	2.63555	370757	11291	0.150597		Liver	Primary	149	1	TRUE
4	ST-00007298	3.00401	3.86206	965756	27652	0.149667		Liver	Primary	327	1	TRUE
5	ST-00017985	2.6738	3.08235	496164	14538	0.152358	high	Liver	Primary	251	1	TRUE
6	ST-00018724	8.38323	3.30946	535387	15460	0.16161	low	Liver	Primary	1261	0	TRUE
7	ST-00020904	0.733138	4.02115	1068978	30498	0.15217	high	Liver	Primary	216	1	TRUE
8	ST-00007313	0.928074	4.32378	1275484	34736	0.151859	high	Liver	Primary	610	1	TRUE
9	ST-00007303	27.2431	3.1164	442891	12993	0.169418		Liver	Primary	683	1	TRUE
10	ST-00018236	7.43215	4.07271	962883	27399	0.160326	low	Liver	Primary	1247	1	TRUE
11	ST-00013971	44.0847	1.52152	157962	4737	0.120155	low	Liver	Primary	416	1	TRUE
12	ST-00019682	3.90625	2.57499	329263	9743	0.155492	high	Liver	Primary	806	1	TRUE
13	ST-00020258	9.1858	3.4988	616530	18241	0.165826		Liver	Primary	974	1	TRUE
14	ST-00017381	11.7396	2.65962	376685	11100	0.145322		Liver	Primary	1258	1	TRUE
15	ST-00014524	2.45614	3.35622	572087	17690	0.17462		Liver	Met	190	1	TRUE
16	ST-00020078		4.19433	1148289	32728	0.157124		Liver	Met	244	1	TRUE
17	ST-00020169		1.92988	214882	6576	0.142353		Liver	Primary	512	1	TRUE
18	ST-00021067		3.78934	842078	24118	0.154317		Liver	Met	660	1	TRUE
19	ST-00020064	0.481928	3.5003	621111	20352	0.190109		Liver	Met	1052	1	TRUE
20	ST-00007180		4.33505	1191587	33314	0.159133		Liver		203	1	TRUE
21	ST-00013544		4.4919	1538228	41357	0.149778		Liver	Primary	1842	1	TRUE
22	ST-00013158	57.5163	0.478869	40323	1249	0.0613465	low	Liver	Primary	428	1	TRUE
23	ST-00016998	35.2181	1.3383	132670	4037	0.116697		Liver	Primary	1327	0	TRUE
24	ST-00012327	3.5533	4.03279	986760	27921	0.155834	high	Liver	Primary	372	1	TRUE
25	ST-00007174		3.08731	501512	14803	0.153348	high	Liver		133	1	TRUE
26	ST-00021190	8.23137	4.25297	1274586	35868	0.152539		Liver	Primary	292	1	TRUE
27	ST-00014391	28.0059	2.43065	311418	9297	0.148767	high	Liver	Primary	189	1	TRUE
28	ST-00007071	0	4.21942	1236912	34723	0.152234	high	Liver	Primary	638	1	TRUE
29	ST-00016806	18.0467	2.53289	313368	9347	0.159491	high	Liver	Primary	359	1	TRUE
30	ST-00007085	0	4.09759	1079282	30573	0.154187	high	Liver	Primary	335	1	TRUE
31	ST-00019367	31.1346	2.44769	314980	9195	0.14476	low	Liver	Primary	391	1	TRUE
32	ST-00022484	18.6209	4.12199	1691465	46462	0.133782		Liver	Primary	320	0	TRUE
33	ST-00019368	11.7994	2.9509	439179	13019	0.157327		Liver	Primary	499	1	TRUE
34	ST-00007223	10.8668	3.89447	795513	23036	0.166456	high	Liver	Primary	468	1	TRUE
35	ST-00007599		3.31953	568152	16556	0.158665		Liver		337	1	TRUE
36	ST-00005813	22.541	3.09708	465182	13631	0.162158	high	Liver	Primary	325	1	TRUE
37	ST-00017838	16.6052	2.99346	449632	13084	0.155358		Liver	Primary	1295	0	TRUE
38	ST-00007613	39.9501	1.02181	96359	3012	0.0972256	high	Liver	Primary	283	1	TRUE
39	ST-00007195	0	4.1533	1106081	30991	0.153782	low	Liver	Primary	1193	1	TRUE
40	ST-00013160	9.84127	2.75848	389676	11848	0.157417	low	Liver	Primary	559	1	TRUE
41	ST-00020107		3.38845	540885	15803	0.168552		Liver		709	1	TRUE
42	ST-00020936	13.0725	3.04649	474728	14004	0.156192		Liver	Primary	411	1	TRUE
43	ST-00013291	20.2035	3.57267	638059	18170	0.161948		Liver	Primary	855	1	TRUE
44	ST-00019056	16.1426	2.59548	355441	10720	0.151016	high	Liver	Primary	1016	0	TRUE
45	ST-00019040	21.1921	1.94646	210249	6379	0.145595		Liver	Primary	672	1	TRUE
46	ST-00007175	0	3.79011	859177	24746	0.1539	high	Liver	Primary	549	1	TRUE
47	ST-00007256	1.35135	3.71924	725456	20940	0.162563		Liver	Primary	536	1	TRUE
48	ST-00012908	3.8835	3.84869	878502	25126	0.154547	low	Liver	Primary	956	1	TRUE
49	ST-00018955	20.428	1.23312	120989	3850	0.112381	high	Liver	Primary	883	0	TRUE
50	ST-00007179		3.44521	643721	18488	0.152497		Liver	Primary	817	1	TRUE
51	ST-00013253	3.66972	3.94397	992222	28285	0.151872	high	Liver	Primary	1547	1	TRUE
52	ST-00013312		2.7594	379405	11574	0.161795		Liver	Primary	1121	1	TRUE
53	ST-00017310	17.2237	2.38512	299101	8955	0.148444		Liver	Primary	1264	1	TRUE
54	ST-00017003	0	3.86605	877722	29471	0.189794		Liver	Met	202	0	TRUE
55	ST-00020092	1.81612	4.09351	1061004	33102	0.175098		Liver	Met	598	0	TRUE
56	ST-00020164	2.57732	1.63499	172920	6718	0.185446	high	Liver	Met	64	1	TRUE
57	ST-00022200		3.85031	1279270	37499	0.141191		Liver	Met	75	1	TRUE
58	ST-00020106	0	4.02262	1038647	31455	0.166199		Liver	Met	93	1	TRUE
59	ST-00020069	5.16605	3.53387	596292	20364	0.205442		Liver	Met	120	1	TRUE
60	ST-00020824		3.08987	472550	14090	0.162659		Liver	Met	131	1	TRUE
61	ST-00020116		3.47986	625801	18397	0.16176		Liver	Met	153	1	TRUE
62	ST-00020277	1.28617	1.77833	198807	7870	0.194773		Liver	Met	169	1	TRUE
63	ST-00007402	0	4.03882	922161	26851	0.165955	low	Liver	Met	195	1	TRUE
64	ST-00020260	0.166574	4.13817	1054472	35530	0.193788		Liver	Met	212	1	TRUE
65	ST-00020070	8.3682	2.18163	246874	9209	0.202274		Liver	Met	284	1	TRUE
66	ST-00012975		4.0748	1268734	35745	0.14472	high	Liver		316	1	TRUE
67	ST-00020118	0	3.89155	1014321	29352	0.150822	high	Liver	Met	331	1	TRUE
68	ST-00020105	0.114155	4.16173	1431675	41783	0.150521		Liver	Met	347	1	TRUE
69	ST-00007398		3.65079	677806	19762	0.166077		Liver		395	1	TRUE
70	ST-00020112	0.620347	4.06611	1569327	46789	0.146593		Liver	Met	409	1	TRUE
71	ST-00020168	0	2.85886	412921	12567	0.162918		Liver	Met	419	1	TRUE
72	ST-00020301		3.01781	454208	13432	0.159416		Liver	Met	441	1	TRUE
73	ST-00020203		2.70269	347586	10246	0.161991		Liver	Met	450	1	TRUE
74	ST-00019607	5.02793	0.869711	77353	3389	0.163837	low	Liver	Met	610	1	TRUE
75	ST-00007590		2.81388	368606	10989	0.168473		Liver	Met	1880	1	TRUE
76	ST-00017915	29.0459	3.28976	528057	22334	0.243148	low	Lung	Met	1483	0	TRUE
77	ST-00020102	14.2857	2.48712	340919	10187	0.14258	low	Lung	Primary	735	1	TRUE
78	ST-00011168	21.3894	3.71262	846772	24205	0.149039	low	Lung	Primary	169	1	TRUE
79	ST-00017440	34.4978	1.7642	188372	5648	0.135883	low	Lung	Primary	192	1	TRUE
80	ST-00018809	31.0345	2.5431	316960	9442	0.159271	low	Lung	Primary	1156	0	TRUE
81	ST-00014537	21.8873	2.57838	334856	10107	0.156029		Lung	Primary	394	1	TRUE
82	ST-00013374	7.43134	2.23968	275393	8392	0.146868		Lung	Primary	649	1	TRUE
83	ST-00020207	40.3114	1.72203	185852	5560	0.129172		Lung	Primary	327	1	TRUE
84	ST-00007206	2.25806	3.76674	877389	25017	0.149433	low	Lung	Primary	323	1	TRUE
85	ST-00007147	0.887574	3.93997	1922332	53246	0.12475		Lung	Primary	573	1	TRUE
86	ST-00019598	24.6154	1.52748	156689	4726	0.123255		Lung	Primary	984	0	TRUE
87	ST-00015839	23.0269	2.50096	327791	13776	0.198776	low	Lung	Primary	1104	1	TRUE
88	ST-00016213	31.4844	3.56311	592611	17140	0.171021		Lung	Primary	1795	0	TRUE
89	ST-00007307	1.62722	4.45452	1803681	49710	0.145254	low	Lung	Primary	2322	0	TRUE
90	ST-00020149	16.4688	2.3777	300334	12340	0.217619		Lung	Met	117	1	TRUE
91	ST-00018232	41.5094	1.09404	102950	3465	0.125112		Lung	Met	242	1	TRUE
92	ST-00007178	2.27273	3.75957	791168	22797	0.157213			Primary	139	1	TRUE
93	ST-00018136	6.61157	2.39621	291592	8670	0.156813	high		Primary	138	1	TRUE
94	ST-00020085		3.84348	859946	24874	0.156952	low		Primary	528	1	TRUE
95	ST-00007203	2.19298	3.87093	1303640	36490	0.134112			Primary	228	1	TRUE
96	ST-00012814	9.84127	4.04115	1042065	29632	0.154282			Primary	365	1	TRUE
97	ST-00007257	0	3.57149	766105	22011	0.148802			Primary	175	1	TRUE
98	ST-00007266	0.134228	4.0285	863162	24857	0.167157	low		Primary	250	1	TRUE
99	ST-00007646	2.72873	4.15563	1305101	36657	0.14676			Primary	883	1	TRUE
100	ST-00017762	45.9341	1.37549	139949	4363	0.119571			Primary	336	1	TRUE
101	ST-00021786	4.06547	3.02809	476208	14238	0.155201			Primary	172	1	TRUE
102	ST-00010984	9.24309	4.18753	1298490	36156	0.147374			Primary	129	1	TRUE
103	ST-00019429	93.3036	3.17668	519109	14955	0.153774	high		Primary	190	1	TRUE
104	ST-00007165	7.14286	0.639086	55440	1686	0.0720419	high		Primary	300	1	TRUE
105	ST-00003662	20.6422	0.970769	89176	2664	0.0949823	low		Primary	233	1	TRUE
106	ST-00020236	18.7215	2.44902	309945	9260	0.151673			Primary	318	1	TRUE
107	ST-00007216	19.7765	3.00492	436020	12945	0.164558			Primary	488	1	TRUE
108	ST-00007279	0	3.71956	680329	19852	0.170647	high		Primary	257	1	TRUE
109	ST-00018426		2.11272	245715	7419	0.144078			Primary	506	1	TRUE
110	ST-00019945	8.26087	2.41956	301086	9079	0.154115			Primary	331	1	TRUE
111	ST-00014023	12.7701	3.00165	449198	13192	0.159945	high		Primary	1786	0	TRUE
112	ST-00010904	3.5163	3.96608	1145350	32246	0.143948			Primary	355	1	TRUE
113	ST-00007168	0	4.01447	1008821	28621	0.15461			Primary	539	1	TRUE
114	ST-00021039		2.99902	434058	12832	0.163317			Primary	649	1	TRUE
115	ST-00021832	7.74837	4.0508	955386	27019	0.158858			Primary	302	1	TRUE
116	ST-00021563	8.27465	3.82602	833771	24249	0.159321			Primary	338	1	TRUE
117	ST-00020285	7.71084	2.84738	395313	11844	0.162155			Primary	763	0	TRUE
118	ST-00007183	0.4	3.81881	763299	21908	0.163612	low		Primary	359	1	TRUE
119	ST-00014494	2.33406	3.96097	1022603	29297	0.151987	high		Primary	526	1	TRUE
120	ST-00017080	6.77291	2.79289	404981	12063	0.154251	high		Primary	693	1	TRUE
121	ST-00021060		1.54199	157959	4936	0.129936			Primary	863	1	TRUE
122	ST-00019303		3.99052	1572741	43275	0.130701			Primary	731	1	TRUE
123	ST-00018848	23.2517	1.91028	217223	6690	0.137811			Primary	1088	1	TRUE
124	ST-00020523		2.99232	455379	13385	0.155866				602	1	TRUE
125	ST-00008601	5.76923	3.51167	612780	17925	0.166068	high		Primary	683	1	TRUE
126	ST-00015177		3.78227	876454	24833	0.14917			Primary	639	1	TRUE
127	ST-00020093	19.3277	3.04461	469249	13781	0.15616	high		Primary	600	1	TRUE
128	ST-00018988	11.2554	2.98245	435073	12735	0.158605			Primary	1065	0	TRUE
129	ST-00017975	4.16667	2.60249	334931	9977	0.156942	high		Primary	462	1	TRUE
130	ST-00021789	6.38831	4.23789	1794795	49500	0.137013			Primary	1193	1	TRUE
131	ST-00003635	7.03206	3.00972	493011	14209	0.145545			Primary	602	1	TRUE
132	ST-00016911	13.245	1.8446	197968	5968	0.139863			Primary	1186	1	TRUE
133	ST-00010919	2.30513	4.2348	1056568	29851	0.162793			Primary	1089	1	TRUE
134	ST-00015163	2.66955	3.97702	1110675	31255	0.146294			Primary	1498	1	TRUE
135	ST-00007234	2.78174	2.66704	369468	11054	0.153119	high		Primary	1140	1	TRUE
136	ST-00018360						high		Primary	892	1	TRUE
137	ST-00022354	53.9153	2.17628	262585	7982	0.14534			Primary	1183	1	TRUE
138	ST-00005536	4.48087	3.96805	985549	28156	0.153878			Primary	882	1	TRUE
139	ST-00017449	29.0411	1.54032	163193	5065	0.122067			Primary	597	1	TRUE
140	ST-00007267	10.8961	4.04069	1113858	31566	0.149656	low		Primary	791	1	TRUE
141	ST-00017549	13.3333	2.55623	345333	10256	0.147076	high		Primary	972	1	TRUE
142	ST-00019043	2.41287	2.97413	476373	13995	0.149389	high		Primary	896	1	TRUE
143	ST-00013415	3.26296	3.90435	1096587	30526	0.141864			Primary	758	1	TRUE
144	ST-00014575		2.4871	304191	9566	0.168896			Primary	856	1	TRUE
145	ST-00014490	22.6277	3.27911	537898	16017	0.163147			Primary	883	1	TRUE
146	ST-00015114	14.0811	2.48903	316357	9414	0.152744	low		Primary	696	1	TRUE
147	ST-00021837	3.22791	4.07137	1370826	38611	0.141726			Primary	1078	1	TRUE
148	ST-00020128	27.1724	1.62854	172030	5117	0.125409			Primary	877	1	TRUE
149	ST-00020123	32.6271	1.88313	206858	6197	0.136878			Primary	929	1	TRUE
150	ST-00021220		3.34623	570596	16622	0.158702			Primary	789	0	TRUE
151	ST-00020336		2.47233	320922	9896	0.154923			Primary	756	0	TRUE
152	ST-00007585	7.93478	4.00536	830974	23928	0.168987	low		Primary	1722	1	TRUE
153	ST-00018616	48.0437	1.66888	178837	5354	0.128555	low		Primary	1162	0	TRUE
154	ST-00015136	95.2816	3.20428	537202	15779	0.155042	high		Primary	1329	1	TRUE
155	ST-00020077	40.3101	2.85959	401833	12321	0.166304			Primary	18	1	FALSE
156	ST-00007146	7.56757	2.87981	391973	11478	0.16307			Primary	29	1	FALSE
157	ST-00018963	23.6559	1.80937	195417	5852	0.135138	high		Primary	35	1	FALSE
158	ST-00018260		2.577	337816	10202	0.156285			Primary	33	1	FALSE
159	ST-00006625	3.51617	3.27028	604618	17204	0.144616			Primary	21	1	FALSE
160	ST-00016968	41.5094	1.3439	128961	3981	0.124317	low		Primary	85	1	FALSE
161	ST-00007099	1.69492	3.45082	665148	19356	0.15283			Primary	31	1	TRUE
162	ST-00018893	45.4787	1.78324	199927	6196	0.129939			Primary	50	1	TRUE
163	ST-00020127	35.865	3.0354	436602	12620	0.161678	high		Primary	87	1	TRUE
164	ST-00020098	3.79329	4.00107	852738	24503	0.166099			Primary	185	1	TRUE
165	ST-00020208		2.6623	353804	10449	0.154814			Primary	337	0	TRUE
166	ST-00007296	3.11024	3.95263	1036831	29316	0.148915			Primary	129	1	TRUE
167	ST-00017041	11.4162	3.20324	513028	15180	0.161188			Primary	133	1	TRUE
168	ST-00007300	0.990099	4.24594	1248596	34796	0.151859			Primary	129	1	TRUE
169	ST-00017945	8.8017	2.19432	258568	7743	0.147314	high		Primary	178	1	TRUE
170	ST-00021843	17.4645	2.57428	332044	10017	0.158532			Primary	191	1	TRUE
171	ST-00016844	49.0633	2.55823	317634	9312	0.160242			Primary	226	1	TRUE
172	ST-00020952	0.729927	2.69897	366372	10907	0.155741			Primary	282	1	TRUE
173	ST-00017074	17.9724	1.94426	221225	6639	0.134748			Primary	217	1	TRUE
174	ST-00022635	40.0978	1.73257	185262	5582	0.13143			Primary	261	0	TRUE
175	ST-00012818	3.69181	4.00832	1283575	35459	0.139618			Primary	200	1	TRUE
176	ST-00017227	3.67647	3.07214	482184	14312	0.157352	low		Primary	431	1	TRUE
177	ST-00017034		2.46901	317141	9346	0.149162				229	0	TRUE
178	ST-00012931	54.9587	0.335715	26647	840	0.0482689	low		Primary	252	1	TRUE
179	ST-00007193	5.09114	4.39439	1381483	38622	0.154475			Primary	262	1	TRUE
180	ST-00013861	24.1228	1.97221	226339	6690	0.133655			Primary	353	1	TRUE
181	ST-00007302	1.40187	2.88968	422004	12782	0.159991			Primary	331	1	TRUE
182	ST-00021370		3.72852	743411	21518	0.162201				530	0	TRUE
183	ST-00008056	10.9589	3.85905	807041	23188	0.162205	high		Primary	302	1	TRUE
184	ST-00022617	3.61871	3.39491	639364	18772	0.152581			Primary	318	0	TRUE
185	ST-00012742	1.44928	3.84455	890881	25683	0.155021	high		Primary	308	1	TRUE
186	ST-00007208	4.52675	3.27295	559846	16429	0.156987			Primary	361	1	TRUE
187	ST-00020204		2.0344	246467	7372	0.132258			Primary	703	1	TRUE
188	ST-00020114	43.1385	3.06763	472298	13477	0.15396			Primary	442	1	TRUE
189	ST-00008108	23.4719	3.20336	512947	15007	0.159425	high		Primary	413	1	TRUE
190	ST-00014550	23.2143	1.52586	159224	4872	0.122866			Primary	436	1	TRUE
191	ST-00020223	3.21637	3.12826	484656	14400	0.161428	high		Primary	497	1	TRUE
192	ST-00017340	20.625	1.81701	201962	6107	0.133708			Primary	498	1	TRUE
193	ST-00018584	27.5641	2.47078	309179	9360	0.155911	low		Primary	529	1	TRUE
194	ST-00007164	9.56454	3.03478	460034	13586	0.158781			Primary	592	1	TRUE
195	ST-00018628	23.3411	2.38069	285231	8620	0.159063	low		Primary	598	1	TRUE
196	ST-00019006	41.5686	2.47759	320085	9647	0.15151	high		Primary	617	1	TRUE
197	ST-00019590	25.5814	1.84969	203596	6259	0.139276	high		Primary	646	0	TRUE
198	ST-00019458	10.473	2.99722	472668	13692	0.148144	high		Primary	654	0	TRUE
199	ST-00020291	51.4286	2.51585	336858	9871	0.145617			Primary	680	1	TRUE
200	ST-00021096		4.2086	1241069	34811	0.15121				718	0	TRUE
201	ST-00020312		3.42171	627694	18387	0.157165			Primary	953	0	TRUE
202	ST-00020640	7.51174	3.1434	515901	15517	0.1578			Primary	717	0	TRUE
203	ST-00020201		4.02073	1001590	28352	0.154488			Primary	1091	0	TRUE
204	ST-00021412	5.14372	3.84655	981510	27780	0.146682			Primary	730	0	TRUE
205	ST-00020630		3.33688	588355	17289	0.158596				786	0	TRUE
206	ST-00020482	29.4416	2.07055	235028	7100	0.146139			Primary	811	0	TRUE
207	ST-00020225	2.52708	4.03144	974860	27594	0.156744			Primary	949	0	TRUE
208	ST-00020969	6.46794	4.15662	1028049	29183	0.160361			Primary	841	0	TRUE
209	ST-00018821	1.5625	2.28258	275475	8210	0.148897			Primary	907	0	TRUE
210	ST-00020117	15.1645	2.56971	329107	10120	0.162187	low		Primary	1004	1	TRUE
211	ST-00020222	24.5968	1.47494	145473	4417	0.128051			Primary	1212	0	TRUE
212	ST-00018179	18.1467	2.20902	261823	7713	0.145479			Primary	1026	1	TRUE
213	ST-00019194	29.3193	3.3187	584642	17022	0.155498	low		Primary	1079	0	TRUE
214	ST-00020183		3.33593	568843	16492	0.157507				1103	0	TRUE
215	ST-00017261	19.708	1.50889	150583	4583	0.1294	low		Primary	1197	1	TRUE
216	ST-00015973		2.13644	245567	7412	0.148546	low		Primary	1172	1	TRUE
217	ST-00018050		2.05331	231640	7042	0.147977				1263	0	TRUE
218	ST-00018257	22.314	2.2509	290824	8654	0.136676			Primary	1402	0	TRUE
219	ST-00011357	33.6323	1.81236	204095	6096	0.128245			Primary	1418	1	TRUE
220	ST-00020165	18.9189	2.89758	470836	13751	0.142752	low		Primary	1420	0	TRUE
221	ST-00016257		4.31281	1294254	36179	0.153606	high			1505	1	TRUE
222	ST-00016742	17.6568	3.03668	420882	12384	0.169244	low		Primary	1581	0	TRUE
223	ST-00015777	14.3091	2.35892	319312	9589	0.137195	low		Primary	1685	0	TRUE
224	ST-00016858	8.29817	3.42319	552229	15957	0.167534			Primary	2014	0	TRUE
225	ST-00010889	3.33333	3.119	478258	13846	0.158868	low		Primary	1758	1	TRUE
226	ST-00014696		3.93773	1557210	43932	0.132302			Primary	1902	0	TRUE
227	ST-00012319	2.81052	4.05825	1072753	30231	0.152006			Primary	1923	0	TRUE
228	ST-00013091	1.95695	3.9226	886527	25296	0.158229			Primary	1962	0	TRUE
229	ST-00013084	2.90301	3.94835	1023771	29166	0.15075			Primary	2014	0	TRUE
230	ST-00007239	1.31579	3.73636	714080	20717	0.16602	low		Primary	2193	0	TRUE
231	ST-00007185	5.52995	2.80265	428408	12441	0.143033			Primary	2279	1	TRUE
232	ST-00008043	0.820513	3.72254	765741	22088	0.157832			Primary	2270	0	TRUE
233	ST-00007120	28.5417	2.98619	439042	13085	0.160834			Primary	2346	0	TRUE
234	ST-00007067	0	3.92515	888309	25564	0.159559			Primary	2464	0	TRUE
235	ST-00007377	0	4.11823	1035352	32932	0.181291	low		Met	55	0	TRUE
236	ST-00020057		3.9757	1260813	35332	0.139474	low			79	0	TRUE
237	ST-00020191		2.56172	323621	9835	0.163669				113	0	TRUE
238	ST-00021194	5.32915	4.30705	1238671	41393	0.190476			Met	115	0	TRUE
239	ST-00007381		3.59623	782273	22313	0.146829	low			126	0	TRUE
240	ST-00020159		1.85465	201322	6156	0.140564				138	0	TRUE
241	ST-00020650		3.37201	571511	16982	0.163806				260	0	TRUE
242	ST-00020211		2.86818	421672	12280	0.150306				306	0	TRUE
243	ST-00020287		1.96059	217856	6783	0.147383			Primary	308	0	TRUE
244	ST-00021900	2.92668	4.14952	1224114	57583	0.218196			Met	552	0	TRUE
245	ST-00021066		2.80321	410839	12254	0.153023			Primary	617	0	TRUE
246	ST-00020366		3.61723	681409	19694	0.16142			Primary	772	0	TRUE
247	ST-00021737		4.22791	1475913	40476	0.141989			Primary	834	0	TRUE
248	ST-00020344		2.05175	236756	7089	0.140917			Met	4434	0	TRUE
249	ST-00020046		3.65018	693508	19727	0.159276				48	1	TRUE
250	ST-00020190	2.42131	2.57483	353069	13120	0.20241	high		Met	52	1	TRUE
251	ST-00020339		2.10263	246948	7483	0.142717				61	1	TRUE
252	ST-00020281	0.224215	3.41527	596593	19084	0.18241			Met	69	1	TRUE
253	ST-00020279		2.90356	408774	12080	0.161305				70	1	TRUE
254	ST-00020922		3.5637	668212	19345	0.159033				88	1	TRUE
255	ST-00020097		4.09292	981260	27809	0.160087			Met	108	1	TRUE
256	ST-00020076		3.40047	607780	17580	0.156749			Met	113	1	TRUE
257	ST-00012967	0	3.58273	795412	24641	0.161913	low		Met	120	1	TRUE
258	ST-00007288	0	2.42373	321278	9914	0.154048			Met	127	1	TRUE
259	ST-00020905		3.4919	569267	16701	0.172511			Met	128	1	TRUE
260	ST-00009790	0	3.92445	1229228	35029	0.141677			Met	153	1	TRUE
261	ST-00020182		2.00734	228848	6749	0.137575			Met	163	1	TRUE
262	ST-00020206	12.5	1.99614	227014	7787	0.170588			Met	165	1	TRUE
263	ST-00012968		3.81889	819906	23429	0.157767				166	1	TRUE
264	ST-00007382	0.229358	2.6455	353945	12017	0.187635	low		Met	167	1	TRUE
265	ST-00020142		2.76042	390160	11499	0.152301			Met	172	1	TRUE
266	ST-00020087		3.80162	1092677	30912	0.139281				189	1	TRUE
267	ST-00021074		3.41296	644500	18606	0.151911				199	1	TRUE
268	ST-00021059		3.35174	622796	17958	0.151272				219	1	TRUE
269	ST-00007380	0.35479	4.26815	1485630	48498	0.174286			Met	229	1	TRUE
270	ST-00009787		3.65942	708201	20661	0.162358				238	1	TRUE
271	ST-00020089		3.5938	679917	19979	0.162185	high			240	1	TRUE
272	ST-00020282		1.01047	92764	2832	0.0981903			Primary	253	1	TRUE
273	ST-00021611		3.88536	1020089	28822	0.145831				268	1	TRUE
274	ST-00020154		2.01077	227609	9159	0.214076			Met	274	1	TRUE
275	ST-00011353	0.586854	3.42221	646901	23240	0.200709			Met	281	1	TRUE
276	ST-00020072	0.567376	4.04049	1380411	40994	0.149992			Met	283	1	TRUE
277	ST-00022166		4.0311	1123791	31265	0.146482			Met	285	1	TRUE
278	ST-00020251	0.104167	3.89019	874394	27382	0.177344	low		Met	325	1	TRUE
279	ST-00020119	5.28736	1.9525	226311	11330	0.20821	low		Met	350	1	TRUE
280	ST-00007389	0	3.80821	902133	28583	0.171163			Met	436	1	TRUE
281	ST-00020131	0	4.07195	997337	31515	0.179943	low		Met	446	1	TRUE
282	ST-00020232	12.2449	1.82543	204221	7126	0.163114	low		Met	460	1	TRUE
283	ST-00021071		2.89324	443884	12945	0.14828				521	1	TRUE
284	ST-00020226		2.76897	378669	11308	0.160365			Met	634	1	TRUE
285	ST-00020176	6.84932	1.54495	165534	5649	0.144237			Met	638	1	TRUE
286	ST-00007386	0.122474	4.12702	1355914	43594	0.168666			Met	665	1	TRUE
287	ST-00020947		3.77965	856907	24584	0.153163			Met	723	1	TRUE
288	ST-00007276		3.93472	1136424	31976	0.142558				1196	1	TRUE
289	ST-00007595	0	4.00489	1551909	44706	0.138635			Met	1498	1	TRUE

## Sheet: ED_Fig.9H-I
	Cohort	Shared/Clonal Freq per Pt	From	pORG_Met_quartiles	pORG_Primary_quartiles
mets
ST-00018232	Lung	0.00177207	Lung/Tumor
ST-00020149	Lung	0.00289513	Lung/Tumor
ST-00017915	Lung	0.000125504	Lung/Tumor
ST-00020105	Liver	0.000478545	Lung/Tumor
ST-00020070	Liver	0.000260779	Lung/Tumor
ST-00020277	Liver	0.00104454	Lung/Tumor
ST-00020118	Liver	0.00112108	Lung/Tumor
ST-00014524	Liver	0.000988142	Lung/Tumor
ST-00020260	Liver	5.24164e-05	Lung/Tumor
ST-00020092	Liver	0.000154404	Lung/Tumor
ST-00020069	Liver	3.51037e-05	Lung/Tumor
ST-00017003	Liver	0.000301818	Lung/Tumor
ST-00020164	Liver	0.00014733	Lung/Tumor
ST-00022200	Liver	0.000132908	Lung/Tumor
ST-00020168	Liver	0.00191755	Lung/Tumor
ST-00019607	Liver	0.000217628	Lung/Tumor
ST-00007402	Liver	0.000348554	Lung/Tumor
ST-00020064	Liver	0.000400909	Lung/Tumor
ST-00020112	Liver	0.000170488	Lung/Tumor
ST-00020106	Liver	0.000783822	Lung/Tumor
ST-00020131		0.000267618	Lung/Tumor	low
ST-00020281		0	Lung/Tumor	high
ST-00017915		0.000125504	Lung/Tumor	low
ST-00020105		0.000478545	Lung/Tumor	high
ST-00007382		0.000130668	Lung/Tumor	low
ST-00020118		0.00112108	Lung/Tumor	high
ST-00014524		0.000988142	Lung/Tumor	high
ST-00020232		0.000460114	Lung/Tumor	low
ST-00020119		0.00050079	Lung/Tumor	low
ST-00007377		0.000122903	Lung/Tumor	low
ST-00020190		0.000212902	Lung/Tumor	high
ST-00020251		0.000476758	Lung/Tumor	low
ST-00020164		0.00014733	Lung/Tumor	high
ST-00020168		0.00191755	Lung/Tumor	high
ST-00019607		0.000217628	Lung/Tumor	low
ST-00012967		0.00066454	Lung/Tumor	low
ST-00009790		0.00238379	Lung/Tumor	high
primaries
ST-00017310	Liver	1.95863e-05	Lung/Tumor
ST-00013374	Lung	0.0120415	Lung/Tumor
ST-00016499	Liver	0.000170803	Lung/Tumor
ST-00020102	Lung	0.0205124	Lung/Tumor
ST-00013158	Liver	0.000370905	Lung/Tumor
ST-00018955	Liver	0.00363247	Lung/Tumor
ST-00017440	Lung	0.0269416	Lung/Tumor
ST-00018724	Liver	0.0014422	Lung/Tumor
ST-00013253	Liver	0.000378915	Lung/Tumor
ST-00019056	Liver	0.000881471	Lung/Tumor
ST-00021190	Liver	0.000850574	Lung/Tumor
ST-00012327	Liver	0.000248262	Lung/Tumor
ST-00022177	Liver	8.07591e-05	Lung/Tumor
ST-00007303	Liver	0.000293665	Lung/Tumor
ST-00020258	Liver	0.000579643	Lung/Tumor
ST-00007223	Liver	0.000338832	Lung/Tumor
ST-00017985	Liver	0.000509684	Lung/Tumor
ST-00020936	Liver	0.000227977	Lung/Tumor
ST-00007256	Liver	0.000687285	Lung/Tumor
ST-00007071	Liver	0	Lung/Tumor
ST-00007613	Liver	9.09819e-05	Lung/Tumor
ST-00019682	Liver	0.000148236	Lung/Tumor
ST-00015332	Liver	0.000702209	Lung/Tumor
ST-00019040	Liver	7.0082e-05	Lung/Tumor
ST-00017838	Liver	6.76087e-05	Lung/Tumor
ST-00019598	Lung	0.00039968	Lung/Tumor
ST-00007147	Lung	0.00510576	Lung/Tumor
ST-00007206	Lung	0.00853041	Lung/Tumor
ST-00016623	Liver	0.00078762	Lung/Tumor
ST-00016213	Lung	0.00194714	Lung/Tumor
ST-00013291	Liver	0.000186695	Lung/Tumor
ST-00014391	Liver	7.92938e-05	Lung/Tumor
ST-00007313	Liver	0.000515132	Lung/Tumor
ST-00005813	Liver	0.000106445	Lung/Tumor
ST-00007175	Liver	0	Lung/Tumor
ST-00011168	Lung	0.0142512	Lung/Tumor
ST-00007298	Liver	0.000484545	Lung/Tumor
ST-00007195	Liver	0	Lung/Tumor
ST-00013160	Liver	0.000125451	Lung/Tumor
ST-00020904	Liver	0.000816327	Lung/Tumor
ST-00019368	Liver	0.000857843	Lung/Tumor
ST-00007085	Liver	0.00292398	Lung/Tumor
ST-00016998	Liver	0.000230658	Lung/Tumor
ST-00012908	Liver	0.000224568	Lung/Tumor
ST-00018809	Lung	9.07771e-05	Lung/Tumor
ST-00022484	Liver	0.000226371	Lung/Tumor
ST-00013971	Liver	0.000161983	Lung/Tumor
ST-00016806	Liver	0.000191742	Lung/Tumor
ST-00019367	Liver	0.000573775	Lung/Tumor
ST-00007307	Lung	0.0140444	Lung/Tumor
ST-00018236	Liver	0.000329076	Lung/Tumor
ST-00015839	Lung	0.00492959	Lung/Tumor
ST-00017381	Liver	0.000265931	Lung/Tumor
ST-00014537	Lung	0.01115	Lung/Tumor
ST-00020207	Lung	0.000605996	Lung/Tumor
ST-00015136		0.000141849	Lung/Tumor		high
ST-00017227		0	Lung/Tumor		low
ST-00007165		0	Lung/Tumor		high
ST-00018963		0.000257374	Lung/Tumor		high
ST-00020102		0.0205124	Lung/Tumor		low
ST-00013158		0.000370905	Lung/Tumor		low
ST-00018955		0.00363247	Lung/Tumor		high
ST-00017440		0.0269416	Lung/Tumor		low
ST-00018724		0.0014422	Lung/Tumor		low
ST-00013253		0.000378915	Lung/Tumor		high
ST-00019056		0.000881471	Lung/Tumor		high
ST-00017074		0	Lung/Tumor		low
ST-00012327		0.000248262	Lung/Tumor		high
ST-00016742		0.000355263	Lung/Tumor		low
ST-00016968		0.000184604	Lung/Tumor		low
ST-00007267		0.000164837	Lung/Tumor		low
ST-00007239		0.000534902	Lung/Tumor		low
ST-00017985		0.000509684	Lung/Tumor		high
ST-00019458		0.00121581	Lung/Tumor		high
ST-00007279		0	Lung/Tumor		high
ST-00018584		0	Lung/Tumor		low
ST-00018136		0	Lung/Tumor		high
ST-00017945		0.000213878	Lung/Tumor		high
ST-00019429		0.000148185	Lung/Tumor		high
ST-00007071		0	Lung/Tumor		high
ST-00007613		9.09819e-05	Lung/Tumor		high
ST-00019682		0.000148236	Lung/Tumor		high
ST-00020127		0.000441267	Lung/Tumor		high
ST-00020117		0.000624988	Lung/Tumor		low
ST-00019006		0.00032963	Lung/Tumor		high
ST-00008056		0.000700264	Lung/Tumor		high
ST-00007234		0.00261978	Lung/Tumor		high
ST-00007206		0.00853041	Lung/Tumor		low
ST-00016623		0.00078762	Lung/Tumor		high
ST-00003662		0.000129082	Lung/Tumor		low
ST-00007183		0.000487092	Lung/Tumor		low
ST-00018360		0	Lung/Tumor		high
ST-00017549		0.00022141	Lung/Tumor		high
ST-00014023		5.7241e-05	Lung/Tumor		high
ST-00007266		0.000851547	Lung/Tumor		low
ST-00017261		0.00141443	Lung/Tumor		low
ST-00017080		0.000655566	Lung/Tumor		high
ST-00014391		7.92938e-05	Lung/Tumor		high
ST-00010889		7.85546e-05	Lung/Tumor		low
ST-00007313		0.000515132	Lung/Tumor		high
ST-00018616		0.00118867	Lung/Tumor		low
ST-00005813		0.000106445	Lung/Tumor		high
ST-00011168		0.0142512	Lung/Tumor		low
ST-00020165		0.000292762	Lung/Tumor		low
ST-00007195		0	Lung/Tumor		low
ST-00008601		0.000223152	Lung/Tumor		high
ST-00020904		0.000816327	Lung/Tumor		high
ST-00012931		0.000313228	Lung/Tumor		low
ST-00020093		0.000208438	Lung/Tumor		high
ST-00007085		0.00292398	Lung/Tumor		high
ST-00018628		0.000528162	Lung/Tumor		low
ST-00012908		0.000224568	Lung/Tumor		low
ST-00018809		9.07771e-05	Lung/Tumor		low
ST-00013971		0.000161983	Lung/Tumor		low
ST-00007585		0.000788333	Lung/Tumor		low
ST-00015777		0.000269902	Lung/Tumor		low
ST-00016806		0.000191742	Lung/Tumor		high
ST-00019367		0.000573775	Lung/Tumor		low
ST-00007307		0.0140444	Lung/Tumor		low
ST-00018236		0.000329076	Lung/Tumor		low
ST-00015839		0.00492959	Lung/Tumor		low
ST-00012742		0.000782358	Lung/Tumor		high
ST-00020223		0.000394919	Lung/Tumor		high
ST-00015114		0.000458526	Lung/Tumor		low
ST-00019194		0.00044276	Lung/Tumor		low

## Sheet: ED_Fig.9L
	Public_Patient_ID	KRAS_frequency	Cohort	pORG_All_quartiles
ST-00017310-T	ST-00017310	1.95863e-05	Liver
ST-00015136-T	ST-00015136	6.91946e-05		high
ST-00020236-T	ST-00020236	4.7907e-05
ST-00013374-T	ST-00013374	0	Lung
ST-00017227-T	ST-00017227	0		low
ST-00007216-T	ST-00007216	0
ST-00010984-T	ST-00010984	0
ST-00021412-T	ST-00021412	0
ST-00007165-T	ST-00007165	0		high
ST-00014550-T	ST-00014550	0
ST-00016499-T	ST-00016499	0	Liver
ST-00018963-T	ST-00018963	0		high
ST-00014490-T	ST-00014490	0
ST-00020102-T	ST-00020102	8.65501e-05	Lung	low
ST-00019043-T	ST-00019043	0		high
ST-00013158-T	ST-00013158	0	Liver	low
ST-00020077-T	ST-00020077	0
ST-00018955-T	ST-00018955	0	Liver	high
ST-00011357-T	ST-00011357	5.8483e-05
ST-00021832-T	ST-00021832	4.08714e-05
ST-00020098-T	ST-00020098	0
ST-00018988-T	ST-00018988	0
ST-00007257-T	ST-00007257	0
ST-00017440-T	ST-00017440	0	Lung	low
ST-00018724-T	ST-00018724	0.000221877	Liver	low
ST-00013861-T	ST-00013861	0
ST-00013253-T	ST-00013253	0	Liver	high
ST-00019056-T	ST-00019056	0	Liver	high
ST-00017074-T	ST-00017074	0
ST-00007296-T	ST-00007296	0
ST-00020482-T	ST-00020482	0
ST-00021190-T	ST-00021190	0	Liver
ST-00012327-T	ST-00012327	0	Liver	high
ST-00022177-T	ST-00022177	0	Liver
ST-00020291-T	ST-00020291	0
ST-00018821-T	ST-00018821	0
ST-00016742-T	ST-00016742	0		low
ST-00007178-T	ST-00007178	0
ST-00020640-T	ST-00020640	0
ST-00007303-T	ST-00007303	0	Liver
ST-00018257-T	ST-00018257	0
ST-00016968-T	ST-00016968	4.6151e-05		low
ST-00005536-T	ST-00005536	7.34619e-05
ST-00007267-T	ST-00007267	0		low
ST-00020225-T	ST-00020225	0
ST-00020258-T	ST-00020258	0	Liver
ST-00016858-T	ST-00016858	0
ST-00007223-T	ST-00007223	0	Liver	high
ST-00012818-T	ST-00012818	0
ST-00007239-T	ST-00007239	0		low
ST-00017985-T	ST-00017985	0.000254842	Liver	high
ST-00019458-T	ST-00019458	0		high
ST-00020936-T	ST-00020936	0	Liver
ST-00007279-T	ST-00007279	0		high
ST-00018584-T	ST-00018584	0		low
ST-00016844-T	ST-00016844	0
ST-00018136-T	ST-00018136	0		high
ST-00017945-T	ST-00017945	0		high
ST-00007256-T	ST-00007256	0.000687285	Liver
ST-00019429-T	ST-00019429	0		high
ST-00007120-T	ST-00007120	0.000104037
ST-00015163-T	ST-00015163	0
ST-00006625-T	ST-00006625	0
ST-00007071-T	ST-00007071	0	Liver	high
ST-00007613-T	ST-00007613	0	Liver	high
ST-00019682-T	ST-00019682	0	Liver	high
ST-00008043-T	ST-00008043	0
ST-00015332-T	ST-00015332	0	Liver
ST-00022635-T	ST-00022635	0
ST-00020127-T	ST-00020127	2.94178e-05		high
ST-00012319-T	ST-00012319	1.35844e-05
ST-00019040-T	ST-00019040	0	Liver
ST-00010904-T	ST-00010904	0
ST-00020114-T	ST-00020114	1.05e-05
ST-00017838-T	ST-00017838	0	Liver
ST-00019598-T	ST-00019598	0	Lung
ST-00017762-T	ST-00017762	0
ST-00022354-T	ST-00022354	0
ST-00007302-T	ST-00007302	0
ST-00020117-T	ST-00020117	9.76543e-06		low
ST-00003635-T	ST-00003635	0
ST-00018848-T	ST-00018848	0
ST-00019006-T	ST-00019006	0		high
ST-00008056-T	ST-00008056	0		high
ST-00007147-T	ST-00007147	0	Lung
ST-00007234-T	ST-00007234	0		high
ST-00007206-T	ST-00007206	4.22297e-05	Lung	low
ST-00014494-T	ST-00014494	0		high
ST-00016623-T	ST-00016623	4.63306e-05	Liver	high
ST-00016213-T	ST-00016213	2.30431e-05	Lung
ST-00003662-T	ST-00003662	0		low
ST-00007067-T	ST-00007067	0
ST-00007183-T	ST-00007183	0		low
ST-00017340-T	ST-00017340	2.26234e-05
ST-00017975-T	ST-00017975	0		high
ST-00021786-T	ST-00021786	0
ST-00018360-T	ST-00018360	0		high
ST-00017549-T	ST-00017549	0		high
ST-00013291-T	ST-00013291	3.11158e-05	Liver
ST-00017449-T	ST-00017449	0
ST-00020952-T	ST-00020952	0
ST-00021563-T	ST-00021563	0
ST-00018179-T	ST-00018179	0
ST-00014023-T	ST-00014023	0		high
ST-00007266-T	ST-00007266	0		low
ST-00017261-T	ST-00017261	0		low
ST-00017080-T	ST-00017080	0		high
ST-00010919-T	ST-00010919	7.55635e-06
ST-00014391-T	ST-00014391	0	Liver	high
ST-00010889-T	ST-00010889	0		low
ST-00007193-T	ST-00007193	0
ST-00020285-T	ST-00020285	0
ST-00022617-T	ST-00022617	4.38577e-05
ST-00007646-T	ST-00007646	2.21254e-05
ST-00021837-T	ST-00021837	7.03878e-05
ST-00007313-T	ST-00007313	0.000128783	Liver	high
ST-00020969-T	ST-00020969	1.61077e-05
ST-00013084-T	ST-00013084	0
ST-00007146-T	ST-00007146	0
ST-00012814-T	ST-00012814	3.41058e-05
ST-00018616-T	ST-00018616	6.03384e-06		low
ST-00005813-T	ST-00005813	0	Liver	high
ST-00007175-T	ST-00007175	0	Liver	high
ST-00019945-T	ST-00019945	0
ST-00011168-T	ST-00011168	2.54485e-05	Lung	low
ST-00007168-T	ST-00007168	0
ST-00007298-T	ST-00007298	0	Liver
ST-00020165-T	ST-00020165	0		low
ST-00007195-T	ST-00007195	0	Liver	low
ST-00013160-T	ST-00013160	0	Liver	low
ST-00019590-T	ST-00019590	3.07654e-05		high
ST-00008601-T	ST-00008601	0		high
ST-00020904-T	ST-00020904	0	Liver	high
ST-00008108-T	ST-00008108	0		high
ST-00012931-T	ST-00012931	0		low
ST-00020093-T	ST-00020093	0		high
ST-00019368-T	ST-00019368	0	Liver
ST-00020123-T	ST-00020123	0
ST-00020222-T	ST-00020222	2.71761e-05
ST-00007085-T	ST-00007085	0	Liver	high
ST-00007203-T	ST-00007203	0
ST-00013091-T	ST-00013091	0
ST-00017041-T	ST-00017041	0
ST-00007208-T	ST-00007208	0
ST-00016998-T	ST-00016998	1.09837e-05	Liver
ST-00018628-T	ST-00018628	0		low
ST-00012908-T	ST-00012908	0	Liver	low
ST-00018809-T	ST-00018809	0.000181554	Lung	low
ST-00007099-T	ST-00007099	0
ST-00013415-T	ST-00013415	0
ST-00022484-T	ST-00022484	1.57933e-05	Liver
ST-00007300-T	ST-00007300	0
ST-00013971-T	ST-00013971	0	Liver	low
ST-00018893-T	ST-00018893	0
ST-00007585-T	ST-00007585	0		low
ST-00015777-T	ST-00015777	5.39804e-05		low
ST-00016806-T	ST-00016806	4.26094e-05	Liver	high
ST-00019367-T	ST-00019367	1.50994e-05	Liver	low
ST-00007307-T	ST-00007307	4.19234e-05	Lung	low
ST-00018236-T	ST-00018236	6.88763e-05	Liver	low
ST-00015839-T	ST-00015839	6.53791e-05	Lung	low
ST-00012742-T	ST-00012742	0		high
ST-00021843-T	ST-00021843	2.79072e-05
ST-00016911-T	ST-00016911	0
ST-00017381-T	ST-00017381	0	Liver
ST-00014537-T	ST-00014537	4.56965e-05	Lung
ST-00020207-T	ST-00020207	1.78234e-05	Lung
ST-00020223-T	ST-00020223	0		high
ST-00021789-T	ST-00021789	2.6183e-05
ST-00020128-T	ST-00020128	0
ST-00015114-T	ST-00015114	0		low
ST-00007185-T	ST-00007185	0.000134228
ST-00007164-T	ST-00007164	0
ST-00019194-T	ST-00019194	2.27445e-05		low
ST-00018232-M	ST-00018232	0.000110754	Lung
ST-00020131-M	ST-00020131	0		low
ST-00007288-M	ST-00007288	0
ST-00020281-M	ST-00020281	0
ST-00011353-M	ST-00011353	0.000132333
ST-00020176-M	ST-00020176	0
ST-00020206-M	ST-00020206	5.73954e-05
ST-00020149-M	ST-00020149	0	Lung
ST-00017915-M	ST-00017915	1.93084e-05	Lung	low
ST-00020105-M	ST-00020105	0	Liver
ST-00007382-M	ST-00007382	0		low
ST-00020070-M	ST-00020070	0.000347705	Liver
ST-00020277-M	ST-00020277	0	Liver
ST-00020118-M	ST-00020118	0	Liver	high
ST-00014524-M	ST-00014524	0	Liver
ST-00020232-M	ST-00020232	0		low
ST-00020260-M	ST-00020260	0	Liver
ST-00020119-M	ST-00020119	1.56497e-05		low
ST-00020092-M	ST-00020092	0	Liver
ST-00007377-M	ST-00007377	6.14515e-05		low
ST-00020190-M	ST-00020190	0		high
ST-00020069-M	ST-00020069	0	Liver
ST-00007386-M	ST-00007386	0
ST-00020154-Mb	ST-00020154	0
ST-00017003-M	ST-00017003	0	Liver
ST-00007380-M	ST-00007380	3.28429e-05
ST-00021194-M	ST-00021194	5.36841e-05
ST-00020251-M	ST-00020251	0		low
ST-00020164-M	ST-00020164	7.36648e-05	Liver	high
ST-00022200-Ma	ST-00022200	0.000265816	Liver
ST-00020168-M	ST-00020168	0	Liver
ST-00019607-M	ST-00019607	0.000145085	Liver	low
ST-00012967-M	ST-00012967	0		low
ST-00009790-M	ST-00009790	0
ST-00007402-M	ST-00007402	0	Liver	low
ST-00007389-M	ST-00007389	0
ST-00020072-M	ST-00020072	0
ST-00020064-M	ST-00020064	0	Liver
ST-00007595-M	ST-00007595	0.000262881
ST-00021900-M	ST-00021900	2.65492e-05
ST-00020112-M	ST-00020112	0	Liver
ST-00020106-M	ST-00020106	0	Liver

## Sheet: ED_Fig.9M
	Public_Patient_ID	KRAS Specific TCRs Tumor	Productive_Rearrangements	Shannon_Entropy_Tumor
0	ST-00016623	TRUE	7753	7.84676
1	ST-00016499	FALSE	16996	8.43591
2	ST-00015332	FALSE	58599	10.0908
3	ST-00022177	FALSE	7337	7.43937
4	ST-00007298	FALSE	34735	9.44293
5	ST-00017985	TRUE	1965	6.93758
6	ST-00018724	TRUE	4536	7.49343
7	ST-00020904	FALSE	9039	8.54757
8	ST-00007313	TRUE	4797	7.89879
9	ST-00007303	FALSE	30766	9.05677
10	ST-00018236	TRUE	74420	10.1486
11	ST-00013971	FALSE	24519	8.98552
12	ST-00019682	FALSE	4164	7.83266
13	ST-00020258	FALSE	18267	8.59457
14	ST-00017381	FALSE	35866	9.73177
15	ST-00014524	FALSE	2285	7.23268
19	ST-00020064	FALSE	5039	8.23638
22	ST-00013158	FALSE	15217	8.7351
23	ST-00016998	TRUE	56327	9.99056
24	ST-00012327	FALSE	3699	7.21287
26	ST-00021190	FALSE	19885	8.76916
27	ST-00014391	FALSE	16001	8.63327
28	ST-00007071	FALSE	469	5.92605
29	ST-00016806	TRUE	28528	9.41465
30	ST-00007085	FALSE	872	6.69322
31	ST-00019367	TRUE	45980	10.1706
32	ST-00022484	TRUE	54720	9.13233
33	ST-00019368	FALSE	8118	8.19164
34	ST-00007223	FALSE	25601	8.82633
36	ST-00005813	FALSE	25721	8.98053
37	ST-00017838	FALSE	8451	8.31156
38	ST-00007613	FALSE	13488	7.67642
39	ST-00007195	FALSE	2474	7.54207
40	ST-00013160	FALSE	15520	8.81016
42	ST-00020936	FALSE	15662	7.99517
43	ST-00013291	TRUE	14517	8.45154
44	ST-00019056	FALSE	6229	7.49556
45	ST-00019040	FALSE	5106	7.38305
46	ST-00007175	FALSE	234	5.35444
47	ST-00007256	TRUE	1115	6.76771
48	ST-00012908	FALSE	46028	9.95688
49	ST-00018955	FALSE	8168	7.08548
51	ST-00013253	FALSE	11608	8.44078
53	ST-00017310	TRUE	10132	5.77637
54	ST-00017003	FALSE	8271	8.57296
55	ST-00020092	FALSE	7300	8.26187
56	ST-00020164	TRUE	7850	8.4439
57	ST-00022200	TRUE	4443	7.9594
58	ST-00020106	FALSE	4633	8.28765
59	ST-00020069	FALSE	15651	8.83622
62	ST-00020277	FALSE	7040	8.09852
63	ST-00007402	FALSE	2076	7.4557
64	ST-00020260	FALSE	10773	8.54644
65	ST-00020070	TRUE	13073	8.58669
67	ST-00020118	FALSE	726	6.40412
68	ST-00020105	FALSE	3507	7.53729
70	ST-00020112	FALSE	8310	8.7847
71	ST-00020168	FALSE	841	6.61332
74	ST-00019607	TRUE	8311	8.40751
76	ST-00017915	TRUE	31540	8.74291
77	ST-00020102	TRUE	5807	7.46067
78	ST-00011168	TRUE	22193	9.17059
79	ST-00017440	FALSE	5649	7.5621
80	ST-00018809	TRUE	6910	8.32383
81	ST-00014537	TRUE	19784	8.8597
82	ST-00013374	FALSE	8559	5.42503
83	ST-00020207	TRUE	32157	9.64421
84	ST-00007206	TRUE	17065	9.28218
85	ST-00007147	FALSE	2053	7.38365
86	ST-00019598	FALSE	3293	7.63017
87	ST-00015839	TRUE	43984	9.91926
88	ST-00016213	TRUE	37110	9.39366
89	ST-00007307	TRUE	18578	9.53432
90	ST-00020149	FALSE	16978	8.75452
91	ST-00018232	TRUE	5017	7.47054
92	ST-00007178	FALSE	2357	7.05134
93	ST-00018136	FALSE	2351	7.22489
95	ST-00007203	FALSE	4731	8.10719
96	ST-00012814	TRUE	22799	8.6679
97	ST-00007257	FALSE	1117	6.60508
98	ST-00007266	FALSE	4228	7.88709
99	ST-00007646	TRUE	36072	10.1944
100	ST-00017762	FALSE	10127	8.11912
101	ST-00021786	FALSE	16029	8.29986
102	ST-00010984	FALSE	30990	8.65709
103	ST-00019429	FALSE	9425	8.21642
104	ST-00007165	FALSE	709	5.85484
105	ST-00003662	FALSE	6675	7.67074
106	ST-00020236	TRUE	30646	5.90119
107	ST-00007216	FALSE	13480	7.30894
108	ST-00007279	FALSE	308	5.47529
110	ST-00019945	FALSE	7548	8.24088
111	ST-00014023	FALSE	8284	8.16439
112	ST-00010904	FALSE	11287	8.30753
113	ST-00007168	FALSE	195	5.21917
115	ST-00021832	TRUE	34483	8.84516
116	ST-00021563	FALSE	14688	8.70719
117	ST-00020285	FALSE	24525	9.30613
118	ST-00007183	FALSE	1380	6.95476
119	ST-00014494	FALSE	13169	8.42602
120	ST-00017080	FALSE	4446	7.76027
123	ST-00018848	FALSE	10964	8.32499
125	ST-00008601	FALSE	10943	8.80613
127	ST-00020093	FALSE	39627	8.77603
128	ST-00018988	FALSE	7032	7.43148
129	ST-00017975	FALSE	3238	7.70709
130	ST-00021789	TRUE	99675	10.7586
131	ST-00003635	FALSE	10009	7.84901
132	ST-00016911	FALSE	13896	8.69896
133	ST-00010919	TRUE	80094	10.3067
134	ST-00015163	FALSE	20554	9.21472
135	ST-00007234	FALSE	19657	8.77408
136	ST-00018360	FALSE	2174	7.20823
137	ST-00022354	FALSE	30489	8.69897
138	ST-00005536	TRUE	12619	8.15427
139	ST-00017449	FALSE	11304	8.22887
140	ST-00007267	FALSE	10508	7.99252
141	ST-00017549	FALSE	3742	7.34435
142	ST-00019043	FALSE	3197	7.3709
143	ST-00013415	FALSE	14269	8.71097
145	ST-00014490	FALSE	21677	8.7488
146	ST-00015114	FALSE	29214	9.7682
147	ST-00021837	TRUE	59716	9.91056
148	ST-00020128	FALSE	40388	9.78283
149	ST-00020123	FALSE	14640	8.28668
152	ST-00007585	FALSE	13979	8.66876
153	ST-00018616	TRUE	57728	9.21651
154	ST-00015136	TRUE	40275	5.73702
155	ST-00020077	FALSE	31788	9.30205
156	ST-00007146	FALSE	9293	8.38046
157	ST-00018963	FALSE	11160	7.28282
159	ST-00006625	FALSE	6732	7.33305
160	ST-00016968	TRUE	10880	7.23626
161	ST-00007099	FALSE	591	6.25921
162	ST-00018893	FALSE	13535	8.68698
163	ST-00020127	TRUE	22085	9.27383
164	ST-00020098	FALSE	14294	7.73194
166	ST-00007296	FALSE	24454	8.48759
167	ST-00017041	FALSE	10929	8.12288
168	ST-00007300	FALSE	2098	7.42849
169	ST-00017945	FALSE	10953	7.62275
170	ST-00021843	TRUE	35469	9.67721
171	ST-00016844	FALSE	31505	8.57773
172	ST-00020952	FALSE	689	6.27909
173	ST-00017074	FALSE	7369	7.63094
174	ST-00022635	FALSE	13869	8.71598
175	ST-00012818	FALSE	18610	8.56952
176	ST-00017227	FALSE	1668	6.35295
178	ST-00012931	FALSE	33766	9.62971
179	ST-00007193	FALSE	24926	9.06397
180	ST-00013861	FALSE	8155	7.13018
181	ST-00007302	FALSE	2599	7.06925
183	ST-00008056	FALSE	16784	8.30039
184	ST-00022617	TRUE	11659	8.63111
185	ST-00012742	FALSE	12644	8.85899
186	ST-00007208	FALSE	23613	9.24852
188	ST-00020114	TRUE	33461	9.0514
189	ST-00008108	FALSE	16247	9.14164
190	ST-00014550	FALSE	1090	5.51571
191	ST-00020223	FALSE	11183	8.94686
192	ST-00017340	TRUE	31863	9.87538
193	ST-00018584	FALSE	8609	7.80928
194	ST-00007164	FALSE	57399	10.2559
195	ST-00018628	FALSE	32422	9.28007
196	ST-00019006	FALSE	21899	8.90497
197	ST-00019590	TRUE	19955	9.36847
198	ST-00019458	FALSE	7658	8.26999
199	ST-00020291	FALSE	20182	8.62791
202	ST-00020640	FALSE	11912	8.38748
204	ST-00021412	FALSE	22307	8.18182
206	ST-00020482	FALSE	11328	8.34197
207	ST-00020225	FALSE	6936	8.08614
208	ST-00020969	TRUE	27015	9.06366
209	ST-00018821	FALSE	3413	7.17831
210	ST-00020117	TRUE	50604	9.56023
211	ST-00020222	TRUE	14242	8.12494
212	ST-00018179	FALSE	8585	8.29766
213	ST-00019194	TRUE	459455	12.6605
215	ST-00017261	FALSE	7065	7.91899
218	ST-00018257	FALSE	14063	8.18974
219	ST-00011357	TRUE	8183	7.74166
220	ST-00020165	FALSE	80237	10.8243
222	ST-00016742	FALSE	67451	9.99751
223	ST-00015777	TRUE	37924	9.58549
224	ST-00016858	FALSE	12202	7.90338
225	ST-00010889	FALSE	6491	8.08197
227	ST-00012319	TRUE	50990	10.1505
228	ST-00013091	FALSE	4189	7.84813
229	ST-00013084	FALSE	19626	7.92932
230	ST-00007239	FALSE	4147	7.40686
231	ST-00007185	TRUE	5067	8.28602
232	ST-00008043	FALSE	8354	7.99241
233	ST-00007120	TRUE	12113	7.94059
234	ST-00007067	FALSE	117	4.73964
235	ST-00007377	TRUE	9105	8.39944
238	ST-00021194	TRUE	20585	9.28192
244	ST-00021900	TRUE	187008	11.7209
250	ST-00020190	FALSE	8579	8.5528
252	ST-00020281	FALSE	4079	7.49603
257	ST-00012967	FALSE	5278	8.29392
258	ST-00007288	FALSE	2507	7.12221
260	ST-00009790	FALSE	1951	7.46718
262	ST-00020206	TRUE	9440	8.26933
264	ST-00007382	FALSE	3781	7.31667
269	ST-00007380	TRUE	18089	9.24914
274	ST-00020154	FALSE	9156	8.77413
275	ST-00011353	TRUE	11968	8.54798
276	ST-00020072	FALSE	9789	8.86595
278	ST-00020251	FALSE	4097	7.68355
279	ST-00020119	TRUE	41725	10.0159
280	ST-00007389	FALSE	4853	8.14988
281	ST-00020131	FALSE	7078	7.96131
282	ST-00020232	FALSE	9501	8.31549
285	ST-00020176	FALSE	3217	7.66203
286	ST-00007386	FALSE	13159	9.08608
289	ST-00007595	TRUE	3238	7.99672
